# Supplementary material for: Collinearity analysis of Brassica A and C genomes based on an updated inferred unigene order
Source: Data Brief. 2015 Feb 10;3:51–5. doi: 10.1016/j.dib.2015.01.004 (PMC4510050; doi:10.1016/j.dib.2015.01.004)
Supplement: Supplementary file 1 — Supplementary Material [file mmc1.xlsx]

## Sheet: A genome
Pseudomolecule v4 order	New bin name	LG	SNP id	AGI code	B.ra Scaffold	B.ra Identity	B.ra Position	B.ra Order	B.ra Sense	ref	Tapidor call	Ningyou 7 call	Tapidor	Ningyou 7	TN04	TN05	TN08	TN10	TN011	TN12	TN016	TN017	TN018	TN019	TN24	TN28	TN029	TN31	TN032	TN33	TN034	TN38	TN039	TN040	TN44	TN045	TN047	TN48	TN51	TN57	TN060	TN064	TN066	TN72	TN075	TN76	TN078	TN081	TN082
1	B1.01C1_10a	A1	EE465280:572	AT4G39080.1	Scaffold000011	97.19	4254672	1.01	-	(A)	A	T	A	B	A	B	A	B	A	A	A	B	A	B	A	B	A	A	B	B	B	B	B	B	A	A	B	A	B	A	B	A	B	U	A	B	A	B	B
2	B1.01C1_10a	A1	EE465280:233	AT4G39080.1	Scaffold000011	97.19	4254672	1.01	-	(A)	A	T	A	B	A	U	U	B	A	A	A	B	A	B	A	B	A	U	B	B	B	B	B	B	A	A	B	A	B	A	B	A	B	B	A	B	A	B	B
3	B1.01C1_10a	A1	JCVI_25374:586	AT4G39090.1	Scaffold000011	95.04	4249700	1.01	-	(C)	T	Y	A	B	A	B	A	B	A	A	A	B	A	B	A	B	A	B	B	B	B	B	B	B	A	A	B	A	B	A	B	A	B	B	A	B	A	B	B
4	B1.01C1_10a	A1	JCVI_25374:655	AT4G39090.1	Scaffold000011	95.04	4249700	1.01	-	(C)	T	C	A	B	A	B	U	B	A	A	A	B	A	B	A	U	A	A	B	B	B	B	B	B	A	A	B	A	B	A	B	A	B	B	A	B	A	B	B
5	B1.01C1_10a	A1	JCVI_25374:574	AT4G39090.1	Scaffold000011	95.04	4249700	1.01	-	(T)	Y	T	A	B	A	B	A	U	A	A	A	B	A	B	A	B	A	A	B	B	B	B	B	B	A	A	B	A	B	A	B	A	B	U	A	B	A	B	B
6	B1.01C1_10a	A1	JCVI_1030:290	AT4G39150.1	Scaffold000011	100	4235066	1.01	-	(T)	Y	T	A	B	A	B	A	B	A	A	U	B	U	B	A	B	U	A	B	B	B	B	B	B	A	A	B	A	B	A	B	U	B	B	U	B	A	B	B
7	B1.01C1_10a	A1	JCVI_1030:539	AT4G39150.1	Scaffold000011	100	4235066	1.01	-	(C)	C	Y	A	B	A	B	A	B	A	A	A	B	A	B	A	B	A	U	B	B	B	B	B	B	A	A	B	A	B	A	B	A	B	B	A	B	A	B	B
8	B1.01C1_10a	A1	JCVI_1030:248	AT4G39150.1	Scaffold000011	100	4235066	1.01	-	(G)	R	G	A	B	A	B	A	B	A	A	A	B	A	B	A	B	A	A	B	B	B	B	B	B	A	A	B	U	B	A	B	A	B	B	A	B	A	B	B
9	B1.01C1_10a	A1	JCVI_23064:323	AT4G39260.1	Scaffold000011	94.01	4229297	1.01	-	(A)	G	A	A	B	A	B	U	B	A	A	A	B	A	B	A	B	A	A	B	B	B	B	B	B	A	A	B	A	U	A	B	A	B	B	A	B	A	B	B
10	B1.01C1_10a	A1	JCVI_23064:311	AT4G39260.1	Scaffold000011	94.01	4229297	1.01	-	(T)	A	T	A	B	A	B	U	B	A	A	A	B	A	B	A	B	A	A	B	B	B	B	B	B	A	A	B	A	U	A	B	A	B	B	A	B	A	B	B
11	B1.01C1_10a	A1	JCVI_1606:661	AT4G39260.1	Scaffold000011	68.77	4229051	1.01	-	(T)	K	T	A	B	A	B	A	B		A					A	B		A		B		B			A			A	U	A				B		B
12	B1.01C1_10a	A1	JCVI_22632:238	AT4G39260.1	Scaffold000011	100	4228615	1.01	-	(T)	A	W	A	B	A	B	A	B	A	A	A	B	A	B	A	B	A	A	B	B	B	B	B	B	A	A	B	A	B	A	B	A	B	B	A	B	A	B	B
13	B1.01C1_10a	A1	JCVI_36789:1110	AT4G39450.1	Scaffold000011	98.5	4166793	1.01	-	(C)	Y	T	A	B	A	B	A	B	A	A	A	B	A	B	A	B	A	A	B	B	U	B	B	U	A	A	U	A	B	A	U	A	U	B	A	B	A	U	U
14	B1.01C1_10a	A1	JCVI_817:450	AT4G39520.1	Scaffold000011	100	4160857	1.01	-	(A)	M	C	A	B	A	B	U	B	A	A	A	B	A	B	A	B	A	A	B	B	B	B	B	B	A	A	B	A	B	A	B	A	B	B	U	B	A	U	U
15	B1.01C1_10a	A1	JCVI_8832:160	AT4G39520.1	Scaffold000011	88.76	4159776	1.01	-	(G)	G	K	A	B	A	B	A	B	U	A	A	B	U	B	A	B	U	A	B	B	B	B	B	B	A	A	B	A	B	A	B	U	B	B	U	B	U	B	B
16	B1.01C1_10a	A1	JCVI_39256:391	AT4G39540.1	Scaffold000011	91.27	4156653	1.01	-	(T)	Y	T	A	B	A	B	A	B	A	A	A	B	A	B	A	B	A	A	B	B	B	B	B	B	A	A	B	A	B	A	B	A	B	B	A	B	A	U	U
17	B1.01C1_10a	A1	JCVI_39256:728	AT4G39540.1	Scaffold000011	91.27	4156653	1.01	-	(G)	G	R	A	B	A	B	A	B	A	U	A	B	A	B	A	B	A	U	B	B	B	B	B	B	A	A	B	A	B	A	B	U	B	B	A	B	A	B	B
18	B1.01C1_10a	A1	JCVI_40762:880	AT4G39540.1	Scaffold000011	96.25	4156525	1.01	-	(G)	G	A	A	B	A	B	A	B	A	A	A	B	A	B	A	B	A	A	B	B	B	B	B	B	A	A	B	A	B	A	B	A	U	B	A	B	A	B	B
19	B1.01C1_10a	A1	JCVI_40762:888	AT4G39540.1	Scaffold000011	96.25	4156525	1.01	-	(G)	G	A	A	B	A	B	A	B	A	A	A	B	A	B	A	B	A	A	B	B	B	B	B	B	A	A	B	A	B	A	B	A	U	B	A	B	A	B	B
20	B1.01C1_10a	A1	JCVI_21058:367	AT4G39640.1	Scaffold000011	97.65	4111604	1.01	-	(G)	T	G	A	B	A	B	A	B	U	U	A	B	A	B	A	B	A	U	B	B	B	B	B	B	A	U	B	A	B	A	B	U	B	B	A	B	U	B	B
21	B1.01C1_10a	A1	JCVI_856:312	AT4G39660.1	Scaffold000011	99.26	4105989	1.01	-	(C)	C	M	A	B	A	B	A	B	U	A	U	B	U	B	A	B	A	A	B	B	U	B	B	B	A	A	B	A	B	A	U	U	B	B	U	B	U	B	B
22	B1.01C1_10a	A1	JCVI_856:472	AT4G39660.1	Scaffold000011	99.26	4105989	1.01	-	(A)	R	A	A	B	A	B	A	B	A	A	A	B	A	B	A	B	A	A	B	B	B	B	B	B	A	A	B	A	B	A	B	A	B	B	A	B	A	B	B
23	B1.01C1_10a	A1	JCVI_856:320	AT4G39660.1	Scaffold000011	99.26	4105989	1.01	-	(A)	M	C	A	B	A	B	A	B	A	A	A	B	A	B	A	B	A	A	B	B	B	B	B	B	A	A	B	A	B	A	B	A	B	B	A	B	A	B	U
24	B1.01C1_10a	A1	JCVI_856:766	AT4G39660.1	Scaffold000011	99.26	4105989	1.01	-	(C)	C	Y	A	B	A	B	A	B		A					U	B		U		B		B			U			A	B	A				B		B
25	B1.01C1_10a	A1	JCVI_17353:753	AT4G39680.1	Scaffold000011	97.89	4098564	1.01	-	(T)	T	Y	A	B	A	B	A	B	A	A	A	B	A	B	A	B	A	A	B	B	B	B	B	B	A	A	B	A	B	A	B	U	B	B	U	B	A	B	B
26	B1.01C1_10a	A1	JCVI_17353:699	AT4G39680.1	Scaffold000011	97.89	4098564	1.01	-	(T)	T	Y	A	B	A	B	A	B	A	A	A	B	A	B	U	B	A	A	B	B	B	B	B	B	A	A	B	A	B	A	B	U	B	B	U	B	A	B	B
27	B1.01C1_10a	A1	JCVI_17353:482	AT4G39680.1	Scaffold000011	97.89	4098564	1.01	-	(G)	G	A	A	B	A	B	A	B	A	A	A	B	A	B	A	B	A	A	B	B	B	B	B	B	A	A	B	A	B	A	B	A	B	B	A	B	A	B	B
28	B1.01C1_10a	A1	JCVI_17353:270	AT4G39680.1	Scaffold000011	97.89	4098564	1.01	-	(C)	C	T	A	B	A	B	A	B	A	A	A	B	A	B	A	B	A	A	B	B	B	B	B	B	A	A	B	A	B	A	B	A	B	B	A	B	A	B	B
29	B1.01C1_10a	A1	JCVI_26502:358	AT4G39770.1	Scaffold000011	93.93	4069214	1.01	-	(C)	Y	T	A	B	A	B	A	B	A	A	A	U	A	U	A	B	A	A	B	U	B	B	U	U	A	A	U	A	B	A	B	U	B	B	A	B	A	U	U
30	B1.01C1_10a	A1	JCVI_40259:524	AT4G39770.1	Scaffold000011	88.56	4067268	1.01	-	(C)	S	C	A	B	A	B	A	B	A	A	A	B	A	B	A	B	A	A	B	B	U	B	U	U	A	A	U	A	B	A	B	A	U	B	A	B	A	U	U
31	B1.01C1_10a	A1	JCVI_29732:174	AT4G39780.1	Scaffold000011	97.29	4053812	1.01	-	(C)	C	Y	A	B	A	B	A	B		A					A	B		A		B		B			U			A	B	A				B		B
32	B1.01C1_10a	A1	JCVI_33291:292	AT4G39840.1	Scaffold000011	93.96	4024256	1.01	-	(A)	A	M	A	B	A	B	A	B	A	A	A	B	A	B	U	B	A	A	B	B	B	B	B	B	A	A	B	A	B	A	B	U	B	B	A	B	A	B	B
33	B1.01C1_10a	A1	JCVI_33291:681	AT4G39840.1	Scaffold000011	93.96	4024256	1.01	-	(A)	G	R	A	B	A	B	A	B	A	A	A	B	A	B	A	B	A	A	B	B	B	B	B	B	A	A	B	A	B	A	B	A	B	B	A	B	A	B	B
34	B1.01C1_10a	A1	JCVI_33291:243	AT4G39840.1	Scaffold000011	93.96	4024256	1.01	-	(T)	W	A	A	B	A	U	A	B	A	A	A	B	A	B	A	B	A	A	B	B	B	U	B	B	A	A	B	A	U	A	B	A	B	B	A	B	A	B	B
35	B1.01C1_10a	A1	JCVI_33291:373	AT4G39840.1	Scaffold000011	93.96	4024256	1.01	-	(G)	R	A	A	B	A	U	A	B	A	A	A	B	A	B	U	U	A	A	B	B	B	B	B	B	A	A	B	A	A	A	B	A	B	U	A	B	A	B	B
36	B1.01C1_10a	A1	JCVI_21866:200	AT4G39860.1	Scaffold000011	99.61	4020593	1.01	-	(T)	Y	C	A	B	A	B	A	B	A	A	A	B	A	B	U	B	A	A	B	B	B	U	B	B	A	A	B	A	B	A	B	A	B	B	A	B	A	U	U
37	B1.01C1_10a	A1	JCVI_6036:1068	AT4G39900.1	Scaffold000011	100	4014422	1.01	-	(C)	C	T	A	B	A	B	A	B	A	A	A	B	A	B	A	B	A	A	B	B	B	B	B	B	A	A	B	A	B	A	B	A	B	B	A	B	A	B	B
38	B1.01C1_10a	A1	JCVI_6036:853	AT4G39900.1	Scaffold000011	100	4014422	1.01	-	(T)	T	G	A	B	A	B	A	B	A	A	A	B	A	B	A	B	A	A	B	B	B	B	B	B	A	A	B	A	B	U	B	A	B	B	A	B	A	B	B
39	B1.01C1_10a	A1	JCVI_6036:649	AT4G39900.1	Scaffold000011	100	4014422	1.01	-	(T)	T	C	A	B	A	U	U	B	A	A	A	B	A	B	A	B	A	A	B	B	B	U	B	B	A	A	B	A	B	U	B	A	B	B	A	B	A	B	B
40	B1.01C1_10a	A1	JCVI_8614:479	AT4G39980.1	Scaffold000011	99.28	3982366	1.01	-	(C)	C	Y	A	B	A	B	A	B	A	A	A	B	A	B	A	B	A	A	B	B	B	B	B	B	A	A	B	A	B	U	B	A	B	B	A	B	A	B	B
41	B1.01C1_10a	A1	JCVI_8614:500	AT4G39980.1	Scaffold000011	99.28	3982366	1.01	-	(A)	R	G	A	B	A	B	A	B	A	A	A	B	A	B	A	B	A	A	B	B	B	B	B	B	A	A	B	A	U	A	B	A	B	B	A	B	A	B	B
42	B1.01C1_10a	A1	JCVI_8614:458	AT4G39980.1	Scaffold000011	99.28	3982366	1.01	-	(A)	A	R	A	B	A	B	A	B	A	A	A	B	A	B	A	B	A	A	B	B	B	B	B	B	A	A	B	A	B	U	B	A	B	B	A	B	A	B	B
43	B1.01C1_10a	A1	JCVI_19836:95	AT2G39460.1	Scaffold000011	92.34	3962944	1.01	-	(T)	T	Y	A	B	A	B	A	B	A	A	A	B	A	B	A	B	A	A	B	B	B	B	B	B	A	A	B	A	B	U	B	U	B	B	A	B	A	B	B
44	B1.01C1_10a	A1	JCVI_15965:159	AT4G40045.1	Scaffold000011	96.08	3962321	1.01	-	(T)	A	T	A	B	A	B	U	B	A	A	A	B	A	B	A	B	A	A	B	B	B	B	B	B	A	A	B	A	B	A	B	U	B	B	U	B	A	B	B
45	B1.01C1_10a	A1	JCVI_15965:161	AT4G40045.1	Scaffold000011	96.08	3962321	1.01	-	(T)	C	T	A	B	A	B	U	B	A	A	A	B	A	B	A	B	A	A	B	B	B	B	B	B	A	A	B	A	B	A	B	U	B	B	U	B	A	B	B
46	B1.01C1_10a	A1	JCVI_15965:507	AT4G40045.1	Scaffold000011	96.08	3962321	1.01	-	(G)	T	G	A	B	A	B	A	B	A	A	A	B	A	B	A	B	A	U	B	B	B	U	B	B	A	A	B	A	B	A	B	A	B	B	A	B	A	B	B
47	B1.01C1_10a	A1	JCVI_16475:1322	AT4G40050.1	Scaffold000011	95.79	3958952	1.01	-	(G)	R	A	A	B	A	B	A	B	A	A	A	B	A	B	A	B	A	A	B	B	B	B	B	B	A	A	B	A	B	A	B	A	B	B	A	B	A	U	U
48	B1.01C1_10a	A1	JCVI_16475:1323	AT4G40050.1	Scaffold000011	95.79	3958952	1.01	-	(C)	M	A	A	B	A	B	A	B	A	A	A	B	A	B	A	B	A	A	B	B	B	B	B	B	A	A	B	A	B	A	B	A	B	B	A	B	A	U	U
49	B1.01C1_10a	A1	JCVI_16475:956	AT4G40050.1	Scaffold000011	95.79	3958952	1.01	-	(G)	G	K	A	B	A	B	U	B	A	A	A	B	A	B	A	B	A	A	B	B	B	B	B	B	A	A	B	A	B	A	B	U	B	B	U	B	U	B	B
50	B1.01C1_10a	A1	JCVI_16475:467	AT4G40050.1	Scaffold000011	95.79	3958952	1.01	-	(G)	S	G	A	B	A	B	A	B	A	A	A	B	A	B	A	B	A	A	B	B	B	B	B	B	A	A	B	A	B	A	B	A	B	B	A	B	A	U	U
51	B1.01C1_10a	A1	JCVI_16475:1210	AT4G40050.1	Scaffold000011	95.79	3958952	1.01	-	(A)	W	A	A	B	A	B	A	B	A	A	A	B	A	B	A	B	A	A	B	B	B	B	B	U	A	A	B	A	B	A	B	A	B	B	A	B	A	U	U
52	B1.01C1_10a	A1	JCVI_16475:1217	AT4G40050.1	Scaffold000011	95.79	3958952	1.01	-	(C)	Y	T	A	B	A	U	A	B	A	A	A	U	A	B	A	B	A	A	B	B	B	B	B	U	A	A	B	A	B	A	B	A	B	B	A	B	A	U	U
53	B1.01C1_10a	A1	JCVI_16475:562	AT4G40050.1	Scaffold000011	95.79	3958952	1.01	-	(A)	A	R	A	B	U	B	A	B	A	A	A	B	A	B	A	B	A	A	B	B	B	B	B	B	U	A	B	A	B	A	B	A	B	B	A	B	A	B	B
54	B1.01C1_10a	A1	JCVI_16475:1782	AT4G40050.1	Scaffold000011	95.79	3958952	1.01	-	(G)	K	W	A	B	A	B	A	U	A	A	A	B	A	B	A	B	A	A	B	B	B	B	B	B	A	A	B	A	B	A	B	A	B	B	A	B	A	B	U
55	B1.01C1_10a	A1	JCVI_4880:381	AT4G40060.1	Scaffold000011	90.69	3949450	1.01	-	(C)	Y	C	A	B	A	B	A	B	A	A	A	B	A	B	A	B	A	A	B	B	B	B	B	B	A	A	B	A	B	A	B	A	B	B	A	B	A	B	B
56	B1.01C1_10a	A1	JCVI_4880:273	AT4G40060.1	Scaffold000011	90.69	3949450	1.01	-	(C)	Y	T	A	B	A	B	A	B	U	A	A	B	A	B	A	B	A	A	B	B	B	B	B	B	A	A	B	A	A	A	B	A	B	U	U	B	A	B	U
57	B1.01C1_10a	A1	JCVI_4880:384	AT4G40060.1	Scaffold000011	90.69	3949450	1.01	-	(C)	A	M	A	B	A	B	U	B		A					A	B		A		B		B			A			A	B	U				B		B
58	B1.01C1_10a	A1	JCVI_4880:733	AT4G40060.1	Scaffold000011	90.69	3949450	1.01	-	(A)	A	R	A	B	A	B	A	B		A					A	B		A		B		B			U			A	B	A				B		B
59	B1.01C1_10a	A1	JCVI_4880:1209	AT4G40060.1	Scaffold000011	90.69	3949450	1.01	-	(G)	G	R	A	B	A	B	A	B	A	A	U	B	A	B	A	B	A	A	B	B	B	B	B	B	A	A	B	A	B	A	B	U	B	B	U	B	A	B	B
60	B1.01C1_10a	A1	JCVI_17022:1336	AT4G37910.1	Scaffold000011	93.65	3892027	1.01	-	(A)	A	R	A	B	A	B	U	B	A	A	A	B	A	B	A	B	A	A	B	B	B	B	B	B	A	A	B	A	B	A	B	A	B	B	A	B	A	B	B
61	B1.01C1_10a	A1	JCVI_17022:887	AT4G37910.1	Scaffold000011	93.65	3892027	1.01	-	(A)	A	R	A	B	A	B	U	B	A	A	A	B	A	B	A	B	A	A	B	B	B	B	B	B	A	A	B	U	B	A	B	A	B	B	A	B	A	B	B
62	B1.01C1_10a	A1	JCVI_17022:720	AT4G37910.1	Scaffold000011	93.65	3892027	1.01	-	(G)	G	K	A	B	A	B	U	B		A					A	B		A		B		B			A			U	B	A				B		B
63	B1.01C1_10a	A1	JCVI_17022:867	AT4G37910.1	Scaffold000011	93.65	3892027	1.01	-	(T)	K	T	A	B	A	B	A	B	A	A	A	B	A	B	A	B	A	A	B	B	B	B	B	B	A	A	B	A	B	A	B	A	B	B	A	B	A	B	B
64	B1.01C1_10a	A1	JCVI_7967:514	AT4G37910.1	Scaffold000011	94.41	3891114	1.01	-	(G)	A	R	A	B	A	B	A	B	A	A	A	B	A	B	A	B	A	A	B	B	B	B	B	B	U	A	B	A	B	A	B	A	B	B	A	B	A	B	B
65	B1.01C1_10a	A1	JCVI_7967:579	AT4G37910.1	Scaffold000011	94.41	3891114	1.01	-	(C)	C	Y	A	B	A	B	A	B	A	A	A	B	A	B	A	B	A	U	B	B	B	B	B	B	U	A	B	A	B	U	B	A	B	B	A	B	A	B	B
66	B1.01C1_10a	A1	JCVI_9820:46	AT4G37880.1	Scaffold000011	78.7	3890250	1.01	-	(T)	T	Y	A	B	A	B	U	B	A	A	A	B	A	B	A	B	A	A	B	B	B	B	B	B	U	A	B	U	B	A	B	U	B	B	U	B	U	B	U
67	B1.01C1_10a	A1	JCVI_4417:432	AT4G37880.1	Scaffold000011	94.87	3889534	1.01	-	(T)	Y	T	A	B	A	B	A	A	A	A	A	U	A	B	A	B	A	A	B	B	U	B	U	U	A	A	B	A	U	A	U	A	U	B	A	B	A	U	U
68	B1.01C1_10b	A1	JCVI_18288:314	AT4G37680.1	Scaffold000011	93.33	3777379	1.01	-	(A)	A	R	A	B	A	B	U	B	U	A	U	B	U	B	A	B	U	A	B	B	B	B	B	B	A	U	U	A	B	U	B	U	B	B	U	B	U	B	B
69	B1.01C1_10b	A1	JCVI_18288:533	AT4G37680.1	Scaffold000011	93.33	3777379	1.01	-	(C)	C	Y	A	B	A	B	U	B		A					A	B		A		B		B			A			A	B	A				B		B
70	B1.01C1_10b	A1	JCVI_18288:1251	AT4G37680.1	Scaffold000011	93.33	3777379	1.01	-	(G)	K	G	A	B	A	B	A	B		A					A	B		A		B		B			A			A	B	A				U		B
71	B1.01C1_10b	A1	JCVI_18288:1188	AT4G37680.1	Scaffold000011	93.33	3777379	1.01	-	(T)	Y	T	A	B	A	B	A	B		A					A	B		A		B		B			A			A	B	A				U		B
72	B1.01C1_10b	A1	JCVI_18288:1272	AT4G37680.1	Scaffold000011	93.33	3777379	1.01	-	(T)	Y	T	A	B	A	B	A	B		A					A	B		A		B		B			A			A	B	A				B		B
73	B1.01C1_10b	A1	EV098185:242	AT4G37670.2	Scaffold000011	87.83	3773205	1.01	-	(A)	W	A	A	B	A	U	A	B	A	A	A	B	A	B	A	B	A	A	B	B	U	B	B	B	A	A	A	A	B	A	B	A	B	B	A	B	A	U	U
74	B1.01C1_10b	A1	EV098185:254	AT4G37670.2	Scaffold000011	87.83	3773205	1.01	-	(T)	T	Y	A	B	A	B	U	B	U	A	A	B	A	B	U	B	A	U	B	B	B	B	B	B	A	A	U	A	B	U	B	U	B	B	U	B	U	B	B
75	B1.01C1_10b	A1	EV098185:416	AT4G37670.2	Scaffold000011	87.83	3773205	1.01	-	(A)	R	A	A	B	A	B	A	U	A	A	A	B	A	B	A	B	A	A	B	B	B	B	B	B	A	A	A	A	B	A	B	A	U	B	A	B	A	U	U
76	B1.01C1_10b	A1	EV098185:257	AT4G37670.2	Scaffold000011	87.83	3773205	1.01	-	(T)	T	Y	A	B	A	B	U	B	U	A	A	B	A	B	U	B	A	U	B	B	B	B	B	B	A	A	U	A	B	U	B	U	B	B	U	B	A	B	B
77	B1.01C1_10b	A1	EX055899:279	AT4G37670.2	Scaffold000011	96.3	3773070	1.01	-	(T)	T	W	A	B	U	B	U	B	U	A	A	B	U	B	U	B	A	A	B	B	B	B	B	B	U	A	A	A	B	U	B	U	B	B	U	B	U	B	B
78	B1.01C1_10b	A1	JCVI_33348:929	AT4G37560.1	Scaffold000011	100	3748573	1.01	-	(T)	Y	T	A	B	A	B	A	B	A	A	A	B	A	B	U	B	A	A	B	B	B	B	B	B	A	A	A	A	B	A	B	A	B	B	A	B	A	B	B
79	B1.01C1_10b	A1	JCVI_33348:1271	AT4G37560.1	Scaffold000011	100	3748573	1.01	-	(T)	C	T	A	B	A	B	U	B	A	A	A	B	A	B	A	B	A	U	B	B	B	B	B	B	A	A	A	A	B	A	B	A	B	B	A	B	A	B	B
80	B1.01C1_10b	A1	JCVI_33348:1331	AT4G37560.1	Scaffold000011	100	3748573	1.01	-	(C)	T	C	A	B	A	B	A	B	A	A	A	B	A	B	A	U	A	U	B	B	B	B	B	B	A	A	A	A	B	A	B	A	B	U	A	B	A	B	B
81	B1.01C1_10b	A1	JCVI_33348:1562	AT4G37560.1	Scaffold000011	100	3748573	1.01	-	(T)	C	T	A	B	A	B	A	B	A	A	A	B	U	B	A	B	A	A	U	U	B	B	B	U	U	A	A	A	B	A	U	A	B	B	U	B	U	U	U
82	B1.01C1_10b	A1	JCVI_33348:1313	AT4G37560.1	Scaffold000011	100	3748573	1.01	-	(T)	A	T	A	B	A	B	U	B	A	A	A	B	A	B	A	U	A	U	B	B	B	B	B	B	A	A	A	A	B	U	B	A	B	U	A	B	A	B	B
83	B1.01C1_10b	A1	JCVI_2158:471	AT4G37550.1	Scaffold000011	94.59	3745786	1.01	-	(T)	Y	T	A	B	A	B	A	B		A					A	B		A		B		B			A			B	B	A				B		B
84	B1.01C1_10b	A1	EE415192:476	AT4G37550.1	Scaffold000011	96.64	3743891	1.01	-	(G)	R	G	A	B	A	B	A	U	A	A	A	B	A	B	A	B	A	A	B	B	U	B	B	B	A	A	A	A	B	A	B	A	B	B	A	B	A	U	U
85	B1.01C1_10b	A1	EE415192:120	AT4G37550.1	Scaffold000011	96.64	3743891	1.01	-	(T)	Y	T	A	B	A	B	A	U		A					A	U		A		B		B			A			A	B	A				U		B
86	B1.01C1_10b	A1	JCVI_2394:629	AT4G37540.1	Scaffold000011	99.56	3738470	1.01	-	(C)	T	C	A	B	A	B	A	B	A	A	A	B	A	B	A	B	A	A	B	B	B	B	B	B	A	A	A	A	B	A	B	A	B	B	A	B	U	B	B
87	B1.01C1_10b	A1	JCVI_6700:678	AT4G37510.1	Scaffold000011	90.8	3727245	1.01	-	(T)	T	K	A	B	A	B	A	B	A	A	A	B	A	B	A	B	A	A	B	B	B	B	B	B	A	A	A	A	B	A	B	A	B	B	A	B	A	B	B
88	B1.01C1_10b	A1	JCVI_6700:390	AT4G37510.1	Scaffold000011	90.8	3727245	1.01	-	(C)	M	C	A	B	A	B	A	B	A	A	A	B	A	B	A	B	A	A	B	B	B	B	B	B	A	A	A	A	B	A	B	A	B	U	A	B	A	B	B
89	B1.01C1_10b	A1	JCVI_6700:645	AT4G37510.1	Scaffold000011	90.8	3727245	1.01	-	(T)	Y	T	A	B	A	B	A	B	A	A	A	B	A	B	A	B	A	A	B	B	B	B	B	B	U	A	A	A	U	A	B	A	B	U	A	B	A	U	B
90	B1.01C1_10b	A1	JCVI_6700:597	AT4G37510.1	Scaffold000011	90.8	3727245	1.01	-	(C)	T	C	A	B	A	B	A	B	A	A	A	B	A	B	A	B	A	A	B	B	B	B	B	B	A	A	A	U	B	A	B	A	B	U	A	B	A	B	B
91	B1.01C1_10b	A1	JCVI_9778:92	AT4G37510.1	Scaffold000011	66	3725427	1.01	-	(C)	T	Y	A	B	A	B	A	B	A	A	A	B	A	B	A	B	A	A	B	B	B	B	B	B	A	A	A	A	B	A	B	A	B	B	A	B	A	B	B
92	B1.01C1_10b	A1	JCVI_9778:8	AT4G37510.1	Scaffold000011	66	3725427	1.01	-	(C)	Y	C	A	B	A	U	A	B	A	A	A	B	A	U	A	B	A	A	B	B	B	B	B	B	A	A	A	A	B	A	U	A	U	U	A	B	A	U	U
93	B1.01C1_10b	A1	JCVI_9778:152	AT4G37510.1	Scaffold000011	66	3725427	1.01	-	(T)	T	C	A	B	A	B	A	B	A	A	A	B	A	B	A	B	A	A	B	B	B	B	B	B	A	A	A	A	B	A	B	U	B	B	A	B	A	B	B
94	B1.01C1_10b	A1	JCVI_18987:443		Scaffold000011	81.2	3708070	1.01	-	(C)	C	A	A	B	A	B	A	B	A	A	A	B	A	B	A	B	A	A	B	B	B	B	B	B	A	A	A	A	B	A	B	A	B	B	A	B	A	B	B
95	B1.01C1_10b	A1	JCVI_2637:488	AT4G37300.1	Scaffold000011	99.41	3644451	1.01	-	(G)	G	R	A	B	A	B	A	B	A	A	A	B	A	B	A	B	A	U	B	B	B	B	B	B	A	A	A	A	B	U	B	A	B	B	A	B	A	A	A
96	B1.01C1_10b	A1	JCVI_20005:707	AT4G37280.1	Scaffold000011	98.67	3638122	1.01	-	(T)	Y	T	A	B	A	B	A	B	A	A	A	B	A	B	A	U	A	A	B	B	B	B	B	B	A	A	A	A	B	A	B	A	B	B	A	B	A	U	B
97	B1.01C1_10b	A1	JCVI_20005:437	AT4G37280.1	Scaffold000011	98.67	3638122	1.01	-	(G)	G	R	A	B	A	B	A	B	A	A	A	B	A	B	A	B	A	A	B	B	B	B	B	B	A	A	A	A	B	U	B	A	B	B	U	B	U	B	B
98	B1.01C1_10b	A1	JCVI_20005:233	AT4G37280.1	Scaffold000011	98.67	3638122	1.01	-	(T)	W	T	A	B	A	B	A	B	A	A	A	B	A	B	A	B	A	A	B	B	B	B	B	B	A	A	A	A	B	A	U	A	B	B	A	B	A	U	U
99	B1.01C1_10b	A1	JCVI_20005:284	AT4G37280.1	Scaffold000011	98.67	3638122	1.01	-	(C)	C	Y	A	B	A	B	A	B	A	A	A	B	A	B	A	B	A	A	B	B	B	B	B	B	A	A	A	A	B	U	B	U	B	B	A	B	A	B	B
100	B1.01C1_10b	A1	JCVI_20005:428	AT4G37280.1	Scaffold000011	98.67	3638122	1.01	-	(A)	S	R	A	B	A	B	A	B	A	A	A	B	A	B	A	B	A	A	B	B	B	B	B	B	A	A	A	A	B	U	B	A	B	U	A	B	A	B	B
101	B1.01C1_10b	A1	JCVI_9831:1000	AT4G37270.1	Scaffold000011	81.34	3633298	1.01	-	(A)	A	W	A	B	A	B	A	B	U	A	U	B	U	B	A	B	U	A	B	B	B	B	B	B	A	U	U	A	B	U	B	U	U	B	U	B	U	B	B
102	B1.01C1_10b	A1	JCVI_9831:1198	AT4G37270.1	Scaffold000011	81.34	3633298	1.01	-	(G)	R	G	A	B	A	B	A	B	A	A	A	B	A	B	A	B	A	A	B	B	U	B	B	U	A	A	A	A	B	A	B	A	B	B	A	B	A	U	U
103	B1.01C1_10b	A1	JCVI_9831:703	AT4G37270.1	Scaffold000011	81.34	3633298	1.01	-	(C)	T	Y	A	B	A	B	A	B	A	A	A	B	A	B	A	B	A	U	B	B	B	B	B	B	A	A	U	A	B	A	B	U	B	B	U	B	A	U	B
104	B1.01C1_10b	A1	JCVI_9831:715	AT4G37270.1	Scaffold000011	81.34	3633298	1.01	-	(A)	A	M	A	B	B	B	A	B		A					A	B		B		B		B			U			A	B	A				B		B
105	B1.01C1_10b	A1	JCVI_11955:462	AT4G37270.1	Scaffold000011	94.33	3631416	1.01	-	(A)	W	A	A	B	A	B	A	B	A	A	A	B	A	B	A	B	A	A	B	B	B	B	B	B	A	A	A	A	B	A	B	A	B	B	A	B	A	U	U
106	B1.01C1_10b	A1	JCVI_11955:141	AT4G37270.1	Scaffold000011	94.33	3631416	1.01	-	(C)	C	Y	A	B	A	B	A	B	A	A	A	B	A	B	A	B	A	U	B	B	B	B	B	B	A	A	A	A	B	U	B	A	B	B	A	B	A	B	B
107	B1.01C1_10b	A1	JCVI_17829:56	AT4G36890.1	Scaffold000011	95.86	3601988	1.01	-	(C)	C	A	A	B	A	B	A	B	A	A	A	B	A	B	A	B	A	A	B	B	B	B	B	B	A	A	A	A	B	A	B	A	B	B	A	B	A	U	B
108	B1.01C1_10b	A1	JCVI_17829:943	AT4G36890.1	Scaffold000011	95.86	3601988	1.01	-	(C)	C	Y	A	B	A	B	U	B	U	U	U	B	U	B	A	B	A	U	B	B	B	B	B	B	U	U	U	A	B	A	B	U	B	B	U	B	U	B	B
109	B1.01C1_10b	A1	JCVI_17829:967	AT4G36890.1	Scaffold000011	95.86	3601988	1.01	-	(G)	R	G	A	B	A	B	A	B		B					A	B		U		U		U			U			B	B	A				B		B
110	B1.01C1_10b	A1	JCVI_22673:175	AT4G37000.1	Scaffold000011	90.8	3539296	1.01	-	(T)	A	W	A	B	A	B	U	B	A	A	A	B	A	B	U	B	A	U	B	B	B	B	B	B	A	A	A	U	B	U	B	A	B	B	A	B	A	B	B
111	B1.01C1_10b	A1	JCVI_22673:922	AT4G37000.1	Scaffold000011	90.8	3539296	1.01	-	(T)	G	T	A	B	A	B	A	B	A	A	A	B	A	B	A	B	A	A	B	B	B	B	B	B	A	A	A	A	B	A	B	A	B	B	A	B	A	B	B
112	B1.01C1_10b	A1	JCVI_22673:861	AT4G37000.1	Scaffold000011	90.8	3539296	1.01	-	(G)	A	G	A	B	A	B	A	B	A	A	A	B	A	B	A	B	A	A	B	B	B	B	B	B	A	A	A	A	B	U	B	A	B	B	A	B	A	B	B
113	B1.01C1_10b	A1	JCVI_22673:103	AT4G37000.1	Scaffold000011	90.8	3539296	1.01	-	(C)	C	A	A	B	A	B	A	B	A	A	A	B	A	B	A	B	A	A	B	B	B	B	B	B	A	A	A	A	U	U	B	A	B	B	A	B	A	B	B
114	B1.01C1_10b	A1	JCVI_22673:106	AT4G37000.1	Scaffold000011	90.8	3539296	1.01	-	(T)	T	C	A	B	A	B	A	B	A	A	A	B	A	B	A	B	A	A	B	B	B	B	B	B	A	A	A	A	U	U	B	A	B	B	A	B	A	B	B
115	B1.01C1_10b	A1	JCVI_3351:554	AT4G37010.2	Scaffold000011	67.4	3538001	1.01	-	(G)	G	R	A	B	A	B	A	B	U	A	U	B	U	B	A	B	A	U	B	B	B	B	B	B	A	A	A	A	B	A	B	U	B	B	A	B	U	B	B
116	B1.01C1_10b	A1	JCVI_28586:528	AT4G37040.1	Scaffold000011	81.47	3533937	1.01	-	(C)	Y	T	A	B	A	B	A	B	A	A	A	B	A	B	A	B	A	A	B	B	B	B	B	B	A	A	A	A	B	A	B	A	B	A	A	B	A	B	B
117	B1.01C1_10b	A1	JCVI_28586:383	AT4G37040.1	Scaffold000011	81.47	3533937	1.01	-	(G)	G	K	A	B	A	B	A	B	A	A	A	B	A	B	A	B	A	B	B	B	B	B	B	B	A	A	A	A	B	A	B	A	B	B	A	B	U	B	B
118	B1.01C1_10b	A1	EE450062:263	AT4G37080.1	Scaffold000011	98.63	3516511	1.01	-	(A)	A	C	A	B	A	B	A	B	A	A	A	B	A	B	A	B	A	A	B	B	B	B	B	B	A	A	A	A	B	A	B	A	B	B	A	B	A	B	B
119	B1.01C1_10b	A1	EV196589:210	AT4G37080.1	Scaffold000011	93.8	3515278	1.01	-	(T)	Y	T	A	B	A	B	A	U	A	A	A	B	A	B	A	B	A	A	B	U	U	A	B	U	A	A	A	A	U	A	U	A	U	B	A	U	A	U	U
120	B1.01C1_10b	A1	EV002319:202	AT4G37110.1	Scaffold000011	98.36	3505268	1.01	-	(C)	A	C	A	B	U	B	A	B	A	A	A	B	A	B	A	B	A	A	B	B	B	B	B	B	A	U	A	A	B	A	B	A	B	B	A	B	A	B	B
121	B1.01C1_10b	A1	EX053499:188	AT4G37110.1	Scaffold000011	95.44	3504380	1.01	-	(G)	C	G	A	B	A	B	U	B	A	A	A	B	A	B	A	B	A	A	B	U	B	B	B	B	A	A	A	A	B	A	B	A	B	B	A	B	A	B	B
122	B1.01C1_10b	A1	JCVI_4602:211	AT4G37200.1	Scaffold000011	86.14	3469838	1.01	-	(A)	A	R	A	B	A	B	A	B		A					A	B		A		B		B			A			A	B	A				B		B
123	B1.01C1_10b	A1	JCVI_4602:405	AT4G37200.1	Scaffold000011	86.14	3469838	1.01	-	(T)	T	W	A	B	A	B	A	B	A	A	A	B	A	B	A	B	A	A	B	B	B	B	B	B	A	A	A	A	B	A	B	A	B	B	A	B	A	B	B
124	B1.01C1_10b	A1	JCVI_4602:564	AT4G37200.1	Scaffold000011	86.14	3469838	1.01	-	(T)	W	T	A	B	A	B	A	B	A	U	A	B	U	B	A	B	A	A	U	B	B	B	B	B	A	A	A	U	B	A	U	U	U	B	U	B	A	U	U
125	B1.01C1_10b	A1	JCVI_4602:336	AT4G37200.1	Scaffold000011	86.14	3469838	1.01	-	(A)	A	R	A	B	A	B	A	U	A	A	A	B	A	B	A	B	A	A	B	B	B	B	B	B	A	A	A	A	U	A	B	A	B	B	A	B	A	U	B
126	B1.01C1_10b	A1	JCVI_18215:714	AT4G35910.1	Scaffold000011	96.16	3454248	1.01	-	(G)	G	S	A	B	A	B	A	B	U	A	A	B	A	B	U	B	A	U	B	B	B	B	B	B	U	A	U	U	B	A	B	U	B	B	A	B	U	B	B
127	B1.01C1_10b	A1	JCVI_25441:243	AT4G36870.1	Scaffold000011	100	3448611	1.01	-	(C)	M	C	A	B	A	B	A	B	A	A	A	U	A	U	A	B	A	A	U	B	U	B	U	U	A	A	A	A	B	A	U	U	U	B	U	B	A	U	U
128	B1.01C1_10b	A1	JCVI_25441:415	AT4G36870.1	Scaffold000011	100	3448611	1.01	-	(G)	A	G	A	B	A	B	A	B	A	A	A	B	A	B	A	B	A	A	B	B	B	B	B	B	A	A	A	A	B	A	B	A	B	B	A	B	A	B	B
129	B1.01C1_10b	A1	JCVI_28033:483	AT4G36860.2	Scaffold000011	98.37	3438899	1.01	-	(C)	Y	C	A	B	A	B	A	B	A	A	A	B	A	U	A	B	A	A	U	B	U	B	U	U	A	A	A	A	B	A	U	U	U	A	A	B	A	U	U
130	B1.01C1_10b	A1	JCVI_28033:850	AT4G36860.2	Scaffold000011	98.37	3438899	1.01	-	(G)	K	G	A	B	A	B	A	B		A					A	B		A		B		B			A			A	U	A				B		B
131	B1.01C1_10b	A1	JCVI_28033:474	AT4G36860.2	Scaffold000011	98.37	3438899	1.01	-	(G)	G	R	A	B	A	B	A	B	U	A	U	B	U	B	A	B	U	A	B	B	B	B	B	U	U	A	U	U	B	A	B	U	B	B	U	B	U	B	U
132	B1.01C1_10b	A1	JCVI_12652:217	AT4G36860.2	Scaffold000011	82.19	3435599	1.01	-	(G)	G	R	A	B	A	B	A	B	U	A	U	B	A	B	A	B	A	A	B	B	B	B	B	B	A	A	U	A	B	A	B	U	B	B	U	B	U	B	B
133	B1.01C1_10b	A1	JCVI_12652:211	AT4G36860.2	Scaffold000011	82.19	3435599	1.01	-	(A)	A	W	A	B	A	B	A	B	U	A	U	B	U	B	A	B	A	A	B	B	B	B	B	B	A	A	U	A	B	A	B	U	B	B	U	B	U	B	B
134	B1.01C1_10b	A1	JCVI_12652:409	AT4G36860.2	Scaffold000011	82.19	3435599	1.01	-	(A)	A	R	A	B	A	B	A	B	A	A	U	B	A	B	A	B	A	U	B	B	B	B	B	B	A	A	A	A	B	A	B	B	B	B	U	B	U	B	B
135	B1.01C1_10b	A1	JCVI_12652:412	AT4G36860.2	Scaffold000011	82.19	3435599	1.01	-	(T)	Y	T	A	B	A	B	A	U	A	A	A	B	A	B	A	U	A	A	B	U	B	U	B	B	A	A	A	A	B	A	B	A	B	B	A	B	A	U	U
136	B1.01C1_9a	A1	JCVI_32073:685		Scaffold000011	88.89	3416404	1.01	-	(T)	K	T	A	B	A	B	A	B	A	A	A	B	A	B	A	B	A	A	B	B	B	B	B	B	A	A	A	A	B	B	B	A	B	B	A	B	A	U	U
137	B1.01C1_9a	A1	JCVI_4823:260	AT4G36730.1	Scaffold000011	99.1	3393294	1.01	-	(T)	Y	T	A	B	A	B	A	U	A	A	U	U	A	B	A	B	A	A	U	B	U	B	U	B	A	A	A	A	U	B	U	A	U	B	A	B	A	U	U
138	B1.01C1_8a	A1	JCVI_33703:285	AT4G36660.1	Scaffold000011	88.8	3374822	1.01	-	(C)	M	A	A	B	A	B	A	B	A	A	A	U	A	U	A	B	A	A	U	B	B	B	U	B	A	A	A	A	B	B	U	A	U	B	A	B	A	U	A
139	B1.01C1_8a	A1	JCVI_33703:292	AT4G36660.1	Scaffold000011	88.8	3374822	1.01	-	(C)	Y	T	A	B	A	B	A	B	A	A	A	B	A	U	A	B	A	A	U	B	B	B	U	B	A	A	A	A	B	B	B	A	U	B	A	B	A	U	U
140	B1.01C1_8a	A1	JCVI_16413:347	AT4G36660.1	Scaffold000011	99.14	3373712	1.01	-	(A)	G	R	A	B	A	B	B	B	A	A	A	B	A	B	A	B	A	A	B	B	B	B	A	B	A	A	A	A	B	B	B	U	B	U	U	B	U	U	B
141	B1.01C1_8a	A1	JCVI_6906:1484	AT1G62760.1	Scaffold000011	82.19	3370053	1.01	-	(A)	A	G	A	B	A	B	A	B	A	A	A	B	A	B	A	B	A	U	B	B	B	B	B	B	A	A	A	A	B	B	B	A	B	B	A	B	A	B	B
142	B1.01C1_8a	A1	JCVI_21702:322	AT4G36530.2	Scaffold000011	97.5	3326396	1.01	-	(C)	C	Y	A	B	A	B	U	B	A	A	A	B	A	B	A	B	A	A	B	B	B	B	B	B	A	A	A	A	B	B	B	A	B	B	A	B	U	B	B
143	B1.01C1_8a	A1	JCVI_21702:400	AT4G36530.2	Scaffold000011	97.5	3326396	1.01	-	(T)	T	Y	A	B	A	B	U	B	A	A	A	B	A	B	A	B	A	A	B	B	B	B	B	B	A	A	A	A	B	B	B	A	B	B	A	B	A	B	B
144	B1.01C1_8a	A1	JCVI_21702:916	AT4G36530.2	Scaffold000011	97.5	3326396	1.01	-	(G)	R	G	A	B	A	B	A	B	A	A	A	B	A	B	A	B	A	A	B	B	B	B	B	B	A	A	A	A	B	B	B	A	B	B	A	B	A	B	B
145	B1.01C1_8a	A1	JCVI_21702:835	AT4G36530.2	Scaffold000011	97.5	3326396	1.01	-	(C)	C	Y	A	B	A	B	U	B	A	A	A	B	A	B	A	B	A	U	B	B	B	B	B	B	A	A	A	A	B	B	B	A	B	B	A	B	A	B	B
146	B1.01C1_8a	A1	JCVI_21702:523	AT4G36530.2	Scaffold000011	97.5	3326396	1.01	-	(G)	A	R	A	B	A	U	U	B	A	A	A	B	A	B	A	B	A	U	B	B	B	B	B	B	A	A	A	A	B	B	B	A	B	B	A	B	A	B	B
147	B1.01C1_8a	A1	EX123269:483	AT4G36530.2	Scaffold000011	98.48	3325926	1.01	-	(A)	W	T	A	B	A	B	A	B		A					A	B		A		B		B			A			A	U	B				B		B
148	B1.01C1_8a	A1	JCVI_7760:1417	AT4G36390.1	Scaffold000011	99.44	3285421	1.01	-	(A)	A	W	A	B	A	B	A	B	A	A	A	B	A	B	A	B	A	A	B	B	B	B	B	B	A	A	A	A	B	B	B	A	B	B	A	B	A	B	B
149	B1.01C1_8a	A1	JCVI_7760:883	AT4G36390.1	Scaffold000011	99.44	3285421	1.01	-	(C)	C	Y	A	B	A	B	A	B	A	A	A	B	A	B	A	B	A	A	B	B	B	B	B	B	A	A	A	A	B	B	B	A	B	B	A	B	A	B	B
150	B1.01C1_8a	A1	JCVI_7760:1144	AT4G36390.1	Scaffold000011	99.44	3285421	1.01	-	(T)	T	K	A	B	A	B	U	B	A	A	A	B	A	B	A	B	A	A	B	B	B	B	B	B	A	A	A	A	B	B	B	A	B	B	A	B	A	B	B
151	B1.01C1_8a	A1	JCVI_7760:1282	AT4G36390.1	Scaffold000011	99.44	3285421	1.01	-	(C)	C	Y	A	B	A	B	U	B	A	A	A	B	A	B	A	B	A	A	B	B	B	B	B	B	A	A	A	A	B	B	B	A	B	B	A	B	A	B	B
152	B1.01C1_8a	A1	JCVI_7760:868	AT4G36390.1	Scaffold000011	99.44	3285421	1.01	-	(G)	R	G	A	B	A	B	A	B	A	A	A	B	A	B	A	B	A	A	B	B	B	B	B	B	A	A	A	A	B	B	B	A	B	B	A	B	A	B	B
153	B1.01C1_8a	A1	JCVI_7760:877	AT4G36390.1	Scaffold000011	99.44	3285421	1.01	-	(T)	M	W	A	B	A	B	A	B	A	A	A	B	A	B	A	B	A	A	B	B	B	B	B	B	A	A	A	A	B	B	B	A	B	B	A	B	A	B	B
154	B1.01C1_8a	A1	JCVI_326:116	AT4G36220.1	Scaffold000011	84.4	3229512	1.01	-	(T)	W	T	A	B	A	B	A	B	A	A	A	B	A	B	A	B	A	A	B	B	U	B	B	B	A	A	A	A	U	B	B	A	B	B	A	B	A	U	U
155	B1.01C1_8a	A1	JCVI_8948:69	AT4G36220.1	Scaffold000011	99.42	3227804	1.01	-	(A)	M	A	A	B	A	B	A	B	A	A	A	B	A	B	A	B	A	U	B	B	B	B	B	B	A	A	A	A	B	B	B	A	B	B	A	B	A	B	B
156	B1.01C1_8a	A1	JCVI_8948:114	AT4G36220.1	Scaffold000011	99.42	3227804	1.01	-	(A)	M	C	A	B	A	B	A	B	A	A	A	B	A	B	A	U	A	A	B	B	B	B	B	B	A	A	A	A	B	B	B	A	B	B	A	B	A	B	B
157	B1.01C1_8a	A1	JCVI_8948:433	AT4G36220.1	Scaffold000011	99.42	3227804	1.01	-	(A)	R	A	A	B	A	U	A	B	A	U	A	B	A	B	A	B	A	A	B	B	B	B	B	B	A	A	A	A	B	U	B	A	B	B	A	B	A	B	B
158	B1.01C1_8a	A1	JCVI_8948:1380	AT4G36220.1	Scaffold000011	99.42	3227804	1.01	-	(A)	A	T	A	B	A	B	A	B	A	A	A	U	A	B	A	B	A	A	B	B	B	B	B	B	A	A	B	A	B	A	B	U	B	U	A	B	A	B	B
159	B1.01C1_8a	A1	JCVI_8948:643	AT4G36220.1	Scaffold000011	99.42	3227804	1.01	-	(G)	G	A	A	B	A	B	A	B	A	A	A	B	A	U	A	B	A	A	B	B	B	B	B	B	A	A	A	A	B	B	B	A	B	B	A	B	A	A	U
160	B1.01C1_8a	A1	JCVI_21825:506	AT4G36210.1	Scaffold000011	88.41	3223832	1.01	-	(A)	A	W	A	B	A	B	A	B	A	A	U	B	U	B	A	B	A	A	B	B	B	B	B	B	A	U	A	A	B	B	A	U	B	B	U	B	U	B	B
161	B1.01C1_8a	A1	ES911218:598	AT4G36210.1	Scaffold000011	97.61	3220680	1.01	-	(A)	M	A	A	B	A	B	A	U	A	A	A	U	A	U	A	B	A	A	U	B	U	B	U	U	A	A	A	A	U	B	U	A	U	B	U	B	A	U	U
162	B1.01C1_8a	A1	ES911218:791	AT4G36210.1	Scaffold000011	97.61	3220680	1.01	-	(A)	A	G	A	B	A	B	A	B	A	A	A	B	A	B	A	B	A	A	B	B	B	B	B	B	A	A	A	A	B	B	B	A	B	B	A	B	A	B	B
163	B1.01C1_8a	A1	JCVI_15519:1263	AT4G36195.1	Scaffold000011	78.64	3219333	1.01	-	(T)	T	K	A	B	A	B	A	B	A	A	A	B	A	B	A	B	A	A	B	B	B	B	B	B	A	A	A	A	B	B	B	U	B	B	A	B	A	B	B
164	B1.01C1_8a	A1	JCVI_15519:1278	AT4G36195.1	Scaffold000011	78.64	3219333	1.01	-	(C)	Y	C	A	B	A	B	A	B		A					A	B		A		B		B			A			A	B	B				B		B
165	B1.01C1_8a	A1	JCVI_15519:1398	AT4G36195.1	Scaffold000011	78.64	3219333	1.01	-	(G)	R	G	A	B	A	B	A	B	A	A	A	B	A	B	A	B	A	A	B	B	B	B	B	B	A	A	A	A	B	B	B	A	B	B	A	U	A	U	U
166	B1.01C1_8a	A1	JCVI_1820:458	AT2G18020.1	Scaffold000011	97.12	3179920	1.01	-	(C)	C	Y	A	B	A	B	A	B	A	A	A	B	A	B	A	B	A	A	B	B	B	B	B	B	A	A	A	A	B	B	B	A	B	B	A	B	A	B	B
167	B1.01C1_8a	A1	JCVI_1820:521	AT2G18020.1	Scaffold000011	97.12	3179920	1.01	-	(A)	W	A	A	B	A	B	A	B	A	A	A	B	A	B	A	B	A	A	B	B	B	B	B	B	A	A	A	A	B	B	B	A	B	B	A	B	A	B	B
168	B1.01C1_8a	A1	JCVI_1820:560	AT2G18020.1	Scaffold000011	97.12	3179920	1.01	-	(A)	R	A	A	B	A	B	A	B	A	A	A	B	A	B	U	U	A	A	B	B	B	B	B	B	A	A	A	A	B	B	B	A	B	B	A	B	A	B	B
169	B1.01C1_8a	A1	JCVI_1820:22	AT2G18020.1	Scaffold000011	97.12	3179920	1.01	-	(G)	G	R	A	B	A	B	U	B	A	A	A	B	A	B	A	B	A	A	B	B	B	B	B	B	U	A	A	U	B	B	B	A	B	B	A	B	A	B	B
170	B1.01C1_8a	A1	JCVI_1820:278	AT2G18020.1	Scaffold000011	97.12	3179920	1.01	-	(A)	R	A	A	B	A	B	A	B	A	A	A	B	A	B	A	B	A	A	B	U	B	U	B	B	A	A	A	A	B	A	B	A	B	B	A	U	A	B	B
171	B1.01C1_8a	A1	JCVI_39762:674	AT2G17990.1	Scaffold000011	94.21	3163562	1.01	-	(A)	A	R	A	B	A	B	A	B	U	A	U	B	U	B	A	B	A	A	B	B	B	B	B	B	U	A	A	A	B	B	U	U	B	B	U	B	U	B	B
172	B1.01C1_8a	A1	DY005666:587	AT4G36105.1	Scaffold000011	99.09	3163355	1.01	-	(A)	A	G	A	B	A	B	A	B	A	A	A	B	A	B	A	B	A	A	B	B	B	B	B	B	A	A	A	A	B	B	B	U	B	B	A	B	A	U	B
173	B1.01C1_8a	A1	JCVI_898:28	AT4G36040.1	Scaffold000011	83.15	3135583	1.01	-	(A)	A	G	A	B	A	B	A	B	A	A	A	B	A	B	A	U	A	A	B	B	B	B	B	U	U	A	A	A	U	B	B	A	B	B	A	B	A	B	B
174	B1.01C1_8a	A1	JCVI_19955:279	AT4G35980.1	Scaffold000011	97.46	3122858	1.01	-	(C)	C	G	A	B	A	B	A	B	A	A	A	B	A	B	A	B	A	A	B	B	B	B	B	B	U	A	A	A	B	B	B	U	B	B	A	B	A	U	B
175	B1.01C1_8a	A1	JCVI_19955:315	AT4G35980.1	Scaffold000011	97.46	3122858	1.01	-	(T)	C	T	A	B	A	B	A	B	A	B	A	B	A	B	A	B	A	A	B	B	B	B	B	B	U	A	A	A	B	B	B	A	B	B	U	B	A	B	B
176	B1.01C1_8a	A1	JCVI_19955:324	AT4G35980.1	Scaffold000011	97.46	3122858	1.01	-	(T)	T	A	A	B	A	B	A	B	A	A	A	B	A	B	A	B	A	A	B	B	B	B	B	B	U	A	A	A	B	B	B	A	U	B	A	B	A	B	B
177	B1.01C1_8b	A1	JCVI_4416:119	AT4G35860.1	Scaffold000011	94.9	3083873	1.01	-	(G)	G	R	A	B	A	B	A	B	A	A	A	B	A	B	A	B	A	A	B	B	B	B	B	B	A	A	A	A	B	B	B	A	B	B	U	B	U	B	U
178	B1.01C1_8b	A1	JCVI_4416:449	AT4G35860.1	Scaffold000011	94.9	3083873	1.01	-	(G)	G	R	A	B	A	B	A	B	A	A	A	B	A	B	A	B	A	A	B	B	B	B	B	B	A	A	A	A	B	B	B	A	B	B	A	B	A	B	B
179	B1.01C1_8b	A1	JCVI_4416:632	AT4G35860.1	Scaffold000011	94.9	3083873	1.01	-	(C)	C	M	A	B	A	B	U	B	A	A	A	B	A	B	A	B	A	U	B	B	B	B	B	B	A	A	A	A	B	B	B	A	B	B	A	B	A	B	B
180	B1.01C1_8b	A1	JCVI_4416:422	AT4G35860.1	Scaffold000011	94.9	3083873	1.01	-	(A)	R	A	A	B	A	U	A	B	A	A	A	U	A	B	A	B	A	A	U	B	B	B	U	B	A	A	A	A	U	B	U	A	U	B	A	B	A	U	U
181	B1.01C1_8b	A1	JCVI_4416:770	AT4G35860.1	Scaffold000011	94.9	3083873	1.01	-	(T)	G	T	A	B	A	B	A	B	A	A	A	B	A	B	A	B	A	A	B	B	B	B	B	B	A	A	A	A	U	B	B	U	B	B	U	B	A	B	B
182	B1.01C1_8b	A1	JCVI_20749:1256	AT4G35850.1	Scaffold000011	92.44	3082043	1.01	-	(C)	M	C	A	B	A	B	U	B	A	A	A	B	A	B	A	B	A	A	B	B	B	B	B	B	U	A	A	A	B	B	B	A	B	B	A	B	A	B	B
183	B1.01C1_8b	A1	JCVI_4012:444	AT4G35840.1	Scaffold000011	67.87	3078914	1.01	-	(T)	T	Y	A	B	A	B	A	B	U	A	U	B	U	B	A	B	U	A	B	B	B	B	B	B	A	U	U	A	B	B	B	U	B	B	U	B	U	B	U
184	B1.01C1_8b	A1	JCVI_2782:729	AT4G35830.1	Scaffold000011	84.48	3073966	1.01	-	(T)	W	T	A	B	A	B	U	B		A					A	B		A		B		B			A			A	B	B				B		B
185	B1.01C1_8b	A1	JCVI_11406:123	AT4G35830.1	Scaffold000011	97.58	3072082	1.01	-	(G)	G	R	A	B	A	B	A	B	A	A	A	B	A	B	A	B	A	A	B	B	B	B	B	B	A	A	A	A	B	B	B	A	B	B	A	B	A	B	B
186	B1.01C1_8b	A1	JCVI_11406:51	AT4G35830.1	Scaffold000011	97.58	3072082	1.01	-	(A)	R	G	A	B	A	B	A	B	A	A	A	B	A	B	A	B	A	A	B	B	U	B	B	B	A	A	A	A	B	B	B	A	B	B	A	B	A	U	U
187	B1.01C1_8b	A1	JCVI_11406:355	AT4G35830.1	Scaffold000011	97.58	3072082	1.01	-	(A)	R	G	A	B	A	B	A	B	A	A	A	B	A	B	A	B	A	A	B	B	U	B	B	B	A	A	A	A	B	B	A	A	B	B	A	B	A	U	B
188	B1.01C1_8b	A1	JCVI_11406:472	AT4G35830.1	Scaffold000011	97.58	3072082	1.01	-	(C)	Y	T	A	B	A	B	A	B	A	A	A	B	A	B	A	U	A	A	B	B	U	B	B	U	A	A	A	A	A	B	B	A	U	U	A	B	A	U	U
189	B1.01C1_8b	A1	JCVI_11406:368	AT4G35830.1	Scaffold000011	97.58	3072082	1.01	-	(C)	M	A	A	B	A	B	A	B	A	A	A	U	A	B	A	B	A	A	B	B	U	B	B	U	A	A	A	A	U	B	U	A	U	B	A	U	A	U	U
190	B1.01C1_8b	A1	JCVI_17316:144	AT4G35830.1	Scaffold000011	97.95	3070709	1.01	-	(T)	T	Y	A	B	A	B	A	B	A	A	A	B	A	B	A	B	A	U	B	B	B	B	B	B	A	A	A	A	B	B	B	A	B	B	A	B	A	B	B
191	B1.01C1_8b	A1	JCVI_17316:837	AT4G35830.1	Scaffold000011	97.95	3070709	1.01	-	(C)	C	Y	A	B	A	B	U	B	A	A	A	B	A	B	A	U	A	A	B	B	B	B	B	B	A	A	A	A	B	B	B	A	B	B	A	B	A	B	B
192	B1.01C1_8b	A1	JCVI_17316:222	AT4G35830.1	Scaffold000011	97.95	3070709	1.01	-	(A)	R	A	A	B	A	B	A	B	A	A	A	B	A	B	A	B	A	A	B	B	B	B	B	B	A	A	A	A	B	B	B	A	B	B	A	B	A	U	U
193	B1.01C1_8b	A1	JCVI_17316:519	AT4G35830.1	Scaffold000011	97.95	3070709	1.01	-	(G)	G	S	A	B	A	B	U	B	A	A	A	B	A	B	A	B	A	A	B	B	B	B	B	B	A	A	A	A	B	B	B	A	B	B	A	B	A	B	B
194	B1.01C1_8b	A1	JCVI_17316:162	AT4G35830.1	Scaffold000011	97.95	3070709	1.01	-	(T)	W	T	A	B	A	B	A	B	A	A	A	B	A	B	A	B	A	A	B	B	B	B	B	B	A	A	A	A	B	B	B	A	B	B	A	B	A	B	B
195	B1.01C1_8b	A1	JCVI_17316:885	AT4G35830.1	Scaffold000011	97.95	3070709	1.01	-	(A)	R	A	A	B	A	U	A	U	A	A	A	B	A	B	A	B	A	U	B	B	B	B	B	B	A	A	A	A	B	B	B	A	B	B	A	B	A	U	U
196	B1.01C1_8b	A1	JCVI_17316:970	AT4G35830.1	Scaffold000011	97.95	3070709	1.01	-	(T)	Y	T	A	B	U	B	A	U		U					U	B		A		B		B			A			A	B	B				B		B
197	B1.01C1_8b	A1	JCVI_17316:378	AT4G35830.1	Scaffold000011	97.95	3070709	1.01	-	(A)	R	G	A	B	A	B	A	U	A	A	A	B	A	B	A	U	A	A	B	B	B	B	B	B	A	A	A	A	U	B	B	A	B	B	A	B	A	B	B
198	B1.01C1_8b	A1	JCVI_17316:873	AT4G35830.1	Scaffold000011	97.95	3070709	1.01	-	(G)	A	R	A	B	A	B	U	B	A	A	A	B	A	B	A	B	A	U	B	B	B	B	B	B	U	A	A	A	B	B	B	A	B	B	A	B	A	B	B
199	B1.01C1_8b	A1	JCVI_26245:445	AT4G35760.1	Scaffold000011	96.1	3038292	1.01	-	(G)	S	G	A	B	A	B	A	B	A	A	A	B	A	B	A	B	A	A	B	B	B	B	B	B	A	A	A	A	B	B	B	A	B	B	A	B	A	B	B
200	B1.01C1_8b	A1	JCVI_21656:440	AT4G35470.1	Scaffold000011	91.92	2976491	1.01	-	(A)	W	A	A	B	A	B	A	B	A	A	A	B	A	B	A	U	A	A	B	B	B	B	B	B	A	A	A	A	U	B	B	A	B	B	A	B	A	U	U
201	B1.01C1_8b	A1	JCVI_21656:446	AT4G35470.1	Scaffold000011	91.92	2976491	1.01	-	(C)	C	Y	A	B	A	B	A	B	A	A	A	B	A	B	A	B	A	A	B	B	B	B	B	B	U	A	A	A	B	B	B	U	B	B	U	B	U	B	B
202	B1.01C1_8b	A1	EX018727:167	AT2G17440.1	Scaffold000011	99.76	2975097	1.01	-	(T)	C	T	A	B	A	B	A	B	A	A	A	B	A	B	A	B	A	A	B	B	B	B	B	B	A	A	A	A	B	B	B	A	B	B	A	B	A	B	B
203	B1.01C1_8b	A1	EX018727:503	AT2G17440.1	Scaffold000011	99.76	2975097	1.01	-	(C)	T	C	A	B	A	B	A	B	A	A	A	B	A	B	A	B	A	A	B	B	B	B	B	B	U	A	A	A	B	B	B	A	B	B	A	B	A	B	B
204	B1.01C1_8b	A1	JCVI_3767:13	AT4G35450.3	Scaffold000011	71.99	2969840	1.01	-	(C)	C	T	A	B	A	B	A	B	A	A	A	B	A	B	A	B	A	A	U	B	B	B	B	B	A	A	A	A	B	B	B	A	B	B	A	B	A	B	B
205	B1.01C1_8b	A1	JCVI_23014:594	AT4G35440.1	Scaffold000011	95.73	2965190	1.01	-	(A)	A	M	A	B	A	B	A	B		A					A	B		A		B		B			U			A	B	B				B		B
206	B1.01C1_8b	A1	JCVI_17163:659	AT4G35360.1	Scaffold000011	87.3	2941469	1.01	-	(T)	T	Y	A	B	A	B	A	B	A	A	A	B	A	B	A	B	A	A	A	B	B	B	B	B	A	A	A	A	B	B	B	U	B	B	U	B	U	U	B
207	B1.01C1_8b	A1	JCVI_17163:646	AT4G35360.1	Scaffold000011	87.3	2941469	1.01	-	(T)	Y	C	A	B	A	B	A	B	A	A	A	B	A	B	A	B	A	A	B	B	B	B	B	B	A	A	A	A	U	B	B	A	B	B	A	B	A	B	B
208	B1.01C1_8b	A1	JCVI_17163:787	AT4G35360.1	Scaffold000011	87.3	2941469	1.01	-	(A)	A	W	A	B	A	B	A	B	U	A	U	B	U	B	A	B	U	A	B	B	B	B	B	B	A	U	U	A	B	B	B	U	B	B	U	B	U	B	U
209	B1.01C1_8b	A1	JCVI_17163:934	AT4G35360.1	Scaffold000011	87.3	2941469	1.01	-	(A)	R	A	A	B	A	B	A	B		A					A	B		A		B		B			A			A	U	B				B		B
210	B1.01C1_8b	A1	JCVI_17163:766	AT4G35360.1	Scaffold000011	87.3	2941469	1.01	-	(A)	C	M	A	B	A	B	U	B	A	A	A	B	A	B	A	B	A	A	B	B	B	B	B	B	A	A	A	A	B	B	B	A	B	U	U	B	A	B	B
211	B1.01C1_8b	A1	JCVI_17163:412	AT4G35360.1	Scaffold000011	87.3	2941469	1.01	-	(C)	Y	C	A	B	A	B	A	U		A					A	B		A		B		B			A			A	U	B				B		B
212	B1.01C1_8b	A1	JCVI_17163:574	AT4G35360.1	Scaffold000011	87.3	2941469	1.01	-	(G)	G	T	A	B	A	B	A	B		U					A	B		A		B		B			A			A	B	B				B		B
213	B1.01C1_8b	A1	JCVI_17163:550	AT4G35360.1	Scaffold000011	87.3	2941469	1.01	-	(T)	T	C	A	B	A	B	A	B	A	A	A	B	A	B	A	B	A	A	B	B	B	B	B	B	A	A	A	A	U	B	B	A	B	B	A	B	A	B	B
214	B1.01C1_8b	A1	JCVI_30826:418	AT4G35350.1	Scaffold000011	96.88	2938699	1.01	-	(A)	R	A	A	B	A	B	A	B	A	A	A	B	A	B	A	B	A	A	B	B	B	B	B	B	A	A	A	A	A	B	B	A	B	B	A	B	A	U	B
215	B1.01C1_8b	A1	JCVI_30826:806	AT4G35350.1	Scaffold000011	96.88	2938699	1.01	-	(G)	G	R	A	B	A	B	A	B	A	A	A	B	A	B	A	B	A	A	B	B	B	B	B	B	A	A	A	A	B	B	B	A	B	B	A	B	A	B	B
216	B1.01C1_8b	A1	JCVI_30826:411	AT4G35350.1	Scaffold000011	96.88	2938699	1.01	-	(A)	R	A	A	B	A	B	A	B	A	A	A	B	A	B	A	B	A	A	B	B	B	U	B	B	A	A	A	A	A	B	B	A	B	B	A	B	A	U	B
217	B1.01C1_8b	A1	JCVI_30826:470	AT4G35350.1	Scaffold000011	96.88	2938699	1.01	-	(T)	T	W	A	B	A	B	U	B	A	A	A	B	A	B	A	B	A	A	B	B	B	B	B	B	A	A	A	A	B	B	B	A	B	B	A	B	A	B	B
218	B1.01C1_8b	A1	JCVI_30826:389	AT4G35350.1	Scaffold000011	96.88	2938699	1.01	-	(C)	C	Y	A	B	A	B	A	B	A	A	A	B	A	B	A	B	A	A	B	B	B	B	B	B	A	A	A	A	B	B	B	A	B	B	U	B	A	B	B
219	B1.01C1_8b	A1	JCVI_30826:254	AT4G35350.1	Scaffold000011	96.88	2938699	1.01	-	(C)	C	S	A	B	A	B	A	B	A	A	A	B	A	B	A	B	A	A	B	B	B	B	B	B	A	A	A	A	B	B	B	U	B	B	U	B	A	B	B
220	B1.01C1_8b	A1	JCVI_30826:542	AT4G35350.1	Scaffold000011	96.88	2938699	1.01	-	(G)	G	R	A	B	A	B	A	B	A	A	A	B	A	B	A	B	A	A	B	B	B	U	B	B	A	A	A	A	B	B	B	U	B	B	A	B	A	B	B
221	B1.01C1_8b	A1	JCVI_30826:333	AT4G35350.1	Scaffold000011	96.88	2938699	1.01	-	(T)	T	Y	A	B	A	B	A	B		A					U	B		A		B		B			A			A	U	B				B		U
222	B1.01C1_8b	A1	JCVI_30826:392	AT4G35350.1	Scaffold000011	96.88	2938699	1.01	-	(A)	W	T	A	B	A	B	A	B	A	A	A	B	A	B	A	B	A	A	B	U	B	U	B	B	A	A	A	A	A	B	B	A	B	B	A	B	A	U	B
223	B1.01C1_8b	A1	JCVI_30826:1094	AT4G35350.1	Scaffold000011	96.88	2938699	1.01	-	(A)	A	M	A	B	A	B	A	B		A					U	B		A		B		U			A			A	B	B				U		B
224	B1.01C1_8b	A1	JCVI_30826:812	AT4G35350.1	Scaffold000011	96.88	2938699	1.01	-	(C)	Y	T	A	B	A	B	A	B	A	A	A	B	A	B	A	U	A	A	B	U	B	U	B	B	A	A	A	A	B	B			B	U	A	U	A	U	B
225	B1.01C1_8b	A1	JCVI_30826:1156	AT4G35350.1	Scaffold000011	96.88	2938699	1.01	-	(T)	T	C	A	B	A	B	A	B	A	A	A	B	A	B	U	B	A	A	B	B	B	B	B	B	A	A	A	A	B	B	B	A	B	B	A	B	A	B	U
226	B1.01C1_8b	A1	JCVI_30826:992	AT4G35350.1	Scaffold000011	96.88	2938699	1.01	-	(C)	C	G	A	B	A	B	A	B	A	A	A	B	A	B	A	B	A	A	B	B	B	B	B	B	U	A	A	A	B	B	B	A	B	B	A	B	A	B	B
227	B1.01C1_8b	A1	JCVI_30826:1097	AT4G35350.1	Scaffold000011	96.88	2938699	1.01	-	(C)	C	T	A	B	A	B	A	B	A	A	A	B	A	B	A	B	A	A	B	B	B	B	B	B	A	A	A	A	B	B	B	A	B	B	A	B	A	U	U
228	B1.01C1_8b	A1	JCVI_30826:192	AT4G35350.1	Scaffold000011	96.88	2938699	1.01	-	(G)	A	G	A	B	A	B	A	B	A	A	A	B	A	B	A	B	A	A	B	B	B	B	B	B	A	A	A	A	U	B	B	A	B	B	A	B	A	B	B
229	B1.01C1_8b	A1	JCVI_29290:95	AT4G35320.1	Scaffold000011	90.03	2932612	1.01	-	(T)	T	C	A	B	A	B	A	B	A	A	A	B	A	B	A	B	A	A	B	B	B	B	B	B	A	A	A	A	B	B	B	A	B	B	A	B	A	B	B
230	B1.01C1_8b	A1	JCVI_16368:310	AT4G35310.1	Scaffold000011	92.66	2930703	1.01	-	(T)	T	Y	A	B	A	B	A	B	A	A	A	B	A	B	A	B	A	A	B	B	B	B	B	B	A	A	A	A	B	B	B	A	B	B	A	B	A	B	B
231	B1.01C1_8b	A1	JCVI_10047:1645	AT4G35310.1	Scaffold000011	81.94	2928681	1.01	-	(C)	C	Y	A	B	A	B	A	B	A	A	A	B	A	B	A	B	A	A	B	B	B	B	B	B	A	A	A	A	B	B	B	A	B	B	A	B	A	B	U
232	B1.01C1_8b	A1	JCVI_10047:130	AT4G35310.1	Scaffold000011	81.94	2928681	1.01	-	(G)	G	K	A	B	A	B	A	B	A	A	A	B	A	B	A	B	A	A	B	B	B	B	B	B	A	A	A	A	B	B	B	A	B	B	A	B	A	B	B
233	B1.01C1_8b	A1	JCVI_10047:1486	AT4G35310.1	Scaffold000011	81.94	2928681	1.01	-	(T)	T	Y	A	B	A	B	U	B	A	A	A	B	A	B	A	U	A	A	B	B	B	B	B	B	A	A	A	A	B	B	B	A	B	B	A	B	A	B	B
234	B1.01C1_8b	A1	JCVI_10047:706	AT4G35310.1	Scaffold000011	81.94	2928681	1.01	-	(G)	R	G	A	B	A	B	A	U	A	A	A	B	A	B	A	B	A	A	B	B	B	B	B	B	A	A	A	A	U	B	B	A	B	B	A	B	A	B	B
235	B1.01C1_8b	A1	JCVI_10047:1834	AT4G35310.1	Scaffold000011	81.94	2928681	1.01	-	(T)	G	T	A	B	A	B	A	B	A	A	A	B	A	B	A	B	A	A	B	B	B	B	B	B	A	A	A	A	B	B	B	A	B	B	A	B	A	B	B
236	B1.01C1_8b	A1	JCVI_10047:1801	AT4G35310.1	Scaffold000011	81.94	2928681	1.01	-	(T)	G	T	A	B	A	B	A	B	A	A	A	B	A	B	A	B	A	A	B	B	B	B	B	B	A	A	A	A	B	B	B	A	B	B	A	B	A	B	B
237	B1.01C1_8b	A1	JCVI_25508:763	AT4G35300.1	Scaffold000011	94.94	2923973	1.01	-	(G)	R	G	A	B	A	B	A	B	A	A	A	B	A	B	A	B	A	A	B	B	U	B	U	U	A	A	A	A	B	B	B	A	B	B	A	B	A	U	U
238	B1.01C1_8b	A1	JCVI_17443:484	AT4G35300.1	Scaffold000011	94.86	2921733	1.01	-	(T)	T	Y	A	B	A	B	A	B	A	A	A	B	A	B	A	B	A	A	B	B	B	B	B	B	A	A	A	A	B	B	B	A	B	B	A	B	A	B	B
239	B1.01C1_8b	A1	JCVI_17443:558	AT4G35300.1	Scaffold000011	94.86	2921733	1.01	-	(G)	G	R	A	B	A	B	A	B	A	A	A	B	A	B	A	B	A	A	B	B	B	B	B	B	A	A	A	A	B	B	B	A	B	B	U	B	A	B	B
240	B1.01C1_8b	A1	JCVI_17443:669	AT4G35300.1	Scaffold000011	94.86	2921733	1.01	-	(T)	Y	C	A	B	A	B	A	B	A	A	A	B	A	B	A	B	A	A	B	B	B	B	B	B	A	A	A	A	B	B	B	A	B	U	A	B	A	U	B
241	B1.01C1_8b	A1	JCVI_17443:904	AT4G35300.1	Scaffold000011	94.86	2921733	1.01	-	(G)	G	A	A	B	A	B	U	B	A	A	U	B	U	B	A	B	A	A	B	B	B	B	B	B	A	A	U	A	B	B	B	A	B	B	U	B	A	B	B
242	B1.01C1_8b	A1	EX099001:471	AT4G35290.2	Scaffold000011	99.47	2918711	1.01	-	(G)	R	G	A	B	A	B	A	B		A					A	B		A		B		B			A			A	U	B	U	A		B		B
243	B1.01C1_8b	A1	EX099001:480	AT4G35290.2	Scaffold000011	99.47	2918711	1.01	-	(T)	Y	T	A	B	A	B	A	B	A	A	A	B	A	U	A	B	A	A	U	B	U	B	U	U	A	A	A	A	U	B	U	A	U	U	A	B	A	U	U
244	B1.01C1_8b	A1	EV019470:270	AT4G35270.1	Scaffold000011	97.3	2900393	1.01	-	(C)	S	G	A	B	A	B	A	B	A	A	A	U	A	U	A	B	A	A	B	U	B	B	U	U	A	A	A	A	B	B	B	A	U	B	A	B	A	U	U
245	B1.01C1_7a	A1	JCVI_15154:111	AT4G35260.1	Scaffold000011	82.13	2895496	1.01	-	(T)	T	Y	A	B	A	B	A	B	A	A	A	B	A	B	A	B	A	A	B	B	B	B	B	B	A	A	A	A	B	B	B	A	B	B	A	B	A	B	B
246	B1.01C1_7a	A1	JCVI_15154:102	AT4G35260.1	Scaffold000011	82.13	2895496	1.01	-	(T)	Y	C	A	B	A	B	A	B	A	A	A	B	A	B	A	U	A	A	B	B	B	B	B	B	A	A	A	A	B	B	B	A	B	B	A	B	A	B	B
247	B1.01C1_7a	A1	JCVI_29648:797	AT4G35240.1	Scaffold000011	92.97	2881343	1.01	-	(A)	R	G	A	B	A	B	A	B	A	A	A	B	A	B	A	B	A	A	B	B	B	B	B	B	A	A	A	A	U	B	B	A	B	B	A	B	A	U	U
248	B1.01C1_7a	A1	JCVI_29648:602	AT4G35240.1	Scaffold000011	92.97	2881343	1.01	-	(C)	C	Y	A	B	A	B	A	B	U	A	U	B	A	B	U	B	U	A	B	U	B	B	B	B	U	U	U	A	B	B	U	U	B	B	U	B	U	B	B
249	B1.01C1_7a	A1	JCVI_29648:608	AT4G35240.1	Scaffold000011	92.97	2881343	1.01	-	(G)	R	S	A	B	A	B	A	B	A	A	A	B	A	B	A	B	A	A	B	B	B	B	B	B	A	A	A	A	B	B	B	A	B	B	A	B	A	B	B
250	B1.01C1_7a	A1	JCVI_8287:232	AT4G35240.1	Scaffold000011	98.3	2880902	1.01	-	(T)	Y	T	A	B	A	B	A	B	A	A	A	B	A	B	A	B	A	A	B	B	B	B	B	B	A	A	A	A	B	B	B	A	B	B	A	B	A	U	U
251	B1.01C1_7a	A1	JCVI_1786:1185	AT4G35140.1	Scaffold000011	88.21	2840879	1.01	-	(A)	A	G	A	B	A	B	A	B	A	A	A	B	A	U	A	B	A	A	B	B	B	B	B	B	A	A	A	A	U	B	B	A	B	B	A	B	A	B	B
252	B1.01C1_7a	A1	JCVI_24009:209	AT4G35110.3	Scaffold000011	99.58	2829230	1.01	-	(C)	C	Y	A	B	A	B	A	U	U	A	U	B	U	B	A	B	U	A	B	B	B	B	B	B	A	U	A	A	B	B	B	U	B	B	U	B	U	U	B
253	B1.01C1_7a	A1	JCVI_24009:365	AT4G35110.3	Scaffold000011	99.58	2829230	1.01	-	(G)	G	C	A	B	A	B	A	B	A	A	A	B	A	B	A	B	U	A	B	B	B	B	B	B	A	A	A	A	B	B	U	U	U	B	U	B	U	B	U
254	B1.01C1_7a	A1	JCVI_24009:376	AT4G35110.3	Scaffold000011	99.58	2829230	1.01	-	(G)	G	A	A	B	A	B	A	B	A	A	A	U	A	B	A	B	U	A	B	B	B	B	B	B	A	A	A	A	B	B	U	U	U	B	U	B	U	B	U
255	B1.01C1_7a	A1	JCVI_31215:281	AT4G35100.1	Scaffold000011	99	2825667	1.01	-	(C)	M	C	A	B	A	B	A	B	A	A	A	B	A	B	A	A	A	A	B	B	B	B	B	B	A	A	A	A	A	B	B	A	B	B	A	B	A	U	U
256	B1.01C1_7a	A1	JCVI_31215:353	AT4G35100.1	Scaffold000011	99	2825667	1.01	-	(C)	C	Y	A	B	A	B	U	B	A	A	A	B	A	B	A	B	A	U	B	B	B	B	B	B	A	A	A	A	B	B	B	A	B	B	A	B	A	B	B
257	B1.01C1_7a	A1	JCVI_31215:224	AT4G35100.1	Scaffold000011	99	2825667	1.01	-	(C)	M	A	A	B	A	B	A	B	A	A	A	B	A	B	A	B	A	A	B	B	B	B	B	B	A	A	A	A	B	B	B	A	B	B	A	B	A	B	B
258	B1.01C1_7a	A1	EE406338:346	AT4G35090.1	Scaffold000011	92.18	2812077	1.01	-	(A)	A	R	A	B	A	B	U	B		A					A	B		A		B		B			A			A	B	B				B		B
259	B1.01C1_7a	A1	EX086785:642	AT4G35040.1	Scaffold000011	99.07	2791021	1.01	-	(G)	R	G	A	B	A	B	A	B	A	A	A	U	A	U	A	B	A	A	B	B	B	B	B	B	A	A	A	A	U	B	U	U	U	B	U	B	A	U	U
260	B1.01C1_7a	A1	EX086785:651	AT4G35040.1	Scaffold000011	99.07	2791021	1.01	-	(C)	C	Y	A	B	A	B	A	B	A	A	A	B	A	B	A	B	A	A	B	B	B	B	B	B	U	A	A	A	B	B	B	U	B	B	U	B	U	U	U
261	B1.01C1_7a	A1	EX086785:297	AT4G35040.1	Scaffold000011	99.07	2791021	1.01	-	(G)	G	A	A	B	A	B	A	B	A	A	A	B	A	B	A	B	A	A	B	B	B	B	B	B	A	A	A	A	B	B	B	A	B	B	A	B	A	B	U
262	B1.01C1_7a	A1	JCVI_277:291	AT4G34960.1	Scaffold000011	99.34	2750284	1.01	-	(A)	R	A	A	B	A	B	A	U	A	A	A	U	A	B	A	B	A	A	B	B	U	B	B	U	A	A	A	A	B	B	B	A	B	B	A	B	A	U	U
263	B1.01C1_7a	A1	JCVI_4155:658	AT4G34950.1	Scaffold000011	98.24	2742570	1.01	-	(A)	R	A	A	B	A	B	U	B	A	A	A	B	A	B	A	U	A	A	B	B	B	B	B	B	A	A	A	A	B	B	U	A	B	B	A	B	A	U	U
264	B1.01C1_7a	A1	JCVI_4155:565	AT4G34950.1	Scaffold000011	98.24	2742570	1.01	-	(T)	Y	T	A	B	A	B	U	B	A	U	A	B	A	B	A	B	A	A	B	B	B	B	B	B	A	A	A	A	U	U	B	A	B	B	A	B	A	B	B
265	B1.01C1_6a	A1	JCVI_2427:604	AT4G38740.1	Scaffold000011	86.3	2724262	1.01	-	(T)	G	T	A	B	A	B	A	B	A	A	A	B	A	B	A	B	A	U	U	B	B	U	B	B	A	A	A	A	B	B	B	A	B	U	A	B	A	B	B
266	B1.01C1_6a	A1	JCVI_42370:573	AT4G34830.1	Scaffold000011	97.48	2715205	1.01	-	(G)	G	S	A	B	A	B	A	B	A	A	A	B	A	B	A	B	A	A	B	B	B	B	B	B	A	A	A	A	B	B	B	A	B	B	A	B	A	B	B
267	B1.01C1_6a	A1	JCVI_42370:934	AT4G34830.1	Scaffold000011	97.48	2715205	1.01	-	(A)	R	A	A	B	A	B	A	B	A	A	A	B	A	B	A	B	A	A	B	B	B	B	B	B	A	A	A	A	B	B	B	A	B	B	A	B	A	B	B
268	B1.01C1_6a	A1	JCVI_42370:910	AT4G34830.1	Scaffold000011	97.48	2715205	1.01	-	(T)	T	Y	A	B	A	B	U	B	A	A	A	B	A	B	A	B	A	A	B	B	B	B	B	B	A	A	A	A	B	B	B	A	B	B	A	B	A	B	B
269	B1.01C1_6a	A1	JCVI_42370:253	AT4G34830.1	Scaffold000011	97.48	2715205	1.01	-	(G)	K	T	A	B	A	B	A	B	A	A	A	B	A	B	A	B	A	A	B	B	B	B	B	B	A	A	A	A	B	B	B	A	B	B	A	B	A	B	B
270	B1.01C1_6a	A1	JCVI_42370:454	AT4G34830.1	Scaffold000011	97.48	2715205	1.01	-	(A)	M	C	A	B	A	B	A	B	A	A	A	B	A	B	U	B	A	A	B	B	B	B	B	B	A	A	A	A	B	B	B	A	B	B	A	B	A	B	B
271	B1.01C1_6a	A1	JCVI_42370:742	AT4G34830.1	Scaffold000011	97.48	2715205	1.01	-	(G)	R	A	A	B	A	B	A	B	A	A	A	B	A	B	A	B	A	A	B	B	B	B	B	B	A	A	A	A	B	B	B	A	B	U	A	B	A	B	B
272	B1.01C1_6a	A1	JCVI_42370:478	AT4G34830.1	Scaffold000011	97.48	2715205	1.01	-	(A)	A	W	A	B	A	B	A	B	U	U	A	B	U	B	A	B	U	A	B	B	B	B	B	B	A	U	U	A	B	U	B	U	B	B	U	B	U	U	U
273	B1.01C1_6a	A1	JCVI_42370:285	AT4G34830.1	Scaffold000011	97.48	2715205	1.01	-	(C)	C	Y	A	B	A	U	A	B		A					A	B		A		B		B			A			A	B	B				B		U
274	B1.01C1_6a	A1	JCVI_23675:403	AT4G34830.1	Scaffold000011	83.01	2712106	1.01	-	(C)	Y	C	A	B	A	B	A	B	A	A	A	B	A	B	A	B	A	A	B	B	B	B	B	B	A	A	A	A	B	B	B	A	B	B	A	B	A	B	B
275	B1.01C1_6a	A1	JCVI_23675:120	AT4G34830.1	Scaffold000011	83.01	2712106	1.01	-	(A)	R	A	A	B	A	B	A	B	A	A	A	B	A	B	A	B	A	A	B	B	U	B	B	B	A	A	A	A	B	B	B	A	B	B	A	B	A	B	B
276	B1.01C1_6a	A1	JCVI_23675:537	AT4G34830.1	Scaffold000011	83.01	2712106	1.01	-	(A)	A	M	A	B	A	B	A	B	A	A	A	B	A	B	A	B	A	A	B	B	B	B	B	B	A	A	A	U	B	B	B	A	B	B	A	B	A	B	B
277	B1.01C1_6a	A1	JCVI_23675:456	AT4G34830.1	Scaffold000011	83.01	2712106	1.01	-	(T)	T	Y	A	B	A	B	A	B	A	A	A	B	A	B	A	B	A	A	B	B	B	B	B	B	A	A	A	A	B	B	B	A	B	B	A	B	A	B	B
278	B1.01C1_6a	A1	JCVI_23675:429	AT4G34830.1	Scaffold000011	83.01	2712106	1.01	-	(G)	G	S	A	B	A	B	A	B	A	A	A	B	A	B	A	B	A	A	B	B	B	B	B	B	A	A	A	A	B	B	B	A	B	B	A	B	A	B	B
279	B1.01C1_6a	A1	JCVI_23675:450	AT4G34830.1	Scaffold000011	83.01	2712106	1.01	-	(G)	G	R	A	B	A	B	A	B	A	A	A	B	A	B	A	B	A	A	B	B	B	B	B	B	A	A	A	A	B	B	A	A	B	B	A	B	A	B	B
280	B1.01C1_6a	A1	JCVI_23675:96	AT4G34830.1	Scaffold000011	83.01	2712106	1.01	-	(T)	T	Y	A	B	A	B	A	B	A	A	A	B	A	B	U	B	A	A	B	B	B	B	B	B	A	A	A	A	B	B	B	A	B	B	A	B	A	B	B
281	B1.01C1_6a	A1	JCVI_23675:735	AT4G34830.1	Scaffold000011	83.01	2712106	1.01	-	(T)	Y	T	A	B	A	B	A	U	A	A	A	B	A	B	A	B	A	A	B	B	B	B	B	B	A	A	A	A	B	B	B	A	B	B	A	B	A	B	B
282	B1.01C1_6a	A1	JCVI_23675:540	AT4G34830.1	Scaffold000011	83.01	2712106	1.01	-	(C)	T	Y	A	B	A	B	A	B	A	U	A	B	A	B	A	B	A	U	B	B	B	B	B	B	A	A	A	U	B	B	B	A	B	B	A	B	A	B	B
283	B1.01C1_6a	A1	JCVI_23675:1078	AT4G34830.1	Scaffold000011	83.01	2712106	1.01	-	(C)	Y	T	A	B	A	B	A	B	A	A	A	B	A	B	A	B	A	A	B	U	B	B	B	B	A	A	A	A	B	B	B	A	B	B	A	B	A	B	B
284	B1.01C1_6a	A1	EX070532:247	AT4G34830.1	Scaffold000011	96.4	2710909	1.01	-	(C)	C	T	A	B	A	B	A	B	A	A	A	B	A	B	A	B	A	A	B	B	B	B	B	B	A	A	A	A	B	B	B	A	B	B	A	B	A	B	B
285	B1.01C1_6a	A1	JCVI_23492:952	AT4G34740.1	Scaffold000011	91	2678897	1.01	-	(G)	R	G	A	B	A	B	A	B	A	A	A	U	A	B	A	B	A	A	U	B	U	B	U	U	A	A	A	A	B	B	U	A	U	B	A	B	A	U	U
286	B1.01C1_6a	A1	JCVI_23492:1195	AT4G34740.1	Scaffold000011	91	2678897	1.01	-	(T)	T	Y	A	B	A	B	A	B	U	A	A	B	A	B	A	B	U	U	B	B	B	B	B	B	A	A	A	A	B	B	B	A	B	B	U	B	U	B	B
287	B1.01C1_6a	A1	JCVI_23492:276	AT4G34740.1	Scaffold000011	91	2678897	1.01	-	(A)	A	M	A	B	A	B	A	B	U	A	A	B	A	B	A	B	A	U	B	B	B	B	B	B	A	A	A	A	B	B	B	A	B	B	A	B	A	B	B
288	B1.01C1_6a	A1	JCVI_23492:171	AT4G34740.1	Scaffold000011	91	2678897	1.01	-	(G)	T	G	A	B	A	B	A	B	A	A	A	B	A	B	A	B	A	A	B	B	B	B	B	B	A	A	A	A	B	B	B	A	B	B	A	B	A	B	B
289	B1.01C1_6a	A1	JCVI_23492:178	AT4G34740.1	Scaffold000011	91	2678897	1.01	-	(G)	G	C	A	B	A	B	A	B	A	A	A	B	A	B	A	B	A	A	B	B	B	U	B	B	A	A	A	A	B	B	B	A	B	B	A	B	A	B	B
290	B1.01C1_6a	A1	JCVI_23492:213	AT4G34740.1	Scaffold000011	91	2678897	1.01	-	(C)	T	C	A	B	A	U	A	B	U	A	A	B	A	B	A	B	A	A	B	B	B	B	B	B	A	A	A	A	B	B	B	A	B	B	A	B	A	B	B
291	B1.01C1_6a	A1	JCVI_23492:83	AT4G34740.1	Scaffold000011	91	2678897	1.01	-	(T)	T	C	A	B	A	B	A	B	A	A	A	B	A	B	A	B	A	A	B	B	B	B	B	B	A	A	A	A	B	B	B	A	B	B	A	B	A	B	B
292	B1.01C1_6a	A1	EX086841:71	AT4G34740.1	Scaffold000011	98.87	2678621	1.01	-	(T)	C	T	A	B	A	B	A	B	A	A	A	B	A	B	A	B	A	U	B	B	B	B	B	B	A	A	A	A	B	B	B	A	B	B	A	B	A	B	B
293	B1.01C1_6a	A1	JCVI_8126:237	AT4G34730.1	Scaffold000011	95.69	2677953	1.01	-	(G)	S	G	A	B	A	B	A	B	A	A	A	B	A	B	A	B	A	A	B	B	B	B	B	B	A	A	A	A	B	B	B	U	B	B	A	B	A	U	U
294	B1.01C1_6a	A1	JCVI_8126:502	AT4G34730.1	Scaffold000011	95.69	2677953	1.01	-	(C)	M	C	A	B	A	B	A	B		A					A	U		A		B		B			A			A	B	B				B		B
295	B1.01C1_6a	A1	JCVI_8126:309	AT4G34730.1	Scaffold000011	95.69	2677953	1.01	-	(C)	C	Y	A	B	A	B	A	B	A	A	A	B	A	B	A	B	A	A	B	B	B	B	B	B	A	A	A	A	B	B	B	A	B	B	A	B	A	B	B
296	B1.01C1_6a	A1	JCVI_8126:138	AT4G34730.1	Scaffold000011	95.69	2677953	1.01	-	(G)	G	K	A	B	A	B	A	B	A	A	A	B	A	B	A	B	A	U	B	B	B	B	B	B	U	A	A	A	B	B	B	U	B	B	A	B	A	B	B
297	B1.01C1_6a	A1	JCVI_8126:225	AT4G34730.1	Scaffold000011	95.69	2677953	1.01	-	(C)	C	Y	A	B	A	B	B	B	A	A	A	B	A	B	A	B	A	U	B	B	B	B	B	B	A	A	A	A	B	B	B	U	B	B	A	B	A	B	B
298	B1.01C1_6a	A1	JCVI_8126:164	AT4G34730.1	Scaffold000011	95.69	2677953	1.01	-	(C)	C	Y	A	B	A	B	A	B	A	A	A	B	A	B	U	B	A	U	B	B	B	B	B	B	U	A	A	A	B	B	B	U	B	B	U	B	U	B	B
299	B1.01C1_6a	A1	JCVI_24541:82	AT4G34700.1	Scaffold000011	76.54	2660573	1.01	-	(A)	R	G	A	B	A	B	A	B	A	A	A	B	A	B	A	B	A	A	B	B	B	B	B	B	A	A	A	A	B	B	B	A	B	B	A	B	A	U	U
300	B1.01C1_6a	A1	JCVI_24541:67	AT4G34700.1	Scaffold000011	76.54	2660573	1.01	-	(C)	C	Y	A	B	A	B	A	B	A	A	A	B	A	B	U	B	A	A	B	B	B	B	B	B	U	A	A	A	B	B	B	A	B	B	U	B	U	B	B
301	B1.01C1_6a	A1	JCVI_24541:143	AT4G34700.1	Scaffold000011	76.54	2660573	1.01	-	(C)	Y	C	A	B	A	B	A	U	A	A	A	B	A	B	A	B	A	A	B	B	B	B	B	B	A	A	A	A	B	B	B	A	B	B	A	B	A	B	U
302	B1.01C1_6a	A1	JCVI_5797:452	AT4G34680.1	Scaffold000011	97.97	2657621	1.01	-	(T)	T	K	A	B	A	B	A	B	U	A	U	B	U	U	A	B	U	A	B	B	B	B	B	B	A	U	U	A	B	B			B	B	U	B	U	U	B
303	B1.01C1_6a	A1	JCVI_5797:112	AT4G34680.1	Scaffold000011	97.97	2657621	1.01	-	(A)	M	C	A	B	A	B	A	B	A	A	A	U	A	U	A	B	A	A	U	B	U	B	U	U	A	A	A	A	U	B	U	U	U	B	U	B	A	U	U
304	B1.01C1_6a	A1	JCVI_5797:482	AT4G34680.1	Scaffold000011	97.97	2657621	1.01	-	(G)	R	A	A	B	A	B	A	B	A	A	A	U	A	B	A	B	A	A	B	B	U	B	U	B	A	A	A	A	B	B	U	A	U	B	A	B	A	U	U
305	B1.01C1_6a	A1	JCVI_5797:575	AT4G34680.1	Scaffold000011	97.97	2657621	1.01	-	(A)	W	T	A	B	A	B	A	B	A	A	A	B	A	B	A	U	A	A	B	B	U	B	U	B	A	A	A	A	U	B	U	A	U	B	U	B	A	U	U
306	B1.01C1_6a	A1	JCVI_26743:484	AT4G34660.1	Scaffold000011	98.73	2652027	1.01	-	(G)	G	S	A	B	A	B	A	B	A	A	A	B	A	B	A	B	A	A	B	B	B	B	B	B	U	A	U	A	B	B	B	U	B	B	U	B	U	B	B
307	B1.01C1_6a	A1	JCVI_9038:211	AT4G34660.1	Scaffold000011	90.71	2650399	1.01	-	(A)	A	R	A	B	A	B	A	B	U	A	U	B	U	B	A	B	U	A	B	B	B	B	B	B	U	U	A	A	B	B	B	U	B	B	U	B	U	B	B
308	B1.01C1_6a	A1	JCVI_6714:562	AT4G34630.1	Scaffold000011	93.33	2641204	1.01	-	(C)	C	S	A	B	A	B	U	B	A	A	A	B	A	B	A	B	A	U	B	U	B	B	B	B	A	A	A	A	B	B	B	U	B	B	U	B	A	U	B
309	B1.01C1_6a	A1	JCVI_8244:337	AT4G34620.1	Scaffold000011	96.62	2639066	1.01	-	(T)	T	W	A	B	U	B	U	B	A	A	A	B	A	B	A	B	A	A	B	B	B	B	B	B	A	A	A	A	B	B	B	A	B	B	A	B	A	B	B
310	B1.01C1_6a	A1	JCVI_17694:1194	AT4G34530.1	Scaffold000011	98.18	2601891	1.01	-	(G)	T	K	A	B	A	B	A	B	U	A	U	B	A	B	A	B	A	A	B	B	B	B	B	B	A	U	U	A	B	B	B	U	B	B	U	B	U	B	B
311	B1.01C1_6a	A1	JCVI_17694:524	AT4G34530.1	Scaffold000011	98.18	2601891	1.01	-	(C)	Y	C	A	B	A	B	A	B	A	A	A	B	A	B	A	B	A	A	B	B	B	B	B	B	A	A	A	A	B	B	B	A	B	B	A	B	A	U	U
312	B1.01C1_6a	A1	JCVI_17694:1150	AT4G34530.1	Scaffold000011	98.18	2601891	1.01	-	(G)	R	G	A	B	A	B	A	U		A					A	B		A		B		B			A			A	U	B				B		B
313	B1.01C1_6a	A1	JCVI_17694:485	AT4G34530.1	Scaffold000011	98.18	2601891	1.01	-	(G)	R	A	A	B	A	B	A	B	A	A	A	B	A	A	A	U	A	A	B	U	B	U	B	B	A	A	A	A	U	B	B	A	B	B	A	B	A	U	U
314	B1.01C1_6a	A1	JCVI_17694:69	AT4G34530.1	Scaffold000011	98.18	2601891	1.01	-	(G)	A	G	A	B	A	B	A	B	A	A	A	B	A	B	A	U	A	U	B	B	B	B	B	B	A	A	A	A	B	B	B	A	B	B	A	B	A	B	B
315	B1.01C1_6a	A1	JCVI_17694:695	AT4G34530.1	Scaffold000011	98.18	2601891	1.01	-	(T)	T	C	A	B	U	B	A	B	A	U	A	B	A	B	A	B	A	A	B	B	B	B	B	B	A	A	A	A	B	B	B	A	B	B	A	B	A	B	B
316	B1.01C1_6a	A1	JCVI_10341:120	AT4G34490.1	Scaffold000011	89.49	2592604	1.01	-	(A)	A	M	A	B	A	B	A	B	A	A	A	B	A	B	A	B	A	A	B	B	B	B	B	B	A	A	A	A	B	B	B	A	B	B	A	B	A	B	B
317	B1.01C1_6a	A1	JCVI_10341:114	AT4G34490.1	Scaffold000011	89.49	2592604	1.01	-	(G)	R	G	A	B	A	B	A	B	A	A	A	B	A	B	A	B	A	A	B	B	B	B	B	B	A	A	A	A	B	B	B	A	B	B	A	B	A	B	B
318	B1.01C1_6a	A1	JCVI_10341:249	AT4G34490.1	Scaffold000011	89.49	2592604	1.01	-	(C)	Y	T	A	B	A	B	A	B	A	A	A	B	A	B	A	B	A	A	B	B	B	B	B	B	A	A	A	A	B	B	B	A	B	B	A	B	A	B	B
319	B1.01C1_6a	A1	JCVI_10341:72	AT4G34490.1	Scaffold000011	89.49	2592604	1.01	-	(T)	T	Y	A	B	A	B	A	B	A	A	A	B	A	B	U	B	U	U	B	B	B	B	B	B	U	A	A	U	B	B	B	U	B	B	U	B	A	B	B
320	B1.01C1_6a	A1	JCVI_4304:600	AT4G34430.3	Scaffold000011	98.61	2570755	1.01	-	(A)	C	A	A	B	A	B	U	B	A	A	A	B	A	B	A	B	A	A	B	B	B	B	B	B	A	A	A	A	B	B	B	A	B	B	A	B	A	B	B
321	B1.01C1_6a	A1	JCVI_4304:165	AT4G34430.3	Scaffold000011	98.61	2570755	1.01	-	(T)	C	T	A	B	A	B	A	B	A	A	A	B	A	B	A	B	A	A	B	B	B	B	B	B	A	A	A	A	B	B	B	A	B	B	A	B	A	B	B
322	B1.01C1_6a	A1	JCVI_4304:166	AT4G34430.3	Scaffold000011	98.61	2570755	1.01	-	(C)	T	C	A	B	A	B	A	B	A	A	A	B	A	B	A	B	A	A	B	B	B	B	B	B	A	A	A	A	B	B	B	A	B	B	A	B	A	B	B
323	B1.01C1_6a	A1	JCVI_4304:570	AT4G34430.3	Scaffold000011	98.61	2570755	1.01	-	(G)	A	G	A	B	A	B	U	B	A	A	A	B	A	B	A	B	A	A	B	B	B	B	B	B	A	A	A	A	B	B	B	A	B	B	A	B	A	B	B
324	B1.01C1_6a	A1	EV188564:377	AT4G34390.1	Scaffold000011	94.31	2548808	1.01	-	(G)	R	G	A	B	A	B	A	B	A	A	A	B	A	B	A	B	A	A	B	B	B	B	U	B	A	A	A	A	B	B	B	A	U	B	A	B	A	U	U
325	B1.01C1_6a	A1	EV188564:305	AT4G34390.1	Scaffold000011	94.31	2548808	1.01	-	(T)	T	Y	A	B	A	B	A	B	A	A	A	B	A	B	A	B	A	A	B	B	B	B	B	B	U	A	A	A	B	B	B	U	B	B	U	B	A	B	B
326	B1.01C1_6a	A1	JCVI_21440:122	AT2G16090.1	Scaffold000011	83.33	2541640	1.01	-	(G)	R	G	A	B	A	B	A	U	A	A	A	U	A	B	A	B	A	A	U	B	U	B	U	U	A	A	A	A	A	B	U	A	U	B	A	B	A	U	U
327	B1.01C1_6a	A1	DY009108:84	AT4G34350.1	Scaffold000011	88.72	2534035	1.01	-	(C)	C	T	A	B	A	B	U	B	A	A	A	B	A	B	A	B	A	A	B	B	B	B	B	B	A	A	A	A	B	B	B	A	B	B	A	B	A	U	B
328	B1.01C1_6a	A1	DY009108:206	AT4G34350.1	Scaffold000011	88.72	2534035	1.01	-	(T)	T	C	A	B	A	B	A	B	A	A	A	B	A	B	U	B	A	A	B	B	B	B	B	B	A	A	A	A	B	B	B	A	B	B	A	B	A	B	B
329	B1.01C1_6a	A1	DY009108:249	AT4G34350.1	Scaffold000011	88.72	2534035	1.01	-	(A)	A	G	A	B	A	B	A	B	A	A	A	B	A	U	A	U	A	A	B	B	B	B	B	B	A	A	A	A	B	B	B	A	B	B	A	B	A	B	B
330	B1.01C1_6a	A1	DY009108:99	AT4G34350.1	Scaffold000011	88.72	2534035	1.01	-	(T)	T	C	A	B	A	B	U	B	A	A	A	B	A	B	A	B	A	A	B	B	B	B	B	B	A	A	A	A	B	B	B	A	B	B	A	B	A	U	B
331	B1.01C1_6a	A1	JCVI_18605:295	AT4G34350.1	Scaffold000011	91.92	2533110	1.01	-	(C)	Y	C	A	B	A	B	A	U	A	A	A	U	A	B	A	B	A	A	U	B	B	B	U	B	A	A	A	A	U	B	U	A	B	B	A	B	A	U	U
332	B1.01C1_6a	A1	JCVI_18605:292	AT4G34350.1	Scaffold000011	91.92	2533110	1.01	-	(C)	C	Y	A	B	A	B	U	B	U	A	U	B	U	B	A	B	U	A	B	B	B	B	B	B	A	U	A	A	B	B	B	U	B	B	U	B	U	B	B
333	B1.01C1_6a	A1	JCVI_18605:841	AT4G34350.1	Scaffold000011	91.92	2533110	1.01	-	(T)	T	W	A	B	A	B	A	B	A	A	A	B	A	B	A	B	A	A	B	B	B	B	B	B	A	A	A	U	B	B	B	U	B	A	A	B	U	U	B
334	B1.01C1_6a	A1	JCVI_18605:118	AT4G34350.1	Scaffold000011	91.92	2533110	1.01	-	(C)	C	Y	A	B	U	B	U	B	U	U	U	B	U	A	U	B	U	U	A	B	B	B	B	B	U	U	U	A	B	B	B	U	B	B	U	B	U	B	U
335	B1.01C1_6a	A1	JCVI_18605:535	AT4G34350.1	Scaffold000011	91.92	2533110	1.01	-	(T)	T	A	A	B	A	B	A	B	A	A	A	B	A	B	A	B	A	A	B	B	B	B	B	B	A	A	A	A	B	B	B	U	B	B	A	B	A	B	B
336	B1.01C1_6a	A1	JCVI_18605:781	AT4G34350.1	Scaffold000011	91.92	2533110	1.01	-	(T)	T	C	A	B	A	B	A	B	A	A	A	B	A	B	A	B	A	A	B	B	B	B	B	B	A	A	A	A	B	B	B	A	B	B	A	B	A	B	B
337	B1.01C1_6a	A1	JCVI_18605:583	AT4G34350.1	Scaffold000011	91.92	2533110	1.01	-	(G)	G	T	A	B	A	B	A	B	A	A	A	B	A	B	A	U	A	A	B	B	U	B	B	B	A	A	A	A	U	B	B	A	U	B	A	B	A	U	B
338	B1.01C1_6a	A1	JCVI_18605:586	AT4G34350.1	Scaffold000011	91.92	2533110	1.01	-	(A)	A	T	A	B	A	B	A	B	A	A	A	B	A	B	A	U	A	A	B	B	U	B	B	B	A	A	A	A	U	B	B	A	U	B	U	B	A	U	B
339	B1.01C1_6a	A1	JCVI_6072:87	AT4G34290.1	Scaffold000011	93.92	2523386	1.01	-	(T)	T	K	A	B	A	B	U	B	A	A	A	B	A	B	A	B	A	A	B	B	B	B	B	B	A	A	A	A	B	B	B	A	B	B	A	B	A	B	B
340	B1.01C1_6a	A1	JCVI_6072:363	AT4G34290.1	Scaffold000011	93.92	2523386	1.01	-	(C)	C	Y	A	B	A	B	A	B	A	A	A	B	A	B	U	B	A	A	B	B	B	B	B	B	U	A	A	U	B	B	B	A	B	B	A	B	A	B	B
341	B1.01C1_6a	A1	JCVI_6072:142	AT4G34290.1	Scaffold000011	93.92	2523386	1.01	-	(C)	M	C	A	B	A	B	A	B	A	A	A	B	A	B	U	B	A	A	B	B	B	B	B	B	A	A	A	A	B	U	B	A	B	B	A	U	A	U	B
342	B1.01C1_6a	A1	JCVI_1085:524	AT2G18990.1	Scaffold000011	97.89	2516034	1.01	-	(C)	Y	T	A	B	A	U	A	B	A	A	A	U	A	B	A	B	A	A	U	B	B	B	B	B	A	A	A	A	B	B	U	A	U	B	A	B	A	U	U
343	B1.01C1_6a	A1	JCVI_1085:458	AT2G18990.1	Scaffold000011	97.89	2516034	1.01	-	(A)	R	G	A	B	A	U	A	B	A	A	A	B	A	B	A	B	A	A	B	B	B	B	B	B	A	A	A	A	B	B	B	A	U	B	A	B	A	U	U
344	B1.01C1_6a	A1	JCVI_37217:136	AT4G34270.1	Scaffold000011	94.97	2515190	1.01	-	(G)	G	A	A	B	A	B	A	A	A	A	A	B	A	B	A	B	A	A	B	B	B	B	B	B	A	A	A	A	B	B	B	A	B	B	A	B	A	B	B
345	B1.01C1_6a	A1	JCVI_14176:446	AT4G34270.1	Scaffold000011	83.14	2513611	1.01	-	(G)	G	R	A	B	A	B	A	B	A	A	A	B	A	B	A	B	A	A	B	B	B	B	B	B	A	A	A	A	B	B	B	U	B	B	A	B	A	B	B
346	B1.01C1_6a	A1	JCVI_14176:665	AT4G34270.1	Scaffold000011	83.14	2513611	1.01	-	(G)	R	G	A	B	A	B	A	B	A	A	A	U	A	B	A	B	A	A	B	B	B	B	B	B	A	A	A	A	B	U	U	A	B	B	A	B	A	U	U
347	B1.01C1_6a	A1	JCVI_14788:1224	AT4G34260.1	Scaffold000011	98.14	2507228	1.01	-	(A)	A	R	A	B	A	B	A	B	A	A	A	B	A	B	A	B	A	A	B	B	B	B	B	B	A	A	A	A	B	B	B	U	B	B	A	B	A	B	B
348	B1.01C1_6a	A1	JCVI_14788:202	AT4G34260.1	Scaffold000011	98.14	2507228	1.01	-	(A)	R	A	A	B	A	B	A	B	A	A	A	B	A	B	A	B	A	A	B	B	B	B	B	B	A	A	A	A	B	B	B	A	B	B	A	B	A	B	B
349	B1.01C1_6a	A1	JCVI_14788:106	AT4G34260.1	Scaffold000011	98.14	2507228	1.01	-	(T)	Y	T	A	B	A	B	A	B	A	A	A	B	A	B	A	B	U	A	B	B	U	B	B	B	A	A	U	A	B	B	B	A	B	B	A	B	A	U	B
350	B1.01C1_6a	A1	JCVI_14788:907	AT4G34260.1	Scaffold000011	98.14	2507228	1.01	-	(G)	R	G	A	B	A	B	A	B		A					A	U		A		B		B			A			A	B	B				B		B
351	B1.01C1_6a	A1	JCVI_14788:1199	AT4G34260.1	Scaffold000011	98.14	2507228	1.01	-	(G)	G	S	A	B	U	B	A	B	A	A	A	B	A	B	A	B	A	A	B	B	B	B	B	B	A	A	A	A	B	B	B	U	B	B	U	B	A	B	B
352	B1.01C1_6a	A1	JCVI_14788:934	AT4G34260.1	Scaffold000011	98.14	2507228	1.01	-	(C)	Y	C	A	B	A	U	A	B	A	A	A	U	A	U	A	B	A	A	U	B	U	B	U	B	A	A	A	A	B	B			U	B	A	B	A	U	U
353	B1.01C1_6a	A1	JCVI_14788:619	AT4G34260.1	Scaffold000011	98.14	2507228	1.01	-	(A)	R	A	A	B	A	B	A	B	A	A	A	B	A	B	A	B	A	U	B	B	B	B	B	B	A	A	A	A	B	B	U	A	B	B	A	B	A	U	B
354	B1.01C1_6a	A1	JCVI_14788:898	AT4G34260.1	Scaffold000011	98.14	2507228	1.01	-	(T)	Y	T	A	B	A	U	A	B	A	A	A	U	A	B	A	U	A	A	U	B	U	B	U	B	A	A	A	A	B	B	U	A	U	B	A	B	A	U	U
355	B1.01C1_6a	A1	JCVI_14788:871	AT4G34260.1	Scaffold000011	98.14	2507228	1.01	-	(C)	C	Y	A	B	A	B	U	B	A	A	A	B	A	B	A	B	A	U	B	B	B	B	B	B	A	A	A	A	B	B	B	A	B	B	A	B	A	B	B
356	B1.01C1_6a	A1	JCVI_14788:928	AT4G34260.1	Scaffold000011	98.14	2507228	1.01	-	(T)	Y	C	A	B	A	U	A	B		A					A	B		A		B		B			A			A	B	B				B		B
357	B1.01C1_6a	A1	JCVI_14788:598	AT4G34260.1	Scaffold000011	98.14	2507228	1.01	-	(C)	T	Y	A	B	A	B	A	B	A	A	A	B	A	B	A	B	A	U	U	B	B	B	U	U	A	A	A	A	B	B	U	A	U	B	A	B	A	U	U
358	B1.01C1_6a	A1	JCVI_14788:553	AT4G34260.1	Scaffold000011	98.14	2507228	1.01	-	(C)	C	A	A	B	A	B	A	U	A	A	A	B	A	B	A	B	A	A	B	B	B	U	B	B	A	A	A	A	B	B	B	A	B	B	A	B	A	B	B
359	B1.01C1_6a	A1	JCVI_26863:988	AT4G34260.1	Scaffold000011	89.79	2504469	1.01	-	(C)	T	Y	A	B	A	B	A	B	A	A	A	B	A	B	U	B	A	A	B	B	B	B	B	B	A	A	A	A	B	B	B	U	B	B	B	B	A	B	B
360	B1.01C1_6a	A1	JCVI_26863:745	AT4G34260.1	Scaffold000011	89.79	2504469	1.01	-	(C)	Y	C	A	B	A	B	A	B	A	A	A	U	A	U	A	B	A	A	U	B	U	B	U	U	A	A	A	A	B	B	U	U	U	B	A	B	A	U	U
361	B1.01C1_6a	A1	JCVI_26863:961	AT4G34260.1	Scaffold000011	89.79	2504469	1.01	-	(T)	Y	T	A	B	A	B	A	B	A	A	A	B	A	B	A	B	A	A	B	B	U	B	B	B	A	A	A	A	B	B	B	A	B	B	A	B	A	U	U
362	B1.01C1_6a	A1	JCVI_26863:421	AT4G34260.1	Scaffold000011	89.79	2504469	1.01	-	(A)	R	A	A	B	A	B	A	B	A	A	A	U	A	B	A	B	A	A	U	B	U	B	B	U	A	A	A	A	B	B	U	A	U	B	A	B	A	U	U
363	B1.01C1_6a	A1	JCVI_26863:427	AT4G34260.1	Scaffold000011	89.79	2504469	1.01	-	(C)	Y	C	A	B	A	B	A	B	A	A	A	B	A	B	A	B	A	A	U	B	U	B	B	U	A	A	A	A	B	B	U	A	U	B	A	B	A	U	U
364	B1.01C1_6a	A1	JCVI_26863:670	AT4G34260.1	Scaffold000011	89.79	2504469	1.01	-	(C)	Y	C	A	B	A	B	A	B	A	A	A	B	A	B	A	B	A	A	U	B	U	B	U	U	A	A	A	A	B	B	U	A	U	B	A	B	A	U	U
365	B1.01C1_6a	A1	JCVI_26863:715	AT4G34260.1	Scaffold000011	89.79	2504469	1.01	-	(G)	G	R	A	B	A	B	A	B	A	A	A	B	U	B	A	B	U	A	B	B	B	B	B	B	B	A	U	A	B	B	B	U	B	B	U	B	U	B	B
366	B1.01C1_6a	A1	JCVI_26863:1051	AT4G34260.1	Scaffold000011	89.79	2504469	1.01	-	(C)	T	Y	A	B	A	B	A	B	A	A	A	B	A	B	A	B	U	A	B	B	B	B	B	B	A	A	B	A	B	B	B	U	B	B	U	B	U	B	B
367	B1.01C1_6a	A1	JCVI_26863:395	AT4G34260.1	Scaffold000011	89.79	2504469	1.01	-	(C)	C	M	A	B	A	B	A	B	A	A	U	U	U	B	A	B	U	A	B	B	U	B	B	B	A	U	U	A	B	B	U	U	U	B	U	B	U	B	B
368	B1.01C1_6a	A1	JCVI_26863:925	AT4G34260.1	Scaffold000011	89.79	2504469	1.01	-	(G)	S	G	A	B	A	B	A	B	A	A	A	B	A	B	A	B	A	A	B	B	U	B	B	B	A	A	A	A	B	B	B	A	U	B	A	B	A	U	U
369	B1.01C1_6a	A1	JCVI_26863:1116	AT4G34260.1	Scaffold000011	89.79	2504469	1.01	-	(G)	R	G	A	B	A	B	A	B	A	A	A	B	A	B	A	B	A	A	B	B	U	B	B	B	A	A	A	A	B	B	U	A	U	B	A	B	A	U	U
370	B1.01C1_6a	A1	JCVI_26863:1184	AT4G34260.1	Scaffold000011	89.79	2504469	1.01	-	(T)	Y	T	A	B	A	B	A	B	A	A	A	B	A	B	A	B	A	A	B	B	U	B	B	B	A	A	A	A	B	B	B	A	B	B	A	B	A	U	U
371	B1.01C1_6a	A1	JCVI_26863:1183	AT4G34260.1	Scaffold000011	89.79	2504469	1.01	-	(G)	T	K	A	B	A	B	A	B	A	A	A	B	A	B	A	B	A	U	B	B	B	B	B	B	A	A	A	A	B	B	B	A	B	B	U	B	A	B	B
372	B1.01C1_6a	A1	JCVI_26863:1115	AT4G34260.1	Scaffold000011	89.79	2504469	1.01	-	(G)	R	G	A	B	A	B	A	B	A	A	A	B	A	B	A	B	A	A	B	B	U	B	B	B	A	A	A	A	B	U	U	A	U	B	A	B	A	U	U
373	B1.01C1_6a	A1	JCVI_26863:1408	AT4G34260.1	Scaffold000011	89.79	2504469	1.01	-	(T)	C	T	A	B	A	B	U	B	A	A	A	B	A	B	A	B	A	A	B	B	B	B	B	B	A	A	A	U	U	B	B	A	B	B	A	B	A	B	B
374	B1.01C1_6a	A1	JCVI_35075:567	AT4G34240.1	Scaffold000011	95.82	2493109	1.01	-	(C)	C	Y	A	B	A	B	U	B	A	A	A	B	A	B	A	B	A	A	B	B	B	B	B	B	A	A	A	A	B	B	B	A	B	B	U	B	A	U	B
375	B1.01C1_6a	A1	JCVI_35075:316	AT4G34240.1	Scaffold000011	95.82	2493109	1.01	-	(C)	S	C	A	B	A	B	A	B	U	A	U	U	A	U	A	B	A	A	U	B	U	B	U	U	U	A	A	A	B	B	U	U	U	B	U	B	U	U	U
376	B1.01C1_6a	A1	JCVI_35075:315	AT4G34240.1	Scaffold000011	95.82	2493109	1.01	-	(C)	S	C	A	B	A	B	A	B	U	A	U	U	A	U	A	B	A	A	U	B	U	B	U	U	U	A	A	A	B	B	U	U	U	B	U	B	U	U	U
377	B1.01C1_6a	A1	JCVI_35075:733	AT4G34240.1	Scaffold000011	95.82	2493109	1.01	-	(G)	G	R	A	B	A	B	A	B	A	A	A	B	A	B	A	B	A	A	B	B	B	B	B	B	A	A	A	U	B	B	B	U	B	B	U	B	A	U	U
378	B1.01C1_6a	A1	EE474481:209	AT4G34240.1	Scaffold000011	91.79	2491435	1.01	-	(G)	G	K	A	B	A	B	A	B	A	A	U	B	A	B	A	B	A	A	B	B	B	B	B	B	A	A	U	A	B	B	B	U	B	B	U	B	U	B	B
379	B1.01C1_6a	A1	JCVI_28670:202	AT4G34220.1	Scaffold000011	80.22	2479576	1.01	-	(G)	K	G	A	B	A	B	U	B		A					A	B		A		B		B			A			A	B	B				B		B
380	B1.01C1_6a	A1	JCVI_28670:237	AT4G34220.1	Scaffold000011	80.22	2479576	1.01	-	(C)	M	C	A	B	U	B	A	B		A					U	B		A		B		B			U			A	B	B				B		B
381	B1.01C1_6a	A1	JCVI_28670:404	AT4G34220.1	Scaffold000011	80.22	2479576	1.01	-	(T)	C	Y	A	B	A	B	U	B		A					A	B		A		B		B			U			U	B	B				B		B
382	B1.01C1_6a	A1	JCVI_28670:353	AT4G34220.1	Scaffold000011	80.22	2479576	1.01	-	(A)	R	A	A	B	A	B	U	B		A					A	B		A		B		B			U			A	U	B				B		B
383	B1.01C1_6a	A1	JCVI_25133:422	AT4G34220.1	Scaffold000011	96.78	2477657	1.01	-	(C)	S	C	A	B	A	B	A	B	A	A	A	B	A	B	A	U	A	A	U	B	U	B	B	B	A	A	A	A	B	B	U	A	B	B	A	B	A	U	U
384	B1.01C1_6a	A1	JCVI_25133:425	AT4G34220.1	Scaffold000011	96.78	2477657	1.01	-	(A)	W	A	A	B	A	B	A	B		A					A	U		A		B		B			A			A	B	B				B		B
385	B1.01C1_6a	A1	JCVI_25133:443	AT4G34220.1	Scaffold000011	96.78	2477657	1.01	-	(C)	C	Y	A	B	A	B	B	B	A	U	A	B	A	B	A	B	A	A	B	B	B	B	B	B	U	A	A	A	B	B	B	U	B	B	U	B	A	U	B
386	B1.01C1_6a	A1	JCVI_25133:710	AT4G34220.1	Scaffold000011	96.78	2477657	1.01	-	(G)	T	G	A	B	U	B	A	B	A	A	A	B	A	U	A	B	A	A	B	B	B	B	B	B	A	A	A	A	B	B	B	A	B	B	A	B	A	U	B
387	B1.01C1_6a	A1	JCVI_25133:746	AT4G34220.1	Scaffold000011	96.78	2477657	1.01	-	(G)	G	A	A	B	U	B	A	B	A	A	A	B	A	B	A	B	A	A	B	B	B	B	B	B	A	A	A	A	B	B	B	A	B	B	A	B	A	B	B
388	B1.01C1_6a	A1	JCVI_25133:932	AT4G34220.1	Scaffold000011	96.78	2477657	1.01	-	(A)	A	G	A	B	A	B	A	B	A	A	A	B	A	B	A	B	A	A	B	A	B	B	B	B	A	A	A	A	B	B	B	A	B	B	A	B	A	B	U
389	B1.01C1_6a	A1	JCVI_25133:850	AT4G34220.1	Scaffold000011	96.78	2477657	1.01	-	(A)	C	A	A	B	A	B	U	B	A	A	A	B	A	B	A	B	A	A	B	B	B	B	B	B	A	A	A	A	B	B	B	A	B	B	A	B	A	B	B
390	B1.01C1_6a	A1	JCVI_16321:434	AT4G34150.1	Scaffold000011	76.38	2437656	1.01	-	(T)	Y	C	A	B	A	B	A	B	A	A	A	B	A	B	A	B	A	A	B	B	B	B	B	B	A	A	A	A	B	B	B	A	B	B	A	B	A	B	B
391	B1.01C1_6a	A1	JCVI_16321:437	AT4G34150.1	Scaffold000011	76.38	2437656	1.01	-	(A)	M	A	A	B	A	B	A	B	A	A	A	B	A	B	A	B	A	A	B	B	B	B	B	B	A	A	A	A	B	B	B	A	B	B	A	B	A	B	U
392	B1.01C1_6a	A1	JCVI_16321:483	AT4G34150.1	Scaffold000011	76.38	2437656	1.01	-	(A)	W	A	A	B	A	B	U	B	A	A	A	B	A	B	A	U	A	A	B	B	B	B	B	B	A	A	A	A	B	B	B	A	B	B	A	B	A	B	B
393	B1.01C1_6a	A1	JCVI_16321:327	AT4G34150.1	Scaffold000011	76.38	2437656	1.01	-	(G)	G	R	A	B	A	B	A	B	U	A	A	B	U	B	U	B	U	A	B	B	B	B	B	B	U	A	U	A	B	B	B	U	B	B	U	U	U	B	B
394	B1.01C1_6a	A1	JCVI_16321:510	AT4G34150.1	Scaffold000011	76.38	2437656	1.01	-	(A)	A	R	A	B	A	B	A	B	A	A	A	B	A	B	U	B	A	A	B	B	U	B	B	B	U	A	A	U	B	B	B	A	B	B	A	B	A	B	B
395	B1.01C1_6a	A1	JCVI_4632:187	AT4G34138.1	Scaffold000011	95.12	2431206	1.01	-	(T)	T	W	A	B	A	B	A	B	A	A	A	B	A	B	A	B	A	A	B	B	B	B	B	B	U	A	A	A	B	B	B	A	B	B	A	B	A	B	B
396	B1.01C1_6a	A1	JCVI_4632:304	AT4G34138.1	Scaffold000011	95.12	2431206	1.01	-	(C)	T	Y	A	B	A	B	B	B	A	A	A	B	A	B	U	B	A	U	B	B	B	B	B	B	A	A	A	A	B	B	B	A	B	B	A	B	A	B	B
397	B1.01C1_6a	A1	JCVI_11338:808	AT4G34138.1	Scaffold000011	97.9	2430201	1.01	-	(G)	G	R	A	B	A	U	A	B	A	A	A	B	A	B	A	B	A	A	B	B	B	B	B	B	A	A	A	A	B	B	B	A	B	B	A	B	A	B	B
398	B1.01C1_6a	A1	JCVI_11338:562	AT4G34138.1	Scaffold000011	97.9	2430201	1.01	-	(T)	T	W	A	B	A	B	A	U	A	A	A	B	A	B	U	B	A	U	B	B	B	B	B	B	U	A	A	A	B	B	B	A	B	B	A	B	A	B	B
399	B1.01C1_6a	A1	JCVI_30697:342	AT4G34110.1	Scaffold000011	98.22	2406051	1.01	-	(A)	M	A	A	B	A	B	U	B	A	A	A	B	A	B	A	B	A	U	B	B	B	B	B	B	A	A	A	A	U	B	B	U	B	B	U	B	U	B	B
400	B1.01C1_6a	A1	JCVI_1931:112	AT4G34110.1	Scaffold000011	98.49	2404016	1.01	-	(G)	G	K	A	B	A	B	A	B	A	A	A	B	A	B	A	B	A	A	B	B	B	B	B	B	A	A	A	A	B	B	B	A	B	B	A	B	A	B	U
401	B1.01C1_6a	A1	JCVI_1931:163	AT4G34110.1	Scaffold000011	98.49	2404016	1.01	-	(C)	C	Y	A	B	A	B	B	B	A	A	A	B	A	B	A	B	A	A	U	B	B	B	B	U	U	A	A	U	B	B	B	A	B	B	A	U	A	B	U
402	B1.01C1_6a	A1	JCVI_1931:259	AT4G34110.1	Scaffold000011	98.49	2404016	1.01	-	(G)	G	T	A	B	U	B	A	B	A	A	U	B	A	B	A	B	U	A	B	B	B	B	B	B	A	A	U	A	B	B	B	U	B	B	A	B	A	B	U
403	B1.01C1_6a	A1	EL589984:46	AT4G34100.1	Scaffold000011	89.69	2396961	1.01	-	(T)	T	W	A	B	A	B	A	B	A	A	A	B	A	B	U	B	A	U	B	B	B	B	B	B	U	A	U	B	B	B	B	U	B	B	U	B	U	B	B
404	B1.01C1_6a	A1	JCVI_21504:471	AT4G34000.1	Scaffold000011	90.18	2380635	1.01	-	(A)	G	R	A	B	A	B	A	B	A	A	A	B	A	B	A	B	A	A	B	B	B	B	B	B	A	A	A	A	B	B	B	U	B	B	U	B	A	B	B
405	B1.01C1_6a	A1	JCVI_21504:656	AT4G34000.1	Scaffold000011	90.18	2380635	1.01	-	(A)	A	G	A	B	A	B	A	B	A	A	A	B	A	B	A	B	A	A	B	B	B	B	B	B	A	A	A	A	B	B	B	A	B	B	A	B	A	U	B
406	B1.01C1_6a	A1	JCVI_21504:619	AT4G34000.1	Scaffold000011	90.18	2380635	1.01	-	(G)	G	A	A	B	A	B	A	B	A	A	A	U	A	B	A	B	A	A	B	B	B	B	B	B	A	A	A	A	B	B	B	U	B	B	A	B	A	B	B
407	B1.01C1_6a	A1	JCVI_21022:849	AT4G33770.1	Scaffold000011	99.21	2315678	1.01	-	(A)	A	W	A	B	U	B	A	B		U					U	B		U		B		B			U			A	B	B				B		B
408	B1.01C1_6a	A1	JCVI_36616:1353	AT4G33750.1	Scaffold000011	88.99	2302534	1.01	-	(C)	S	C	A	B	A	B	A	B	A	A	A	B	A	A	A	B	A	A	B	B	B	B	B	B	A	A	A	A	B	B	B	A	B	B	A	B	A	U	U
409	B1.01C1_6a	A1	JCVI_36616:1339	AT4G33750.1	Scaffold000011	88.99	2302534	1.01	-	(C)	Y	C	A	B	A	B	A	U	A	A	A	B	A	A	A	B	A	A	B	B	B	B	U	B	A	A	A	A	U	B	B	A	B	B	A	B	A	U	U
410	B1.01C1_6a	A1	JCVI_41274:788	AT4G33740.1	Scaffold000011	96.38	2302156	1.01	-	(G)	G	A	A	B	A	B	A	B	A	A	A	B	A	A	A	B	A	A	B	B	B	B	B	B	A	A	A	A	B	B	B	A	B	B	A	B	A	B	B
411	B1.01C1_6a	A1	JCVI_41274:599	AT4G33740.1	Scaffold000011	96.38	2302156	1.01	-	(T)	T	A	A	B	A	B	A	B	A	A	A	B	A	A	A	B	A	A	B	B	B	B	B	B	A	A	A	A	B	B	B	A	B	B	A	B	A	B	B
412	B1.01C1_6a	A1	JCVI_41274:446	AT4G33740.1	Scaffold000011	96.38	2302156	1.01	-	(T)	T	A	A	B	A	B	U	B	A	A	A	B	A	A	A	B	A	A	B	B	B	B	B	B	A	A	A	A	B	B	B	A	B	B	A	B	U	B	B
413	B1.01C1_6a	A1	JCVI_8192:293	AT4G33740.1	Scaffold000011	96.33	2302087	1.01	-	(C)	G	C	A	B	A	B	A	B	U	A	A	B	A	A	A	B	A	A	B	B	B	B	B	B	A	A	A	A	B	B	B	A	B	B	A	B	A	B	U
414	B1.01C1_6a	A1	JCVI_8192:335	AT4G33740.1	Scaffold000011	96.33	2302087	1.01	-	(T)	T	C	A	B	A	B	A	B		A					A	B		A		B		B			A			A	B	B				B		B
415	B1.01C1_6a	A1	JCVI_8192:281	AT4G33740.1	Scaffold000011	96.33	2302087	1.01	-	(C)	C	A	A	B	A	B	A	B	U	A	A	B	A	A	A	B	A	A	B	B	B	B	B	B	A	A	A	A	U	B	B	A	B	B	A	B	A	B	A
416	B1.01C1_6a	A1	JCVI_28660:269	AT4G33700.1	Scaffold000011	94.2	2293538	1.01	-	(C)	C	Y	A	B	A	B	B	B	A	A	A	B	A	A	A	B	A	A	B	B	B	B	B	B	U	A	A	A	B	B	B	U	B	B	U	B	B	B	B
417	B1.01C1_6a	A1	JCVI_26311:998	AT4G33700.1	Scaffold000011	84.29	2291424	1.01	-	(T)	T	Y	A	B	A	B	A	B	A	A	A	B	A	A	A	B	A	A	B	B	B	B	B	B	A	A	A	A	B	B	B	A	B	B	A	B	A	B	B
418	B1.01C1_6a	A1	JCVI_26311:1510	AT4G33700.1	Scaffold000011	84.29	2291424	1.01	-	(C)	Y	C	A	B	A	B	A	B		A					A	B		A		B		B			A			A	B	B				B		B
419	B1.01C1_6a	A1	JCVI_26311:877	AT4G33700.1	Scaffold000011	84.29	2291424	1.01	-	(A)	A	R	A	B	A	B	A	B	A	A	A	B	A	A	A	B	A	A	B	B	B	B	B	B	A	A	A	A	B	B	B	U	B	B	U	B	A	B	B
420	B1.01C1_6a	A1	JCVI_26311:1457	AT4G33700.1	Scaffold000011	84.29	2291424	1.01	-	(G)	G	R	A	B	A	B	A	B	A	A	A	B	A	A	A	B	A	A	B	B	B	B	B	B	A	A	A	A	B	B	B	U	B	B	U	B	A	B	B
421	B1.01C1_6a	A1	JCVI_26311:1046	AT4G33700.1	Scaffold000011	84.29	2291424	1.01	-	(G)	R	G	A	B	A	B	A	B	A	A	A	B	A	A	A	B	A	A	B	B	B	B	B	B	A	A	A	A	B	B	B	A	B	B	A	B	A	B	U
422	B1.01C1_6a	A1	JCVI_26311:917	AT4G33700.1	Scaffold000011	84.29	2291424	1.01	-	(A)	A	R	A	B	A	B	A	B	A	A	A	B	A	A	A	B	A	A	B	B	B	B	B	B	A	A	A	A	B	B	B	U	B	B	A	B	A	B	B
423	B1.01C1_6a	A1	JCVI_26311:863	AT4G33700.1	Scaffold000011	84.29	2291424	1.01	-	(T)	Y	T	A	B	A	B	A	B	A	A	A	B	A	A	A	B	A	A	B	B	B	B	B	B	A	A	A	A	B	B	B	A	B	B	A	B	A	U	U
424	B1.01C1_6a	A1	JCVI_26311:1406	AT4G33700.1	Scaffold000011	84.29	2291424	1.01	-	(T)	A	W	A	B	A	B	A	B	A	A	A	B	A	A	A	B	A	A	B	B	B	B	B	B	A	A	A	A	B	B	B	A	B	B	A	B	A	B	B
425	B1.01C1_6a	A1	JCVI_26311:525	AT4G33700.1	Scaffold000011	84.29	2291424	1.01	-	(T)	T	Y	A	B	A	B	A	B	A	A	A	B	A	A	U	B	A	A	B	B	B	B	B	B	U	A	A	U	B	B	B	U	B	B	A	B	A	B	B
426	B1.01C1_6a	A1	JCVI_26311:1537	AT4G33700.1	Scaffold000011	84.29	2291424	1.01	-	(T)	C	Y	A	B	U	B	B	B	A	A	U	B	U	A	A	B	U	A	B	B	B	B	B	B	A	A	A	U	B	B	B	U	B	B	U	B	B	B	B
427	B1.01C1_6b	A1	JCVI_28174:833	AT4G33650.1	Scaffold000011	94.98	2282016	1.01	-	(C)	S	C	A	B	A	B	A	B		A					A	B		A		B		B			A			A	B	B				B		B
428	B1.01C1_6b	A1	JCVI_11904:238	AT4G33640.1	Scaffold000011	93.44	2275918	1.01	-	(T)	T	Y	A	B	A	B	A	B	A	A	A	B	A	A	A	B	A	A	B	B	B	B	B	B	A	A	A	A	B	B	B	A	B	B	A	B	A	B	B
429	B1.01C1_6b	A1	JCVI_16522:81	AT4G33540.1	Scaffold000011	77.38	2264653	1.01	-	(C)	C	Y	A	B	A	B	A	B	A	A	A	B	A	A	A	B	A	A	B	B	B	B	B	B	A	A	A	A	B	B	B	A	B	B	A	B	A	B	B
430	B1.01C1_6b	A1	JCVI_16522:158	AT4G33540.1	Scaffold000011	77.38	2264653	1.01	-	(G)	R	G	A	B	A	B	A	B	A	A	A	B	A	A	A	B	A	A	B	B	B	B	B	B	A	A	A	A	U	B	B	A	B	B	A	B	A	U	B
431	B1.01C1_6b	A1	EV121276:469	AT4G33530.1	Scaffold000011	82.15	2256922	1.01	-	(A)	A	R	A	B	A	B	A	B	A	A	A	B	A	A	A	B	A	A	B	B	B	B	B	B	A	A	A	A	B	B	B	U	B	B	U	B	A	B	B
432	B1.01C1_6b	A1	EV121276:535	AT4G33530.1	Scaffold000011	82.15	2256922	1.01	-	(A)	A	R	A	B	A	B	A	B	A	A	A	B	A	A	A	B	A	A	B	B	B	B	B	B	A	A	U	A	B	B	B	U	B	B	A	B	A	B	B
433	B1.01C1_6b	A1	EV121276:569	AT4G33530.1	Scaffold000011	82.15	2256922	1.01	-	(A)	A	W	A	B	A	B	A	B	A	A	A	B	A	A	A	B	A	A	B	B	B	B	B	B	A	A	U	A	B	B	B	U	B	B	A	B	A	B	B
434	B1.01C1_6b	A1	JCVI_14172:412	AT4G33530.1	Scaffold000011	89.29	2253847	1.01	-	(C)	C	Y	A	B	A	B	A	B	A	A	A	B	A	A	A	B	A	A	B	B	B	B	B	B	A	A	A	A	B	B	B	A	B	B	A	B	A	B	B
435	B1.01C1_6b	A1	JCVI_19224:245	AT4G33530.1	Scaffold000011	88.8	2253432	1.01	-	(A)	G	A	A	B	A	B	A	B	A	A	A	B	A	A	U	B	A	A	B	B	B	B	B	B	A	A	A	A	B	B	B	A	B	B	A	B	A	U	U
436	B1.01C1_6b	A1	JCVI_14665:195	AT4G33520.2	Scaffold000011	94.92	2252064	1.01	-	(C)	Y	C	A	B	A	B	A	B	A	A	A	B	A	A	A	B	A	A	U	B	U	B	B	B	A	A	A	A	B	B	U	A	U	B	A	B	A	U	U
437	B1.01C1_6b	A1	JCVI_14665:192	AT4G33520.2	Scaffold000011	94.92	2252064	1.01	-	(C)	C	Y	A	B	A	B	A	B	A	A	A	B	A	A	A	B	A	A	B	B	B	B	B	B	U	A	A	A	B	B	B	A	B	B	A	B	A	U	U
438	B1.01C1_6b	A1	JCVI_21642:687	AT4G33520.2	Scaffold000011	99.1	2250176	1.01	-	(C)	Y	C	A	B	A	B	A	B		A					A	B		A		B		B			A			A	B	B				B		B
439	B1.01C1_6b	A1	JCVI_21642:579	AT4G33520.2	Scaffold000011	99.1	2250176	1.01	-	(T)	T	Y	A	B	A	B	A	B	A	A	A	B	A	A	A	B	A	A	B	B	B	B	B	B	A	A	A	A	B	B	B	A	B	B	A	B	A	B	B
440	B1.01C1_6b	A1	JCVI_21642:693	AT4G33520.2	Scaffold000011	99.1	2250176	1.01	-	(G)	R	G	A	B	A	B	A	B		A					A	B		A		B		B			A			A	B	B				B		B
441	B1.01C1_6b	A1	JCVI_21642:486	AT4G33520.2	Scaffold000011	99.1	2250176	1.01	-	(T)	Y	T	A	B	A	B	A	B	A	A	A	U	A	A	A	B	A	A	B	B	U	B	U	U	A	A	A	A	B	B	U	A	U	B	A	B	A	U	U
442	B1.01C1_6b	A1	JCVI_21642:606	AT4G33520.2	Scaffold000011	99.1	2250176	1.01	-	(A)	R	A	A	B	A	B	A	B	A	A	A	B	A	A	A	B	A	A	B	B	U	B	B	U	A	A	A	A	B	B	B	A	B	B	A	B	A	U	U
443	B1.01C1_6b	A1	JCVI_21642:543	AT4G33520.2	Scaffold000011	99.1	2250176	1.01	-	(C)	C	Y	A	B	A	B	A	B	A	A	A	B	A	A	A	B	A	A	B	B	B	B	B	B	A	A	A	A	B	B	B	A	B	B	A	B	U	B	B
444	B1.01C1_6b	A1	JCVI_21642:696	AT4G33520.2	Scaffold000011	99.1	2250176	1.01	-	(T)	T	Y	A	B	A	B	A	B	A	A	A	B	A	A	A	B	U	A	B	B	B	B	B	B	A	U	U	U	B	B	B	U	B	B	U	B	A	B	B
445	B1.01C1_6b	A1	JCVI_21642:777	AT4G33520.2	Scaffold000011	99.1	2250176	1.01	-	(C)	C	Y	A	B	A	B	A	B	A	A	A	B	A	A	A	B	U	A	B	B	B	B	B	B	A	A	A	A	B	B	B	U	B	B	A	B	A	B	B
446	B1.01C1_6b	A1	JCVI_21642:546	AT4G33520.2	Scaffold000011	99.1	2250176	1.01	-	(C)	M	C	A	B	A	B	A	B	A	A	A	B	A	A	A	B	A	A	B	B	U	B	B	U	A	A	A	A	B	B	B	A	U	B	A	B	A	U	U
447	B1.01C1_6b	A1	JCVI_21642:360	AT4G33520.2	Scaffold000011	99.1	2250176	1.01	-	(G)	G	R	A	B	A	B	B	B	A	A	A	B	A	A	A	B	U	U	B	B	B	B	B	B	U	U	U	A	B	B	B	U	B	B	U	B	U	B	B
448	B1.01C1_6b	A1	JCVI_21642:702	AT4G33520.2	Scaffold000011	99.1	2250176	1.01	-	(G)	R	G	A	B	A	B	A	B		A					A	B		U		B		B			U			A	B	B				B		B
449	B1.01C1_6b	A1	JCVI_37946:515	AT4G33510.1	Scaffold000011	87.5	2246814	1.01	-	(T)	C	Y	A	B	A	B	A	B	A	A	A	B	A	A	U	B	A	A	B	B	B	B	B	B	A	A	A	A	B	B	B	A	B	B	A	B	A	B	B
450	B1.01C1_6b	A1	JCVI_37946:516	AT4G33510.1	Scaffold000011	87.5	2246814	1.01	-	(T)	T	K	A	B	A	B	A	B	A	A	A	B	A	A	U	B	A	A	B	B	B	B	B	B	A	A	A	A	B	B	B	A	B	B	A	B	A	B	B
451	B1.01C1_6b	A1	JCVI_9955:242	AT4G33510.1	Scaffold000011	84.01	2244276	1.01	-	(A)	G	R	A	B	A	B	A	B	A	A	A	B	A	A	A	B	A	A	B	B	B	B	B	B	A	A	A	A	B	B	B	A	B	B	A	B	A	B	B
452	B1.01C1_6b	A1	JCVI_9955:356	AT4G33510.1	Scaffold000011	84.01	2244276	1.01	-	(C)	Y	C	A	B	A	B	A	B	A	A	A	B	A	A	A	B	A	A	B	B	U	B	B	B	A	A	A	A	B	B	B	A	U	B	A	B	A	U	U
453	B1.01C1_6b	A1	JCVI_9955:359	AT4G33510.1	Scaffold000011	84.01	2244276	1.01	-	(T)	K	T	A	B	A	B	A	U	A	A	A	B	A	A	A	B	A	A	B	B	B	B	B	B	A	A	A	A	B	B	B	A	B	B	A	B	A	U	U
454	B1.01C1_6b	A1	JCVI_9955:404	AT4G33510.1	Scaffold000011	84.01	2244276	1.01	-	(T)	T	Y	A	B	A	B	A	B		U					A	B		A		B		B			U			A	B	B				B		B
455	B1.01C1_6b	A1	DN961514:490	AT4G33500.1	Scaffold000011	88.32	2238681	1.01	-	(G)	G	T	A	B	A	B	A	B	A	A	A	B	A	A	A	U	A	A	B	B	B	B	A	B	A	A	A	A	B	B	U	A	U	U	A	B	A	U	B
456	B1.01C1_6b	A1	DN961514:493	AT4G33500.1	Scaffold000011	88.32	2238681	1.01	-	(T)	T	A	A	B	A	B	A	B		A					A	U		A		B		B			A			A	B	B				U		B
457	B1.01C1_6b	A1	JCVI_24041:351	AT4G33480.1	Scaffold000011	92.37	2233251	1.01	-	(A)	A	T	A	B	A	B	A	B	A	A	A	B	A	A	A	B	A	A	B	B	B	B	B	B	A	A	A	A	B	B	B	A	B	B	A	B	A	B	B
458	B1.01C1_6b	A1	JCVI_24041:359	AT4G33480.1	Scaffold000011	92.37	2233251	1.01	-	(C)	C	G	A	B	A	B	A	B	A	A	A	B	A	A	A	B	A	A	B	B	B	B	B	B	A	A	A	A	B	B	B	A	B	B	A	B	A	B	B
459	B1.01C1_6b	A1	JCVI_24041:405	AT4G33480.1	Scaffold000011	92.37	2233251	1.01	-	(A)	G	A	A	B	A	B	A	B	A	A	A	B	A	A	A	B	A	A	B	B	B	B	B	B	A	A	A	A	B	B	B	A	B	B	A	B	A	B	B
460	B1.01C1_6b	A1	JCVI_12699:368	AT4G33480.1	Scaffold000011	90.43	2231275	1.01	-	(C)	C	Y	A	B	A	B	A	B	A	A	A	B	A	A	A	B	A	A	B	B	B	B	B	B	A	A	A	A	B	B	B	A	B	B	A	B	A	B	B
461	B1.01C1_6b	A1	JCVI_12699:272	AT4G33480.1	Scaffold000011	90.43	2231275	1.01	-	(A)	A	R	A	B	A	B	A	B	A	A	A	B	A	A	A	B	A	A	B	B	B	B	B	B	A	A	A	A	B	B	B	A	B	B	A	B	A	B	B
462	B1.01C1_6b	A1	JCVI_12699:359	AT4G33480.1	Scaffold000011	90.43	2231275	1.01	-	(C)	C	M	A	B	A	B	A	B	A	A	A	B	A	A	A	B	A	A	B	B	B	B	B	B	A	A	A	A	B	B	B	A	B	B	A	B	A	B	B
463	B1.01C1_6b	A1	JCVI_12699:83	AT4G33480.1	Scaffold000011	90.43	2231275	1.01	-	(T)	Y	T	A	B	A	B	A	B	A	A	A	B	A	A	A	B	A	A	B	B	B	B	B	U	A	A	A	A	U	B	B	A	U	U	A	U	A	U	U
464	B1.01C1_6b	A1	JCVI_12699:569	AT4G33480.1	Scaffold000011	90.43	2231275	1.01	-	(C)	C	T	A	B	A	B	A	B	A	A	A	B	A	A	A	B	A	A	B	B	B	B	B	B	A	A	A	A	U	B	B	A	B	B	A	B	A	B	B
465	B1.01C1_6b	A1	JCVI_18601:120	AT4G33470.1	Scaffold000011	84.82	2219778	1.01	-	(C)	C	S	A	B	A	B	A	B	A	A	A	B	A	A	A	B	A	A	B	B	B	B	B	B	A	A	A	A	B	B	B	A	B	B	A	B	A	B	B
466	B1.01C1_6b	A1	JCVI_18601:55	AT4G33470.1	Scaffold000011	84.82	2219778	1.01	-	(A)	A	R	A	B	A	B	A	B	A	A	A	B	A	A	U	B	A	A	B	B	B	B	B	B	A	A	A	A	B	B	B	A	B	B	U	B	A	B	B
467	B1.01C1_6b	A1	JCVI_1663:828	AT4G33460.1	Scaffold000011	98.75	2217506	1.01	-	(C)	C	Y	A	B	A	B	U	B		U					A	B		U		B		B			U			A	U	B				B		B
468	B1.01C1_6b	A1	EV043661:354	AT4G33430.1	Scaffold000011	97.65	2207882	1.01	-	(G)	G	A	A	B	A	B	A	B	A	A	A	B	A	A	A	B	A	A	B	B	B	B	B	B	A	A	A	A	B	B	B	A	B	B	A	B	A	B	B
469	B1.01C1_6b	A1	EV043661:375	AT4G33430.1	Scaffold000011	97.65	2207882	1.01	-	(A)	A	T	A	B	A	B	A	B	U	A	A	B	U	A	A	B	A	A	B	B	B	B	B	B	A	A	A	A	B	B	B	U	B	B	A	B	A	B	B
470	B1.01C1_6b	A1	JCVI_34390:343	AT4G33430.1	Scaffold000011	97.43	2205005	1.01	-	(A)	C	M	A	B	A	B	A	B	A	A	A	B	A	A	A	B	A	A	B	B	B	B	B	B	U	A	A	A	B	B	B	A	B	B	A	B	U	B	B
471	B1.01C1_6b	A1	JCVI_34390:102	AT4G33430.1	Scaffold000011	97.43	2205005	1.01	-	(A)	G	R	A	B	A	B	U	B	U	A	U	B	U	A	A	B	A	A	B	B	B	B	B	B	U	A	A	A	B	B	B	U	B	B	A	B	A	B	U
472	B1.01C1_6b	A1	JCVI_39029:761	AT4G33380.1	Scaffold000011	86.69	2190878	1.01	-	(G)	K	G	A	B	A	B	A	B	A	A	A	U	A	A	A	B	A	A	U	B	U	B	U	B	A	A	A	A	B	B	U	A	B	B	A	B	A	U	U
473	B1.01C1_6c	A1	JCVI_32076:1515	AT4G33300.1	Scaffold000011	91.69	2178622	1.01	-	(C)	C	Y	A	B	A	B	A	B	U	A	U	B	U	U	A	B	A	A	B	B	B	B	B	B	U	A	U	A	B	B	B	U	B	B	U	B	U	B	B
474	B1.01C1_6c	A1	JCVI_10610:211	AT4G33250.1	Scaffold000011	92.36	2168936	1.01	-	(G)	A	G	A	B	A	B	A	B	A	A	A	B	A	U	A	B	U	U	B	B	B	B	B	B	A	A	A	A	B	B	B	B	B	B	A	B	A	B	B
475	B1.01C1_6c	A1	ES909790:735	AT4G33240.2	Scaffold000011	86.42	2162313	1.01	-	(G)	R	G	A	B	A	B	A	B		A					A	B		A		B		B			A			A	U	B				B		B
476	B1.01C1_6c	A1	EV158632:283	AT4G33210.1	Scaffold000011	93.72	2154301	1.01	-	(G)	G	R	A	B	A	B	U	B	A	A	A	B	A	A	U	B	A	A	B	B	B	B	B	B	B	A	U	A	B	B	B	B	B	B	U	B	A	B	B
477	B1.01C1_6c	A1	JCVI_436:576	AT4G33210.1	Scaffold000011	78.88	2150648	1.01	-	(C)	Y	C	A	B	A	B	A	B	A	A	A	U	A	A	A	U	A	A	B	B	B	B	U	U	A	A	A	A	U	U	B	U	U	U	A	B	A	U	U
478	B1.01C1_6c	A1	JCVI_34438:400	AT4G33200.1	Scaffold000011	96.35	2136696	1.01	-	(A)	M	A	A	B	A	B	U	B	A	A	A	B	A	A	A	B	A	A	U	B	B	B	B	U	A	A	A	A	B	B	B	U	U	B	A	B	A	U	U
479	B1.01C1_6c	A1	JCVI_18156:93	AT4G33090.1	Scaffold000011	80.7	2092759	1.01	-	(G)	G	K	A	B	A	B	A	B	A	A	A	B	A	A	A	B	A	A	B	B	B	B	B	B	U	A	U	A	U	B	B	B	B	B	A	B	U	U	B
480	B1.01C1_6c	A1	JCVI_18812:1596	AT4G33090.1	Scaffold000011	90.96	2089400	1.01	-	(C)	A	M	A	B	A	B	A	B	A	A	A	B	A	A	A	B	A	A	B	B	B	B	B	B	A	A	A	A	B	B	B	B	B	B	U	B	A	B	B
481	B1.01C1_6c	A1	JCVI_18812:1560	AT4G33090.1	Scaffold000011	90.96	2089400	1.01	-	(T)	Y	T	A	B	A	B	A	B	A	A	A	B	A	A	A	B	A	A	B	B	B	B	B	B	A	A	A	A	B	B	B	B	B	B	A	B	A	U	B
482	B1.01C1_6c	A1	JCVI_18812:125	AT4G33090.1	Scaffold000011	90.96	2089400	1.01	-	(A)	A	R	A	B	U	B	A	B	A	A	A	B	A	A	A	B	A	A	B	B	B	B	B	B	A	A	A	A	B	B	B	B	B	B	A	B	A	B	B
483	B1.01C1_6c	A1	JCVI_19220:640	AT4G33080.1	Scaffold000011	90.8	2088768	1.01	-	(T)	T	Y	A	B	A	B	A	B	A	A	A	B	A	A	A	B	A	A	B	B	B	B	B	B	A	A	A	A	B	B	B	B	B	B	U	B	A	B	B
484	B1.01C1_6c	A1	JCVI_19220:373	AT4G33080.1	Scaffold000011	90.8	2088768	1.01	-	(A)	R	A	A	B	A	B	A	B	A	A	A	B	A	A	A	B	A	A	B	B	B	B	B	B	A	A	A	A	B	B	B	U	B	B	A	B	A	U	U
485	B1.01C1_6c	A1	JCVI_19220:475	AT4G33080.1	Scaffold000011	90.8	2088768	1.01	-	(C)	Y	C	A	B	A	B	A	B	A	A	A	B	A	A	A	B	A	A	B	B	B	B	B	B	A	A	A	A	B	B	B	U	B	B	A	B	A	U	U
486	B1.01C1_6c	A1	JCVI_19220:409	AT4G33080.1	Scaffold000011	90.8	2088768	1.01	-	(C)	T	Y	A	B	A	B	U	B	A	A	A	B	A	A	A	B	A	A	B	B	B	B	B	B	A	A	A	A	B	B	B	B	B	B	A	B	A	B	B
487	B1.01C1_6c	A1	JCVI_19220:971	AT4G33080.1	Scaffold000011	90.8	2088768	1.01	-	(T)	T	W	A	B	A	B	A	B	A	A	A	B	A	A	A	B	A	A	B	B	B	B	B	B	A	A	A	A	B	B	B	U	B	B	U	B	U	B	B
488	B1.01C1_6c	A1	JCVI_19220:516	AT4G33080.1	Scaffold000011	90.8	2088768	1.01	-	(A)	R	A	A	B	A	B	A	B	A	A	A	B	A	A	A	B	A	A	B	B	B	B	B	B	A	A	A	A	B	B	B	U	B	B	A	B	A	U	U
489	B1.01C1_6c	A1	JCVI_19220:706	AT4G33080.1	Scaffold000011	90.8	2088768	1.01	-	(T)	Y	T	A	B	A	B	A	B	A	A	A	B	A	A	A	B	A	A	U	B	B	B	B	B	A	A	A	A	U	B	U	U	U	B	A	B	A	U	U
490	B1.01C1_6c	A1	JCVI_19220:715	AT4G33080.1	Scaffold000011	90.8	2088768	1.01	-	(A)	A	R	A	B	A	B	A	B	A	A	A	B	A	A	A	B	A	A	B	B	B	B	B	B	A	A	A	A	B	B	B	B	B	B	U	B	A	B	B
491	B1.01C1_6c	A1	JCVI_19220:787	AT4G33080.1	Scaffold000011	90.8	2088768	1.01	-	(C)	C	Y	A	B	A	B	A	B	A	A	A	B	A	A	A	B	A	A	B	B	B	B	B	B	A	A	A	A	B	B	B	B	B	B	A	B	A	B	B
492	B1.01C1_6c	A1	JCVI_19220:697	AT4G33080.1	Scaffold000011	90.8	2088768	1.01	-	(C)	C	S	A	B	A	B	A	B	U	A	A	B	A	A	A	B	A	A	B	B	B	B	B	B	A	A	A	A	B	B	B	B	B	B	U	B	U	B	B
493	B1.01C1_6c	A1	JCVI_19220:169	AT4G33080.1	Scaffold000011	90.8	2088768	1.01	-	(T)	C	Y	A	B	A	U	A	B	A	A	A	B	A	A	A	B	A	A	B	B	B	B	B	B	A	A	A	U	B	B	B	B	B	B	A	B	A	B	B
494	B1.01C1_6c	A1	JCVI_19220:205	AT4G33080.1	Scaffold000011	90.8	2088768	1.01	-	(C)	C	Y	A	B	A	U	A	B	A	A	A	B	A	A	A	B	A	A	B	B	B	B	B	B	A	A	A	A	B	B	B	B	B	B	A	B	A	B	B
495	B1.01C1_6c	A1	JCVI_19220:688	AT4G33080.1	Scaffold000011	90.8	2088768	1.01	-	(T)	K	T	A	B	A	B	A	B	A	A	A	U	A	A	A	B	A	A	U	B	U	U	U	U	A	A	A	A	B	B	U	U	U	B	A	B	A	U	U
496	B1.01C1_6d	A1	JCVI_6655:225	AT4G33060.1	Scaffold000011	95.05	2082376	1.01	-	(A)	G	A	A	B	A	B	A	B	A	A	A	U	A	A	U	B	A	A	B	B	B	B	B	B	A	A	A	A	B	B	B	B	B	B	A	B	A	B	B
497	B1.01C1_6d	A1	JCVI_23521:724	AT4G33030.1	Scaffold000011	94.21	2063975	1.01	-	(A)	A	G	A	B	A	B	A	B	A	A	A	B	A	A	A	B	A	A	B	B	B	B	B	B	A	A	A	A	B	B	B	B	B	B	A	B	A	B	B
498	B1.01C1_6d	A1	JCVI_29092:143	AT4G33030.1	Scaffold000011	81.62	2063028	1.01	-	(A)	A	R	A	B	A	B	A	B	A	A	A	B	A	A	A	B	A	A	B	B	B	B	B	B	A	A	A	A	B	B	B	B	B	B	A	B	A	B	B
499	B1.01C1_5a	A1	JCVI_6860:328	AT4G32930.1	Scaffold000011	80.11	2024276	1.01	-	(A)	G	A	A	B	A	B	A	B	A	A	A	B	A	A	A	B	A	A	B	B	B	B	B	B	A	A	A	U	B	B	B	B	B	B	U	B	A	B	B
500	B1.01C1_5a	A1	JCVI_8436:199	AT4G32760.1	Scaffold000011	93.25	1911384	1.01	-	(T)	T	Y	A	B	A	B	A	B	A	A	A	B	A	A	A	B	A	A	B	B	B	B	B	B	A	A	U	A	B	B	B	B	B	B	U	B	A	B	B
501	B1.01C1_5a	A1	JCVI_6652:649	AT4G32690.1	Scaffold000011	95.26	1871512	1.01	-	(G)	C	G	A	B	A	B	U	B	A	A	A	B	A	A	A	B	A	U	B	B	B	B	B	B	A	A	A	A	B	B	B	B	B	B	A	B	A	B	U
502	B1.01C1_5b	A1	EX060695:250	AT4G32640.1	Scaffold000011	97.96	1843218	1.01	-	(T)	T	C	A	B	A	U	A	B	A	A	A	B	A	A	A	B	A	A	B	B	U	B	B	B	A	A	A	A	B	B	B	B	B	B	B	B	A	B	B
503	B1.01C1_5b	A1	JCVI_25641:284	AT4G32610.1	Scaffold000011	92.59	1807993	1.01	-	(G)	G	S	A	B	B	B	U	B	A	A	B	B	B	A	U	B	A	A	B	B	B	B	B	B	B	A	B	A	B	B	B	B	B	B	B	B	B	B	B
504	B1.01C1_5c	A1	EV181946:233	AT4G32600.1	Scaffold000011	88.68	1805355	1.01	-	(C)	T	C	A	B	A	B	A	B	A	A	A	B	A	A	A	A	A	A	B	B	B	B	B	B	A	A	A	A	U	B	B	B	B	B	B	B	A	B	B
505	B1.01C1_5c	A1	JCVI_16801:383	AT4G32600.1	Scaffold000011	93.15	1805249	1.01	-	(C)	C	S	A	B	U	B	A	U	A	A	A	B	A	A	A	A	A	A	B	B	B	B	B	B	A	A	A	B	B	B	B	B	B	B	B	B	A	B	B
506	B1.01C1_5c	A1	JCVI_16801:413	AT4G32600.1	Scaffold000011	93.15	1805249	1.01	-	(G)	G	T	A	B	U	B	A	B	A	U	A	B	A	A	A	A	A	A	B	B	B	U	B	B	A	A	A	U	B	B	B	B	B	B	B	B	A	B	B
507	B1.01C1_5d	A1	JCVI_15038:618	AT4G32600.1	Scaffold000011	88.46	1803823	1.01	-	(T)	T	C	A	B	A	B	A	B	A	A	A	B	A	A	B	A	A	A	B	B	B	B	B	B	A	A	A	A	B	B	B	B	B	B	B	B	A	B	B
508	B1.01C1_5d	A1	JCVI_15038:609	AT4G32600.1	Scaffold000011	88.46	1803823	1.01	-	(T)	T	C	A	B	A	B	A	B	A	A	A	B	A	A	B	A	A	A	B	B	B	B	B	B	U	A	A	A	B	B	B	B	B	B	B	B	A	B	B
509	B1.01C1_5d	A1	JCVI_22262:95	AT4G32551.1	Scaffold000011	92.77	1794378	1.01	-	(C)	C	Y	A	B	A	B	A	B	A	A	A	B	A	A	B	A	A	A	B	B	B	B	B	B	A	A	A	A	B	B	B	B	B	B	B	B	A	B	B
510	B1.01C1_5e	A1	JCVI_2233:566	AT4G32530.1	Scaffold000011	90.42	1769715	1.01	-	(T)	T	Y	A	B	A	B	A	B	A	A	A	B	A	A	B	U	A	A	B	B	B	B	B	A	U	A	A	A	B	B	B	B	B	B	B	B	A	B	U
511	B1.01C1_5e	A1	JCVI_25910:495	AT4G32520.1	Scaffold000011	84.89	1766272	1.01	-	(A)	A	T	A	B	A	B	A	B	A	A	A	B	A	A	B	A	A	U	B	B	B	U	B	B	A	A	A	A	B	B	B	B	B	B	B	B	A	B	B
512	B1.01C1_5e	A1	JCVI_3901:745	AT4G32410.1	Scaffold000011	89.49	1728122	1.01	-	(A)	A	R	A	B	A	B	A	B	A	A	A	B	A	A	B	A	A	A	B	B	B	B	B	B	A	A	A	A	B	B	B	B	B	B	B	B	A	B	B
513	B1.01C1_5e	A1	JCVI_3901:1063	AT4G32410.1	Scaffold000011	89.49	1728122	1.01	-	(A)	A	M	A	B	A	B	A	B	A	A	A	B	A	A	B	A	A	A	B	B	B	B	B	B	A	A	A	A	B	B	B	B	B	B	B	B	A	B	B
514	B1.01C1_5e	A1	JCVI_3901:725	AT4G32410.1	Scaffold000011	89.49	1728122	1.01	-	(C)	Y	C	A	B	A	B	A	B	A	A	A	U	A	A	B	A	A	A	B	B	U	B	U	U	A	A	A	A	B	B	U	U	U	B	U	B	A	U	U
515	B1.01C1_5e	A1	JCVI_3901:784	AT4G32410.1	Scaffold000011	89.49	1728122	1.01	-	(G)	G	R	A	B	A	B	U	B	A	A	A	B	A	A	B	A	A	A	B	B	B	B	B	B	A	A	A	U	B	B	B	B	B	B	B	B	A	B	B
516	B1.01C1_5e	A1	JCVI_3901:583	AT4G32410.1	Scaffold000011	89.49	1728122	1.01	-	(T)	C	Y	A	B	A	B	U	B	A	A	A	B	A	A	B	A	A	U	B	B	B	B	B	B	A	A	A	A	B	B	B	B	B	B	B	B	A	B	B
517	B1.01C1_5e	A1	JCVI_3901:823	AT4G32410.1	Scaffold000011	89.49	1728122	1.01	-	(A)	A	R	A	B	U	B	U	B	A	A	A	B	A	A	B	A	A	A	B	B	B	B	B	B	A	A	A	U	B	B	B	B	B	B	B	B	A	B	B
518	B1.01C1_5e	A1	JCVI_10162:591	AT4G32410.1	Scaffold000011	82.61	1725297	1.01	-	(T)	T	Y	A	B	A	B	U	B	A	A	A	B	A	A	B	A	A	A	B	B	B	B	B	B	A	A	A	A	B	B	B	B	B	B	B	B	A	B	B
519	B1.01C1_5e	A1	JCVI_10162:486	AT4G32410.1	Scaffold000011	82.61	1725297	1.01	-	(G)	G	R	A	B	A	B	U	B	A	A	A	B	A	A	B	A	A	A	B	B	B	B	B	B	A	A	A	A	B	B	B	B	B	B	B	B	A	B	B
520	B1.01C1_5e	A1	JCVI_15657:80	AT4G32390.1	Scaffold000011	75.66	1720904	1.01	-	(C)	C	Y	A	B	A	B	A	B	A	A	A	B	A	A	B	A	A	A	B	B	B	B	B	B	A	A	A	U	B	B	B	B	B	U	B	B	A	B	B
521	B1.01C1_5e	A1	JCVI_18126:405	AT4G32350.1	Scaffold000011	97.42	1713000	1.01	-	(A)	T	W	A	B	A	B	A	B	U	A	U	B	U	U	B	A	U	U	B	B	B	B	B	B	U	U	U	U	B	B	B	U	B	B	B	B	U	B	B
522	B1.01C1_5e	A1	JCVI_481:647	AT4G32340.1	Scaffold000011	100	1709827	1.01	-	(T)	T	Y	A	B	A	B	A	U	A	A	A	B	A	A	B	A	A	A	U	B	U	B	U	U	A	A	A	A	B	B	B	U	B	B	U	B	A	B	B
523	B1.01C1_5e	A1	JCVI_3769:236	AT4G32330.1	Scaffold000011	85.58	1707520	1.01	-	(G)	A	G	A	B	A	B	A	B	A	A	A	B	A	A	B	A	A	A	B	B	B	B	B	B	A	A	A	A	B	B	B	B	B	B	B	B	A	B	B
524	B1.01C1_5e	A1	JCVI_15567:253	AT4G32330.1	Scaffold000011	98.34	1706294	1.01	-	(C)	C	Y	A	B	A	B	A	B	A	A	A	B	A	A	B	A	A	A	B	B	B	B	B	B	A	A	A	U	B	B	B	B	B	B	B	B	A	B	B
525	B1.01C1_5e	A1	JCVI_15129:294	AT4G32300.1	Scaffold000011	99.71	1698103	1.01	-	(T)	T	Y	A	B	U	B	U	B	A	U	A	B	A	A	B	U	A	A	B	B	B	B	B	B	U	A	A	A	B	B	B	B	B	B	B	B	A	U	B
526	B1.01C1_5e	A1	JCVI_21946:906	AT4G32285.1	Scaffold000011	96.22	1679618	1.01	-	(T)	Y	C	A	B	A	B	A	B	A	A	A	B	A	A	B	A	A	A	B	B	B	B	B	B	A	A	A	A	U	B	B	B	B	B	B	B	A	U	B
527	B1.01C1_5e	A1	JCVI_21946:741	AT4G32285.1	Scaffold000011	96.22	1679618	1.01	-	(C)	C	T	A	B	A	B	A	B	A	A	A	B	A	A	B	A	A	A	B	B	B	B	B	B	A	A	A	A	B	B	B	B	B	B	B	B	A	B	B
528	B1.01C1_5e	A1	EV153238:102	AT4G32285.1	Scaffold000011	96.14	1679516	1.01	-	(T)	Y	C	A	B	A	B	A	B	A	A	A	B	A	A	B	A	A	A	B	B	B	B	B	B	A	A	A	A	B	B	B	B	B	B	B	B	A	B	B
529	B1.01C1_5e	A1	CN725982:340	AT4G32190.1	Scaffold000011	94.44	1660872	1.01	-	(C)	C	Y	A	B	A	B	U	B	U	A	U	B	A	U	B	A	A	A	B	B	B	B	B	B	A	U	U	A	B	B	B	U	B	B	B	B	U	B	U
530	B1.01C1_5e	A1	CN725982:370	AT4G32190.1	Scaffold000011	94.44	1660872	1.01	-	(G)	R	A	A	B	A	B	A	B	A	A	A	U	A	A	B	A	U	U	U	B	U	B	U	U	A	A	A	A	B	B	U	U	U	B	U	B	U	U	U
531	B1.01C1_5e	A1	EX069064:432	AT4G32190.1	Scaffold000011	98.34	1659498	1.01	-	(T)	C	T	A	B	A	B	U	B		A					B	A		A		B		B			A			A	B	B				B		B
532	B1.01C1_5e	A1	EX069064:425	AT4G32190.1	Scaffold000011	98.34	1659498	1.01	-	(G)	A	G	A	B	A	B	U	B		A					B	U		A		B		B			A			A	B	B				B		B
533	B1.01C1_5e	A1	JCVI_35940:626	AT4G32180.1	Scaffold000011	99.08	1655249	1.01	-	(G)	C	S	A	B	A	B	U	B	A	A	U	B	A	A	B	A	A	A	B	B	B	B	B	B	U	A	A	A	B	B	B	B	B	B	B	B	U	U	B
534	B1.01C1_5e	A1	JCVI_35940:296	AT4G32180.1	Scaffold000011	99.08	1655249	1.01	-	(C)	A	C	A	B	A	B	A	B	A	A	A	B	A	A	B	A	A	A	B	B	B	B	B	B	A	A	A	A	B	B	B	B	B	B	B	B	A	B	B
535	B1.01C1_5e	A1	JCVI_27132:607	AT4G32180.1	Scaffold000011	92.37	1653608	1.01	-	(T)	T	Y	A	B	A	B	A	B	U	A	U	B	A	U	B	A	U	A	B	B	B	B	B	B	A	A	A	A	B	B	B	B	B	B	B	B	U	U	U
536	B1.01C1_5e	A1	JCVI_27132:376	AT4G32180.1	Scaffold000011	92.37	1653608	1.01	-	(T)	Y	T	A	B	A	B	A	B	A	A	A	U	A	A	B	A	A	A	U	B	U	B	U	B	A	A	A	A	B	B	U	U	U	B	U	B	A	U	U
537	B1.01C1_5e	A1	JCVI_27132:256	AT4G32180.1	Scaffold000011	92.37	1653608	1.01	-	(T)	T	Y	A	B	A	B	A	B	A	A	A	B	A	A	B	A	A	A	B	B	B	B	B	B	A	A	A	A	B	B	B	B	B	B	B	B	U	U	B
538	B1.01C1_5e	A1	JCVI_27132:136	AT4G32180.1	Scaffold000011	92.37	1653608	1.01	-	(G)	A	R	A	B	A	B	A	B	A	U	U	B	A	A	B	A	A	A	B	B	B	B	B	B	U	A	A	A	B	B	B	B	B	U	B	B	U	B	B
539	B1.01C1_5e	A1	EE439781:464	AT4G32160.1	Scaffold000011	96.03	1650911	1.01	-	(G)	R	G	A	B	A	B	A	B	A	A	A	U	A	A	B	A	A	A	B	B	U	B	U	B	A	A	A	A	B	B	B	U	B	B	U	B	A	U	U
540	B1.01C1_5e	A1	JCVI_30354:492	AT4G32120.1	Scaffold000011	100	1639686	1.01	-	(T)	T	C	A	B	A	B	A	B	A	A	A	B	A	A	B	A	A	A	B	B	B	B	B	B	A	A	A	A	B	B	B	B	B	B	U	B	U	B	B
541	B1.01C1_5e	A1	JCVI_26601:88	AT4G32070.1	Scaffold000011	85.53	1627952	1.01	-	(A)	A	G	A	B	A	B	A	B	A	A	A	B	A	A	B	A	A	A	B	B	B	B	B	B	A	A	A	A	B	B	B	B	B	B	B	B	A	B	U
542	B1.01C1_5e	A1	JCVI_8076:201	AT4G32060.1	Scaffold000011	86.45	1626521	1.01	-	(T)	Y	C	A	B	A	U	A	B	A	A	A	B	A	A	B	A	A	A	B	B	B	B	B	B	A	A	A	A	B	B	B	U	B	B	B	B	A	U	B
543	B1.01C1_5e	A1	JCVI_4317:668	AT4G32060.1	Scaffold000011	95.67	1625357	1.01	-	(C)	C	M	A	B	A	B	A	B	A	A	A	B	A	A	B	A	A	A	A	B	B	B	B	B	A	A	A	A	B	B	B	B	B	B	B	B	A	B	B
544	B1.01C1_5e	A1	JCVI_4317:314	AT4G32060.1	Scaffold000011	95.67	1625357	1.01	-	(A)	M	A	A	B	A	B	A	B	A	A	A	B	A	A	B	A	A	A	U	B	U	B	B	B	A	A	A	A	B	B	B	U	U	B	U	B	A	U	U
545	B1.01C1_5e	A1	JCVI_4317:239	AT4G32060.1	Scaffold000011	95.67	1625357	1.01	-	(T)	Y	T	A	B	A	B	A	B	A	A	A	U	A	A	B	A	A	U	U	B	U	B	U	U	A	A	A	A	B	B	U	U	U	B	U	B	A	U	U
546	B1.01C1_5e	A1	JCVI_4317:671	AT4G32060.1	Scaffold000011	95.67	1625357	1.01	-	(G)	G	R	A	B	A	B	U	B	A	A	A	B	A	A	B	A	A	A	A	B	B	B	B	B	A	A	A	A	B	B	B	B	B	B	B	B	A	B	B
547	B1.01C1_5e	A1	JCVI_4317:152	AT4G32060.1	Scaffold000011	95.67	1625357	1.01	-	(T)	T	W	A	B	A	B	A	B	A	A	A	B	A	A	B	A	A	U	A	B	B	B	B	B	U	A	A	U	B	B	B	B	B	B	B	B	A	B	B
548	B1.01C1_5e	A1	JCVI_4317:398	AT4G32060.1	Scaffold000011	95.67	1625357	1.01	-	(G)	T	K	A	B	A	B	U	B	A	A	A	B	A	A	B	A	A	A	U	B	B	B	B	B	U	A	A	U	B	B	B	B	B	B	B	B	A	B	B
549	B1.01C1_5e	A1	JCVI_4317:311	AT4G32060.1	Scaffold000011	95.67	1625357	1.01	-	(C)	W	M	A	B	A	B	A	B	A	A	A	B	A	A	B	U	A	A	U	B	B	B	B	B	A	A	A	A	B	B	B	B	B	B	B	B	A	B	B
550	B1.01C1_5e	A1	JCVI_4317:425	AT4G32060.1	Scaffold000011	95.67	1625357	1.01	-	(G)	G	A	A	B	A	B	A	B	A	A	A	B	A	A	B	A	A	A	B	B	B	B	B	B	A	A	A	A	U	B	B	B	B	B	B	B	A	B	B
551	B1.01C1_5e	A1	JCVI_4317:428	AT4G32060.1	Scaffold000011	95.67	1625357	1.01	-	(T)	T	A	A	B	A	B	A	B	A	A	A	B	A	A	B	A	A	A	B	B	B	B	B	B	A	A	A	A	U	B	B	B	B	B	B	B	A	B	A
552	B1.01C1_5e	A1	JCVI_4317:898	AT4G32060.1	Scaffold000011	95.67	1625357	1.01	-	(T)	T	A	A	B	A	B	U	B	A	A	A	B	A	A	B	A	A	A	B	B	B	B	B	B	A	A	A	A	B	B	B	B	B	B	B	B	A	B	B
553	B1.01C1_5e	A1	JCVI_4317:209	AT4G32060.1	Scaffold000011	95.67	1625357	1.01	-	(G)	G	A	A	B	A	B	U	B	A	A	A	B	A	A	B	A	A	A	B	B	B	B	B	B	U	A	A	A	B	B	B	B	B	B	B	B	A	B	B
554	B1.01C1_5e	A1	EE453894:273	AT4G32040.1	Scaffold000011	97.52	1617969	1.01	-	(T)	T	Y	A	B	A	B	A	B	A	A	A	B	A	A	B	A	A	A	U	B	B	B	B	B	A	A	A	U	B	U	B	B	B	B	B	U	A	B	B
555	B1.01C1_5e	A1	JCVI_35085:167	AT4G32030.1	Scaffold000011	80.55	1615186	1.01	-	(A)	A	G	A	B	A	B	A	B	A	A	A	B	A	A	B	A	A	A	B	B	U	B	A	U	A	A	A	A	U	B	U	U	U	B	U	B	A	U	A
556	B1.01C1_5e	A1	JCVI_24500:585	AT4G32030.1	Scaffold000011	99.76	1613286	1.01	-	(C)	C	A	A	B	A	B	A	B	A	A	A	U	A	A	B	A	A	A	B	U	B	B	U	B	A	A	A	A	B	B	B	B	U	B	U	B	A	B	U
557	B1.01C1_5e	A1	JCVI_24500:610	AT4G32030.1	Scaffold000011	99.76	1613286	1.01	-	(A)	C	A	A	B	A	B	A	B	A	A	A	U	A	A	B	A	A	A	B	U	U	B	B	B	A	A	A	A	B	B	B	B	U	B	U	B	A	B	U
558	B1.01C1_5e	A1	JCVI_14962:472	AT4G32020.1	Scaffold000011	96.16	1610077	1.01	-	(T)	C	T	A	B	A	B	A	B	A	A	A	B	A	A	B	U	A	A	B	B	B	B	B	B	A	A	A	A	B	B	B	B	B	B	B	B	A	B	B
559	B1.01C1_5e	A1	JCVI_14962:532	AT4G32020.1	Scaffold000011	96.16	1610077	1.01	-	(C)	C	T	A	B	A	B	A	B	A	A	A	B	A	A	B	U	A	A	B	B	B	B	B	B	A	A	A	U	B	B	B	B	B	B	B	B	A	B	B
560	B1.01C1_5e	A1	JCVI_14962:679	AT4G32020.1	Scaffold000011	96.16	1610077	1.01	-	(C)	A	C	A	B	A	B	A	B	A	A	A	B	A	A	B	A	A	A	B	B	B	B	B	B	U	A	A	A	U	B	B	B	B	B	B	B	A	B	B
561	B1.01C1_5e	A1	JCVI_14962:223	AT4G32020.1	Scaffold000011	96.16	1610077	1.01	-	(T)	C	T	A	B	A	U	U	B	A	A	A	B	A	A	B	A	A	A	B	B	B	B	B	B	A	A	A	A	B	B	B	B	B	B	B	B	A	B	B
562	B1.01C1_5e	A1	JCVI_14962:658	AT4G32020.1	Scaffold000011	96.16	1610077	1.01	-	(C)	G	C	A	B	A	B	U	B	A	A	A	B	A	A	B	A	A	A	B	B	B	B	B	B	U	A	A	A	U	B	B	B	B	B	B	B	A	B	B
563	B1.01C1_5e	A1	JCVI_14962:511	AT4G32020.1	Scaffold000011	96.16	1610077	1.01	-	(C)	T	C	A	B	A	B	A	B	A	A	A	B	A	A	B	U	A	A	B	B	B	B	B	B	U	A	A	A	B	B	B	B	B	B	B	U	A	B	B
564	B1.01C1_5e	A1	JCVI_14962:220	AT4G32020.1	Scaffold000011	96.16	1610077	1.01	-	(T)	C	T	A	B	A	U	U	B	A	A	A	B	A	A	B	A	A	A	B	B	B	B	B	B	A	A	A	A	B	U	B	B	B	B	B	U	A	B	B
565	B1.01C1_5e	A1	JCVI_1010:839	AT4G31990.3	Scaffold000011	97.96	1591067	1.01	-	(A)	A	G	A	B	A	B	A	B	A	A	A	B	A	A	B	A	A	A	B	B	B	B	B	B	A	A	A	A	B	B	B	B	B	B	B	B	A	B	B
566	B1.01C1_5e	A1	JCVI_1010:845	AT4G31990.3	Scaffold000011	97.96	1591067	1.01	-	(G)	G	A	A	B	A	U	A	B	A	U	A	B	A	A	B	A	A	A	B	B	B	B	B	B	A	A	A	A	B	B	B	U	U	B	B	B	A	B	B
567	B1.01C1_5e	A1	AM387835:245	AT4G31750.1	Scaffold000011	92.63	1486502	1.01	-	(A)	A	R	A	B	U	B	A	B	U	A	A	B	U	U	B	A	A	A	B	B	B	B	B	B	U	U	A	A	B	B	B	B	B	B	B	B	U	B	B
568	B1.01C1_5e	A1	JCVI_10949:642	AT4G31750.1	Scaffold000011	93.75	1486488	1.01	-	(A)	M	C	A	B	A	B	A	B	A	A	A	U	A	A	U	A	A	A	U	B	U	B	U	U	A	A	A	A	B	B	U	U	U	B	U	B	A	U	U
569	B1.01C1_5e	A1	JCVI_10949:692	AT4G31750.1	Scaffold000011	93.75	1486488	1.01	-	(T)	T	K	A	B	A	B	A	B	U	A	A	B	A	A	B	A	A	A	B	B	B	B	B	B	U	A	A	U	B	B	B	B	B	B	B	B	A	B	U
570	B1.01C1_5e	A1	JCVI_32167:554	AT4G31700.1	Scaffold000011	96.73	1470672	1.01	-	(G)	C	G	A	B	A	B	A	B	A	A	A	B	A	A	B	A	A	A	B	B	B	B	B	B	A	A	A	U	B	B	B	B	B	B	B	B	A	B	B
571	B1.01C1_5e	A1	JCVI_32167:569	AT4G31700.1	Scaffold000011	96.73	1470672	1.01	-	(G)	G	C	A	B	A	B	A	B	A	A	A	B	A	A	B	A	A	A	B	B	B	B	B	B	A	A	A	U	B	B	B	B	B	B	B	B	A	B	B
572	B1.01C1_5f	A1	EE534119:97	AT4G31570.1	Scaffold000011	92.07	1438901	1.01	-	(C)	C	M	A	B	A	B	U	B	A	A	U	A	A	A	B	A	A	A	B	B	B	B	B	B	U	A	A	A	B	B	B	B	B	B	B	B	A	B	B
573	B1.01C1_5f	A1	JCVI_2542:545	AT4G31550.2	Scaffold000011	99.59	1418345	1.01	-	(G)	A	R	A	B	A	B	A	B	A	A	A	A	A	A	B	A	A	A	B	B	B	B	B	B	A	A	A	A	B	B	B	B	B	B	B	B	U	B	B
574	B1.01C1_5f	A1	JCVI_2542:554	AT4G31550.2	Scaffold000011	99.59	1418345	1.01	-	(C)	Y	C	A	B	A	A	A	U		A					B	A		A		B		B			A			A	U	B				B		B
575	B1.01C1_5f	A1	JCVI_2542:506	AT4G31550.2	Scaffold000011	99.59	1418345	1.01	-	(C)	Y	C	A	B	U	B	A	U		A					B	A		U		B		B			A			A	B	B				B		B
576	B1.01C1_5f	A1	JCVI_2542:426	AT4G31550.2	Scaffold000011	99.59	1418345	1.01	-	(A)	C	A	A	B	A	B	U	B	A	A	A	A	U	A	B	A	A	U	B	B	B	B	B	B	A	U	A	A	B	B	B	B	B	B	B	B	A	B	B
577	B1.01C1_5f	A1	JCVI_31375:426	AT2G24500.1	Scaffold000011	93.83	1370064	1.01	-	(A)	R	A	A	B	A	B	A	B	A	A	A	A	A	A	B	A	A	A	U	B	U	B	U	U	A	A	A	A	B	B	U	U	U	B	U	B	A	U	U
578	B1.01C1_5f	A1	JCVI_31375:986	AT2G24500.1	Scaffold000011	93.83	1370064	1.01	-	(A)	R	A	A	B	A	B	A	B		A					B	A		A		B		B			A			A	U	B				B		B
579	B1.01C1_5f	A1	JCVI_31375:394	AT2G24500.1	Scaffold000011	93.83	1370064	1.01	-	(A)	A	W	A	B	A	B	U	B	A	U	A	A	A	A	B	A	A	A	B	B	B	B	B	B	U	A	A	A	B	B	B	B	B	B	U	B	A	B	B
580	B1.01C1_5f	A1	JCVI_31375:552	AT2G24500.1	Scaffold000011	93.83	1370064	1.01	-	(A)	A	G	A	B	A	B	A	B	A	A	U	A	A	A	B	A	A	A	B	B	B	B	B	B	A	A	A	A	B	B	B	B	B	B	B	B	A	B	B
581	B1.01C1_5f	A1	JCVI_31375:340	AT2G24500.1	Scaffold000011	93.83	1370064	1.01	-	(C)	C	T	A	B	A	B	A	B	A	A	A	A	A	A	B	A	A	A	U	B	B	U	U	U	A	A	A	A	B	B	B	U	U	B	B	B	A	B	B
582	B1.01C1_5f	A1	EV226521:258	AT4G31410.1	Scaffold000011	92.36	1368127	1.01	-	(G)	G	S	A	B	A	B	U	B		A					B	A		A		B		B			U			U	B	B	B	B		B		B
583	B1.01C1_5f	A1	JCVI_17301:242	AT4G31390.1	Scaffold000011	95.23	1366256	1.01	-	(C)	T	Y	A	B	A	B	U	B	A	A	A	A	A	A	B	U	A	U	B	B	B	B	B	B	A	A	A	A	B	B	B	B	B	B	B	B	A	B	B
584	B1.01C1_5f	A1	JCVI_17301:53	AT4G31390.1	Scaffold000011	95.23	1366256	1.01	-	(A)	R	A	A	B	U	B	A	B	A	A	U	A	A	U	B	A	U	U	B	B	B	B	B	B	A	A	U	A	U	B	B	B	B	B	B	B	A	B	B
585	B1.01C1_5f	A1	JCVI_36229:617	AT4G31390.1	Scaffold000011	98.1	1364929	1.01	-	(T)	C	Y	A	B	A	B	A	B	A	A	A	A	A	A	B	U	A	A	B	B	B	B	B	B	A	A	A	A	B	B	B	B	B	B	B	B	A	B	B
586	B1.01C1_5f	A1	JCVI_36229:245	AT4G31390.1	Scaffold000011	98.1	1364929	1.01	-	(A)	G	R	A	B	U	B	U	U	A	A	A	A	A	A	B	A	A	U	B	B	B	B	B	B	A	A	A	A	B	B	B	B	B	B	B	B	A	A	B
587	B1.01C1_5f	A1	JCVI_36229:68	AT4G31390.1	Scaffold000011	98.1	1364929	1.01	-	(A)	A	R	A	B	A	B	U	B	A	A	A	A	A	A	B	A	A	U	B	B	B	B	B	B	A	A	A	U	B	B	B	B	B	B	B	B	A	B	B
588	B1.01C1_5f	A1	JCVI_36229:11	AT4G31390.1	Scaffold000011	98.1	1364929	1.01	-	(C)	T	C	A	B	A	B	A	B	A	A	A	A	A	A	B	A	A	U	B	B	B	B	B	B	A	A	A	A	B	B	B	B	B	B	B	B	A	B	B
589	B1.01C1_5f	A1	JCVI_29481:148	AT4G31390.1	Scaffold000011	96.89	1363453	1.01	-	(G)	G	K	A	B	A	B	U	B	A	A	A	A	A	A	B	A	A	A	B	B	B	B	B	B	A	A	A	A	B	B	B	B	B	B	B	B	A	B	B
590	B1.01C1_5f	A1	JCVI_11403:761	AT4G31350.1	Scaffold000011	93.8	1336981	1.01	-	(C)	T	Y	A	B	A	B	A	B	A	A	A	U	U	A	B	A	A	A	B	B	B	B	B	B	A	A	A	A	B	B	B	B	B	B	B	B	A	B	B
591	B1.01C1_5f	A1	JCVI_11403:599	AT4G31350.1	Scaffold000011	93.8	1336981	1.01	-	(A)	T	W	A	B	A	B	A	B	A	A	A	A	A	A	B	A	A	A	B	B	B	B	B	B	U	A	A	U	B	B	B	U	B	B	B	B	U	B	B
592	B1.01C1_5f	A1	JCVI_11403:740	AT4G31350.1	Scaffold000011	93.8	1336981	1.01	-	(T)	R	K	A	B	A	B	A	B	A	A	A	A	A	A	U	A	A	A	B	B	B	B	B	B	A	A	A	A	B	B	B	B	B	B	B	B	A	B	B
593	B1.01C1_5f	A1	JCVI_11403:512	AT4G31350.1	Scaffold000011	93.8	1336981	1.01	-	(C)	T	C	A	B	B	B	A	B	A	A	A	A	A	A	B	A	A	A	B	B	B	B	B	B	A	A	A	A	B	B	B	B	B	B	B	B	A	B	B
594	B1.01C1_4a	A1	JCVI_5392:1094	AT4G31340.1	Scaffold000011	97.59	1332726	1.01	-	(C)	C	Y	A	B	A	B	A	B	A	A	A	A	A	A	B	A	A	U	B	B	B	B	B	B	A	A	A	A	B	B	B	B	B	B	B	B	A	B	B
595	B1.01C1_4a	A1	JCVI_7300:835	AT4G31300.1	Scaffold000011	93.77	1318269	1.01	-	(G)	C	G	A	B	A	B	U	B	A	A	A	A	A	A	B	A	A	A	B	B	B	B	B	B	A	A	A	A	B	B	B	B	B	B	B	B	A	B	B
596	B1.01C1_4a	A1	JCVI_7300:847	AT4G31300.1	Scaffold000011	93.77	1318269	1.01	-	(T)	T	G	A	B	A	B	U	B	A	A	A	A	A	A	B	A	A	A	B	B	B	B	B	B	A	A	A	A	B	B	B	B	B	B	B	B	A	B	B
597	B1.01C1_4b	A1	JCVI_1354:885	AT4G26870.1	Scaffold000011	72.55	1289636	1.01	-	(T)	T	K	A	B	A	B	B	B	A	A	A	A	A	A	B	A	A	A	B	B	B	B	B	B	A	A	A	A	B	B	B	B	B	B	B	B	A	B	B
598	B1.01C1_4b	A1	JCVI_1354:702	AT4G26870.1	Scaffold000011	72.55	1289636	1.01	-	(T)	Y	T	A	B	A	B	A	B	A	A	A	A	A	A	B	A	A	A	B	B	B	B	B	B	A	A	A	A	B	B	B	B	B	B	B	B	A	U	B
599	B1.01C1_4b	A1	JCVI_1354:1367	AT4G26870.1	Scaffold000011	72.55	1289636	1.01	-	(T)	T	W	A	B	A	B	U	B		A					B	A		A		B		B			A			U	B	B				B		B
600	B1.01C1_4b	A1	JCVI_1354:438	AT4G26870.1	Scaffold000011	72.55	1289636	1.01	-	(A)	R	M	A	B	A	B	A	B	A	A	A	A	A	A	U	A	A	A	B	B	B	B	U	B	A	A	A	A	B	B	U	B	B	B	U	B	A	B	B
601	B1.01C1_4b	A1	JCVI_8793:185	AT4G31130.1	Scaffold000011	82.04	1275932	1.01	-	(T)	Y	T	A	B	A	B	A	B	A	A	A	A	A	A	B	A	A	A	U	B	U	B	U	U	A	A	A	A	B	B	B	U	U	B	U	B	A	U	U
602	B1.01C1_4b	A1	JCVI_8793:182	AT4G31130.1	Scaffold000011	82.04	1275932	1.01	-	(G)	S	G	A	B	A	B	A	B	A	A	A	A	A	A	B	A	A	A	U	B	U	B	U	U	A	A	A	A	B	B	B	U	U	B	U	B	A	U	U
603	B1.01C1_3a	A1	JCVI_28189:477	AT4G31040.1	Scaffold000011	96.51	1249625	1.01	-	(T)	T	Y	A	B	A	B	A	B	A	A	A	A	A	A	B	A	A	A	B	B	B	B	B	B	A	A	A	A	U	B	B	B	B	B	B	B	A	U	B
604	B1.01C1_3a	A1	JCVI_28189:576	AT4G31040.1	Scaffold000011	96.51	1249625	1.01	-	(T)	G	K	A	B	A	B	U	B	A	A	A	A	A	A	B	A	A	U	B	B	U	B	B	B	A	A	A	A	B	B	B	B	B	B	B	B	A	B	B
605	B1.01C1_3a	A1	JCVI_28189:641	AT4G31040.1	Scaffold000011	96.51	1249625	1.01	-	(G)	A	R	A	B	A	B	U	B	U	A	U	U	A	A	B	A	A	U	B	B	B	B	B	B	U	A	A	A	B	B	B	B	B	B	B	B	U	U	U
606	B1.01C1_3a	A1	JCVI_28189:642	AT4G31040.1	Scaffold000011	96.51	1249625	1.01	-	(C)	T	Y	A	B	A	B	U	B	U	A	U	U	A	A	B	A	A	U	B	B	B	B	B	B	U	A	A	A	B	B	B	B	B	B	B	B	U	U	U
607	B1.01C1_3a	A1	JCVI_28189:527	AT4G31040.1	Scaffold000011	96.51	1249625	1.01	-	(A)	M	C	A	B	A	B	A	B	A	A	A	A	A	A	B	A	A	U	B	B	B	B	B	B	A	A	A	A	B	B	B	B	B	B	B	B	A	B	B
608	B1.01C1_3b	A1	EV165464:271	AT4G31040.1	Scaffold000011	85.28	1249556	1.01	-	(G)	K	G	A	B	A	B	A	B	A	A	A	A	A	A	B	A	A	A	B	B	B	B	B	B	A	A	A	B	A	B	U	U	U	B	U	B	A	U	U
609	B1.01C1_3b	A1	EV165464:286	AT4G31040.1	Scaffold000011	85.28	1249556	1.01	-	(G)	K	G	A	B	A	B	A	B	A	A	A	A	A	A	B	A	A	A	U	U	U	B	U	U	A	A	A	A	U	B	U	U	U	B	U	B	A	U	U
610	B1.01C1_3c	A1	JCVI_7756:1072	AT4G30960.1	Scaffold000011	83.89	1212710	1.01	-	(C)	C	Y	A	B	A	B	A	B	A	A	A	A	A	A	B	A	A	A	B	B	B	B	B	B	A	A	A	A	A	B	B	B	B	B	B	B	A	B	A
611	B1.01C1_3c	A1	JCVI_7756:1138	AT4G30960.1	Scaffold000011	83.89	1212710	1.01	-	(C)	M	C	A	B	A	B	A	B	A	A	A	A	A	A	B	A	A	A	B	B	B	B	B	B	A	A	A	A	A	B	B	U	B	B	U	B	A	U	A
612	B1.01C1_3c	A1	JCVI_7756:964	AT4G30960.1	Scaffold000011	83.89	1212710	1.01	-	(T)	T	Y	A	B	A	B	U	B	A	A	A	A	A	A	B	A	A	A	B	B	B	B	B	B	A	A	A	A	A	B	B	B	B	B	B	B	A	B	A
613	B1.01C1_3c	A1	JCVI_7756:1018	AT4G30960.1	Scaffold000011	83.89	1212710	1.01	-	(G)	G	R	A	B	A	B	U	B	A	A	A	A	A	A	B	A	A	A	B	B	B	B	B	B	A	A	A	A	A	B	B	B	B	B	B	B	A	B	A
614	B1.01C1_3c	A1	JCVI_7756:847	AT4G30960.1	Scaffold000011	83.89	1212710	1.01	-	(T)	Y	T	A	B	A	B	A	B	A	A	A	A	A	A	B	A	A	A	B	B	B	B	B	B	A	A	A	A	A	B	B	B	B	B	B	B	A	B	A
615	B1.01C1_3c	A1	JCVI_7756:1078	AT4G30960.1	Scaffold000011	83.89	1212710	1.01	-	(A)	A	R	A	B	A	B	A	B	A	U	A	A	A	A	B	A	A	A	B	B	B	B	B	B	A	A	A	A	A	B	B	B	B	B	B	B	A	B	A
616	B1.01C1_3c	A1	JCVI_7756:1105	AT4G30960.1	Scaffold000011	83.89	1212710	1.01	-	(C)	Y	C	A	B	A	U	A	B	A	A	A	A	A	A	B	A	A	A	B	B	B	B	B	B	A	A	A	A	A	B	B	B	B	B	B	B	A	B	A
617	B1.01C1_3c	A1	JCVI_7756:1661	AT4G30960.1	Scaffold000011	83.89	1212710	1.01	-	(A)	A	R	A	B	A	U	A	B	A	U	U	A	A	A	B	U	A	A	B	B	B	B	B	B	U	A	A	U	U	B	B	B	B	B	B	B	U	B	U
618	B1.01C1_3c	A1	JCVI_7756:107	AT4G30960.1	Scaffold000011	83.89	1212710	1.01	-	(T)	T	G	A	B	A	B	A	B	A	A	A	A	A	A	B	A	A	U	B	B	B	B	B	B	A	A	A	A	A	B	B	B	B	B	B	B	A	B	A
619	B1.01C1_3c	A1	JCVI_7756:98	AT4G30960.1	Scaffold000011	83.89	1212710	1.01	-	(T)	C	T	A	B	A	B	U	B	A	A	A	A	A	A	B	A	A	U	B	B	B	B	B	B	A	A	A	A	A	B	B	B	B	B	B	B	A	B	A
620	B1.01C1_3c	A1	JCVI_5684:798	AT4G30900.1	Scaffold000011	94.38	1187284	1.01	-	(G)	K	G	A	B	A	B	A	B	A	A	A	A	A	A	B	A	A	A	U	B	B	B	B	B	A	A	A	A	A	B	U	U	B	B	U	B	A	U	A
621	B1.01C1_3c	A1	JCVI_5684:1093	AT4G30900.1	Scaffold000011	94.38	1187284	1.01	-	(C)	C	M	A	B	U	B	A	B		A					B	A		U		B		B			A			A	U	B				B		U
622	B1.01C1_3c	A1	JCVI_29490:720	AT4G30890.1	Scaffold000011	89.81	1182036	1.01	-	(A)	R	A	A	B	A	B	A	U	A	A	U	U	A	U	B	A	A	A	B	B	U	B	B	B	A	A	U	A	A	B	B	B	B	B	U	B	A	U	A
623	B1.01C1_3c	A1	JCVI_29490:654	AT4G30890.1	Scaffold000011	89.81	1182036	1.01	-	(G)	A	R	A	B	A	B	A	B	B	A	A	A	A	A	B	B	A	B	B	B	B	B	B	B	A	A	A	A	A	B	B	B	B	B	B	B	B	U	A
624	B1.01C1_3c	A1	JCVI_1406:240	AT4G30810.1	Scaffold000011	97.11	1148132	1.01	-	(G)	R	G	A	B	A	B	A	B	A	A	A	A	A	A	B	A	A	A	B	U	B	B	B	B	A	A	A	A	A	B	B	B	B	B	B	B	A	B	A
625	B1.01C1_3c	A1	JCVI_2145:206	AT4G30810.1	Scaffold000011	95.12	1145733	1.01	-	(G)	S	G	A	B	A	B	A	B	A	A	A	A	A	A	B	A	A	A	B	B	B	B	B	B	A	A	A	A	A	B	B	B	B	B	B	B	A	B	A
626	B1.01C1_3c	A1	JCVI_2145:650	AT4G30810.1	Scaffold000011	95.12	1145733	1.01	-	(A)	G	R	A	B	A	B	B	B	A	A	A	A	A	A	B	B	A	A	B	B	B	B	B	B	B	A	A	U	A	B	B	B	B	B	B	B	A	B	U
627	B1.01C1_3c	A1	JCVI_32184:210	AT2G28430.1	Scaffold000011	91.59	1091170	1.01	-	(A)	G	A	A	B	A	B	A	B	A	A	A	A	A	A	B	A	A	A	B	B	B	B	B	B	A	A	A	A	A	B	B	B	B	B	B	B	A	B	A
628	B1.01C1_3c	A1	JCVI_15088:391		Scaffold000011	83.78	1091054	1.01	-	(T)	C	T	A	B	A	B	A	B	A	A	A	A	A	A	B	A	A	A	B	B	B	B	B	B	A	A	A	A	A	B	B	B	B	B	B	B	A	B	A
629	B1.01C1_3c	A1	JCVI_7898:495	AT4G30600.1	Scaffold000011	83.14	1019335	1.01	-	(C)	C	Y	A	B	A	B	U	B	A	A	A	A	A	A	B	A	A	A	B	B	B	B	B	B	A	A	A	A	A	B	B	B	B	B	B	B	A	B	A
630	B1.01C1_3c	A1	JCVI_15938:147	AT4G30440.1	Scaffold000011	96.59	978071	1.01	-	(T)	T	Y	A	B	A	B	U	B	A	A	A	A	A	A	B	A	A	A	B	B	B	B	B	B	A	A	A	A	A	B	B	B	B	B	B	B	A	B	A
631	B1.01C1_3c	A1	JCVI_15938:201	AT4G30440.1	Scaffold000011	96.59	978071	1.01	-	(C)	Y	C	A	B	A	B	A	B	A	A	A	A	A	A	U	A	A	A	B	B	B	B	B	B	A	A	A	A	A	B	B	U	B	B	B	B	A	B	A
632	B1.01C1_3c	A1	JCVI_15938:231	AT4G30440.1	Scaffold000011	96.59	978071	1.01	-	(C)	M	C	A	B	A	B	A	B	A	A	A	A	A	A	U	A	A	A	B	B	B	B	B	B	A	A	A	A	A	B	B	U	B	B	B	B	A	B	A
633	B1.01C1_3c	A1	JCVI_12723:479	AT4G30370.1	Scaffold000011	96.03	949137	1.01	-	(G)	G	R	A	B	A	B	U	B	U	A	A	A	A	A	B	A	U	A	B	B	B	B	B	B	U	U	A	U	U	B	B	B	B	B	B	B	U	B	U
634	B1.01C1_3c	A1	JCVI_18650:395	AT4G30240.1	Scaffold000011	89.17	897006	1.01	-	(C)	C	Y	A	B	A	B	A	B		U					B	A		A		B		B			U			A	U	B				B		B
635	B1.01C1_3c	A1	JCVI_5146:518	AT4G30240.1	Scaffold000011	89.76	896822	1.01	-	(T)	T	G	A	B	A	B	A	B	A	A	A	A	A	U	B	A	A	A	B	B	B	B	B	B	A	A	A	A	A	B	B	B	B	B	B	B	A	B	A
636	B1.01C1_3c	A1	JCVI_5146:359	AT4G30240.1	Scaffold000011	89.76	896822	1.01	-	(T)	A	T	A	B	A	B	A	B	A	A	A	A	A	A	B	A	A	A	B	U	B	B	B	B	A	A	A	A	A	B	B	B	B	B	B	B	A	B	A
637	B1.01C1_3c	A1	EV042650:618	AT4G30200.3	Scaffold000011	90.18	872682	1.01	-	(A)	A	R	A	B	A	B	A	B		A					B	A		U		B		B			U			A	U	B				B		B
638	B1.01C1_3c	A1	JCVI_36792:918	AT4G30200.2	Scaffold000011	99.6	870838	1.01	-	(A)	M	C	A	B	A	B	A	B	A	A	A	A	A	A	B	A	A	A	B	B	B	B	B	B	A	A	A	A	A	B	B	U	B	B	U	B	A	U	U
639	B1.01C1_3c	A1	JCVI_36792:1199	AT4G30200.2	Scaffold000011	99.6	870838	1.01	-	(C)	C	Y	A	B	A	B	A	B		U					B	A		A		B		B			U			A	U	B				B		B
640	B1.01C1_3c	A1	EX133171:570	AT4G29960.1	Scaffold000011	99.29	741728	1.01	-	(A)	W	A	A	B	A	B	A	B	A	A	A	A	A	A	B	A	A	A	U	B	B	B	U	U	A	A	A	A	A	B	U	U	U	B	U	B	A	U	A
641	B1.01C1_3c	A1	EX133171:17	AT4G29960.1	Scaffold000011	99.29	741728	1.01	-	(A)	C	A	A	B	A	B	A	B	A	A	A	A	A	A	B	A	A	A	U	B	B	B	B	B	A	A	A	A	A	B	U	B	B	B	B	B	A	U	A
642	B1.01C1_3c	A1	EX133171:178	AT4G29960.1	Scaffold000011	99.29	741728	1.01	-	(T)	T	A	A	B	A	B	A	B	A	A	A	A	A	A	B	A	A	A	B	B	B	B	B	B	A	A	A	A	A	B	B	U	B	B	B	B	A	B	A
643	B1.01C1_3c	A1	EX133171:157	AT4G29960.1	Scaffold000011	99.29	741728	1.01	-	(A)	G	A	A	B	A	B	A	B	A	A	A	A	A	A	B	A	A	A	B	B	B	B	B	B	A	A	A	A	A	B	U	B	B	B	B	B	A	B	A
644	B1.01C1_3c	A1	EX133171:196	AT4G29960.1	Scaffold000011	99.29	741728	1.01	-	(A)	G	A	A	B	A	B	A	B	A	A	A	A	A	A	B	A	A	A	B	B	B	B	B	B	A	A	A	A	A	B	B	B	B	B	B	B	A	B	A
645	B1.01C1_3c	A1	EX133171:40	AT4G29960.1	Scaffold000011	99.29	741728	1.01	-	(G)	C	G	A	B	A	B	A	B	A	A	A	A	A	A	B	A	A	A	B	B	B	B	B	B	A	A	A	U	A	B	B	B	B	B	B	B	A	U	A
646	B1.01C1_3c	A1	JCVI_35187:217	AT4G29950.1	Scaffold000011	82.37	739270	1.01	-	(G)	A	R	A	B	A	B	B	B	A	A	A	A	A	A	B	B	A	A	U	B	U	B	B	U	U	A	A	A	U	B	B	U	B	B	U	B	A	B	A
647	B1.01C1_3c	A1	JCVI_35187:33	AT4G29950.1	Scaffold000011	82.37	739270	1.01	-	(A)	T	A	A	B	A	B	A	B	A	A	A	A	A	A	B	A	A	A	B	B	B	B	B	B	A	A	A	A	A	B	B	B	B	B	B	B	A	B	A
648	B1.01C1_3c	A1	JCVI_27063:317	AT4G29950.1	Scaffold000011	88.6	738119	1.01	-	(C)	Y	T	A	B	A	B	A	B	A	A	A	A	A	A	B	A	A	A	B	B	U	B	U	U	A	A	A	A	A	B	U	U	B	B	U	B	A	U	A
649	B1.01C1_3c	A1	JCVI_27063:245	AT4G29950.1	Scaffold000011	88.6	738119	1.01	-	(G)	R	G	A	B	A	B	A	B	A	A	A	A	A	A	B	A	A	A	B	B	U	B	U	U	A	A	A	A	A	B	U	U	B	B	B	B	A	U	A
650	B1.01C1_3c	A1	JCVI_27063:215	AT4G29950.1	Scaffold000011	88.6	738119	1.01	-	(T)	Y	T	A	B	A	B	A	B	A	A	A	A	A	A	B	A	A	A	B	B	U	B	U	U	A	A	A	A	A	B	B	U	B	B	B	B	A	U	A
651	B1.01C1_3c	A1	JCVI_27063:164	AT4G29950.1	Scaffold000011	88.6	738119	1.01	-	(A)	M	C	A	B	A	B	A	B	A	A	A	A	A	A	B	A	A	A	B	B	U	B	U	U	A	A	A	A	A	B	U	U	B	B	U	B	A	U	A
652	B1.01C1_3c	A1	JCVI_18476:692	AT5G63820.1	Scaffold000011	89.2	690960	1.01	-	(C)	T	W	A	B	A	B	U	B	A	A	A	A	A	A	B	A	A	A	B	B	B	B	B	B	A	A	A	A	U	B	B	B	B	B	B	B	A	B	U
653	B1.01C1_3c	A1	JCVI_18476:720	AT5G63820.1	Scaffold000011	89.2	690960	1.01	-	(A)	G	R	A	B	U	B	B	B	A	A	A	A	A	A	B	U	A	B	B	B	B	B	B	B	U	A	A	A	U	B	B	B	B	B	B	B	A	B	A
654	B1.01C1_3c	A1	JCVI_18200:207	AT5G63820.1	Scaffold000011	90.04	680040	1.01	-	(G)	G	S	A	B	U	B	A	B	A	A	A	A	A	A	B	A	A	A	B	B	B	B	B	B	A	A	A	A	A	B	B	B	B	B	B	B	A	B	U
655	B1.01C1_3c	A1	JCVI_18200:206	AT5G63820.1	Scaffold000011	90.04	680040	1.01	-	(A)	A	W	A	B	U	B	A	B	A	A	A	A	A	A	B	A	A	A	B	B	B	B	B	B	A	A	A	A	A	B	B	B	B	B	B	B	A	B	U
656	B1.01C1_3c	A1	JCVI_18200:170	AT5G63820.1	Scaffold000011	90.04	680040	1.01	-	(C)	C	M	A	B	A	B	A	B	A	A	A	A	A	A	B	A	A	A	B	B	B	B	B	B	A	A	A	A	A	B	B	B	B	B	B	U	A	B	U
657	B1.01C1_3c	A1	JCVI_18200:301	AT5G63820.1	Scaffold000011	90.04	680040	1.01	-	(C)	C	S	A	B	B	B	A	B	A	A	A	A	A	A	B	A	A	B	B	B	B	B	B	B	A	A	A	B	B	B	B	B	B	B	B	B	B	B	A
658	B1.01C1_3c	A1	JCVI_6435:339	AT4G29905.1	Scaffold000011	86.76	678435	1.01	-	(C)	C	S	A	B	A	B	B	U	A	A	U	U	A	A	B	A	A	A	B	B	A	B	B	U	A	U	A	A	A	U	U	U	B	U	B	B	A	B	A
659	B1.01C1_3c	A1	JCVI_6435:188	AT4G29905.1	Scaffold000011	86.76	678435	1.01	-	(A)	A	G	A	B	A	B	A	B	A	A	U	A	A	A	B	A	A	A	B	B	B	B	B	B	A	A	A	A	A	B	U	B	B	B	B	B	A	U	U
660	B1.01C1_3c	A1	JCVI_6435:553	AT4G29905.1	Scaffold000011	86.76	678435	1.01	-	(A)	A	G	A	B	A	B	A	B	U	A	U	U	A	A	B	A	A	A	B	B	B	B	U	U	A	U	A	A	A	B	U	U	B	B	U	B	U	U	U
661	B1.01C1_3c	A1	JCVI_6435:540	AT4G29905.1	Scaffold000011	86.76	678435	1.01	-	(A)	A	G	A	B	A	B	A	B	U	A	U	A	A	A	B	A	A	A	B	B	B	B	U	U	A	U	A	A	A	B	U	U	B	B	U	B	U	U	U
662	B1.01C1_3c	A1	JCVI_15303:1020	AT4G29840.1	Scaffold000011	97.24	657001	1.01	-	(G)	G	S	A	B	A	B	A	B	A	A	A	A	A	A	B	U	A	A	B	B	B	B	B	B	A	A	A	A	A	B	B	B	B	B	B	B	A	B	U
663	B1.01C1_3c	A1	JCVI_15303:927	AT4G29840.1	Scaffold000011	97.24	657001	1.01	-	(T)	T	Y	A	B	A	B	A	B	U	A	A	A	A	A	B	A	U	U	B	B	B	B	B	B	A	A	A	A	A	B	B	B	B	B	B	B	U	U	U
664	B1.01C1_3c	A1	JCVI_15303:294	AT4G29840.1	Scaffold000011	97.24	657001	1.01	-	(A)	A	M	A	B	A	B	A	B	A	A	A	A	A	A	B	A	A	A	B	B	B	B	B	B	U	A	U	A	A	B	B	B	B	B	B	B	U	B	A
665	B1.01C1_3c	A1	JCVI_15303:516	AT4G29840.1	Scaffold000011	97.24	657001	1.01	-	(C)	S	K	A	B	A	B	A	B	A	A	A	A	A	A	B	A	A	A	B	B	B	B	B	B	A	A	A	A	A	B	B	B	B	B	B	B	A	B	A
666	B1.01C1_3c	A1	JCVI_15303:915	AT4G29840.1	Scaffold000011	97.24	657001	1.01	-	(G)	S	Y	A	B	A	B	A	B	A	A	A	A	A	A	B	A	A	B	B	B	B	B	B	B	A	A	A	A	A	B	B	B	B	B	B	B	A	B	A
667	B1.01C1_2a	A1	JCVI_15303:1179	AT4G29840.1	Scaffold000011	97.24	657001	1.01	-	(G)	G	T	A	B	A	B	A	B	A	A	A	A	A	A	B	A	A	A	B	B	B	B	B	B	A	A	A	A	A	B	B	B	B	B	B	B	A	B	A
668	B1.01C1_2a	A1	EE418144:42	AT4G29840.1	Scaffold000011	97.37	656581	1.01	-	(T)	Y	T	A	B	A	B	A	B		A					B	A		A		B		B			A			A	A	B	B	U		B		B
669	B1.01C1_2a	A1	EE418144:252	AT4G29840.1	Scaffold000011	97.37	656581	1.01	-	(C)	C	Y	A	B	A	B	A	B	A	A	A	A	A	A	B	A	A	A	B	B	B	B	B	B	A	A	A	A	A	B	B	B	B	B	B	B	U	B	U
670	B1.01C1_2a	A1	EE418144:99	AT4G29840.1	Scaffold000011	97.37	656581	1.01	-	(G)	G	K	A	B	A	B	A	B	A	A	A	A	A	A	B	A	A	U	B	B	B	B	B	B	A	A	A	A	A	B	B	B	B	B	B	B	A	B	A
671	B1.01C1_2a	A1	EE418144:18	AT4G29840.1	Scaffold000011	97.37	656581	1.01	-	(A)	A	R	A	B	A	B	U	B	U	A	A	U	U	U	B	A	U	A	B	B	B	B	B	B	U	U	U	U	U	B	B	B	B	B	B	B	U	B	U
672	B1.01C1_2a	A1	JCVI_5364:85	AT4G29810.1	Scaffold000011	99.72	652147	1.01	-	(C)	M	C	A	B	A	B	A	B	A	A	A	A	A	A	B	A	A	A	B	B	B	B	B	B	A	A	A	A	A	B	B	B	B	B	U	B	A	U	A
673	B1.01C1_2a	A1	JCVI_5364:385	AT4G29810.1	Scaffold000011	99.72	652147	1.01	-	(C)	C	Y	A	B	A	B	U	B	A	A	A	A	A	A	B	A	A	A	B	B	B	B	B	B	A	A	A	A	A	B	B	B	B	B	B	B	A	B	U
674	B1.01C1_2a	A1	EX138783:139	AT4G29810.2	Scaffold000011	94.35	651015	1.01	-	(G)	G	R	A	B	A	B	A	B	A	A	A	A	A	A	B	A	A	A	B	B	B	B	B	B	A	A	A	A	A	B	B	B	B	B	B	B	A	B	A
675	B1.01C1_2a	A1	EX138783:70	AT4G29810.2	Scaffold000011	94.35	651015	1.01	-	(T)	T	W	A	B	A	B	A	B	A	A	A	A	A	A	B	A	A	A	B	B	B	B	B	B	A	A	A	A	A	B	B	B	B	B	B	B	A	B	A
676	B1.01C1_2a	A1	JCVI_29223:1363	AT2G19390.1	Scaffold000011	94.74	647230	1.01	-	(C)	C	S	A	B	A	B	A	B	U	U	U	U	U	U	B	A	U	A	B	B	U	B	B	B	U	A	U	A	U	B	B	U	B	B	B	B	U	U	U
677	B1.01C1_2a	A1	JCVI_29223:1381	AT2G19390.1	Scaffold000011	94.74	647230	1.01	-	(T)	T	Y	A	B	A	B	A	U		A					B	A		A		B		B			A			U	U	B				B		B
678	B1.01C1_2a	A1	EL592664:302	AT4G29680.1	Scaffold000011	90.05	591731	1.01	-	(C)	S	Y	A	B	A	B	A	U		A					B	A		A		B		B			A			A	A	B				B		B
679	B1.01C1_2a	A1	JCVI_3129:349	AT4G29670.1	Scaffold000011	91.36	589838	1.01	-	(T)	C	T	A	B	A	B	U	B	A	A	A	A	A	A	B	A	A	A	B	B	B	B	B	B	A	A	A	A	A	B	B	B	B	B	B	U	A	B	A
680	B1.01C1_2a	A1	JCVI_9658:161	AT4G29660.1	Scaffold000011	93.72	588004	1.01	-	(C)	S	C	A	B	A	B	A	B	A	A	A	A	A	A	U	A	A	A	U	B	B	B	U	B	A	A	A	A	A	B	B	U	B	B	U	B	A	U	A
681	B1.01C1_2a	A1	JCVI_6599:338	AT4G29480.1	Scaffold000011	96.68	549634	1.01	-	(C)	C	S	A	B	A	B	A	B	A	A	A	A	A	A	B	A	A	A	B	B	B	B	B	B	A	A	A	A	A	B	B	B	B	B	B	B	A	B	A
682	B1.01C1_2a	A1	JCVI_6599:288	AT4G29480.1	Scaffold000011	96.68	549634	1.01	-	(G)	R	G	A	B	A	B	A	B	A	A	A	A	A	A	B	A	A	A	B	B	B	B	B	B	A	A	A	A	A	B	B	B	B	B	B	B	A	B	A
683	B1.01C1_2a	A1	JCVI_6599:300	AT4G29480.1	Scaffold000011	96.68	549634	1.01	-	(G)	R	G	A	B	A	B	A	B	A	A	A	A	A	A	B	A	A	A	B	B	B	B	B	B	A	A	A	A	A	B	B	B	B	B	B	B	A	B	A
684	B1.01C1_2a	A1	JCVI_6599:396	AT4G29480.1	Scaffold000011	96.68	549634	1.01	-	(A)	A	R	A	B	A	B	A	B	A	A	A	A	A	A	B	A	A	A	B	B	B	B	B	B	A	A	A	A	A	B	B	B	B	B	B	B	A	B	A
685	B1.01C1_2a	A1	JCVI_6599:156	AT4G29480.1	Scaffold000011	96.68	549634	1.01	-	(A)	A	R	A	B	A	B	A	B	A	A	A	A	A	A	B	A	A	A	B	B	B	B	B	B	A	A	A	A	A	B	B	B	B	B	B	B	A	B	A
686	B1.01C1_2a	A1	JCVI_14316:117	AT2G19750.1	Scaffold000011	60.4	517738	1.01	-	(A)	W	A	A	B	A	B	A	B	A	A	A	A	A	A	B	A	A	A	B	B	B	B	B	B	A	A	A	A	A	B	B	B	B	B	U	B	A	U	A
687	B1.01C1_2a	A1	JCVI_14316:126	AT2G19750.1	Scaffold000011	60.4	517738	1.01	-	(C)	S	C	A	B	A	B	A	B	A	A	A	A	A	A	B	A	A	A	B	B	B	B	B	B	A	A	A	A	A	B	B	B	B	B	U	B	A	U	A
688	B1.01C1_2a	A1	JCVI_14316:165	AT2G19750.1	Scaffold000011	60.4	517738	1.01	-	(C)	C	Y	A	B	A	B	U	B	A	A	A	A	A	A	B	A	A	U	B	B	B	B	B	B	A	A	A	A	A	B	B	B	B	B	B	B	A	B	A
689	B1.01C1_2a	A1	JCVI_21977:153	AT2G19750.1	Scaffold000011	89.02	517735	1.01	-	(C)	C	Y	A	B	A	B	A	U	A	A	A	A	A	A	B	A	A	A	B	B	B	B	B	B	A	A	A	A	A	B	B	B	B	B	B	B	A	B	A
690	B1.01C1_2a	A1	JCVI_14776:659	AT4G29380.1	Scaffold000011	93.59	516099	1.01	-	(A)	A	R	A	B	A	B	A	B	A	A	U	A	A	U	B	A	A	A	B	B	B	B	B	B	U	A	A	U	U	B	B	U	B	B	B	B	U	B	U
691	B1.01C1_2a	A1	JCVI_14776:128	AT4G29380.1	Scaffold000011	93.59	516099	1.01	-	(G)	R	G	A	B	A	B	A	B		A					B	A		A		B		B			A			A	A	B				B		B
692	B1.01C1_2a	A1	JCVI_10821:190	AT4G29330.1	Scaffold000011	89.1	484565	1.01	-	(T)	S	C	A	B	A	B	A	B	A	A	A	A	A	A	B	A	A	A	B	B	B	B	B	B	A	A	A	A	A	B	B	B	B	B	B	B	A	U	A
693	B1.01C1_2a	A1	JCVI_10821:304	AT4G29330.1	Scaffold000011	89.1	484565	1.01	-	(T)	W	K	A	B	A	B	A	B	A	A	A	A	A	A	B	A	A	A	B	B	B	B	B	B	A	A	A	U	A	B	U	B	U	B	B	B	A	B	A
694	B1.01C1_2a	A1	JCVI_9597:217	AT4G29310.1	Scaffold000011	94.59	462134	1.01	-	(C)	T	C	A	B	A	B	A	B	A	A	A	A	A	A	B	A	A	A	B	B	B	B	B	B	A	A	A	A	A	B	B	B	B	B	B	B	A	B	A
695	B1.01C1_2a	A1	AM395804:368	AT4G29220.1	Scaffold000011	92.09	434658	1.01	-	(A)	A	R	A	B	A	B	U	B	A	A	A	A	A	A	B	A	A	A	B	B	B	B	B	B	A	A	A	A	A	B	B	B	B	B	B	B	A	B	A
696	B1.01C1_2a	A1	EE441548:101	AT4G29220.1	Scaffold000011	93.48	434658	1.01	-	(G)	A	G	A	B	A	B	U	B	A	A	A	A	A	A	B	U	A	U	B	B	B	B	B	B	A	A	A	A	A	B	B	B	B	B	B	B	A	B	A
697	B1.01C1_2a	A1	JCVI_17372:184	AT4G29220.1	Scaffold000011	99.32	432421	1.01	-	(C)	Y	C	A	B	A	B	A	B	A	A	A	A	A	A	B	A	A	A	B	B	B	B	B	B	A	A	A	A	A	B	B	U	B	B	B	B	A	U	A
698	B1.01C1_2a	A1	JCVI_17372:388	AT4G29220.1	Scaffold000011	99.32	432421	1.01	-	(G)	R	G	A	B	A	B	A	B	A	A	A	A	A	A	B	A	A	A	B	B	B	B	B	B	A	A	A	A	A	B	B	B	B	B	B	B	A	U	A
699	B1.01C1_2a	A1	JCVI_17372:34	AT4G29220.1	Scaffold000011	99.32	432421	1.01	-	(A)	A	M	A	B	A	B	B	B	U	A	U	U	U	U	B	A	U	A	B	B	B	B	B	B	A	U	U	A	A	B	B	U	B	B	B	B	U	U	U
700	B1.01C1_2a	A1	JCVI_17372:765	AT4G29220.1	Scaffold000011	99.32	432421	1.01	-	(C)	C	Y	A	B	U	B	A	B	A	B	A	A	A	A	B	U	A	U	B	B	B	B	B	B	A	A	A	U	B	B	B	B	B	B	B	B	A	B	A
701	B1.01C1_2a	A1	JCVI_1679:219	AT4G29160.1	Scaffold000011	92.59	404339	1.01	-	(C)	C	Y	A	B	A	B	A	B	A	A	A	A	A	A	B	A	A	A	B	B	B	B	B	B	A	A	A	A	A	B	B	B	B	B	B	B	A	B	A
702	B1.01C1_2a	A1	JCVI_1679:123	AT4G29160.1	Scaffold000011	92.59	404339	1.01	-	(A)	A	R	A	B	A	B	A	B	A	A	A	A	A	A	B	A	A	A	B	B	B	B	B	B	A	A	A	A	A	B	B	U	B	B	B	B	U	B	U
703	B1.01C1_2a	A1	JCVI_16829:124	AT4G29070.1	Scaffold000011	92.38	324381	1.01	-	(A)	W	A	A	B	A	B	A	B	A	A	A	A	A	A	B	A	A	A	U	B	B	B	U	U	A	A	A	A	A	B	B	U	U	B	U	B	A	U	A
704	B1.01C1_2a	A1	JCVI_16829:114	AT4G29070.1	Scaffold000011	92.38	324381	1.01	-	(C)	Y	C	A	B	A	A	A	B	A	A	A	A	A	A	B	A	A	A	U	B	B	B	U	U	A	A	A	A	A	B	B	A	U	B	U	U	A	U	A
705	B1.01C1_2a	A1	JCVI_16829:96	AT4G29070.1	Scaffold000011	92.38	324381	1.01	-	(A)	A	M	A	B	A	B	A	B		U					B	A		B		B		B			A			A	A	B				B		B
706	B1.01C1_2a	A1	JCVI_30976:358	AT4G29060.1	Scaffold000011	94.3	321588	1.01	-	(C)	Y	C	A	B	A	B	A	B	A	A	A	A	A	A	B	A	A	A	B	B	B	B	B	B	A	A	A	A	A	U	B	B	B	U	B	B	A	B	A
707	B1.01C1_2a	A1	JCVI_30976:364	AT4G29060.1	Scaffold000011	94.3	321588	1.01	-	(T)	Y	T	A	B	A	B	A	U	A	A	A	A	A	A	U	A	A	A	B	U	B	B	B	B	A	A	A	A	A	U	B	U	B	U	B	B	B	U	A
708	B1.01C1_2a	A1	EV205818:552	AT4G29060.1	Scaffold000011	85.41	320948	1.01	-	(G)	A	G	A	B	A	B	A	B	U	A	A	A	A	A	B	A	A	A	B	B	B	B	B	B	U	A	A	A	U	B	B	B	B	B	B	B	A	B	A
709	B1.01C1_2a	A1	EV205818:329	AT4G29060.1	Scaffold000011	85.41	320948	1.01	-	(G)	A	G	A	B	A	B	A	B	A	A	A	A	A	A	B	A	A	A	B	B	B	B	B	B	A	A	A	A	A	B	B	B	B	B	B	B	A	B	A
710	B1.01C1_2a	A1	JCVI_33165:208	AT4G29060.2	Scaffold000011	84.61	320947	1.01	-	(A)	R	A	A	B	A	B	A	B	A	A	A	A	A	A	B	A	A	A	B	B	U	B	B	B	A	A	A	A	A	B	B	B	B	B	B	B	A	B	B
711	B1.01C1_2a	A1	JCVI_33165:561	AT4G29060.2	Scaffold000011	84.61	320947	1.01	-	(A)	M	A	A	B	A	B	A	B	A	A	A	A	A	A	B	A	A	A	B	B	B	B	B	B	A	A	A	A	A	B	B	B	B	B	B	B	A	B	A
712	B1.01C1_2a	A1	JCVI_33356:755	AT4G29060.1	Scaffold000011	96.62	320156	1.01	-	(C)	Y	C	A	B	U	B	A	B	U	A	U	U	A	U	B	U	U	A	B	B	U	B	B	B	U	A	U	A	A	B	U	U	U	B	U	B	U	U	A
713	B1.01C1_2a	A1	JCVI_33356:386	AT4G29060.1	Scaffold000011	96.62	320156	1.01	-	(G)	G	A	A	B	A	B	U	B	A	U	A	A	A	A	B	A	A	A	B	B	B	B	B	B	A	A	A	A	A	B	B	B	B	B	B	B	A	B	A
714	B1.01C1_2a	A1	JCVI_25981:669	AT4G29060.1	Scaffold000011	94.67	320150	1.01	-	(C)	C	Y	A	B	A	B	A	B		U					B	A		A		B		B			U			A	A	U				B		B
715	B1.01C1_2a	A1	JCVI_7660:457	AT4G29010.1	Scaffold000011	85.4	295402	1.01	-	(T)	T	Y	A	B	A	B	U	B	A	A	A	A	A	A	B	A	A	A	B	B	B	B	B	B	A	A	A	A	A	B	B	B	B	B	B	B	A	B	A
716	B1.01C1_2a	A1	JCVI_7660:859	AT4G29010.1	Scaffold000011	85.4	295402	1.01	-	(A)	M	A	A	B	A	B	A	B	A	A	A	A	A	A	B	A	A	A	B	B	U	B	B	B	A	A	A	A	A	B	B	U	B	B	B	B	A	U	A
717	B1.01C1_2a	A1	JCVI_12154:945	AT4G29010.1	Scaffold000011	93.95	294008	1.01	-	(C)	M	C	A	B	A	B	A	B	A	A	A	A	A	A	B	A	A	A	B	B	B	B	B	B	A	A	A	A	A	B	B	U	B	B	U	B	A	U	A
718	B1.01C1_2a	A1	JCVI_12154:919	AT4G29010.1	Scaffold000011	93.95	294008	1.01	-	(G)	G	S	A	B	A	B	A	B	A	A	A	A	A	A	B	A	A	A	B	B	B	B	B	B	A	A	A	U	A	B	B	B	B	B	B	B	A	B	A
719	B1.01C1_2a	A1	JCVI_12154:319	AT4G29010.1	Scaffold000011	93.95	294008	1.01	-	(A)	R	A	A	B	A	B	A	B	A	A	A	A	A	A	U	A	A	A	B	B	B	B	B	B	A	A	A	A	A	B	B	U	B	B	B	B	A	U	A
720	B1.01C1_2a	A1	JCVI_12154:309	AT4G29010.1	Scaffold000011	93.95	294008	1.01	-	(T)	K	G	A	B	A	B	A	B	A	A	A	A	A	A	U	A	A	A	B	U	B	B	B	B	A	A	A	A	A	B	B	U	B	B	B	B	A	U	A
721	B1.01C1_2a	A1	JCVI_8240:130	AT4G29010.1	Scaffold000011	87.38	292364	1.01	-	(T)	Y	T	A	B	A	B	A	B	A	A	A	A	A	A	B	A	A	A	B	B	B	B	U	B	A	A	A	A	A	B	B	B	B	B	U	B	A	U	A
722	B1.01C1_2a	A1	JCVI_39852:366	AT4G28980.2	Scaffold000011	97.47	285872	1.01	-	(A)	G	A	A	B	A	B	A	B	A	A	A	A	A	A	B	A	A	A	B	B	B	B	B	B	A	A	A	A	A	B	B	B	B	B	B	B	A	B	A
723	B1.01C1_2a	A1	JCVI_744:740	AT4G28910.2	Scaffold000011	99	261116	1.01	-	(C)	S	G	A	B	A	B	A	B	A	A	A	A	A	A	B	A	A	A	B	B	B	B	B	B	A	A	A	A	A	B	B	U	B	B	U	B	A	U	A
724	B1.01C1_2a	A1	JCVI_744:700	AT4G28910.2	Scaffold000011	99	261116	1.01	-	(T)	T	K	A	B	A	B	A	B	A	A	A	A	A	A	B	A	A	U	B	B	B	B	B	B	A	A	A	A	U	B	B	B	B	B	B	B	U	U	A
725	B1.01C1_2a	A1	JCVI_25590:564	AT4G28770.1	Scaffold000011	96.66	197197	1.01	-	(T)	W	T	A	B	A	B	A	B	A	A	A	A	A	A	B	A	A	A	B	B	B	B	B	B	A	A	A	A	A	B	U	U	U	B	U	B	A	U	A
726	B1.01C1_2a	A1	JCVI_25590:567	AT4G28770.1	Scaffold000011	96.66	197197	1.01	-	(C)	Y	C	A	B	A	U	A	B	U	A	A	A	A	A	B	A	A	A	B	B	B	B	B	B	A	A	A	A	A	B	U	U	U	B	U	B	A	U	A
727	B1.01C1_2a	A1	JCVI_25590:597	AT4G28770.1	Scaffold000011	96.66	197197	1.01	-	(T)	K	T	A	B	A	U	A	B	A	A	A	A	A	A	B	A	A	A	B	B	B	B	B	B	A	A	A	A	A	B	U	U	U	B	U	B	A	U	A
728	B1.01C1_2a	A1	JCVI_25590:1690	AT4G28770.1	Scaffold000011	96.66	197197	1.01	-	(C)	S	R	A	B	U	B	A	B	A	A	A	A	A	A	B	A	A	A	B	B	B	B	B	B	U	A	A	A	A	B	B	B	B	B	B	B	A	U	A
729	B1.01C1_2a	A1	JCVI_25590:764	AT4G28770.1	Scaffold000011	96.66	197197	1.01	-	(G)	A	G	A	B	A	B	A	B	A	A	A	A	A	A	B	U	A	A	B	B	B	B	B	B	A	A	A	A	A	B	B	B	B	B	B	B	A	B	A
730	B1.01C1_2b	A1	EV073062:522	AT4G28710.1	Scaffold000011	76.92	146409	1.01	-	(T)	T	Y	A	B	A	B	A	B	A	A	A	A	B	A	B	A	A	A	B	B	B	B	B	B	A	A	A	A	A	B	B	B	B	B	B	B	U	B	U
731	B1.01C1_2b	A1	EV073062:429	AT4G28710.1	Scaffold000011	76.92	146409	1.01	-	(A)	A	R	A	B	A	B	U	B	A	A	A	A	B	A	B	A	A	A	B	B	B	B	B	B	U	A	U	A	A	B	B	B	B	B	B	B	A	B	U
732	B1.01C1_2b	A1	EV073062:471	AT4G28710.1	Scaffold000011	76.92	146409	1.01	-	(T)	Y	T	A	B	A	B	A	B	A	A	A	A	U	A	B	A	A	A	B	B	U	B	U	U	A	A	A	A	U	B	B	U	U	B	U	B	A	U	A
733	B1.01C1_2b	A1	EV073062:213	AT4G28710.1	Scaffold000011	76.92	146409	1.01	-	(T)	T	Y	A	B	A	B	B	B	U	A	A	A	B	A	B	A	A	A	B	B	U	B	B	B	A	A	U	A	A	B	B	U	B	B	B	B	U	B	U
734	B1.01C1_1a	A1	JCVI_20435:184	AT4G28706.3	Scaffold000011	89.58	141360	1.01	-	(T)	Y	T	A	B	A	B	A	B	A	A	A	A	B	A	B	A	A	A	B	B	B	B	B	B	A	A	A	A	A	B	B	B	B	B	B	B	A	B	A
735	B1.01C1_1a	A1	JCVI_27392:441	AT4G28706.2	Scaffold000011	86.17	139728	1.01	-	(G)	R	G	A	B	A	B	A	B	A	A	A	A	B	A	B	A	A	A	B	B	B	B	B	B	A	A	A	A	A	B	B	B	B	B	B	B	A	U	A
736	B1.01C1_1a	A1	JCVI_39216:579	AT4G28680.1	Scaffold000011	83.62	126212	1.01	-	(G)	C	G	A	B	A	B	A	B	U	A	A	A	B	A	B	U	A	A	B	B	B	B	B	B	A	A	A	A	A	B	B	B	B	B	B	B	U	B	A
737	B1.01C1_1a	A1	JCVI_38915:282	AT4G28680.2	Scaffold000011	89.16	123801	1.01	-	(T)	K	T	A	B	A	B	A	B	A	A	A	A	B	A	B	A	A	A	B	B	B	B	B	B	A	A	A	A	A	B	U	B	B	B	U	B	A	U	A
738	B1.01C1_1a	A1	EE428937:377	AT4G28680.2	Scaffold000011	86.97	122603	1.01	-	(C)	Y	C	A	B	A	B	A	B	A	A	A	A	B	A	B	A	A	A	B	B	U	B	B	B	A	A	A	A	A	B	U	B	B	B	U	B	A	U	A
739	B1.01C1_1a	A1	JCVI_14922:212	AT4G28660.1	Scaffold000011	97.6	111611	1.01	-	(G)	S	G	A	B	A	B	A	B	A	A	A	A	B	A	U	A	A	A	B	B	B	B	B	B	A	A	A	A	A	B	B	B	B	B	B	B	A	B	A
740	B1.01C1_1a	A1	JCVI_14922:199	AT4G28660.1	Scaffold000011	97.6	111611	1.01	-	(C)	A	C	A	B	A	B	A	B	A	A	A	A	B	A	B	A	A	A	B	B	B	B	B	B	A	A	A	A	U	B	B	B	B	B	B	B	A	B	A
741	B1.01C1_1a	A1	JCVI_14922:215	AT4G28660.1	Scaffold000011	97.6	111611	1.01	-	(A)	R	K	A	B	A	B	A	B	A	A	A	A	B	A	B	A	A	A	B	B	B	B	B	B	A	A	A	A	A	B	B	B	B	B	B	B	A	B	A
742	B1.01C1_1a	A1	JCVI_14922:171	AT4G28660.1	Scaffold000011	97.6	111611	1.01	-	(A)	A	C	A	B	A	B	A	B	A	A	A	A	B	A	B	A	A	A	B	U	B	B	B	B	A	A	A	A	A	B	B	U	B	B	B	B	A	B	A
743	B1.01C1_1a	A1	JCVI_14922:624	AT4G28660.1	Scaffold000011	97.6	111611	1.01	-	(G)	C	G	A	B	A	B	A	B	A	A	A	A	B	A	B	A	A	A	B	B	B	B	B	B	A	A	A	A	A	B	B	B	B	B	B	B	A	B	A
744	B1.01C1_1a	A1	JCVI_23342:1033	AT4G28610.1	Scaffold000011	98.21	93775	1.01	-	(A)	W	A	A	B	A	B	A	B		A					B	A		A		B		B			A			A	A	B				B		B
745	B1.01C1_1a	A1	JCVI_23342:1099	AT4G28610.1	Scaffold000011	98.21	93775	1.01	-	(C)	Y	C	A	B	A	B	A	B		A					B	A		A		B		B			A			A	A	B				B		B
746	B1.01C1_1a	A1	JCVI_23342:1186	AT4G28610.1	Scaffold000011	98.21	93775	1.01	-	(A)	R	A	A	B	A	U	A	B	A	A	A	A	U	A	B	A	A	A	U	B	U	B	U	U	A	A	A	A	U	B	U	U	U	U	U	B	A	U	A
747	B1.01C1_1a	A1	JCVI_40199:338	AT4G28600.1	Scaffold000011	95.16	91708	1.01	-	(T)	T	K	A	B	A	B	A	B	A	A	A	A	B	A	B	A	A	A	B	B	B	B	B	B	A	A	A	A	A	B	B	B	B	B	B	B	A	B	U
748	B1.01C1_1a	A1	JCVI_40199:290	AT4G28600.1	Scaffold000011	95.16	91708	1.01	-	(T)	W	R	A	B	A	B	A	B	A	A	A	A	B	A	B	A	A	A	B	B	B	B	B	B	A	A	A	A	A	B	B	B	B	B	U	B	A	B	A
749	B1.01C1_1a	A1	JCVI_40199:221	AT4G28600.1	Scaffold000011	95.16	91708	1.01	-	(C)	C	A	A	B	A	U	A	B	A	A	A	A	B	A	B	A	A	A	B	B	U	B	B	B	A	A	A	A	A	B	B	B	B	B	B	B	A	B	A
750	B1.01C1_1a	A1	JCVI_24403:75	AT4G28600.1	Scaffold000011	93.31	89978	1.01	-	(G)	K	G	A	B	A	B	A	B	A	A	A	A	U	A	B	A	A	A	U	B	U	B	U	U	A	A	U	A	A	B	U	U	U	B	U	B	A	U	A
751	B1.01C1_1a	A1	JCVI_24128:575	AT4G28540.1	Scaffold000011	81.77	77097	1.01	-	(A)	A	R	A	B	A	B	A	B	U	A	U	U	B	U	B	A	U	A	B	B	B	B	B	B	U	A	A	U	U	B	B	B	B	B	B	B	U	U	U
752	B1.01C1_1a	A1	JCVI_15574:492	AT4G28540.1	Scaffold000011	92.58	74337	1.01	-	(C)	C	Y	A	B	A	B	A	B	A	A	A	A	B	A	B	A	A	A	B	B	B	B	B	B	A	A	A	A	A	B	B	B	B	B	B	B	A	B	U
753	B1.01C1_1a	A1	JCVI_15574:534	AT4G28540.1	Scaffold000011	92.58	74337	1.01	-	(A)	A	R	A	B	A	B	U	B	A	A	A	A	B	A	B	A	A	A	B	B	B	B	B	B	A	A	A	A	A	B	B	B	B	B	B	B	A	B	U
754	B1.01C1_1a	A1	EX101623:373	AT4G28480.1	Scaffold000011	98.77	30630	1.01	-	(A)	A	G	A	B	A	B	A	B	A	A	A	A	B	A	B	A	A	A	B	B	B	B	B	B	A	A	A	A	A	B	B	B	B	B	B	B	A	B	A
755	B1.01C1_1a	A1	JCVI_1516:382	AT4G17510.1	Scaffold000190	87.68	21110	1.02	+	(G)	R	G	A	B	A	B	A	B	A	A	A	A	B	A	B	A	A	A	B	B	B	B	B	B	A	A	A	A	A	B	B	U	B	B	U	B	A	U	A
756	B1.01C1_1a	A1	JCVI_1516:289	AT4G17510.1	Scaffold000190	87.68	21110	1.02	+	(T)	T	K	A	B	U	B	U	B	A	A	A	U	B	U	U	A	U	A	B	B	B	B	B	B	A	A	A	A	A	B	B	B	B	B	B	B	U	B	U
757	B1.01C1_1a	A1	JCVI_3917:192	AT4G17520.1	Scaffold000190	99.72	23298	1.02	+	(A)	A	R	A	B	A	B	A	B	A	A	A	A	B	A	B	A	A	U	B	B	B	B	B	B	A	A	A	A	A	B	B	B	B	B	B	B	A	B	A
758	B1.01C1_1a	A1	JCVI_21521:147	AT4G17650.1	Scaffold000190	100	87299	1.02	+	(G)	C	G	A	B	A	B	A	B	A	A	A	A	B	A	B	A	A	A	B	B	B	B	B	B	A	A	A	A	A	B	B	B	B	B	B	B	A	B	A
759	B1.01C1_1a	A1	JCVI_4289:163	AT4G17730.2	Scaffold000190	80	141478	1.02	+	(A)	G	A	A	B	A	B	U	B	A	A	A	A	B	A	B	A	A	A	B	B	B	B	B	B	A	A	A	A	A	B	B	B	B	B	B	B	A	B	A
760	B1.01C1_1a	A1	JCVI_14085:150	AT4G17790.1	Scaffold000190	85.14	163526	1.02	+	(T)	T	Y	A	B	A	B	A	B	A	A	A	A	B	A	B	A	A	A	B	B	B	B	B	B	A	A	A	A	A	B	B	B	B	B	B	B	A	B	U
761	B1.01C1_1a	A1	JCVI_12957:778	AT4G17840.1	Scaffold000014	95.19	26954	1.03	+	(A)	A	R	A	B	A	B	A	B	U	A	A	U	B	A	B	A	A	A	B	B	B	B	B	B	A	A	A	A	A	B	B	B	B	B	B	B	A	B	U
762	B1.01C1_1a	A1	JCVI_12186:93	AT4G17840.1	Scaffold000014	89.24	27918	1.03	+	(A)	A	R	A	B	A	B	A	B	A	A	A	A	B	A	B	A	A	A	B	B	B	B	B	B	A	A	A	A	A	B	B	B	B	B	B	B	A	B	U
763	B1.01C1_1a	A1	JCVI_12186:64	AT4G17840.1	Scaffold000014	89.24	27918	1.03	+	(A)	A	M	A	B	A	B	A	B	A	A	A	A	B	A	B	A	A	A	B	B	B	B	B	B	A	A	A	A	A	B	B	B	B	B	B	B	A	B	A
764	B1.01C1_1a	A1	JCVI_42151:337	AT4G17880.1	Scaffold000014	95.13	51783	1.03	+	(T)	Y	T	A	B	A	B	A	B		A					B	A		A		B		B			U			A	A	B				B		B
765	B1.01C1_1a	A1	JCVI_42151:119	AT4G17880.1	Scaffold000014	95.13	51783	1.03	+	(A)	R	A	A	B	A	B	A	B		A					B	A		A		B		U			A			A	A	B	U	U		B		B
766	B1.01C1_1a	A1	JCVI_10478:298	AT4G18010.1	Scaffold000014	86.23	117159	1.03	+	(A)	M	A	A	B	A	B	A	B	A	A	A	A	U	A	B	A	A	A	B	B	U	B	U	B	A	A	A	A	A	B	U	U	U	B	U	B	A	U	A
767	B1.01C1_1a	A1	JCVI_10478:126	AT4G18010.1	Scaffold000014	86.23	117159	1.03	+	(C)	C	Y	A	B	A	B	A	B	U	A	U	U	B	U	B	A	U	A	B	B	B	B	U	B	A	A	A	A	A	B	U	B	B	B	B	B	U	B	U
768	B1.01C1_1a	A1	EX065858:78	AT4G18010.1	Scaffold000014	91.67	119040	1.03	+	(C)	T	Y	A	B	A	B	A	B	U	A	U	U	U	U	B	A	U	A	B	B	B	B	B	B	A	U	U	A	A	B	B	U	B	B	B	B	U	B	U
769	B1.01C1_1a	A1	EX065858:312	AT4G18010.1	Scaffold000014	91.67	119040	1.03	+	(T)	C	Y	A	B	A	B	U	U		A					B	A		A		B		B			A			A	A	B				B		B
770	B1.01C1_1a	A1	EX065858:504	AT4G18010.1	Scaffold000014	91.67	119040	1.03	+	(T)	W	A	A	B	A	B	A	U		A					U	A		A		B		B			A			A	A	B				B		B
771	B1.01C1_1a	A1	JCVI_11181:187	AT4G18020.1	Scaffold000014	98.13	147411	1.03	+	(C)	C	Y	A	B	A	B	A	B		A					B	A		A		B		B			A			A	A	B				U		B
772	B1.01C1_1a	A1	JCVI_11181:205	AT4G18020.1	Scaffold000014	98.13	147411	1.03	+	(T)	W	A	A	B	A	B	A	B		U					B	A		A		B		B			A			A	A	B				B		B
773	B1.01C1_1a	A1	JCVI_11181:508	AT4G18020.1	Scaffold000014	98.13	147411	1.03	+	(C)	C	Y	A	B	A	B	A	B	A	A	U	A	B	U	B	A	A	A	B	U	B	B	B	B	U	A	U	A	A	U	B	B	B	B	U	B	U	B	U
774	B1.01C1_1a	A1	JCVI_11181:414	AT4G18020.1	Scaffold000014	98.13	147411	1.03	+	(G)	G	R	A	B	U	B	A	B		A					B	A		A		B		B			A			A	U	B				B		B
775	B1.01C1_1a	A1	JCVI_11181:415	AT4G18020.1	Scaffold000014	98.13	147411	1.03	+	(G)	G	K	A	B	U	B	A	B		A					B	A		A		B		B			A			A	U	B				B		B
776	B1.01C1_1a	A1	JCVI_11337:782	AT4G18020.1	Scaffold000014	98.37	148164	1.03	+	(T)	T	Y	A	B	A	B	A	B	A	A	U	A	B	A	B	A	A	A	B	B	B	B	B	B	U	A	A	A	A	B	B	B	B	B	B	B	U	B	U
777	B1.01C1_1a	A1	JCVI_11337:766	AT4G18020.1	Scaffold000014	98.37	148164	1.03	+	(A)	R	A	A	B	A	B	A	B	A	A	A	A	U	A	B	A	A	A	U	B	U	B	U	U	A	A	A	A	A	B	U	U	U	U	U	B	A	U	A
778	B1.01C1_1a	A1	EV217059:431		Scaffold000014	92.9	174928	1.03	+	(T)	T	A	A	B	A	B	A	B	A	A	A	A	B	A	B	A	A	A	B	B	B	B	B	B	A	A	A	A	A	B	B	B	B	U	B	B	A	U	A
779	B1.01C1_1a	A1	EV217059:541		Scaffold000014	92.9	174928	1.03	+	(C)	C	A	A	B	A	B	A	B	A	A	A	A	B	A	B	U	A	A	B	B	B	B	U	B	A	A	A	U	A	B	B	B	B	U	U	B	A	U	U
780	B1.01C1_1a	A1	JCVI_36629:971	AT4G18030.1	Scaffold000014	97.83	176366	1.03	+	(A)	A	W	A	B	A	B	A	B	A	A	A	A	B	A	B	A	A	A	B	B	B	B	B	B	A	A	A	A	A	B	B	B	B	B	B	B	A	B	A
781	B1.01C1_1a	A1	JCVI_36629:1462	AT4G18030.1	Scaffold000014	97.83	176366	1.03	+	(A)	R	A	A	B	A	B	A	B	A	A	A	A	B	A	B	A	A	A	B	B	B	B	B	B	A	A	A	A	A	B	B	B	B	B	B	B	A	B	A
782	B1.01C1_1a	A1	JCVI_36629:1175	AT4G18030.1	Scaffold000014	97.83	176366	1.03	+	(T)	Y	T	A	B	A	B	A	B	A	A	A	A	B	A	B	A	A	A	B	B	B	B	B	B	A	A	A	A	A	B	B	B	B	B	B	B	A	B	A
783	B1.01C1_1a	A1	JCVI_36629:848	AT4G18030.1	Scaffold000014	97.83	176366	1.03	+	(A)	A	M	A	B	A	B	U	B	A	A	A	A	B	A	B	A	A	A	B	B	B	B	B	B	A	A	A	A	A	B	B	B	B	B	B	B	A	B	A
784	B1.01C1_1a	A1	JCVI_36629:728	AT4G18030.1	Scaffold000014	97.83	176366	1.03	+	(T)	T	Y	A	B	A	B	U	B	A	A	A	A	B	A	B	A	A	A	B	B	B	B	B	B	A	A	A	A	A	B	B	B	B	B	B	B	A	B	A
785	B1.01C1_1a	A1	JCVI_36629:1406	AT4G18030.1	Scaffold000014	97.83	176366	1.03	+	(T)	T	Y	A	B	A	B	U	B	A	A	A	A	B	A	B	A	A	A	B	B	B	B	B	B	A	A	A	A	A	B	B	B	B	B	B	B	A	B	A
786	B1.01C1_1a	A1	JCVI_36629:458	AT4G18030.1	Scaffold000014	97.83	176366	1.03	+	(C)	Y	C	A	B	A	B	A	B		A					B	A		A		B		B			A			A	A	B				B		B
787	B1.01C1_1a	A1	JCVI_36629:1205	AT4G18030.1	Scaffold000014	97.83	176366	1.03	+	(G)	R	G	A	B	A	B	A	B	A	A	A	A	B	A	B	A	A	A	B	B	B	B	B	B	A	A	A	A	A	B	B	B	B	B	B	B	A	B	A
788	B1.01C1_1a	A1	JCVI_36629:1008	AT4G18030.1	Scaffold000014	97.83	176366	1.03	+	(C)	C	Y	A	B	A	B	U	B	A	A	A	A	B	A	B	A	A	A	B	B	B	B	B	B	A	A	A	A	A	B	B	B	B	B	B	B	A	B	A
789	B1.01C1_1a	A1	JCVI_36629:734	AT4G18030.1	Scaffold000014	97.83	176366	1.03	+	(T)	Y	T	A	B	A	B	A	B	A	A	A	A	B	A	B	A	A	A	B	B	B	B	B	B	A	A	A	A	A	B	B	B	B	B	U	B	A	U	A
790	B1.01C1_1a	A1	JCVI_36629:1121	AT4G18030.1	Scaffold000014	97.83	176366	1.03	+	(G)	R	G	A	B	A	B	A	B		A					B	U		A		B		B			A			A	A	B				B		B
791	B1.01C1_1a	A1	JCVI_36629:440	AT4G18030.1	Scaffold000014	97.83	176366	1.03	+	(C)	Y	S	A	B	A	B	A	B	U	A	U	U	B	U	B	A	U	A	B	B	B	B	B	B	A	U	U	A	A	B	B	B	B	B	B	B	U	B	U
792	B1.01C1_1a	A1	JCVI_36629:1100	AT4G18030.1	Scaffold000014	97.83	176366	1.03	+	(G)	G	A	A	B	A	B	U	B	A	A	A	A	B	A	B	A	A	A	B	B	B	B	B	B	A	A	A	A	A	B	B	B	B	B	B	B	A	B	A
793	B1.01C1_1a	A1	EV204839:340	AT4G18120.1	Scaffold000014	78.63	184605	1.03	+	(T)	T	K	A	B	A	B	A	B		A					B	A		A		B		B			U			A	U	B				B		B
794	B1.01C1_1a	A1	JCVI_19214:599	AT4G18120.1	Scaffold000014	90.12	185467	1.03	+	(T)	T	Y	A	B	A	B	A	B	U	A	U	U	B	U	B	A	A	A	B	B	B	B	B	B	A	A	A	A	A	B	B	U	B	B	B	B	U	U	U
795	B1.01C1_1a	A1	JCVI_19214:402	AT4G18120.1	Scaffold000014	90.12	185467	1.03	+	(C)	Y	C	A	B	A	B	A	B		A					B	A		A		B		B			A			A	A	B	B	U		B		B
796	B1.01C1_1a	A1	JCVI_19214:659	AT4G18120.1	Scaffold000014	90.12	185467	1.03	+	(C)	Y	C	A	B	A	B	A	B	A	A	A	A	B	A	B	A	A	A	B	B	B	B	U	B	A	A	A	A	A	B	U	U	U	B	U	B	A	U	A
797	B1.01C1_1a	A1	JCVI_19214:453	AT4G18120.1	Scaffold000014	90.12	185467	1.03	+	(C)	Y	C	A	B	A	B	A	B	A	A	A	A	U	A	B	A	A	A	U	B	B	B	U	U	A	A	A	A	A	B	U	U	U	U	U	B	A	U	A
798	B1.01C1_1a	A1	JCVI_33756:162	AT4G18130.1	Scaffold000014	92.49	187077	1.03	+	(A)	R	A	A	B	U	B	A	B		U					B	A		A		B		B			U			A	A	B				U		B
799	B1.01C1_1a	A1	JCVI_33756:273	AT4G18130.1	Scaffold000014	92.49	187077	1.03	+	(C)	M	S	A	B	U	B	A	B	A	A	A	A	B	A	B	A	A	A	B	B	B	B	B	B	A	A	A	A	A	B	B	B	B	B	B	B	A	U	A
800	B1.01C1_1a	A1	JCVI_10692:143	AT4G18130.1	Scaffold000014	99.67	187483	1.03	+	(G)	A	R	A	B	U	B	A	B	A	A	A	A	B	A	B	A	A	A	B	B	B	B	B	B	U	A	A	B	U	B	B	U	B	B	B	B	U	B	U
801	B1.01C1_1a	A1	JCVI_10692:145	AT4G18130.1	Scaffold000014	99.67	187483	1.03	+	(A)	G	R	A	B	U	B	A	B	A	A	A	A	B	A	B	A	A	A	B	B	B	B	B	B	U	A	A	U	U	B	B	U	B	B	B	B	U	B	U
802	B1.01C1_1a	A1	JCVI_10692:280	AT4G18130.1	Scaffold000014	99.67	187483	1.03	+	(A)	A	R	A	B	U	B	U	U	U	A	U	U	B	A	B	A	U	A	B	B	B	B	B	B	A	A	U	A	A	B	B	B	B	B	U	B	U	B	U
803	B1.01C1_1a	A1	JCVI_10692:548	AT4G18130.1	Scaffold000014	99.67	187483	1.03	+	(G)	C	G	A	B	A	B	A	B	A	A	A	A	B	A	B	A	A	A	B	B	B	B	B	B	A	A	A	A	A	B	B	B	B	B	B	B	A	B	A
804	B1.01C1_1a	A1	JCVI_7847:515	AT4G18370.1	Scaffold000014	96.17	307726	1.03	+	(A)	A	G	A	B	A	B	A	B	A	A	A	A	B	A	B	A	A	A	B	B	B	B	B	B	A	A	A	A	A	U	B	B	B	B	B	B	A	B	A
805	B1.01C1_1a	A1	JCVI_31944:540	AT4G18370.1	Scaffold000014	99.23	309142	1.03	+	(A)	T	A	A	B	A	B	A	B	A	A	U	A	B	U	B	A	A	A	B	B	B	B	B	B	A	A	A	A	A	B	B	B	B	B	B	B	A	B	A
806	B1.01C1_1b	A1	JCVI_1135:77	AT4G18480.1	Scaffold000014	95.18	377052	1.03	+	(C)	C	S	A	B	A	B	A	B	A	A	A	A	B	A	B	A	A	A	B	B	B	B	B	A	A	A	A	A	A	B	B	B	B	B	B	B	A	B	A
807	B1.01C1_1b	A1	EV102240:706	AT4G18530.1	Scaffold000014	76.39	427292	1.03	+	(A)	A	R	A	B	A	B	A	B		U					B	U		U		B		B			A			A	U	B				B		B
808	B1.01C1_1b	A1	EV102240:645	AT4G18530.1	Scaffold000014	76.39	427292	1.03	+	(A)	A	R	A	B	A	B	A	B		A					B	A		A		B		B			U			A	U	B				B		B
809	B1.02C1_2a	A1	EE543826:282	AT4G18570.1	Scaffold000014	92.51	458538	1.03	+	(T)	G	T	A	B	A	B	A	B	A	A	A	A	B	A	B	A	A	U	B	B	B	B	B	A	A	A	A	A	A	B	B	B	B	B	B	B	A	B	A
810	B1.02C1_2a	A1	JCVI_33260:83	AT4G18593.1	Scaffold000014	100	463228	1.03	+	(G)	A	G	A	B	A	B	A	B	A	A	A	A	B	A	B	A	A	B	B	B	B	B	B	A	A	A	A	U	A	B	B	B	B	B	B	B	U	B	A
811	B1.02C1_2a	A1	JCVI_33260:72	AT4G18593.1	Scaffold000014	100	463228	1.03	+	(A)	C	A	A	B	B	B	A	B	A	U	A	A	B	A	B	A	A	B	B	B	B	B	B	A	A	A	A	U	A	B	B	B	B	B	B	B	U	B	U
812	B1.02C1_2a	A1	EV177351:472	AT4G18600.1	Scaffold000014	92.19	465396	1.03	+	(A)	T	W	A	B	A	B	U	B		A					B	A		B		B		B			U			A	A	B				B		B
813	B1.02C1_2a	A1	EV177351:496	AT4G18600.1	Scaffold000014	92.19	465396	1.03	+	(A)	R	A	A	B	A	B	A	U		A					B	A		B		B		B			A			A	A	B				B		B
814	B1.02C1_2a	A1	JCVI_5420:164	AT5G01820.1	Scaffold000014	73.25	546232	1.03	+	(C)	T	C	A	B	A	B	A	B	A	A	A	A	B	A	B	A	A	B	B	B	B	B	B	A	A	A	A	A	A	B	B	U	B	B	B	B	A	U	U
815	B1.02C1_2a	A1	JCVI_32108:328	AT4G19185.1	Scaffold000014	87.88	749048	1.03	+	(T)	Y	T	A	B	A	B	A	B	A	A	A	A	B	A	B	A	A	B	U	B	U	B	U	A	A	A	A	A	A	B	B	U	U	B	U	B	A	U	A
816	B1.02C1_2a	A1	JCVI_32108:236	AT4G19185.1	Scaffold000014	87.88	749048	1.03	+	(T)	W	T	A	B	A	B	A	B	A	A	A	A	B	A	U	A	A	U	U	B	U	U	U	A	A	A	A	A	A	B	B	U	U	B	U	B	A	U	A
817	B1.02C1_2a	A1	JCVI_32108:665	AT4G19185.1	Scaffold000014	87.88	749048	1.03	+	(T)	Y	T	A	B	A	B	A	B	A	A	A	A	B	A	U	A	A	B	U	U	U	B	U	A	U	A	A	A	A	B	B	U	U	B	U	B	A	U	A
818	B1.02C1_2a	A1	JCVI_34194:578	AT4G19190.1	Scaffold000014	94.92	751132	1.03	+	(G)	A	G	A	B	A	B	A	B	A	A	A	A	B	A	B	A	A	B	B	B	B	B	B	A	A	A	A	A	A	B	B	B	B	B	B	B	A	B	A
819	B1.02C1_2a	A1	JCVI_34194:754	AT4G19190.1	Scaffold000014	94.92	751132	1.03	+	(A)	G	A	A	B	A	B	A	B	A	A	A	A	B	A	B	A	A	B	B	B	B	B	B	A	A	A	A	A	A	B	B	B	B	B	B	B	A	B	A
820	B1.02C1_2a	A1	JCVI_34194:648	AT4G19190.1	Scaffold000014	94.92	751132	1.03	+	(T)	C	T	A	B	A	B	A	B	A	A	A	A	B	A	B	A	A	B	B	B	B	B	B	A	A	A	A	A	A	B	B	B	B	B	B	B	A	B	A
821	B1.02C1_2a	A1	JCVI_34194:756	AT4G19190.1	Scaffold000014	94.92	751132	1.03	+	(C)	G	C	A	B	A	B	A	B	A	A	A	A	B	A	B	A	A	B	B	B	B	B	B	A	A	A	A	A	A	B	B	B	B	B	B	B	A	B	A
822	B1.02C1_2a	A1	JCVI_34194:561	AT4G19190.1	Scaffold000014	94.92	751132	1.03	+	(G)	T	G	A	B	A	B	A	B	A	A	A	A	B	A	B	A	A	B	B	B	B	B	B	A	A	A	A	A	A	B	B	B	B	B	B	B	A	B	A
823	B1.02C1_2a	A1	JCVI_34194:210	AT4G19190.1	Scaffold000014	94.92	751132	1.03	+	(G)	A	G	A	B	A	B	A	B	A	A	A	A	B	A	B	A	A	B	B	B	B	B	B	A	A	A	A	A	A	B	B	B	B	B	B	B	A	U	A
824	B1.02C1_2a	A1	JCVI_34194:912	AT4G19190.1	Scaffold000014	94.92	751132	1.03	+	(G)	A	G	A	B	A	B	A	B	A	A	A	A	B	A	B	A	A	B	B	B	B	B	B	A	A	A	A	A	A	B	B	B	B	B	B	B	A	B	U
825	B1.02C1_2a	A1	JCVI_34194:305	AT4G19190.1	Scaffold000014	94.92	751132	1.03	+	(A)	C	A	A	B	A	B	A	B	A	A	A	A	B	A	B	A	A	B	B	B	B	B	B	A	A	A	A	A	A	B	B	B	B	B	B	B	A	B	A
826	B1.02C1_2a	A1	JCVI_34194:223	AT4G19190.1	Scaffold000014	94.92	751132	1.03	+	(A)	T	A	A	B	A	B	A	B	A	A	A	A	B	A	B	A	A	B	B	B	B	B	B	A	A	A	A	A	A	B	B	B	B	B	B	B	A	B	A
827	B1.02C1_3a	A1	JCVI_23974:82	AT4G19210.1	Scaffold000014	87.76	769087	1.03	+	(T)	T	C	A	B	A	A	A	B	A	A	A	A	B	A	B	A	A	B	B	B	B	B	B	A	A	A	A	A	A	B	B	B	B	B	B	B	A	B	A
828	B1.02C1_3a	A1	JCVI_10028:910	AT4G19210.1	Scaffold000014	81.11	770183	1.03	+	(C)	M	A	A	B	A	A	A	B	A	A	A	A	B	A	B	A	A	B	B	B	B	B	B	A	A	A	A	A	A	B	B	B	B	U	B	B	A	B	A
829	B1.02C1_3a	A1	JCVI_10028:1083	AT4G19210.1	Scaffold000014	81.11	770183	1.03	+	(G)	G	R	A	B	A	A	A	B	A	U	A	A	B	A	B	A	A	B	B	B	B	B	B	A	A	A	A	A	A	B	B	B	B	B	B	B	A	B	A
830	B1.02C1_3a	A1	JCVI_10028:171	AT4G19210.1	Scaffold000014	81.11	770183	1.03	+	(G)	G	R	A	B	A	A	A	B	A	A	A	A	B	A	B	A	A	B	B	B	B	B	B	A	A	A	A	U	A	B	B	B	B	B	B	B	A	B	A
831	B1.02C1_3a	A1	JCVI_10028:897	AT4G19210.1	Scaffold000014	81.11	770183	1.03	+	(A)	A	R	A	B	A	A	A	B	A	A	A	A	B	A	B	A	A	B	B	B	B	B	B	A	A	A	A	U	A	B	B	B	B	B	B	B	A	B	A
832	B1.02C1_3a	A1	JCVI_10028:810	AT4G19210.1	Scaffold000014	81.11	770183	1.03	+	(G)	G	K	A	B	A	A	A	B	A	A	A	A	B	A	B	A	A	B	B	B	B	B	B	A	U	A	A	U	U	B	B	B	B	B	U	B	U	B	U
833	B1.02C1_3a	A1	JCVI_6888:689	AT4G19350.1	Scaffold000014	100	794245	1.03	+	(A)	C	A	A	B	A	A	A	B	A	A	A	A	B	A	B	A	A	B	B	B	B	B	B	A	A	A	A	A	B	B	B	U	B	B	B	B	A	B	A
834	B1.02C1_3a	A1	JCVI_4618:457	AT4G19410.1	Scaffold000014	92.99	842685	1.03	+	(A)	A	R	A	B	A	A	U	B	A	A	A	A	B	A	B	A	A	B	B	B	B	B	B	A	A	A	A	A	A	B	B	B	B	B	B	B	A	B	A
835	B1.02C1_3a	A1	JCVI_4618:503	AT4G19410.1	Scaffold000014	92.99	842685	1.03	+	(C)	M	C	A	B	A	A	A	B	A	A	A	A	B	A	B	A	A	B	B	B	B	B	B	A	A	A	A	A	A	U	B	B	B	B	B	B	A	U	A
836	B1.02C1_3a	A1	JCVI_4618:79	AT4G19410.1	Scaffold000014	92.99	842685	1.03	+	(C)	T	C	A	B	A	A	U	B	A	A	A	A	B	A	B	A	A	B	B	B	B	B	B	A	A	A	A	A	A	B	B	B	B	B	B	B	A	B	A
837	B1.02C1_3a	A1	JCVI_1824:469	AT4G19420.1	Scaffold000014	93.75	847483	1.03	+	(T)	Y	T	A	B	A	A	A	B	A	A	A	A	U	A	B	A	A	B	B	B	B	B	U	A	A	A	A	A	A	B	U	U	B	B	U	B	A	U	A
838	B1.02C1_3a	A1	EV179144:565	AT4G19420.1	Scaffold000014	88.59	848985	1.03	+	(C)	C	Y	A	B	A	A	U	B	A	A	U	U	B	A	B	A	A	B	B	B	B	B	B	A	A	A	A	A	A	B	B	B	B	B	B	B	U	B	B
839	B1.02C1_3a	A1	JCVI_19128:800	AT4G19600.1	Scaffold000014	97.28	917061	1.03	+	(A)	A	W	A	B	A	A	A	B	A	A	A	A	B	A	B	A	A	B	B	B	B	B	B	A	A	A	A	A	A	B	B	B	B	B	B	B	A	B	A
840	B1.02C1_3a	A1	JCVI_19128:896	AT4G19600.1	Scaffold000014	97.28	917061	1.03	+	(A)	M	A	A	B	A	A	A	U	A	A	A	A	U	A	B	A	A	B	B	B	B	B	U	A	A	A	A	A	A	B	U	U	U	U	U	B	A	U	A
841	B1.02C1_3a	A1	JCVI_32204:236	AT4G19600.1	Scaffold000014	89.66	917061	1.03	+	(G)	G	C	A	B	A	A	A	B	A	A	A	A	B	A	B	A	A	B	B	B	B	B	B	A	A	A	A	A	A	B	B	B	B	B	B	B	A	B	A
842	B1.02C1_3a	A1	JCVI_32204:253	AT4G19600.1	Scaffold000014	89.66	917061	1.03	+	(C)	C	A	A	B	A	A	A	B	A	A	A	A	B	A	B	A	A	B	B	B	U	B	B	A	A	A	A	A	A	B	B	B	U	B	B	B	A	U	A
843	B1.02C1_3a	A1	JCVI_33552:599	AT4G19660.1	Scaffold000014	93.67	964570	1.03	+	(G)	G	S	A	B	A	A	A	B		A					B	A		B		B		B			U			U	U	B				B		B
844	B1.02C1_3a	A1	ES911333:226	AT4G19670.1	Scaffold000014	98.53	970167	1.03	+	(C)	C	Y	A	B	U	U	A	B	A	A	U	U	B	A	B	A	A	U	B	B	B	B	B	U	U	A	A	A	U	B	B	U	B	B	B	B	U	B	U
845	B1.02C1_3a	A1	JCVI_38180:130	AT4G19710.1	Scaffold000014	73.43	1026740	1.03	+	(C)	S	G	A	B	A	A	A	B	A	A	A	A	B	A	B	A	A	B	B	B	U	B	B	A	A	A	A	A	A	B	B	B	B	B	U	U	A	B	A
846	B1.02C1_3a	A1	JCVI_38180:218	AT4G19710.1	Scaffold000014	73.43	1026740	1.03	+	(A)	R	K	A	B	A	A	A	B	A	A	A	A	B	A	B	A	A	B	B	B	B	B	B	A	A	A	A	A	A	B	B	B	B	B	B	B	A	B	A
847	B1.02C1_3a	A1	JCVI_25660:319	AT4G19710.2	Scaffold000014	97.36	1027687	1.03	+	(C)	Y	C	A	B	A	A	A	B	A	A	A	A	B	A	B	A	A	B	B	B	B	B	B	A	A	A	A	A	A	B	B	B	B	B	B	B	A	B	A
848	B1.02C1_3a	A1	JCVI_25660:369	AT4G19710.2	Scaffold000014	97.36	1027687	1.03	+	(A)	A	R	A	B	A	A	A	B	A	A	A	A	B	A	B	A	A	B	B	B	B	B	B	A	A	A	A	A	A	B	A	B	B	B	B	B	A	B	A
849	B1.02C1_3a	A1	JCVI_25660:144	AT4G19710.2	Scaffold000014	97.36	1027687	1.03	+	(G)	K	G	A	B	A	A	A	B	A	A	A	A	B	A	U	A	A	B	B	B	U	B	B	A	A	A	A	A	A	B	U	U	U	B	U	B	A	U	A
850	B1.02C1_3a	A1	JCVI_25660:141	AT4G19710.2	Scaffold000014	97.36	1027687	1.03	+	(T)	Y	T	A	B	A	A	A	B	A	A	A	A	B	A	U	A	A	B	B	B	U	B	B	A	A	A	A	A	A	B	U	U	U	B	U	B	A	U	A
851	B1.02C1_3a	A1	JCVI_25660:420	AT4G19710.2	Scaffold000014	97.36	1027687	1.03	+	(A)	R	A	A	B	A	A	A	A	A	A	A	A	B	A	B	A	A	U	B	B	U	B	B	A	A	A	A	A	A	B	B	U	U	B	U	B	A	U	A
852	B1.02C1_3a	A1	JCVI_4481:1407	AT4G19710.2	Scaffold000014	92.19	1031056	1.03	+	(A)	A	W	A	B	A	A	A	B	A	A	A	A	B	A	B	A	A	B	B	B	B	B	B	A	A	A	A	A	A	B	B	B	B	B	B	B	A	B	A
853	B1.02C1_3a	A1	JCVI_4481:1463	AT4G19710.2	Scaffold000014	92.19	1031056	1.03	+	(C)	Y	C	A	B	A	A	A	B	A	A	A	A	B	A	B	A	A	B	U	B	U	B	U	A	A	A	A	A	A	B	U	U	U	B	U	B	A	U	A
854	B1.02C1_3a	A1	JCVI_4481:1173	AT4G19710.2	Scaffold000014	92.19	1031056	1.03	+	(A)	A	R	A	B	A	A	A	B	A	A	A	A	B	A	U	A	A	B	B	B	B	B	B	A	A	A	A	A	A	B	B	B	B	B	B	B	A	B	A
855	B1.02C1_3a	A1	JCVI_4481:1131	AT4G19710.2	Scaffold000014	92.19	1031056	1.03	+	(C)	Y	T	A	B	A	A	A	B	A	A	A	A	B	A	B	A	A	B	B	B	B	B	B	A	A	A	A	A	A	B	B	B	B	B	B	B	A	B	A
856	B1.02C1_3a	A1	JCVI_4481:1581	AT4G19710.2	Scaffold000014	92.19	1031056	1.03	+	(T)	K	T	A	B	A	A	U	B	A	A	A	A	B	A	B	A	A	B	B	B	B	B	B	A	A	U	A	A	A	B	B	B	B	B	U	B	A	B	A
857	B1.02C1_3a	A1	JCVI_4481:455	AT4G19710.2	Scaffold000014	92.19	1031056	1.03	+	(C)	C	T	A	B	A	A	U	U	A	A	A	A	B	A	B	A	A	B	B	B	B	B	B	A	A	A	A	A	A	B	B	B	B	B	B	B	A	B	A
858	B1.02C1_3a	A1	JCVI_6822:33	AT4G19840.1	Scaffold000014	96.39	1050392	1.03	+	(A)	T	A	A	B	A	A	U	B	A	A	A	A	B	A	B	A	A	B	B	B	B	B	B	A	A	A	A	A	A	B	B	B	B	B	B	B	A	B	A
859	B1.02C1_3a	A1	JCVI_6822:177	AT4G19840.1	Scaffold000014	96.39	1050392	1.03	+	(A)	A	C	A	B	A	A	U	B	A	U	A	A	B	A	B	A	A	U	B	B	B	B	B	A	A	A	A	A	A	B	B	B	B	B	B	B	A	B	A
860	B1.02C1_3a	A1	JCVI_6822:28	AT4G19840.1	Scaffold000014	96.39	1050392	1.03	+	(A)	A	G	A	B	A	A	A	B	A	A	A	A	U	A	B	A	A	B	B	B	B	U	U	A	A	A	A	A	A	U	U	U	B	B	U	B	A	U	A
861	B1.02C1_3a	A1	JCVI_24210:536	AT4G20280.1	Scaffold000014	85.38	1206893	1.03	+	(A)	A	R	A	B	A	A	A	B	A	A	A	A	B	A	B	A	A	B	B	B	B	B	B	A	A	A	A	A	A	B	B	B	B	B	B	B	A	B	U
862	B1.02C1_3a	A1	JCVI_24210:575	AT4G20280.1	Scaffold000014	85.38	1206893	1.03	+	(T)	T	Y	A	B	A	A	A	B	A	A	A	A	B	A	B	A	A	B	B	B	B	B	B	A	A	A	A	U	A	B	B	B	B	B	B	B	A	B	U
863	B1.02C1_3a	A1	JCVI_11297:720	AT4G20300.2	Scaffold000014	99.8	1209761	1.03	+	(T)	T	A	A	B	A	A	A	B	A	A	A	A	B	A	B	A	A	B	B	B	B	B	B	A	A	A	A	A	A	B	B	B	B	B	B	B	A	B	A
864	B1.02C1_3a	A1	JCVI_14902:1686	AT4G20320.1	Scaffold000014	68.21	1245079	1.03	+	(G)	G	R	A	B	A	A	A	B	A	A	A	A	B	A	B	A	A	B	B	B	B	B	B	A	U	A	A	A	U	B	B	B	B	B	U	B	A	B	A
865	B1.02C1_3a	A1	JCVI_14902:1163	AT4G20320.1	Scaffold000014	68.21	1245079	1.03	+	(T)	T	Y	A	B	A	A	A	B	A	A	A	A	B	A	B	U	A	B	B	B	B	B	B	A	U	A	A	A	A	B	B	B	B	B	B	B	A	B	U
866	B1.02C1_3a	A1	JCVI_14902:714	AT4G20320.1	Scaffold000014	68.21	1245079	1.03	+	(T)	T	Y	A	B	A	U	A	B	A	A	A	A	B	A	B	U	U	B	B	B	B	B	B	A	U	A	A	A	U	B	B	U	B	B	B	A	A	B	U
867	B1.02C1_3a	A1	JCVI_14902:2192	AT4G20320.1	Scaffold000014	68.21	1245079	1.03	+	(C)	C	A	A	B	A	A	A	B	A	A	A	A	B	A	B	A	A	B	B	B	B	B	B	A	A	A	A	A	A	B	B	B	B	B	B	B	A	B	A
868	B1.02C1_3a	A1	JCVI_14716:131	AT4G20360.1	Scaffold000014	96.19	1250516	1.03	+	(C)	C	Y	A	B	A	A	A	B		A					B	A		B		B		B			A			A	A	B				B		B
869	B1.02C1_3a	A1	JCVI_14716:177	AT4G20360.1	Scaffold000014	96.19	1250516	1.03	+	(T)	T	W	A	B	A	A	A	B		A					A	A		B		B		B			A			A	A	B				B		B
870	B1.02C1_3a	A1	JCVI_14716:101	AT4G20360.1	Scaffold000014	96.19	1250516	1.03	+	(C)	Y	C	A	B	A	A	A	B	U	A	U	A	B	U	B	A	A	B	B	B	B	B	B	A	A	A	A	A	A	B	B	B	B	B	B	U	A	B	A
871	B1.02C1_3a	A1	JCVI_14716:155	AT4G20360.1	Scaffold000014	96.19	1250516	1.03	+	(A)	T	W	A	B	A	A	A	B		A					A	A		B		U		B			A			U	A	B				B		U
872	B1.02C1_3a	A1	JCVI_14852:593	AT4G20360.1	Scaffold000014	94.33	1251358	1.03	+	(T)	Y	T	A	B	A	A	A	B	A	A	A	A	B	A	B	A	A	B	B	B	B	B	B	A	A	A	A	A	A	B	B	B	B	B	B	B	A	B	A
873	B1.02C1_3a	A1	JCVI_28637:349	AT4G20760.1	Scaffold000014	94.66	1287530	1.03	+	(G)	A	R	A	B	A	A	A	B	A	U	A	A	B	A	B	U	A	B	B	B	B	B	B	A	A	A	A	A	U	B	B	B	B	B	B	B	A	B	A
874	B1.02C1_3a	A1	JCVI_30323:277	AT4G20760.1	Scaffold000014	85.68	1288859	1.03	+	(A)	A	W	A	B	A	A	A	B	A	A	A	A	B	U	B	A	A	B	B	B	B	B	B	A	A	A	A	A	A	B	B	B	B	B	B	B	U	B	U
875	B1.02C1_3a	A1	JCVI_30323:310	AT4G20760.1	Scaffold000014	85.68	1288859	1.03	+	(A)	A	R	A	B	A	A	A	B	A	A	A	A	B	A	B	A	A	B	B	B	B	B	B	A	U	A	A	A	A	B	B	B	B	B	B	B	U	B	U
876	B1.02C1_3a	A1	JCVI_30323:268	AT4G20760.1	Scaffold000014	85.68	1288859	1.03	+	(A)	R	A	A	B	A	A	A	B	A	A	A	A	U	A	B	A	A	B	U	B	B	B	U	A	A	A	A	A	A	B	U	U	U	B	U	B	A	U	A
877	B1.02C1_3a	A1	JCVI_30323:271	AT4G20760.1	Scaffold000014	85.68	1288859	1.03	+	(C)	M	C	A	B	A	A	A	B	A	A	A	A	U	A	B	A	A	B	U	B	B	B	U	A	A	A	A	A	A	B	U	U	U	B	U	B	A	U	A
878	B1.02C1_3a	A1	JCVI_11185:1053	AT4G20830.2	Scaffold000014	91.26	1325078	1.03	+	(G)	G	R	A	B	A	A	A	B	A	A	U	U	B	U	B	A	U	B	B	B	B	B	B	A	U	A	U	A	A	B	B	B	B	B	B	B	U	U	U
879	B1.02C1_3a	A1	JCVI_11185:1337	AT4G20830.2	Scaffold000014	91.26	1325078	1.03	+	(A)	A	R	A	B	A	A	B	B	A	A	U	U	B	U	B	A	A	B	B	B	B	B	B	A	A	A	A	U	U	B	B	U	B	B	B	B	U	B	U
880	B1.02C1_3a	A1	JCVI_37992:222	AT4G20850.1	Scaffold000014	94.07	1337928	1.03	+	(A)	G	A	A	B	A	A	A	B	A	A	A	A	B	A	B	A	A	B	B	B	B	B	B	A	A	A	A	A	A	B	B	B	B	B	B	B	A	B	A
881	B1.02C1_3a	A1	JCVI_23163:477	AT4G20870.1	Scaffold000014	98.18	1348062	1.03	+	(T)	T	Y	A	B	A	A	A	B	A	A	A	A	B	A	B	A	A	B	B	B	B	B	B	A	A	A	A	A	A	B	B	B	B	B	B	B	A	B	A
882	B1.02C1_3a	A1	JCVI_23163:552	AT4G20870.1	Scaffold000014	98.18	1348062	1.03	+	(C)	T	Y	A	B	A	A	A	B	A	A	A	A	B	A	B	A	A	B	B	B	B	B	B	A	A	A	A	A	A	B	B	B	B	B	B	B	A	B	A
883	B1.02C1_3a	A1	JCVI_23163:429	AT4G20870.1	Scaffold000014	98.18	1348062	1.03	+	(G)	G	K	A	B	A	A	B	B	A	A	A	A	B	A	B	A	A	B	B	B	B	B	B	A	A	A	A	A	A	B	B	B	B	B	B	B	A	B	A
884	B1.02C1_3a	A1	JCVI_23163:450	AT4G20870.1	Scaffold000014	98.18	1348062	1.03	+	(T)	T	Y	A	B	A	A	U	B	A	A	A	A	B	A	B	A	A	B	B	B	B	B	B	A	A	A	A	A	A	B	B	B	B	B	B	B	A	B	A
885	B1.02C1_3a	A1	JCVI_23163:101	AT4G20870.1	Scaffold000014	98.18	1348062	1.03	+	(G)	G	S	A	B	U	A	A	B	A	A	A	A	B	A	B	A	A	B	B	B	B	B	B	A	A	A	A	A	A	B	B	B	B	B	B	B	A	B	U
886	B1.02C1_3a	A1	JCVI_23163:853	AT4G20870.1	Scaffold000014	98.18	1348062	1.03	+	(C)	C	Y	A	B	A	U	A	B	A	A	A	A	B	A	B	B	A	B	B	B	B	B	B	A	U	A	A	A	A	B	B	B	B	B	B	B	A	B	U
887	B1.02C1_3a	A1	JCVI_23163:848	AT4G20870.1	Scaffold000014	98.18	1348062	1.03	+	(C)	C	Y	A	B	A	U	A	B	A	A	A	A	B	A	B	U	A	B	B	B	B	B	B	A	U	A	A	A	A	B	B	B	B	B	B	B	A	B	U
888	B1.02C1_4a	A1	JCVI_10379:269	AT4G21060.1	Scaffold000014	97.76	1427493	1.03	+	(T)	C	Y	A	B	A	A	A	U	A	A	U	U	U	U	B	A	U	B	U	B	U	B	U	U	A	U	U	A	A	B	U	U	U	B	U	B	U	U	U
889	B1.02C1_4a	A1	JCVI_10379:127	AT4G21060.1	Scaffold000014	97.76	1427493	1.03	+	(A)	G	R	A	B	A	A	A	U	A	A	U	U	U	U	B	A	U	B	U	B	A	U	B	U	A	A	U	A	A	B	U	U	U	B	U	B	U	U	U
890	B1.02C1_4a	A1	JCVI_16719:519	AT4G21090.2	Scaffold000014	97.37	1447360	1.03	+	(T)	T	Y	A	B	U	A	U	B	A	A	A	A	B	A	B	A	A	B	B	B	B	B	B	A	U	U	A	A	A	B	B	B	U	B	B	B	A	B	U
891	B1.02C1_4a	A1	EE451910:129	AT4G21090.2	Scaffold000014	85.9	1448292	1.03	+	(T)	T	C	A	B	A	A	A	B	A	A	A	A	B	A	B	A	A	B	B	B	B	B	B	A	A	A	A	A	A	B	B	B	B	B	B	B	A	B	A
892	B1.02C1_4a	A1	EE451910:35	AT4G21090.2	Scaffold000014	85.9	1448292	1.03	+	(G)	G	C	A	B	A	A	A	B	A	U	A	A	B	A	B	A	A	B	B	B	B	B	U	A	A	A	U	U	A	B	B	B	B	B	U	B	A	B	U
893	B1.02C1_4a	A1	JCVI_6441:97	AT4G21110.1	Scaffold000014	91.56	1456430	1.03	+	(C)	W	Y	A	B	A	A	A	B	A	A	A	A	B	A	B	A	A	B	B	B	B	B	B	A	A	A	A	A	A	B	B	B	B	B	B	B	A	B	A
894	B1.02C1_4a	A1	JCVI_24668:426	AT4G21150.1	Scaffold000014	78.1	1475741	1.03	+	(C)	C	Y	A	B	A	A	A	B	A	A	A	A	B	A	B	A	A	B	B	B	B	B	B	U	A	A	U	A	A	B	B	B	B	B	B	B	U	B	U
895	B1.02C1_4a	A1	JCVI_24668:516	AT4G21150.1	Scaffold000014	78.1	1475741	1.03	+	(C)	C	M	A	B	A	A	A	B	A	A	A	A	B	A	B	A	A	B	B	B	B	B	B	A	A	A	A	A	A	B	B	B	B	B	B	B	A	B	A
896	B1.02C1_4a	A1	JCVI_24668:596	AT4G21150.1	Scaffold000014	78.1	1475741	1.03	+	(C)	Y	C	A	B	A	A	A	B	A	A	A	A	B	A	B	A	A	B	B	B	U	B	B	A	A	A	A	A	A	B	B	U	B	B	B	B	A	U	A
897	B1.02C1_4a	A1	JCVI_17606:382	AT4G21150.1	Scaffold000014	92.6	1479990	1.03	+	(T)	Y	T	A	B	A	A	A	B	A	A	A	A	B	A	B	A	A	B	B	B	B	B	B	A	A	A	A	A	A	B	B	B	B	B	B	B	A	B	A
898	B1.02C1_4a	A1	JCVI_17606:913	AT4G21150.1	Scaffold000014	92.6	1479990	1.03	+	(C)	Y	T	A	B	A	A	A	B	A	A	A	A	U	A	B	A	A	B	B	B	B	B	U	A	A	A	A	A	A	B	B	U	B	B	U	B	A	U	A
899	B1.02C1_4a	A1	JCVI_17606:904	AT4G21150.1	Scaffold000014	92.6	1479990	1.03	+	(G)	G	R	A	B	A	A	U	B	U	A	A	A	B	A	B	A	U	B	B	B	B	B	B	A	A	U	A	A	A	B	B	B	B	B	B	B	U	B	U
900	B1.02C1_4a	A1	EE533698:363	AT4G21180.1	Scaffold000014	91.67	1491246	1.03	+	(G)	R	A	A	B	A	A	A	B	A	A	A	A	A	A	A	A	A	B	A	A	B	B	A	A	A	A	A	A	U	B	B	U	B	A	U	B	A	A	U
901	B1.02C1_4a	A1	JCVI_6123:145	AT4G21180.1	Scaffold000014	94.03	1492262	1.03	+	(A)	G	R	A	B	A	U	A	B	A	U	A	A	B	A	B	A	A	B	B	B	B	B	B	A	U	A	A	U	A	B	B	B	B	B	B	B	A	B	A
902	B1.02C1_4a	A1	JCVI_363:575	AT4G21210.1	Scaffold000014	99.8	1514569	1.03	+	(A)	M	A	A	B	A	A	A	B	A	A	A	A	B	A	B	A	A	B	B	B	B	B	B	A	A	A	A	A	A	B	U	U	U	B	U	B	A	U	A
903	B1.02C1_5a	A1	JCVI_38794:807	AT4G21560.1	Scaffold000014	98.9	1635968	1.03	+	(T)	T	K	A	B	A	A	A	B	A	A	A	A	B	A	B	A	A	B	B	B	B	B	B	A	U	A	A	A	A	B	B	B	B	B	B	B	A	B	U
904	B1.02C1_5a	A1	JCVI_38794:756	AT4G21560.1	Scaffold000014	98.9	1635968	1.03	+	(A)	A	R	A	B	A	A	A	B	A	A	A	A	B	A	B	A	A	B	B	B	B	B	B	A	U	A	A	U	U	B	B	B	B	B	B	B	A	B	U
905	B1.02C1_5a	A1	JCVI_38794:442	AT4G21560.1	Scaffold000014	98.9	1635968	1.03	+	(A)	C	A	A	B	A	U	U	B	A	A	A	A	B	A	B	U	A	B	B	U	B	B	B	A	A	A	A	A	A	B	B	B	B	B	B	B	A	B	A
906	B1.02C1_5a	A1	JCVI_38794:447	AT4G21560.1	Scaffold000014	98.9	1635968	1.03	+	(C)	C	T	A	B	A	A	U	B	A	A	A	A	B	A	U	A	A	B	B	U	B	B	B	A	A	A	A	A	A	B	B	B	B	B	B	B	A	B	A
907	B1.02C1_5a	A1	JCVI_12822:568	AT4G21770.1	Scaffold000014	93.68	1787878	1.03	+	(A)	R	A	A	B	A	A	A	B	A	A	A	A	B	A	U	A	A	B	B	U	B	B	B	A	A	A	A	A	A	B	B	U	B	B	B	B	A	U	A
908	B1.02C1_5a	A1	JCVI_12822:183	AT4G21770.1	Scaffold000014	93.68	1787878	1.03	+	(T)	Y	C	A	B	A	A	A	B	A	A	A	A	B	A	B	A	A	B	B	U	B	B	B	A	A	A	A	A	A	B	B	U	B	U	B	U	A	U	A
909	B1.02C1_5a	A1	JCVI_16151:475	AT4G21800.1	Scaffold000014	98.22	1808267	1.03	+	(G)	G	R	A	B	A	A	U	B	U	U	A	A	B	A	B	A	A	B	B	B	B	B	B	A	U	A	A	U	A	B	B	B	B	B	B	B	U	B	U
910	B1.02C1_5a	A1	JCVI_5342:84	AT4G21810.1	Scaffold000014	93.12	1809484	1.03	+	(T)	T	Y	A	B	A	A	U	B	U	A	U	U	B	U	B	A	U	B	B	B	B	B	B	U	U	U	U	U	A	B	B	U	B	B	B	B	U	B	U
911	B1.02C1_5a	A1	JCVI_31619:104	AT4G21940.1	Scaffold000014	82.01	1866176	1.03	+	(A)	W	A	A	B	A	A	A	B		A					B	A		B		B		B			A			A	A	B				B		B
912	B1.02C1_5a	A1	JCVI_31619:558	AT4G21940.1	Scaffold000014	82.01	1866176	1.03	+	(G)	G	A	A	B	A	A	A	B	A	A	A	A	B	A	B	A	A	B	B	B	B	B	B	A	A	A	A	A	A	B	B	B	B	B	U	B	A	U	U
913	B1.02C1_5a	A1	JCVI_1969:316	AT4G21990.1	Scaffold000014	93.08	1885881	1.03	+	(T)	T	Y	A	B	U	A	A	B	A	A	A	A	B	A	B	A	A	B	B	B	B	B	B	A	A	A	A	A	A	B	B	B	B	B	B	B	A	B	A
914	B1.02C1_5a	A1	JCVI_6835:598	AT4G21990.1	Scaffold000014	94.92	1886855	1.03	+	(C)	Y	C	A	B	A	A	A	U	A	A	A	A	B	A	B	A	A	B	B	B	B	B	B	A	A	A	A	A	A	B	B	U	B	B	B	B	A	B	A
915	B1.02C1_5a	A1	JCVI_6835:235	AT4G21990.1	Scaffold000014	94.92	1886855	1.03	+	(G)	G	R	A	B	A	A	A	B	A	A	A	A	B	A	B	A	A	B	B	B	B	B	B	A	A	A	A	A	A	B	B	U	B	B	B	B	A	B	U
916	B1.02C1_5a	A1	JCVI_6835:219	AT4G21990.1	Scaffold000014	94.92	1886855	1.03	+	(C)	T	Y	A	B	A	A	A	U	A	A	A	A	B	A	B	A	A	B	B	B	B	B	B	A	A	A	A	U	A	B	B	U	B	B	B	B	A	B	U
917	B1.02C1_5a	A1	JCVI_6835:404	AT4G21990.1	Scaffold000014	94.92	1886855	1.03	+	(A)	M	A	A	B	A	A	A	U		A					B	A		B		B		B			A			A	A	B				B		B
918	B1.02C1_5a	A1	JCVI_6835:211	AT4G21990.1	Scaffold000014	94.92	1886855	1.03	+	(C)	C	Y	A	B	U	A	A	U	U	A	A	A	B	A	B	A	A	B	B	B	B	B	B	A	U	A	A	U	U	B	B	U	B	B	B	B	A	B	U
919	B1.02C1_5a	A1	JCVI_6835:529	AT4G21990.1	Scaffold000014	94.92	1886855	1.03	+	(C)	M	S	A	B	A	U	A	B	A	A	A	A	B	A	B	A	A	B	B	B	B	B	B	A	A	A	A	A	A	B	B	B	B	B	B	B	A	B	A
920	B1.02C1_5a	A1	EE439649:682	AT4G21990.1	Scaffold000014	96.99	1887013	1.03	+	(T)	T	C	A	B	A	A	A	B		A					B	A		B		B		B			A			A	A	B				B		B
921	B1.02C1_5a	A1	EE439649:613	AT4G21990.1	Scaffold000014	96.99	1887013	1.03	+	(A)	A	G	A	B	A	A	A	B		A					B	A		B		B		U			A			A	A	B				B		B
922	B1.02C1_5a	A1	JCVI_6594:861	AT4G22330.1	Scaffold000014	84.38	2080032	1.03	+	(G)	G	R	A	B	A	A	A	B	A	A	A	A	B	A	B	A	A	B	B	B	B	B	B	A	A	A	A	A	U	B	B	B	B	B	B	B	A	B	U
923	B1.02C1_5a	A1	JCVI_2809:96	AT4G22530.1	Scaffold000014	94.75	2129192	1.03	+	(G)	S	G	A	B	A	A	A	U	A	A	A	A	B	A	U	A	A	U	B	B	B	U	U	A	U	A	A	A	A	B	B	B	B	B	B	B	A	U	A
924	B1.02C1_5a	A1	JCVI_12313:635	AT4G22540.1	Scaffold000014	70.93	2130413	1.03	+	(C)	S	C	A	B	A	A	A	B	A	A	A	A	B	A	B	A	A	B	B	B	B	B	B	A	A	A	A	A	A	B	B	B	B	B	U	B	A	U	A
925	B1.02C1_5a	A1	JCVI_12313:575	AT4G22540.1	Scaffold000014	70.93	2130413	1.03	+	(T)	C	Y	A	B	A	A	A	B	A	A	A	A	B	A	B	A	A	B	B	B	B	B	B	A	A	A	A	A	U	B	B	B	B	B	B	B	A	B	U
926	B1.02C1_5a	A1	JCVI_12313:464	AT4G22540.1	Scaffold000014	70.93	2130413	1.03	+	(A)	W	A	A	B	A	A	A	B	A	A	A	A	B	A	B	A	A	B	B	B	B	B	B	A	A	A	A	A	A	B	B	U	B	B	B	B	A	U	A
927	B1.02C1_5a	A1	JCVI_12313:548	AT4G22540.1	Scaffold000014	70.93	2130413	1.03	+	(A)	A	R	A	B	A	A	A	B	A	A	A	A	B	A	B	A	A	B	B	B	B	B	B	A	U	A	A	A	U	B	B	B	B	B	B	B	A	B	U
928	B1.02C1_5a	A1	JCVI_7940:148	AT4G22756.1	Scaffold000014	81.64	2265660	1.03	+	(C)	C	A	A	B	A	A	A	A		A					B	A		B		U		B			A			A	A	B				B		B
929	B1.02C1_5a	A1	JCVI_533:308	AT4G22920.1	Scaffold000014	98.1	2339625	1.03	+	(C)	S	C	A	B	B	A	A	B	A	A	A	A	U	A	B	A	A	B	U	B	B	B	U	A	A	A	A	A	A	B	U	U	B	B	U	B	A	U	A
930	B1.02C1_5a	A1	JCVI_533:533	AT4G22920.1	Scaffold000014	98.1	2339625	1.03	+	(G)	T	K	A	B	A	A	A	B	U	U	A	A	B	U	B	A	A	B	B	B	B	B	B	U	U	U	U	U	U	B	B	B	B	B	B	B	U	B	U
931	B1.02C1_5a	A1	EV158340:487	AT4G23190.1	Scaffold000014	90.37	2370636	1.03	+	(A)	A	R	A	B	A	A	A	B		A					B	A		B		B		B			B			A	A	B				B		B
932	B1.02C1_5a	A1	EV158340:157	AT4G23190.1	Scaffold000014	90.37	2370636	1.03	+	(G)	R	G	A	B	A	A	A	B	U	A	U	U	U	A	B	A	A	B	U	B	U	B	B	U	A	A	U	U	A	U	U	U	U	B	U	B	U	U	U
933	B1.02C1_5a	A1	JCVI_14500:632	AT4G22990.1	Scaffold000014	94.34	2431781	1.03	+	(A)	R	G	A	B	A	A	A	B	A	A	A	A	U	A	B	A	A	B	U	B	U	B	U	U	A	U	A	A	A	B	B	U	U	U	U	B	A	U	A
934	B1.02C1_5a	A1	JCVI_14500:611	AT4G22990.1	Scaffold000014	94.34	2431781	1.03	+	(C)	C	M	A	B	A	A	U	B		A					B	A		B		B		B			U			A	A	B				B		B
935	B1.02C1_5a	A1	JCVI_14500:434	AT4G22990.1	Scaffold000014	94.34	2431781	1.03	+	(C)	Y	C	A	B	A	A	A	B		A					U	A		B		U		B			A			A	A	B				B		U
936	B1.02C1_5a	A1	JCVI_291:309	AT4G11650.1	Scaffold000014	94.78	2494671	1.03	+	(C)	C	M	A	B	A	A	A	B	A	A	A	A	B	A	B	A	A	B	B	B	B	B	B	A	A	A	A	A	A	B	B	B	B	B	B	B	A	B	A
937	B1.02C1_5a	A1	JCVI_291:508	AT4G11650.1	Scaffold000014	94.78	2494671	1.03	+	(A)	M	A	A	B	A	A	A	B	A	A	A	A	U	A	B	A	A	B	U	B	U	B	U	A	A	A	A	A	A	B	U	U	U	B	U	B	A	U	A
938	B1.02C1_5a	A1	JCVI_291:267	AT4G11650.1	Scaffold000014	94.78	2494671	1.03	+	(C)	Y	C	A	B	B	A	A	B		A					U	A		B		B		B			U			A	A	B				B		B
939	B1.02C1_5a	A1	JCVI_291:441	AT4G11650.1	Scaffold000014	94.78	2494671	1.03	+	(C)	K	Y	A	B	A	A	A	B		A					B	A		B		B		B			A			A	A	B				B		B
940	B1.02C1_5a	A1	JCVI_412:633	AT4G23100.1	Scaffold000014	71.6	2507768	1.03	+	(T)	T	Y	A	B	A	A	U	B	A	A	A	A	B	A	B	A	A	B	B	B	B	B	B	A	A	A	A	A	A	B	B	B	B	B	B	B	A	B	A
941	B1.02C1_5a	A1	JCVI_412:432	AT4G23100.1	Scaffold000014	71.6	2507768	1.03	+	(T)	Y	T	A	B	A	A	A	B	A	A	A	A	B	A	U	A	A	B	B	B	B	B	B	A	A	A	A	A	A	B	B	B	B	B	B	B	A	U	A
942	B1.02C1_5a	A1	JCVI_412:594	AT4G23100.1	Scaffold000014	71.6	2507768	1.03	+	(C)	C	Y	A	B	A	A	U	B	A	A	A	A	B	A	B	A	A	B	B	B	B	B	B	A	U	A	A	A	A	U	B	B	B	B	B	U	A	B	A
943	B1.02C1_5a	A1	EX125192:246	AT4G23290.2	Scaffold000014	99.05	2576168	1.03	+	(C)	T	C	A	B	A	A	A	B	A	A	A	A	B	A	B	A	A	B	B	B	B	B	B	A	A	A	A	U	A	B	B	B	B	B	B	B	A	B	A
944	B1.02C1_5a	A1	JCVI_390:626	AT4G23430.2	Scaffold000014	89.96	2602785	1.03	+	(T)	T	C	A	B	A	A	A	B	A	A	A	A	B	A	B	A	A	B	B	B	B	B	B	A	A	A	A	A	A	B	B	B	B	B	B	B	A	B	A
945	B1.02C1_5a	A1	JCVI_3894:791	AT4G23470.1	Scaffold000014	84.7	2642430	1.03	+	(T)	T	Y	A	B	A	A	A	B	A	A	A	A	B	A	B	A	A	B	B	B	B	B	B	A	A	A	A	A	A	B	B	B	B	B	B	B	A	B	U
946	B1.02C1_5a	A1	JCVI_3894:788	AT4G23470.1	Scaffold000014	84.7	2642430	1.03	+	(G)	R	A	A	B	A	A	A	B	A	A	A	A	B	A	B	A	A	B	B	U	B	B	U	A	A	A	A	A	A	B	B	B	B	U	B	B	A	B	A
947	B1.02C1_5a	A1	JCVI_20355:432	AT4G23470.1	Scaffold000014	88	2643800	1.03	+	(T)	T	Y	A	B	A	A	A	B	A	A	A	A	B	A	B	A	A	B	B	B	B	B	B	A	A	A	A	A	A	U	B	B	B	B	B	B	A	B	A
948	B1.02C1_5a	A1	JCVI_13201:991	AT4G23500.1	Scaffold000014	98.12	2668516	1.03	+	(C)	T	Y	A	B	A	A	U	B	A	A	A	A	B	A	B	A	A	B	B	B	B	B	B	A	A	A	A	A	A	B	B	B	B	B	B	B	A	B	A
949	B1.02C1_5a	A1	JCVI_6321:278	AT5G25290.1	Scaffold000014	97.1	2683371	1.03	+	(C)	C	G	A	B	A	A	A	B	A	A	A	A	B	A	B	A	A	B	B	B	B	B	B	A	A	A	A	A	A	U	U	B	B	B	B	B	A	B	A
950	B1.02C1_5a	A1	JCVI_25235:147	AT4G23630.1	Scaffold000014	85.49	2813087	1.03	+	(C)	Y	C	A	B	A	A	A	B	A	A	A	A	B	A	B	A	A	B	B	U	B	B	B	A	A	A	A	A	A	B	B	B	B	B	B	B	A	U	A
951	B1.02C1_5a	A1	JCVI_25235:93	AT4G23630.1	Scaffold000014	85.49	2813087	1.03	+	(A)	A	R	A	B	U	A	A	B	A	A	A	A	B	A	B	A	A	B	B	B	B	B	B	A	A	A	A	A	A	B	B	B	B	B	B	B	A	B	A
952	B1.02C1_5a	A1	JCVI_40875:426	AT4G23630.1	Scaffold000014	87.42	2813093	1.03	+	(T)	T	G	A	B	A	A	A	B	A	A	A	A	B	A	B	A	A	B	B	B	B	B	B	A	A	A	A	A	A	B	B	B	B	B	B	B	A	B	A
953	B1.02C1_5a	A1	EV099269:225	AT4G23630.1	Scaffold000014	82.84	2813109	1.03	+	(G)	G	K	A	B	U	U	A	B	A	A	A	A	B	A	B	B	A	B	B	B	B	B	B	A	A	A	A	A	A	B	B	B	B	B	B	B	A	B	U
954	B1.02C1_5a	A1	JCVI_1925:283	AT4G23640.1	Scaffold000014	95.22	2815178	1.03	+	(C)	T	Y	A	B	A	A	A	B	A	A	A	A	B	A	B	A	A	B	B	B	B	B	B	A	A	A	A	A	A	B	B	B	B	B	B	B	A	B	A
955	B1.02C1_5a	A1	JCVI_1925:538	AT4G23640.1	Scaffold000014	95.22	2815178	1.03	+	(G)	R	G	A	B	A	A	A	B	A	A	A	A	B	A	B	A	A	B	B	B	B	B	B	A	A	A	A	A	A	B	B	B	B	B	B	B	A	B	A
956	B1.02C1_5a	A1	CD828207:172	AT4G23640.1	Scaffold000014	95.74	2816470	1.03	+	(T)	T	Y	A	B	A	A	A	B	A	A	A	A	B	A	B	A	A	B	B	B	B	B	B	U	A	A	U	A	A	B	B	B	B	B	B	B	U	B	U
957	B1.02C1_5a	A1	CD828207:142	AT4G23640.1	Scaffold000014	95.74	2816470	1.03	+	(T)	T	K	A	B	A	A	A	B	A	A	A	A	B	A	B	A	A	B	B	B	B	B	B	U	A	A	A	A	A	B	B	B	B	B	B	B	U	B	U
958	B1.02C1_5a	A1	CD828207:283	AT4G23640.1	Scaffold000014	95.74	2816470	1.03	+	(C)	Y	T	A	B	A	A	A	B	A	A	A	A	B	A	B	A	A	B	B	B	U	B	B	A	A	A	A	A	A	B	B	B	B	B	B	B	A	U	A
959	B1.02C1_5a	A1	JCVI_18309:297	AT4G23730.1	Scaffold000014	99.32	2907150	1.03	+	(C)	G	S	A	B	A	A	A	B	A	A	A	A	B	A	B	A	A	B	B	B	B	B	B	A	A	A	A	A	A	B	B	B	B	B	B	B	A	B	U
960	B1.02C1_5a	A1	JCVI_18309:559	AT4G23730.1	Scaffold000014	99.32	2907150	1.03	+	(T)	T	Y	A	B	A	A	U	B	A	A	A	A	B	A	B	A	A	B	B	B	B	B	B	A	A	A	A	A	A	B	B	B	B	B	B	B	A	B	A
961	B1.02C1_5a	A1	JCVI_16524:1072	AT4G23740.1	Scaffold000014	98.39	2908939	1.03	+	(T)	T	Y	A	B	A	A	U	B	A	A	A	A	B	A	U	A	A	B	B	B	B	B	B	A	U	A	A	A	A	B	B	B	B	B	B	B	A	B	U
962	B1.02C1_5a	A1	JCVI_16524:676	AT4G23740.1	Scaffold000014	98.39	2908939	1.03	+	(G)	G	C	A	B	A	A	A	B	A	A	A	A	B	A	B	A	A	B	B	B	B	B	B	A	A	A	A	A	A	B	B	B	B	U	B	B	A	B	A
963	B1.02C1_5a	A1	JCVI_16524:721	AT4G23740.1	Scaffold000014	98.39	2908939	1.03	+	(A)	A	G	A	B	A	A	A	B	A	A	U	U	B	U	B	A	A	B	B	B	B	B	B	U	A	U	A	U	A	B	B	B	B	B	B	B	A	B	A
964	B1.02C1_5a	A1	JCVI_11452:111	AT4G23740.1	Scaffold000014	98.03	2911003	1.03	+	(A)	R	A	A	B	A	A	A	B	A	A	A	A	B	A	B	A	A	B	U	B	B	B	B	A	A	A	A	A	A	B	B	U	B	B	U	B	A	U	A
965	B1.02C1_5a	A1	JCVI_11452:607	AT4G23740.1	Scaffold000014	98.03	2911003	1.03	+	(C)	Y	C	A	B	A	A	A	B	A	A	A	A	B	A	B	A	A	B	B	B	B	B	B	A	A	A	A	A	A	B	B	U	B	B	U	B	A	U	A
966	B1.02C1_5a	A1	JCVI_11452:609	AT4G23740.1	Scaffold000014	98.03	2911003	1.03	+	(A)	A	R	A	B	A	A	A	B	A	U	U	A	B	A	B	A	A	B	B	B	B	B	B	A	U	A	A	A	A	B	B	B	B	B	B	B	U	B	U
967	B1.02C1_5a	A1	JCVI_33327:630	AT4G23810.1	Scaffold000014	98.13	2932399	1.03	+	(C)	C	Y	A	B	A	A	U	B	A	U	A	U	B	A	B	A	A	U	B	B	B	B	B	A	U	A	A	A	A	B	B	B	B	B	B	U	U	B	U
968	B1.02C1_5a	A1	JCVI_9084:525	AT4G23850.1	Scaffold000014	92.96	2944935	1.03	+	(G)	G	R	A	B	A	A	A	B	A	A	A	A	B	A	B	A	A	B	B	B	B	B	B	A	A	A	A	A	A	B	B	B	B	B	B	B	A	B	A
969	B1.02C1_5a	A1	JCVI_9084:312	AT4G23850.1	Scaffold000014	92.96	2944935	1.03	+	(T)	T	W	A	B	U	A	A	B	A	A	A	A	B	A	B	A	A	B	B	B	B	B	B	A	A	A	A	A	A	B	B	B	B	B	B	B	A	B	A
970	B1.02C1_5a	A1	JCVI_9084:363	AT4G23850.1	Scaffold000014	92.96	2944935	1.03	+	(T)	Y	T	A	B	A	A	A	B	A	A	U	A	B	A	B	A	A	B	B	B	B	B	B	A	B	A	A	A	A	B	B	U	B	U	B	B	A	U	A
971	B1.02C1_5a	A1	JCVI_9084:537	AT4G23850.1	Scaffold000014	92.96	2944935	1.03	+	(A)	A	R	A	B	A	A	A	B	A	A	A	A	B	A	B	A	A	B	B	B	B	B	B	A	A	A	A	A	U	B	B	B	B	B	B	B	A	B	A
972	B1.02C1_5a	A1	JCVI_23985:832	AT4G23890.1	Scaffold000014	97.07	2974400	1.03	+	(C)	C	A	A	B	A	A	A	B	A	A	A	A	B	A	B	A	A	B	B	U	B	B	B	A	A	A	A	U	A	B	B	B	B	B	B	B	A	U	A
973	B1.02C1_5a	A1	JCVI_2363:303	AT4G23910.1	Scaffold000014	96.49	2980164	1.03	+	(T)	Y	C	A	B	A	A	A	B	A	A	A	A	B	A	B	A	A	B	B	U	B	B	B	A	A	A	A	A	A	B	B	U	B	B	B	B	A	U	A
974	B1.02C1_5a	A1	JCVI_2363:463	AT4G23910.1	Scaffold000014	96.49	2980164	1.03	+	(C)	C	T	A	B	A	A	A	B	A	A	A	U	B	A	B	A	A	B	B	B	B	B	B	A	A	A	A	A	A	B	B	B	B	B	B	B	A	B	A
975	B1.02C1_5a	A1	JCVI_2363:368	AT4G23910.1	Scaffold000014	96.49	2980164	1.03	+	(G)	G	A	A	B	A	A	A	B	A	A	A	A	B	A	B	A	A	B	B	B	B	B	B	A	A	A	A	A	A	B	B	B	B	B	B	B	A	B	A
976	B1.02C1_5a	A1	JCVI_2363:606	AT4G23910.1	Scaffold000014	96.49	2980164	1.03	+	(T)	T	C	A	B	A	A	A	B	A	A	A	A	B	A	B	A	A	B	B	B	B	B	B	A	A	A	A	A	A	B	B	B	B	B	B	B	A	B	A
977	B1.02C1_5a	A1	JCVI_6608:634	AT4G23910.1	Scaffold000014	95.98	2981792	1.03	+	(A)	A	R	A	B	A	A	A	B	A	A	A	A	B	A	B	A	A	B	B	B	B	B	B	A	A	A	A	A	U	B	B	B	B	B	U	B	A	B	U
978	B1.02C1_5a	A1	JCVI_6119:593	AT4G23930.1	Scaffold000014	99.3	2987246	1.03	+	(A)	R	A	A	B	A	A	A	B	A	A	A	A	B	A	B	A	A	B	B	B	B	B	B	A	A	A	A	A	A	B	B	U	B	B	U	B	A	U	A
979	B1.02C1_5a	A1	JCVI_6119:612	AT4G23930.1	Scaffold000014	99.3	2987246	1.03	+	(T)	T	W	A	B	A	A	U	B	A	U	U	A	B	A	B	A	A	B	B	B	B	B	B	A	U	A	A	A	U	B	B	B	B	B	B	B	U	B	U
980	B1.02C1_5a	A1	JCVI_5044:220	AT4G23940.1	Scaffold000014	97.75	2998383	1.03	+	(C)	M	C	A	B	A	A	A	B	A	A	A	A	B	A	U	A	A	B	B	B	U	B	B	A	A	A	A	A	A	B	B	B	B	U	U	B	A	B	A
981	B1.02C1_5a	A1	JCVI_40373:799	AT4G23940.1	Scaffold000014	98.65	3001911	1.03	+	(C)	M	A	A	B	A	A	A	B	A	U	A	A	B	A	B	A	A	B	B	B	B	B	B	A	A	A	A	A	A	B	B	B	B	B	B	B	A	B	A
982	B1.02C1_5a	A1	JCVI_40373:523	AT4G23940.1	Scaffold000014	98.65	3001911	1.03	+	(T)	T	G	A	B	A	A	U	B	A	U	A	A	B	A	B	U	A	B	B	B	B	B	B	A	U	A	A	A	A	B	B	B	B	B	B	B	A	B	A
983	B1.02C1_5a	A1	JCVI_6581:457	AT4G24090.1	Scaffold000014	98.63	3091122	1.03	+	(A)	A	R	A	B	A	A	A	B		A					B	A		B		B		B			A			A	A	B				B		B
984	B1.02C1_5a	A1	JCVI_6581:381	AT4G24090.1	Scaffold000014	98.63	3091122	1.03	+	(T)	Y	C	A	B	A	A	A	B	A	A	A	A	B	A	B	A	A	B	B	B	B	B	B	A	A	A	A	A	A	B	B	B	B	B	B	B	A	B	A
985	B1.02C1_5a	A1	JCVI_6581:110	AT4G24090.1	Scaffold000014	98.63	3091122	1.03	+	(G)	C	S	A	B	A	A	A	B	A	A	A	A	B	A	B	A	A	B	B	B	B	B	B	A	A	A	A	A	A	U	B	B	B	B	B	B	A	B	A
986	B1.02C1_5a	A1	JCVI_6581:789	AT4G24090.1	Scaffold000014	98.63	3091122	1.03	+	(A)	R	G	A	B	A	A	A	B	A	A	A	A	B	A	B	A	A	B	B	B	B	B	B	A	A	A	A	A	A	B	B	U	B	B	U	B	A	B	A
987	B1.02C1_5a	A1	JCVI_6581:491	AT4G24090.1	Scaffold000014	98.63	3091122	1.03	+	(G)	G	A	A	B	A	A	A	B	A	A	A	A	B	A	B	A	A	B	B	B	B	B	B	A	A	A	A	A	A	U	B	B	B	B	B	B	A	B	U
988	B1.02C1_5a	A1	JCVI_6581:512	AT4G24090.1	Scaffold000014	98.63	3091122	1.03	+	(A)	T	A	A	B	U	U	A	B	A	A	A	A	B	U	B	A	A	B	B	B	B	B	B	A	A	A	A	A	A	B	B	B	B	B	B	B	U	B	A
989	B1.02C1_5a	A1	JCVI_6581:951	AT4G24090.1	Scaffold000014	98.63	3091122	1.03	+	(C)	S	K	A	B	A	A	A	B	A	A	A	A	B	A	B	A	A	B	B	B	B	B	B	A	A	A	A	A	A	B	B	B	B	B	B	B	A	U	A
990	B1.02C1_5a	A1	JCVI_22126:284	AT4G24130.1	Scaffold000014	98.95	3115583	1.03	+	(C)	M	C	A	B	A	A	A	B	A	A	A	A	B	A	B	A	A	B	B	U	B	B	B	A	A	A	A	A	A	B	B	U	B	B	U	B	A	U	A
991	B1.02C1_5a	A1	JCVI_1649:261	AT4G24210.1	Scaffold000014	95.52	3169430	1.03	+	(T)	Y	T	A	B	A	A	A	B	A	A	A	A	B	A	B	A	A	B	B	B	B	B	B	A	A	A	A	A	A	B	B	U	B	B	B	B	A	B	A
992	B1.02C1_5a	A1	JCVI_1649:434	AT4G24210.1	Scaffold000014	95.52	3169430	1.03	+	(A)	A	R	A	B	A	A	A	B	A	A	A	A	B	A	B	A	A	B	B	B	B	B	B	A	A	A	A	A	A	B	B	B	B	B	B	B	A	B	A
993	B1.02C1_5a	A1	JCVI_1649:503	AT4G24210.1	Scaffold000014	95.52	3169430	1.03	+	(G)	R	G	A	B	A	A	A	B	A	A	A	A	B	A	B	A	A	B	B	B	B	B	B	A	A	A	A	A	A	B	B	U	B	B	U	B	A	U	A
994	B1.02C1_5a	A1	JCVI_26092:708	AT4G24220.1	Scaffold000014	89.01	3171230	1.03	+	(G)	T	G	A	B	U	U	A	B	A	A	A	A	B	U	B	U	A	B	B	B	B	B	B	A	A	A	A	A	A	B	B	B	B	B	B	B	A	B	U
995	B1.02C1_5a	A1	JCVI_2823:130	AT4G24370.1	Scaffold000014	84.6	3234822	1.03	+	(G)	G	R	A	B	A	A	U	B	A	A	A	U	B	A	B	A	A	B	B	B	B	B	B	A	A	A	A	A	A	B	B	B	B	B	B	B	U	B	U
996	B1.02C1_5a	A1	JCVI_2823:151	AT4G24370.1	Scaffold000014	84.6	3234822	1.03	+	(A)	R	A	A	B	A	A	A	B		A					B	A		U		B		B			A			A	A	B				B		B
997	B1.02C1_5a	A1	JCVI_3098:1752	AT4G24390.2	Scaffold000014	81.59	3237795	1.03	+	(T)	W	A	A	B	A	A	A	B	A	A	A	A	B	A	B	A	A	B	B	B	B	B	B	A	A	A	A	A	A	B	B	U	B	B	U	B	A	U	A
998	B1.02C1_5a	A1	JCVI_3098:1384	AT4G24390.2	Scaffold000014	81.59	3237795	1.03	+	(G)	C	G	A	B	A	A	A	B	A	A	A	U	B	A	B	A	A	B	B	B	B	B	B	A	A	A	A	A	A	B	B	B	B	B	B	B	U	B	A
999	B1.02C1_5a	A1	JCVI_4176:1016	AT4G24400.1	Scaffold000014	84.94	3244774	1.03	+	(A)	A	W	A	B	A	A	A	B	A	A	A	A	B	A	B	A	A	B	B	B	B	B	B	A	A	A	A	A	A	B	B	B	B	B	B	B	A	B	A
1000	B1.02C1_5a	A1	JCVI_4176:1181	AT4G24400.1	Scaffold000014	84.94	3244774	1.03	+	(C)	M	C	A	B	A	A	A	B	A	A	A	A	B	A	B	A	A	B	B	B	B	B	B	A	A	A	A	A	A	B	B	B	B	B	B	B	A	U	A
1001	B1.02C1_5a	A1	JCVI_4176:725	AT4G24400.1	Scaffold000014	84.94	3244774	1.03	+	(C)	S	C	A	B	A	A	A	B	A	A	A	A	B	A	B	A	A	B	B	B	B	B	B	A	A	A	A	A	A	B	B	U	U	B	U	B	A	U	A
1002	B1.02C1_5a	A1	JCVI_4176:1184	AT4G24400.1	Scaffold000014	84.94	3244774	1.03	+	(C)	Y	C	A	B	A	A	A	B	A	A	A	A	B	A	B	A	A	B	B	B	B	B	B	A	A	A	A	A	A	B	B	B	B	U	B	B	A	U	A
1003	B1.02C1_5a	A1	JCVI_4176:750	AT4G24400.1	Scaffold000014	84.94	3244774	1.03	+	(T)	T	Y	A	B	A	A	A	B	A	A	A	A	B	A	B	A	A	B	B	B	B	B	B	A	B	A	A	A	A	B	B	B	B	B	B	B	A	B	A
1004	B1.02C1_5a	A1	JCVI_4176:1450	AT4G24400.1	Scaffold000014	84.94	3244774	1.03	+	(C)	T	Y	A	B	A	A	A	B	A	A	A	A	B	A	B	A	A	B	B	B	B	B	B	A	A	A	A	A	A	B	B	B	B	B	B	B	A	B	U
1005	B1.02C1_5a	A1	JCVI_4176:226	AT4G24400.1	Scaffold000014	84.94	3244774	1.03	+	(C)	G	S	A	B	A	A	U	B	A	A	A	A	B	A	B	U	A	B	B	B	B	B	B	A	A	A	A	A	A	B	B	B	B	B	B	B	A	B	A
1006	B1.02C1_5a	A1	JCVI_4176:1461	AT4G24400.1	Scaffold000014	84.94	3244774	1.03	+	(A)	G	R	A	B	A	A	A	B	A	U	A	A	B	A	B	A	A	B	B	B	B	B	B	A	U	A	A	B	U	B	B	B	B	B	B	B	A	B	U
1007	B1.02C1_5a	A1	JCVI_4176:607	AT4G24400.1	Scaffold000014	84.94	3244774	1.03	+	(G)	T	G	A	B	A	A	U	B	A	A	A	A	B	A	B	A	A	B	B	U	B	B	B	A	A	A	A	A	A	B	B	B	B	B	B	B	A	B	A
1008	B1.02C1_5a	A1	JCVI_17278:371	AT4G24440.1	Scaffold000014	96.69	3276362	1.03	+	(A)	R	A	A	B	A	A	A	B	A	A	A	A	B	A	B	A	A	B	B	B	B	B	B	A	A	A	A	A	A	B	U	U	U	B	U	B	A	U	A
1009	B1.02C1_5a	A1	JCVI_17278:353	AT4G24440.1	Scaffold000014	96.69	3276362	1.03	+	(A)	M	A	A	B	A	A	A	B	A	A	A	A	U	A	B	A	A	B	B	B	B	B	U	A	A	A	A	A	A	U	U	U	U	B	U	B	A	U	A
1010	B1.02C1_5a	A1	JCVI_40378:792	AT4G24450.1	Scaffold000014	98.32	3283198	1.03	+	(A)	A	R	A	B	A	A	A	B	U	A	U	U	B	U	B	A	A	B	B	B	B	B	B	U	U	A	U	U	U	B	B	B	B	B	B	B	U	B	U
1011	B1.02C1_5a	A1	EX126979:52	AT4G24900.1	Scaffold000014	86.91	3492802	1.03	+	(G)	G	C	A	B	A	A	A	A	A	A	A	A	B	A	B	A	A	B	B	B	U	B	B	A	A	A	A	A	A	B	B	B	B	B	B	B	A	U	A
1012	B1.02C1_5a	A1	EX107542:245	AT4G24930.1	Scaffold000014	88.45	3498338	1.03	+	(T)	W	T	A	B	A	A	A	B	A	A	A	A	B	A	B	A	A	B	B	B	B	B	B	A	A	A	A	U	A	B	B	B	B	B	B	B	A	B	A
1013	B1.02C1_5a	A1	EX107542:248	AT4G24930.1	Scaffold000014	88.45	3498338	1.03	+	(T)	W	T	A	B	A	A	A	B	A	A	A	A	B	A	B	A	A	B	B	U	B	B	B	A	A	A	A	A	A	B	B	B	B	B	B	B	A	B	A
1014	B1.02C1_5a	A1	EX107542:353	AT4G24930.1	Scaffold000014	88.45	3498338	1.03	+	(A)	G	A	A	B	A	A	A	B	A	A	A	A	B	A	B	A	A	B	B	B	B	B	B	A	A	A	A	A	A	B	B	B	B	B	B	B	A	B	A
1015	B1.02C1_5a	A1	EX107542:386	AT4G24930.1	Scaffold000014	88.45	3498338	1.03	+	(G)	A	G	A	B	A	A	A	B	A	A	A	A	B	A	B	A	A	B	B	B	B	B	B	A	A	A	A	A	A	B	B	B	B	B	B	B	A	B	A
1016	B1.02C1_5a	A1	JCVI_15898:393	AT4G24940.1	Scaffold000014	98.08	3501572	1.03	+	(C)	Y	C	A	B	A	A	A	B	A	A	A	A	B	A	B	A	A	B	B	B	B	B	B	A	A	A	A	A	A	B	B	B	B	B	U	B	A	U	A
1017	B1.02C1_5a	A1	JCVI_15898:328	AT4G24940.1	Scaffold000014	98.08	3501572	1.03	+	(T)	Y	T	A	B	A	A	A	B	A	A	A	A	B	A	B	A	A	B	B	B	B	B	B	A	A	A	A	A	A	B	B	B	B	B	U	B	A	U	A
1018	B1.02C1_5a	A1	JCVI_15898:138	AT4G24940.1	Scaffold000014	98.08	3501572	1.03	+	(G)	C	S	A	B	A	A	B	B	A	A	A	A	B	A	B	A	A	B	B	B	B	B	B	A	U	A	A	A	A	B	B	B	B	B	B	B	A	B	U
1019	B1.02C1_5a	A1	JCVI_14370:414	AT4G24940.1	Scaffold000014	89.63	3502903	1.03	+	(C)	S	C	A	B	A	A	A	B	A	A	A	A	B	A	B	A	A	B	B	B	B	B	B	A	A	A	A	A	A	B	B	U	U	B	U	B	A	U	A
1020	B1.02C1_5a	A1	JCVI_14370:455	AT4G24940.1	Scaffold000014	89.63	3502903	1.03	+	(A)	A	W	A	B	A	U	B	B	A	A	A	A	B	A	B	A	A	B	B	B	B	B	B	A	U	A	A	A	A	B	B	B	B	B	B	B	A	B	A
1021	B1.02C1_5a	A1	JCVI_4720:488	AT4G24972.1	Scaffold000014	99.46	3519739	1.03	+	(C)	Y	C	A	B	A	A	A	B	A	A	A	A	B	A	U	A	A	B	B	U	B	B	B	A	A	A	A	A	A	B	B	U	B	B	B	B	A	B	A
1022	B1.02C1_5a	A1	JCVI_13569:540	AT4G25080.3	Scaffold000014	99.02	3569086	1.03	+	(A)	R	A	A	B	A	A	A	B	U	A	U	U	B	U	B	A	U	B	B	B	B	B	B	U	A	U	A	A	A	B	B	B	B	B	B	B	A	B	U
1023	B1.02C1_5a	A1	JCVI_13569:21	AT4G25080.3	Scaffold000014	99.02	3569086	1.03	+	(G)	K	G	A	B	A	U	A	B		A					B	A		B		A		B			A			A	A	B				B		B
1024	B1.02C1_5a	A1	JCVI_21797:168	AT4G25080.3	Scaffold000014	97.51	3569994	1.03	+	(A)	R	A	A	B	A	A	A	B	U	A	U	U	B	U	B	A	U	B	B	B	B	B	B	U	A	A	U	U	A	B	B	B	B	B	B	B	U	B	A
1025	B1.02C1_5a	A1	JCVI_21797:294	AT4G25080.3	Scaffold000014	97.51	3569994	1.03	+	(C)	A	C	A	B	A	A	U	B	B	A	A	A	B	A	B	A	A	B	B	B	B	B	B	A	A	A	A	A	A	B	B	B	B	B	B	B	A	B	A
1026	B1.02C1_5a	A1	JCVI_21797:238	AT4G25080.3	Scaffold000014	97.51	3569994	1.03	+	(G)	G	A	A	B	A	A	A	U	A	A	A	A	B	A	B	A	A	B	B	B	B	B	B	A	A	A	A	A	A	B	B	B	B	U	B	B	A	B	A
1027	B1.02C1_5a	A1	JCVI_24599:247		Scaffold000014	94.67	3580335	1.03	+	(T)	Y	T	A	B	A	A	A	B	A	A	A	A	B	A	B	A	A	B	B	U	B	B	B	A	A	A	A	A	A	B	B	U	B	B	U	B	A	U	A
1028	B1.02C1_5a	A1	JCVI_6455:866	AT4G25170.1	Scaffold000014	89.68	3603055	1.03	+	(C)	S	C	A	B	A	A	A	U		A					B	A		B		B		B			A			A	A	B				B		B
1029	B1.02C1_5a	A1	JCVI_13192:866	AT4G25210.1	Scaffold000014	96.97	3625639	1.03	+	(A)	A	R	A	B	A	A	A	B	A	A	A	A	B	A	B	A	A	B	B	B	B	B	B	A	A	A	A	A	U	B	B	B	B	B	B	B	A	B	U
1030	B1.02C1_5a	A1	JCVI_13192:923	AT4G25210.1	Scaffold000014	96.97	3625639	1.03	+	(A)	A	G	A	B	A	A	A	B	A	A	A	A	B	A	B	A	A	B	B	B	B	B	B	A	A	A	A	A	A	B	B	B	B	B	B	B	A	B	A
1031	B1.02C1_5a	A1	JCVI_13192:927	AT4G25210.1	Scaffold000014	96.97	3625639	1.03	+	(G)	G	A	A	B	A	A	A	B	A	A	A	A	B	A	B	A	A	B	B	B	B	B	B	A	A	A	A	A	A	B	B	B	B	B	B	B	A	B	A
1032	B1.02C1_5a	A1	JCVI_1897:201	AT4G25230.1	Scaffold000014	89.24	3642332	1.03	+	(T)	T	A	A	B	A	A	A	B	A	A	A	A	B	A	B	U	A	B	B	B	B	B	B	A	A	A	A	A	A	B	B	B	B	B	B	B	A	B	A
1033	B1.02C1_6a	A1	JCVI_28156:659	AT4G25360.1	Scaffold000014	97.98	3700080	1.03	+	(T)	A	T	A	B	A	A	A	B	A	A	A	A	B	A	B	A	A	B	B	B	B	B	B	A	A	A	A	A	A	U	B	B	B	A	B	B	A	B	A
1034	B1.02C1_6a	A1	JCVI_6633:755	AT5G52040.2	Scaffold000014	85.65	3789557	1.03	+	(G)	G	R	A	B	A	A	U	B	A	A	A	A	B	A	B	A	A	B	B	B	B	B	B	A	U	A	A	A	U	B	B	B	B	A	B	B	A	B	A
1035	B1.02C1_6a	A1	JCVI_3855:14	AT4G25650.2	Scaffold000014	96.13	3847492	1.03	+	(T)	Y	T	A	B	A	A	A	U		A					B	U		B		A		B			A			A	A	B				A		B
1036	B1.02C1_6a	A1	JCVI_30555:256	AT4G25670.1	Scaffold000014	76.68	3850101	1.03	+	(G)	G	T	A	B	U	A	U	B	A	A	A	A	B	A	B	A	A	B	B	B	B	B	B	A	U	A	A	A	A	B	B	B	B	A	B	B	A	B	A
1037	B1.02C1_6a	A1	JCVI_1121:883	AT4G25670.1	Scaffold000014	68.56	3850397	1.03	+	(T)	T	Y	A	B	A	A	A	B	A	A	A	A	B	A	B	A	A	B	B	B	B	B	B	A	A	A	A	A	A	B	B	B	B	A	B	B	A	B	A
1038	B1.02C1_6a	A1	JCVI_1121:853	AT4G25670.1	Scaffold000014	68.56	3850397	1.03	+	(C)	Y	T	A	B	A	A	A	B	A	A	A	A	B	A	B	A	A	B	B	A	B	B	B	A	A	A	A	A	A	B	B	B	B	A	B	B	A	B	A
1039	B1.02C1_6a	A1	JCVI_1121:437	AT4G25670.1	Scaffold000014	68.56	3850397	1.03	+	(T)	W	T	A	B	A	A	A	B	A	A	A	A	U	A	U	A	A	U	B	U	U	B	U	A	A	A	A	A	A	B	U	U	U	A	U	B	A	U	A
1040	B1.02C1_6a	A1	JCVI_3911:193	AT4G25700.1	Scaffold000014	98.06	3862495	1.03	+	(T)	T	Y	A	B	A	A	A	B	U	A	U	U	B	U	B	A	A	B	B	B	B	B	B	U	U	A	U	U	A	B	U	U	B	A	B	B	U	U	U
1041	B1.02C1_6a	A1	JCVI_3911:451	AT4G25700.1	Scaffold000014	98.06	3862495	1.03	+	(A)	M	C	A	B	A	A	A	B	A	A	A	A	B	A	B	A	A	B	U	A	B	B	B	A	A	A	A	A	A	B	U	U	U	A	U	B	A	U	U
1042	B1.02C1_6a	A1	JCVI_3911:796	AT4G25700.1	Scaffold000014	98.06	3862495	1.03	+	(C)	C	Y	A	B	A	A	U	B	A	A	A	A	B	A	B	A	A	B	B	B	B	B	B	A	A	A	A	B	A	B	B	B	B	U	B	B	U	B	U
1043	B1.02C1_6a	A1	JCVI_3911:376	AT4G25700.1	Scaffold000014	98.06	3862495	1.03	+	(C)	M	A	A	B	A	A	A	U		A					B	A		B		A		B			A			A	A	A				A		U
1044	B1.02C1_6a	A1	JCVI_3911:145	AT4G25700.1	Scaffold000014	98.06	3862495	1.03	+	(C)	Y	K	A	B	A	A	B	B	A	A	U	U	B	A	B	A	A	B	U	B	B	B	B	U	A	A	A	A	A	B	B	U	B	A	U	B	A	B	U
1045	B1.02C1_6a	A1	JCVI_1262:164	AT4G25740.1	Scaffold000014	97.06	3875474	1.03	+	(T)	T	Y	A	B	A	A	A	B	A	A	A	A	B	A	B	A	A	B	B	B	B	B	B	A	A	A	A	A	A	B	B	B	B	A	B	B	A	B	A
1046	B1.02C1_6a	A1	JCVI_1262:338	AT4G25740.1	Scaffold000014	97.06	3875474	1.03	+	(T)	Y	T	A	B	A	A	A	B	A	A	A	A	B	A	B	A	A	B	B	B	B	B	B	A	A	A	A	A	A	B	B	B	B	A	B	B	A	B	A
1047	B1.02C1_6a	A1	JCVI_1262:287	AT4G25740.1	Scaffold000014	97.06	3875474	1.03	+	(C)	S	C	A	B	A	A	A	B	A	A	A	A	B	A	U	A	A	B	B	B	B	B	B	A	A	A	A	A	A	B	B	B	B	A	B	B	A	B	A
1048	B1.02C1_6a	A1	JCVI_1262:272	AT4G25740.1	Scaffold000014	97.06	3875474	1.03	+	(C)	Y	C	A	B	A	A	A	B	A	A	A	A	B	A	U	A	A	B	B	B	B	B	B	A	A	A	A	A	A	B	B	B	B	A	B	A	A	B	A
1049	B1.02C1_6a	A1	JCVI_6349:1122	AT4G25770.1	Scaffold000014	98.33	3890119	1.03	+	(A)	A	R	A	B	A	A	A	B	A	A	A	A	B	A	B	A	A	B	B	B	B	B	B	A	A	A	A	A	A	B	B	B	B	A	B	B	A	B	U
1050	B1.02C1_6a	A1	JCVI_6349:411	AT4G25770.1	Scaffold000014	98.33	3890119	1.03	+	(C)	M	C	A	B	A	A	A	B	A	A	A	A	B	A	B	A	A	B	B	B	B	B	B	A	A	A	A	A	A	U	B	B	B	A	B	B	A	U	A
1051	B1.02C1_6a	A1	JCVI_6349:1117	AT4G25770.1	Scaffold000014	98.33	3890119	1.03	+	(A)	A	R	A	B	A	U	A	B	A	A	A	A	B	A	B	A	A	B	B	B	B	B	B	A	A	A	A	A	A	B	B	B	B	A	B	B	A	B	U
1052	B1.02C1_6a	A1	EE533748:95	AT4G25800.1	Scaffold000014	91.41	3905855	1.03	+	(T)	Y	T	A	B	A	A	A	U	A	A	A	A	U	A	B	A	A	B	U	B	U	B	U	A	A	A	A	A	A	B	U	A	U	A	U	B	A	U	U
1053	B1.02C1_6a	A1	JCVI_1690:579	AT4G25830.1	Scaffold000014	95.64	3920416	1.03	+	(C)	Y	C	A	B	A	A	A	B	A	A	A	A	B	A	B	A	A	B	B	B	B	B	B	A	A	A	A	A	A	B	B	U	B	A	U	B	A	U	A
1054	B1.02C1_6a	A1	JCVI_1690:529	AT4G25830.1	Scaffold000014	95.64	3920416	1.03	+	(G)	R	G	A	B	A	A	A	B	A	A	A	A	B	A	B	A	A	B	B	B	B	U	B	A	A	A	A	A	A	U	B	B	B	A	B	B	A	U	A
1055	B1.02C1_6a	A1	JCVI_1690:606	AT4G25830.1	Scaffold000014	95.64	3920416	1.03	+	(T)	Y	T	A	B	A	A	A	B	A	U	A	A	B	A	B	A	A	B	U	U	B	U	B	A	A	A	A	A	A	B	U	U	B	A	U	U	A	U	A
1056	B1.02C1_6a	A1	JCVI_1690:395	AT4G25830.1	Scaffold000014	95.64	3920416	1.03	+	(C)	Y	C	A	B	A	A	A	U	A	A	A	A	B	A	U	A	A	B	B	U	B	U	B	A	A	A	A	A	A	B	B	B	B	A	B	B	A	B	A
1057	B1.02C1_6a	A1	JCVI_7398:228	AT5G57020.1	Scaffold000014	98.83	4097817	1.03	+	(C)	C	M	A	B	A	A	U	B	A	A	A	A	B	A	B	A	A	B	B	B	B	B	B	A	U	A	A	U	A	B	B	B	B	A	B	B	U	B	U
1058	B1.02C1_6a	A1	JCVI_7398:308	AT5G57020.1	Scaffold000014	98.83	4097817	1.03	+	(T)	W	Y	A	B	A	A	A	B	A	A	A	A	B	A	B	A	A	B	B	B	B	B	B	A	A	A	A	A	A	B	B	B	B	A	B	B	A	B	A
1059	B1.02C1_6a	A1	JCVI_6400:345	AT4G26100.1	Scaffold000014	97.18	4099297	1.03	+	(C)	M	C	A	B	A	A	A	B	A	U	A	A	B	A	B	A	A	B	B	A	B	B	B	A	A	A	A	A	A	B	B	U	U	A	U	B	A	U	A
1060	B1.02C1_6a	A1	JCVI_6400:344	AT4G26100.1	Scaffold000014	97.18	4099297	1.03	+	(G)	G	R	A	B	A	A	A	B	A	A	A	A	B	A	B	A	A	B	B	B	B	B	B	A	A	A	A	A	U	B	B	B	B	A	B	B	U	U	U
1061	B1.02C1_6a	A1	JCVI_10963:333	AT5G56950.1	Scaffold000014	91.19	4116090	1.03	+	(C)	G	S	A	B	A	A	A	B	A	A	A	A	B	A	B	A	A	B	B	B	B	B	B	A	U	A	A	U	A	B	B	B	B	A	B	B	A	U	A
1062	B1.02C1_6a	A1	JCVI_50:485	AT4G26130.1	Scaffold000014	81.74	4123047	1.03	+	(G)	G	S	A	B	A	A	A	B		A					B	A		B		B		B			U			A	U	B				A		B
1063	B1.02C1_6a	A1	JCVI_29266:347	AT4G26150.1	Scaffold000051_front	97.35	1401511	1.06	-	(C)	Y	C	A	B	A	A	A	B		A					B	A		B		B		B			A			A	A	B	U	U		A		B
1064	B1.02C1_6a	A1	JCVI_33963:414	AT4G26150.1	Scaffold000051_front	99.17	1401343	1.06	-	(G)	A	G	A	B	A	A	A	B	A	A	A	A	B	A	B	U	A	B	B	B	B	B	B	A	A	A	A	A	A	B	B	B	B	A	B	B	A	B	A
1065	B1.02C1_6a	A1	JCVI_25284:989	AT4G26300.1	Scaffold000051_front	84.63	1314163	1.06	-	(G)	R	G	A	B	A	A	A	B	A	A	A	A	B	A	B	U	A	B	B	B	B	B	B	A	A	A	A	A	A	B	B	B	B	A	B	B	A	B	A
1066	B1.02C1_6a	A1	JCVI_25284:752	AT4G26300.1	Scaffold000051_front	84.63	1314163	1.06	-	(T)	Y	T	A	B	A	A	A	B	A	A	A	A	B	A	B	A	A	B	B	B	B	B	B	A	A	A	A	A	A	U	B	B	B	A	B	B	A	U	A
1067	B1.02C1_6a	A1	JCVI_25284:867	AT4G26300.1	Scaffold000051_front	84.63	1314163	1.06	-	(G)	G	R	A	B	A	A	A	B	A	A	A	A	B	A	B	A	A	B	B	B	B	B	B	A	A	A	A	A	A	B	B	B	B	A	B	B	A	B	A
1068	B1.02C1_6a	A1	JCVI_25284:767	AT4G26300.1	Scaffold000051_front	84.63	1314163	1.06	-	(C)	C	Y	A	B	A	A	A	B	A	A	A	A	B	A	B	A	A	B	B	B	B	B	B	A	A	A	A	A	A	B	B	B	B	A	B	B	A	B	A
1069	B1.02C1_6a	A1	JCVI_25284:848	AT4G26300.1	Scaffold000051_front	84.63	1314163	1.06	-	(G)	G	R	A	B	A	A	A	B	A	A	A	A	B	A	B	A	A	B	B	B	B	B	B	A	A	A	A	A	A	B	B	B	B	A	B	B	A	B	A
1070	B1.02C1_6a	A1	JCVI_25284:305	AT4G26300.1	Scaffold000051_front	84.63	1314163	1.06	-	(T)	C	Y	A	B	A	A	A	B	A	A	A	A	B	A	B	A	A	B	B	B	B	U	B	A	A	A	A	A	A	B	B	B	B	A	B	B	A	B	A
1071	B1.02C1_6a	A1	JCVI_25284:224	AT4G26300.1	Scaffold000051_front	84.63	1314163	1.06	-	(C)	Y	C	A	B	A	A	A	B	A	A	A	A	B	A	B	A	A	B	B	U	B	B	B	A	A	A	A	A	A	B	B	B	B	A	B	B	A	B	A
1072	B1.02C1_6a	A1	JCVI_25284:707	AT4G26300.1	Scaffold000051_front	84.63	1314163	1.06	-	(T)	T	Y	A	B	A	A	A	B	A	A	A	A	B	A	B	A	A	B	B	B	B	B	B	A	A	A	A	A	A	B	B	B	B	A	B	B	A	B	A
1073	B1.02C1_6a	A1	JCVI_9827:661	AT4G26300.1	Scaffold000051_front	94.69	1311405	1.06	-	(A)	W	A	A	B	A	A	A	B	A	A	A	A	B	A	B	A	A	B	B	B	B	B	B	A	A	A	A	A	A	B	B	U	B	A	B	B	A	U	A
1074	B1.02C1_6a	A1	JCVI_9827:332	AT4G26300.1	Scaffold000051_front	94.69	1311405	1.06	-	(G)	G	R	A	B	A	A	B	B	A	A	A	A	B	A	B	A	A	B	B	B	B	B	B	A	A	A	A	A	A	B	B	B	B	A	B	B	U	B	U
1075	B1.02C1_6a	A1	JCVI_9827:667	AT4G26300.1	Scaffold000051_front	94.69	1311405	1.06	-	(A)	R	W	A	B	A	A	A	B	A	A	A	A	B	A	B	A	A	B	B	B	B	B	B	A	A	A	A	A	A	B	B	B	B	A	B	B	A	B	A
1076	B1.02C1_6a	A1	JCVI_536:477	AT4G26370.1	Scaffold000051_front	94.75	1300483	1.06	-	(A)	R	A	A	B	A	A	A	B	A	A	A	A	B	A	B	A	A	B	B	B	B	B	B	A	A	A	A	A	A	B	B	B	B	A	B	B	A	B	A
1077	B1.02C1_6a	A1	JCVI_536:66	AT4G26370.1	Scaffold000051_front	94.75	1300483	1.06	-	(C)	C	Y	A	B	A	A	A	B	U	A	A	A	B	A	B	A	U	B	B	B	B	B	B	A	A	U	U	A	A	B	B	U	B	A	B	B	U	B	U
1078	B1.02C1_6a	A1	JCVI_536:660	AT4G26370.1	Scaffold000051_front	94.75	1300483	1.06	-	(G)	K	R	A	B	A	A	A	B	A	A	A	A	B	A	U	A	A	B	U	B	B	B	U	A	A	A	A	A	A	B	B	U	U	A	B	B	A	B	A
1079	B1.02C1_6a	A1	JCVI_936:480	AT4G26410.1	Scaffold000051_front	83.04	1294133	1.06	-	(G)	G	R	A	B	A	A	A	B	A	A	A	A	B	A	B	A	A	B	B	B	B	B	B	A	A	A	A	A	A	B	B	B	B	A	B	B	A	B	A
1080	B1.02C1_6a	A1	JCVI_936:232	AT4G26410.1	Scaffold000051_front	83.04	1294133	1.06	-	(G)	G	R	A	B	A	A	A	B	A	A	A	A	B	A	B	A	A	B	B	B	B	B	B	A	A	A	A	A	A	B	B	B	B	A	B	B	U	B	U
1081	B1.02C1_6a	A1	JCVI_936:107	AT4G26410.1	Scaffold000051_front	83.04	1294133	1.06	-	(A)	A	R	A	B	A	A	A	B	A	A	A	A	B	A	B	A	A	B	B	B	B	B	B	A	U	A	A	A	A	B	B	B	B	A	B	B	U	B	U
1082	X_A1_1a	A1	JCVI_6620:208	AT4G26480.1	Scaffold000051_front	92.9	1219418	1.06	-	(T)	T	Y	A	B	A	A	B	B	U	A	U	U	B	U	B	A	A	B	B	B	B	B	B	U	A	U	A	A	A	B	B	B	B	A	B	B	U	B	U
1083	X_A1_1a	A1	JCVI_6620:435	AT4G26480.1	Scaffold000051_front	92.9	1219418	1.06	-	(G)	R	G	A	B	A	A	B	B	A	A	A	A	B	A	B	A	A	B	B	B	B	B	B	A	A	A	A	A	A	B	B	U	B	A	B	B	A	U	A
1084	X_A1_1a	A1	JCVI_6620:154	AT4G26480.1	Scaffold000051_front	92.9	1219418	1.06	-	(G)	R	G	A	B	A	A	B	B	A	A	A	A	U	A	U	A	A	B	B	B	U	B	U	A	A	A	A	A	A	B	B	U	U	A	U	B	A	U	A
1085	X_A1_1a	A1	JCVI_6620:214	AT4G26480.1	Scaffold000051_front	92.9	1219418	1.06	-	(G)	R	A	A	B	A	A	B	B	A	A	A	A	B	A	B	A	A	B	B	B	B	B	B	A	A	A	A	A	A	U	B	B	B	A	B	B	A	U	A
1086	X_A1_1a	A1	JCVI_6620:352	AT4G26480.1	Scaffold000051_front	92.9	1219418	1.06	-	(A)	R	A	A	B	A	A	B	B	A	A	A	A	B	A	B	A	A	B	B	U	B	B	B	A	A	A	A	A	A	U	B	B	B	A	B	B	A	B	A
1087	X_A1_1a	A1	JCVI_6620:232	AT4G26480.1	Scaffold000051_front	92.9	1219418	1.06	-	(T)	Y	T	A	B	A	A	B	B	A	A	A	A	B	A	B	A	A	B	B	U	B	B	B	A	A	A	A	A	A	B	B	B	B	A	B	B	A	U	A
1088	X_A1_1a	A1	JCVI_6620:145	AT4G26480.1	Scaffold000051_front	92.9	1219418	1.06	-	(A)	R	A	A	B	A	A	B	B		A					U	A		B		B		B			A			A	A	U	U	U		A		B
1089	X_A1_1a	A1	JCVI_2954:91	AT4G26480.1	Scaffold000051_front	79.66	1218277	1.06	-	(C)	M	C	A	B	A	A	B	B	A	A	A	A	U	A	B	A	A	B	U	B	U	B	B	A	A	A	A	A	A	B	B	U	U	A	U	B	A	U	A
1090	X_A1_1a	A1	JCVI_2954:800	AT4G26480.1	Scaffold000051_front	79.66	1218277	1.06	-	(G)	R	G	A	B	A	A	B	B	A	A	A	A	B	A	B	A	A	B	B	B	B	B	B	A	A	A	A	A	A	B	B	B	B	A	B	B	A	B	A
1091	X_A1_1a	A1	JCVI_20611:149	AT4G26510.1	Scaffold000051_front	84.05	1202691	1.06	-	(A)	R	A	A	B	A	A	B	U	A	A	A	A	B	A	B	A	A	B	U	B	U	B	U	A	A	A	A	A	A	B	B	U	U	A	U	B	A	U	A
1092	X_A1_1a	A1	JCVI_25010:678	AT4G26510.1	Scaffold000051_front	89.76	1200278	1.06	-	(C)	Y	C	A	B	A	A	U	U		A					U	A		B		B		B			A			A	A	B				A		B
1093	X_A1_1a	A1	JCVI_25010:93	AT4G26510.1	Scaffold000051_front	89.76	1200278	1.06	-	(A)	W	A	A	B	A	A	B	B		A					B	A		U		B		B			A			A	A	U				A		B
1094	X_A1_1a	A1	JCVI_25010:319	AT4G26510.1	Scaffold000051_front	89.76	1200278	1.06	-	(C)	M	C	A	B	A	A	B	U	A	A	A	A	U	A	B	A	A	U	U	B	B	B	B	A	A	A	A	A	A	B	B	U	B	A	U	B	A	U	A
1095	X_A1_1a	A1	JCVI_25010:618	AT4G26510.1	Scaffold000051_front	89.76	1200278	1.06	-	(C)	M	Y	A	B	A	A	B	B	A	A	A	A	B	A	B	A	A	B	B	B	B	U	B	A	A	A	A	A	A	B	B	B	B	A	B	B	A	U	A
1096	X_A1_1a	A1	JCVI_3621:704	AT4G26530.1	Scaffold000051_front	99.32	1198983	1.06	-	(C)	Y	T	A	B	U	A	B	U	A	A	A	A	B	A	B	A	A	B	B	U	B	B	B	A	A	A	A	A	A	B	B	B	B	A	B	B	A	B	A
1097	X_A1_1a	A1	JCVI_3621:362	AT4G26530.1	Scaffold000051_front	99.32	1198983	1.06	-	(T)	Y	C	A	B	A	A	B	B	A	A	A	A	B	A	B	A	A	B	B	U	B	B	B	A	A	A	A	A	A	U	B	B	B	A	B	U	A	B	A
1098	X_A1_1a	A1	JCVI_3621:923	AT4G26530.1	Scaffold000051_front	99.32	1198983	1.06	-	(C)	C	G	A	B	A	A	B	B	A	A	A	A	B	A	B	A	A	U	B	U	B	B	B	A	A	A	A	A	A	U	B	B	B	A	B	B	A	B	A
1099	X_A1_1a	A1	JCVI_36201:392	AT4G26530.1	Scaffold000051_front	96.21	1198426	1.06	-	(A)	A	M	A	B	A	A	B	B	A	A	A	A	B	A	B	A	A	B	B	B	B	B	B	A	A	U	U	A	A	B	U	B	B	A	B	B	U	B	U
1100	X_A1_1a	A1	ES903949:439	AT4G26540.1	Scaffold000051_front	95.65	1194393	1.06	-	(A)	A	R	A	B	A	A	B	B	A	A	A	A	B	A	B	A	A	B	B	B	B	B	B	A	A	A	A	A	A	B	B	B	B	U	B	B	A	B	U
1101	X_A1_1a	A1	ES903949:436	AT4G26540.1	Scaffold000051_front	95.65	1194393	1.06	-	(G)	S	G	A	B	A	A	B	B		A					B	A		B		B		B			A			A	A	B	U	U		A		B
1102	X_A1_1a	A1	JCVI_6323:274	AT4G26540.1	Scaffold000051_front	98.98	1192976	1.06	-	(C)	C	A	A	B	A	A	B	B	A	A	U	A	B	U	B	U	U	B	B	B	B	B	B	A	U	U	A	A	A	U	B	B	B	A	B	B	A	B	A
1103	X_A1_1a	A1	JCVI_28885:1421	AT4G26620.1	Scaffold000051_front	99.69	1150851	1.06	-	(C)	C	M	A	B	A	A	B	B		A					B	A		B		B		B			U			A	A	B				U		B
1104	X_A1_1a	A1	JCVI_30570:369	AT4G26630.1	Scaffold000051_front	98.82	1145968	1.06	-	(A)	R	A	A	B	A	A	B	B	A	A	A	A	B	A	B	A	A	B	B	B	B	B	B	A	A	A	A	A	A	B	B	B	B	A	U	B	A	U	A
1105	X_A1_1a	A1	JCVI_22195:222	AT4G26630.1	Scaffold000051_front	88.12	1143965	1.06	-	(A)	A	R	A	B	A	A	B	U	A	A	A	A	B	A	B	A	A	B	U	B	U	B	U	A	U	A	A	U	U	B	U	B	B	A	B	B	A	U	A
1106	X_A1_1a	A1	JCVI_22195:189	AT4G26630.1	Scaffold000051_front	88.12	1143965	1.06	-	(A)	A	R	A	B	A	A	B	U	A	A	A	A	B	A	B	A	A	B	U	B	U	B	U	A	U	A	A	A	U	B	U	B	B	A	B	B	A	U	A
1107	X_A1_1a	A1	JCVI_22774:811	AT4G26630.1	Scaffold000051_front	87.14	1143708	1.06	-	(A)	A	C	A	B	A	A	B	B	A	A	A	A	B	A	B	A	A	B	B	B	B	B	B	A	A	A	A	A	A	B	B	B	B	A	B	B	A	B	A
1108	X_A1_1a	A1	JCVI_40657:230	AT4G26690.1	Scaffold000051_front	99.83	1096081	1.06	-	(G)	R	G	A	B	A	A	B	B	A	A	A	A	B	A	B	A	A	B	B	U	B	B	B	A	A	A	A	A	A	B	B	U	B	A	B	B	A	B	A
1109	X_A1_1a	A1	JCVI_40601:431	AT4G26690.1	Scaffold000051_front	99.66	1093647	1.06	-	(A)	R	A	A	B	A	A	B	B	A	A	A	A	B	A	B	A	A	B	B	A	U	B	B	A	A	A	A	A	A	U			B	A	B	U	A	B	A
1110	X_A1_1a	A1	JCVI_40601:221	AT4G26690.1	Scaffold000051_front	99.66	1093647	1.06	-	(T)	K	G	A	B	A	U	B	B	A	A	A	A	B	A	U	A	A	B	B	U	U	U	B	A	A	A	A	A	A	B	B	U	B	A	B	B	A	U	A
1111	X_A1_1a	A1	JCVI_40601:614	AT4G26690.1	Scaffold000051_front	99.66	1093647	1.06	-	(A)	R	K	A	B	A	A	B	B	A	A	A	A	B	A	B	A	A	B	B	B	B	B	B	A	A	A	A	A	A	B	B	B	B	A	B	B	A	B	U
1112	X_A1_1a	A1	JCVI_40601:152	AT4G26690.1	Scaffold000051_front	99.66	1093647	1.06	-	(C)	C	T	A	B	A	A	B	B	A	A	A	A	B	A	B	A	A	B	B	U	U	B	B	A	A	A	A	A	A	B	B	B	B	A	B	B	A	U	A
1113	X_A1_1a	A1	JCVI_9489:326	AT4G26700.1	Scaffold000051_front	99.17	1081430	1.06	-	(A)	A	W	A	B	A	A	B	B		A					B	A		B		B		B			A			A	A	B	B	U		A		B
1114	X_A1_1a	A1	JCVI_9489:347	AT4G26700.1	Scaffold000051_front	99.17	1081430	1.06	-	(A)	A	R	A	B	A	A	B	B	U	A	U	U	B	U	B	A	U	B	B	B	B	B	B	U	A	U	U	A	A	B	B	U	B	A	B	B	U	B	U
1115	X_A1_1a	A1	JCVI_9489:809	AT4G26700.1	Scaffold000051_front	99.17	1081430	1.06	-	(A)	R	A	A	B	A	A	B	B		A					A	A		B		B		B			U			A	A	A				A		U
1116	X_A1_1a	A1	JCVI_22527:723	AT4G26700.1	Scaffold000051_front	87.04	1078591	1.06	-	(C)	C	Y	A	B	A	A	B	B		A					B	A		B		B		B			A			A	A	B	B	B		A		B
1117	X_A1_1a	A1	JCVI_22527:812	AT4G26700.1	Scaffold000051_front	87.04	1078591	1.06	-	(A)	R	A	A	B	A	A	B	B		A					B	A		B		B		B			A			A	A	B	U	U		A		B
1118	X_A1_1a	A1	JCVI_22527:189	AT4G26700.1	Scaffold000051_front	87.04	1078591	1.06	-	(A)	W	T	A	B	A	A	B	U		A					U	A		B		B		B			A			A	A	A	U	U		A		B
1119	X_A1_1a	A1	JCVI_22527:878	AT4G26700.1	Scaffold000051_front	87.04	1078591	1.06	-	(T)	Y	C	A	B	A	A	B	B		A					U	A		U		B		B			A			A	A	B	U	U		A		B
1120	X_A1_1a	A1	JCVI_8517:913	AT4G26720.1	Scaffold000051_front	98.22	1061771	1.06	-	(G)	G	S	A	B	A	U	B	B	A	A	A	A	B	A	B	A	A	B	B	B	B	B	B	A	A	A	A	A	A	B	B	B	B	A	B	B	A	U	U
1121	X_A1_1a	A1	JCVI_8517:745	AT4G26720.1	Scaffold000051_front	98.22	1061771	1.06	-	(C)	Y	T	A	B	A	A	U	B	A	A	A	A	B	A	U	A	A	B	B	U	B	B	B	A	A	A	A	A	A	B	B	B	B	A	B	B	A	U	A
1122	X_A1_1a	A1	JCVI_8517:1090	AT4G26720.1	Scaffold000051_front	98.22	1061771	1.06	-	(G)	R	A	A	B	A	A	B	B	A	A	A	A	B	A	B	A	A	B	B	B	B	B	B	A	A	A	A	A	A	U	B	B	B	A	B	U	A	U	A
1123	X_A1_1a	A1	JCVI_8517:463	AT4G26720.1	Scaffold000051_front	98.22	1061771	1.06	-	(A)	R	A	A	B	A	A	B	U	A	A	A	A	B	A	U	A	A	B	B	B	B	B	B	A	A	A	A	A	A	U	B	B	B	A	B	B	A	U	A
1124	X_A1_1a	A1	JCVI_8517:1236	AT4G26720.1	Scaffold000051_front	98.22	1061771	1.06	-	(A)	A	T	A	B	A	A	B	B	A	A	A	A	B	A	B	A	A	B	B	B	B	B	B	A	A	A	A	A	A	B	B	B	B	A	B	B	A	U	A
1125	X_A1_1a	A1	JCVI_8517:1244	AT4G26720.1	Scaffold000051_front	98.22	1061771	1.06	-	(T)	T	G	A	B	A	A	B	U	A	A	A	A	B	A	B	A	A	B	B	B	B	B	B	A	A	A	A	A	A	B	B	B	B	A	B	B	A	U	A
1126	X_A1_1a	A1	JCVI_8517:1196	AT4G26720.1	Scaffold000051_front	98.22	1061771	1.06	-	(T)	T	G	A	B	A	U	B	B	A	A	A	A	B	A	B	A	A	B	B	U	B	B	B	A	A	A	A	A	A	B	B	B	B	A	B	B	A	B	A
1127	X_A1_1a	A1	ES935396:570	AT4G26860.1	Scaffold000051_front	99.6	1007817	1.06	-	(G)	R	A	A	B	A	A	B	U	A	U	A	A	B	A	B	A	A	B	U	B	B	B	B	A	A	A	A	A	U	B	U	U	B	A	U	B	A	U	A
1128	X_A1_1a	A1	ES935396:465	AT4G26860.1	Scaffold000051_front	99.6	1007817	1.06	-	(A)	R	G	A	B	A	A	U	B		A					U	A		U		A		U			A			A	A	B				A		B
1129	X_A1_1a	A1	JCVI_8961:278		Scaffold000051_front	100	871523	1.06	-	(T)	C	T	A	B	A	A	U	B	A	A	A	A	B	A	B	A	A	B	B	B	B	B	B	A	A	A	A	A	A	B	B	B	B	A	B	B	A	U	A
1130	X_A1_1a	A1	EV098893:329		Scaffold000051_front	89.15	858626	1.06	-	(T)	G	T	A	B	A	A	B	B	A	A	U	A	B	A	B	A	A	B	U	B	B	B	B	A	A	A	U	A	A	B	U	U	B	A	U	B	A	B	A
1131	X_A1_1a	A1	EV098893:368		Scaffold000051_front	89.15	858626	1.06	-	(C)	T	C	A	B	A	A	B	B	A	A	A	A	B	A	B	A	A	B	B	B	B	B	B	A	A	A	U	A	A	B	B	U	B	A	B	B	A	U	A
1132	X_A1_1a	A1	EV098969:474		Scaffold000051_front	93.79	858482	1.06	-	(C)	T	C	A	B	A	A	B	B	A	A	A	A	B	U	B	A	A	B	B	U	U	B	B	A	A	A	A	A	A	B	B	U	B	A	U	B	U	B	U
1133	X_A1_1a	A1	EV098969:479		Scaffold000051_front	93.79	858482	1.06	-	(C)	T	C	A	B	A	A	B	B	A	A	A	A	B	U	B	A	A	B	B	B	U	B	B	A	A	A	U	A	A	B	B	U	B	A	U	B	U	B	U
1134	X_A1_1a	A1	JCVI_27186:396	AT4G27280.1	Scaffold000051_front	91.41	787682	1.06	-	(C)	Y	C	A	B	A	A	B	B	A	A	A	A	U	A	B	A	A	B	B	B	B	B	U	A	A	A	A	A	A	B	B	U	U	A	U	B	A	U	U
1135	X_A1_1a	A1	JCVI_9353:270	AT4G27310.1	Scaffold000051_front	95.63	768764	1.06	-	(A)	R	A	A	B	A	A	B	B		A					U	A		B		B		U			A			A	A	U				A		B
1136	X_A1_1a	A1	JCVI_9353:682	AT4G27310.1	Scaffold000051_front	95.63	768764	1.06	-	(T)	T	K	A	B	A	A	B	B		U					B	A		B		B		B			U			A	U	B				A		B
1137	X_A1_1a	A1	JCVI_37637:243	AT4G27320.1	Scaffold000051_front	96.55	764341	1.06	-	(G)	G	R	A	B	A	A	B	B	A	A	A	A	B	A	B	A	A	B	B	B	B	B	B	A	A	A	A	A	A	B	B	B	B	A	B	B	A	B	U
1138	X_A1_1a	A1	JCVI_39008:797	AT4G27320.1	Scaffold000051_front	87.36	764205	1.06	-	(A)	A	R	A	B	A	A	B	B	U	A	U	U	B	U	B	U	U	B	B	B	B	B	B	U	A	U	A	A	A	B	B	B	B	A	B	B	U	U	U
1139	X_A1_1a	A1	JCVI_21513:1099	AT4G27430.1	Scaffold000051_front	93.43	709045	1.06	-	(A)	A	M	A	B	A	A	B	B		A					B	A		B		B		B			A			A	A	B				U		B
1140	X_A1_1a	A1	JCVI_21513:698	AT4G27430.1	Scaffold000051_front	93.43	709045	1.06	-	(C)	M	C	A	B	A	A	B	B		A					B	A		B		U		B			A			A	A	B				A		B
1141	X_A1_1b	A1	JCVI_21513:842	AT4G27430.1	Scaffold000051_front	93.43	709045	1.06	-	(T)	Y	T	A	B	A	A	B	B	A	A	A	A	U	A	B	A	A	B	U	U	U	B	U	A	A	A	A	A	A	B	B	U	U	A	U	B	A	U	A
1142	X_A1_1b	A1	JCVI_21513:227	AT4G27430.1	Scaffold000051_front	93.43	709045	1.06	-	(C)	Y	C	A	B	B	A	B	B	A	A	A	A	B	A	U	A	A	B	B	B	U	B	U	A	A	A	A	A	A	A	U	U	B	A	U	B	A	U	A
1143	X_A1_1b	A1	JCVI_21513:950	AT4G27430.1	Scaffold000051_front	93.43	709045	1.06	-	(A)	R	A	A	B	A	A	B	B	A	A	A	A	U	A	U	A	A	U	U	B	U	U	U	A	A	A	A	A	A	B			U	A	U	B	A	U	A
1144	X_A1_1b	A1	JCVI_17441:190	AT4G27430.1	Scaffold000051_front	94.21	707793	1.06	-	(C)	C	Y	A	B	A	A	B	B	A	A	A	A	B	A	B	A	A	B	B	B	B	B	B	A	A	A	A	A	A	B	B	B	B	A	B	B	U	B	U
1145	X_A1_1b	A1	JCVI_17441:374	AT4G27430.1	Scaffold000051_front	94.21	707793	1.06	-	(T)	W	T	A	B	A	A	B	B	A	A	A	A	U	A	B	A	A	B	U	U	U	B	U	A	A	A	A	A	A	B	U	U	U	A	U	B	A	U	A
1146	X_A1_1b	A1	JCVI_16689:518	AT4G27430.1	Scaffold000051_front	94.59	706618	1.06	-	(C)	S	G	A	B	A	A	B	B	A	A	A	A	B	A	B	A	A	B	B	B	B	B	B	A	A	U	A	A	A	U	B	U	B	A	B	B	A	U	A
1147	X_A1_1b	A1	EV154232:180	AT4G27430.1	Scaffold000051_front	87.33	706611	1.06	-	(A)	R	A	A	B	A	A	B	B		A					B	A		B		U		B			A			A	A	B				A		B
1148	X_A1_1b	A1	EV154232:203	AT4G27430.1	Scaffold000051_front	87.33	706611	1.06	-	(G)	G	R	A	B	A	A	B	B	U	A	U	U	B	U	B	A	U	B	B	B	B	B	B	U	A	U	U	A	U	B	B	B	B	U	B	B	U	U	U
1149	X_A1_1b	A1	EV154232:231	AT4G27430.1	Scaffold000051_front	87.33	706611	1.06	-	(G)	K	R	A	B	A	A	B	B	A	A	A	A	B	A	B	U	A	B	B	U	B	B	B	U	A	A	A	A	A	B	B	B	B	A	B	B	A	U	A
1150	X_A1_1b	A1	DN962297:165	AT1G54520.1	Scaffold000051_front	89.3	569543	1.06	-	(G)	G	A	A	B	A	A	B	B	A	A	A	A	U	A	B	A	A	B	B	U	B	B	B	A	A	A	A	A	A	B	B	B	B	A	B	B	A	U	A
1151	X_A1_1b	A1	JCVI_2880:315	AT1G54520.1	Scaffold000051_front	90.83	569309	1.06	-	(T)	T	Y	A	B	A	A	B	B	A	A	A	A	B	A	B	A	A	B	B	B	B	B	B	A	A	A	A	A	A	B	B	B	B	U	B	B	A	B	A
1152	X_A1_1b	A1	JCVI_2880:647	AT1G54520.1	Scaffold000051_front	90.83	569309	1.06	-	(A)	A	R	A	B	A	A	B	B	A	A	A	A	B	A	B	A	A	B	B	B	B	B	B	A	A	A	A	A	U	B	B	B	B	A	B	B	A	U	U
1153	X_A1_1b	A1	JCVI_2880:175	AT1G54520.1	Scaffold000051_front	90.83	569309	1.06	-	(T)	T	Y	A	B	A	A	B	B	A	A	A	A	B	A	B	A	A	B	B	B	B	B	B	A	A	A	A	A	A	B	B	B	B	A	B	B	A	B	U
1154	X_A1_1b	A1	JCVI_2880:389	AT1G54520.1	Scaffold000051_front	90.83	569309	1.06	-	(T)	T	Y	A	B	A	A	B	B	A	A	A	A	B	A	B	A	A	B	B	B	B	B	B	A	A	A	A	A	A	B	B	B	B	A	B	B	A	B	A
1155	X_A1_1b	A1	JCVI_2880:529	AT1G54520.1	Scaffold000051_front	90.83	569309	1.06	-	(T)	W	T	A	B	A	A	B	B	A	A	A	A	B	A	B	A	A	B	B	U	B	B	B	A	A	A	A	A	A	B	B	B	B	A	B	B	A	U	A
1156	X_A1_1b	A1	JCVI_4063:544	AT1G54520.1	Scaffold000051_front	93.25	567764	1.06	-	(G)	R	A	A	B	A	A	B	B	A	A	A	A	B	A	B	A	A	B	B	U	B	B	B	A	A	A	A	A	U	U	B	B	B	A	B	B	A	B	A
1157	X_A1_1b	A1	JCVI_37936:203	AT4G27657.1	Scaffold000051_front	96.99	560565	1.06	-	(G)	K	T	A	B	A	A	B	B	A	A	A	A	U	A	B	A	A	B	U	U	B	B	U	A	A	A	A	A	A	B	U	U	U	A	U	U	A	U	A
1158	X_A1_1b	A1	JCVI_37936:227	AT4G27657.1	Scaffold000051_front	96.99	560565	1.06	-	(G)	R	A	A	B	A	A	B	U		A					B	A		B		U		B			A			A	A	U				A		B
1159	X_A1_1b	A1	CX190796:122	AT4G27680.1	Scaffold000051_front	95.18	502964	1.06	-	(A)	A	G	A	B	A	A	B	B	A	A	U	A	B	A	B	A	A	B	B	B	B	B	B	A	A	A	A	A	A	B	B	B	B	U	B	B	A	B	A
1160	X_A1_1b	A1	CX190796:105	AT4G27680.1	Scaffold000051_front	95.18	502964	1.06	-	(C)	C	T	A	B	U	A	U	B	A	A	A	A	B	A	B	A	A	B	U	B	B	B	U	A	A	A	A	A	A	B	B	B	B	A	U	B	A	B	A
1161	X_A1_1b	A1	CX190796:170	AT4G27680.1	Scaffold000051_front	95.18	502964	1.06	-	(C)	C	G	A	B	A	A	B	B	A	A	A	A	B	A	B	A	A	B	B	U	B	B	B	A	A	A	A	A	A	U	B	U	B	U	B	B	A	B	A
1162	X_A1_1b	A1	JCVI_9748:220	AT4G27680.1	Scaffold000051_front	99.11	502748	1.06	-	(C)	C	Y	A	B	A	A	B	B	U	A	U	A	B	A	B	A	A	B	B	B	B	B	B	U	A	A	A	A	A	B	B	B	B	A	B	B	U	B	U
1163	X_A1_1b	A1	JCVI_9748:339	AT4G27680.1	Scaffold000051_front	99.11	502748	1.06	-	(G)	R	G	A	B	A	A	B	B	A	A	A	A	U	A	B	A	A	B	U	B	U	B	U	A	A	A	A	A	A	B	U	U	U	A	U	B	A	U	A
1164	X_A1_1b	A1	JCVI_9748:531	AT4G27680.1	Scaffold000051_front	99.11	502748	1.06	-	(G)	R	A	A	B	A	A	B	B	A	A	A	A	B	A	B	A	A	B	B	B	B	B	B	A	A	A	A	A	A	U	B	U	B	A	U	B	A	U	A
1165	X_A1_1b	A1	JCVI_9748:513	AT4G27680.1	Scaffold000051_front	99.11	502748	1.06	-	(T)	Y	T	A	B	A	A	B	B	A	A	A	A	B	A	B	A	A	B	B	B	B	B	B	A	A	A	A	A	A	U	B	B	B	A	U	B	A	U	A
1166	X_A1_1b	A1	JCVI_9748:222	AT4G27680.1	Scaffold000051_front	99.11	502748	1.06	-	(A)	A	R	A	B	A	A	B	B	U	A	U	U	B	A	B	A	U	B	B	B	B	B	B	U	U	U	U	A	A	B	B	B	B	A	B	B	U	B	U
1167	X_A1_1b	A1	JCVI_9748:1007	AT4G27680.1	Scaffold000051_front	99.11	502748	1.06	-	(T)	T	G	A	B	A	A	B	B	A	A	A	A	B	A	B	A	A	B	B	B	B	B	B	A	A	A	A	A	A	B	B	B	B	A	B	B	A	B	A
1168	X_A1_1b	A1	JCVI_9748:986	AT4G27680.1	Scaffold000051_front	99.11	502748	1.06	-	(G)	G	A	A	B	A	A	B	B	A	A	A	A	B	A	B	A	A	B	B	U	B	B	B	A	A	A	A	A	A	B	B	B	B	A	B	B	A	B	A
1169	X_A1_1b	A1	JCVI_9748:944	AT4G27680.1	Scaffold000051_front	99.11	502748	1.06	-	(C)	G	C	A	B	A	A	B	B	A	A	A	A	B	A	B	B	A	B	B	U	B	B	B	A	A	A	A	A	A	B	B	B	B	U	B	B	A	B	A
1170	X_A1_1b	A1	JCVI_30901:43	AT4G27720.1	Scaffold000051_front	74.03	493900	1.06	-	(A)	R	A	A	B	A	A	B	B	A	A	A	A	B	A	B	A	A	B	B	U	B	B	B	A	A	A	A	A	U	B	B	B	B	A	B	B	A	U	A
1171	X_A1_1b	A1	JCVI_3571:429	AT4G27720.1	Scaffold000051_front	98.62	490393	1.06	-	(T)	Y	T	A	B	A	A	B	B	A	A	A	A	B	A	B	A	A	B	B	B	B	B	B	A	A	A	A	A	A	B	U	U	B	A	U	B	A	U	A
1172	X_A1_1b	A1	JCVI_27846:393	AT4G27870.1	Scaffold000051_front	96.59	437424	1.06	-	(T)	C	T	A	B	A	A	B	B	A	A	A	A	B	A	B	A	A	B	B	B	B	B	B	A	A	A	A	A	A	B	B	B	B	A	B	B	A	B	A
1173	X_A1_1b	A1	JCVI_27846:426	AT4G27870.1	Scaffold000051_front	96.59	437424	1.06	-	(T)	C	T	A	B	A	A	B	B	A	A	A	A	B	A	B	A	A	B	B	B	B	B	B	A	A	A	A	A	A	B	B	B	B	A	B	B	A	B	A
1174	X_A1_1b	A1	JCVI_10665:323	AT4G27870.1	Scaffold000051_front	96.09	436022	1.06	-	(G)	S	G	A	B	A	A	U	B		A					B	A		B		A		U			A			A	A	B				A		B
1175	X_A1_1b	A1	AM386167:356	AT4G27880.1	Scaffold000051_front	92.26	434419	1.06	-	(A)	R	A	A	B	A	A	A	B	A	A	A	A	U	A	U	A	A	B	A	U	A	B	U	A	A	A	A	A	A	A			U	A	U	B	A	U	A
1176	X_A1_1b	A1	JCVI_259:724	AT4G28270.1	Scaffold000051_front	95.67	293000	1.06	-	(A)	G	R	A	B	A	A	B	B	A	A	A	A	B	A	B	A	A	B	B	B	B	B	B	A	A	A	A	A	A	B	B	B	B	A	B	B	A	B	A
1177	X_A1_1b	A1	JCVI_19264:539	AT4G28300.1	Scaffold000051_front	93.32	277790	1.06	-	(T)	W	T	A	B	A	A	B	B		A					B	A		B		B		B			A			A	A	B				A		B
1178	X_A1_1b	A1	JCVI_6143:107	AT4G17470.1	Scaffold000051_front	91.61	218375	1.06	-	(T)	T	Y	A	B	A	A	B	B	A	A	A	A	B	A	B	A	A	B	B	B	B	B	B	A	A	A	A	A	A	B	B	B	B	A	B	B	A	B	U
1179	X_A1_1b	A1	JCVI_6143:91	AT4G17470.1	Scaffold000051_front	91.61	218375	1.06	-	(G)	G	R	A	B	A	A	B	B	A	A	A	A	B	A	B	A	A	B	B	B	B	B	B	U	A	U	A	A	A	B	B	B	B	A	B	U	A	B	U
1180	X_A1_1b	A1	JCVI_6143:179	AT4G17470.1	Scaffold000051_front	91.61	218375	1.06	-	(G)	T	G	A	B	A	A	B	B	A	A	A	A	B	A	B	A	A	B	B	U	B	B	B	A	A	A	A	A	A	B	B	B	B	A	B	B	A	B	A
1181	X_A1_1b	A1	JCVI_6143:180	AT4G17470.1	Scaffold000051_front	91.61	218375	1.06	-	(G)	G	A	A	B	A	A	B	B	A	A	A	A	B	A	B	A	A	B	B	U	B	B	B	A	A	A	A	A	A	B	B	B	B	A	B	U	A	B	A
1182	X_A1_1b	A1	EX092731:223	AT4G17420.1	Scaffold000051_front	86.88	171208	1.06	-	(C)	C	M	A	B	A	A	B	B		A					B	A		B		B		B			A			A	A	B	B	B		A		B
1183	X_A1_1c	A1	JCVI_39192:209	AT4G17410.1	Scaffold000051_front	96.17	149504	1.06	-	(A)	A	R	A	B	A	A	B	B	A	A	A	A	B	A	B	A	A	B	B	B	B	B	B	U	A	A	A	A	A	B	B	U	B	A	B	B	A	B	U
1237	X_A1_1c	A1	JCVI_42218:74	AT3G51000.1	Scaffold000154	97.28	126073	1.08	+	(T)	Y	T	A	B	A	A	B	U		A					B	A		U		U		B			A			A	A	U	U	U		A		B
1236	X_A1_1c	A1	JCVI_19889:346	AT3G51040.1	Scaffold000154	93.92	130572	1.08	+	(G)	R	G	A	B	A	A	B	B		A					B	A		U		B		B			A			A	A	B				U		B
1235	X_A1_1c	A1	JCVI_8825:529	AT3G51370.1	Scaffold000154	86.97	291100	1.08	+	(C)	Y	T	A	B	A	A	U	B	A	A	A	A	B	A	B	A	A	A	B	B	B	B	B	A	A	A	A	A	A	B	B	A	B	A	U	A	A	U	A
1234	X_A1_1c	A1	JCVI_8825:511	AT3G51370.1	Scaffold000154	86.97	291100	1.08	+	(A)	W	T	A	B	A	A	U	B	A	A	A	A	B	A	B	A	A	A	B	U	B	B	A	A	A	A	A	A	A	B	B	A	B	A	U	U	A	U	A
1233	X_A1_1c	A1	JCVI_7303:322	AT3G51370.1	Scaffold000154	96.63	292265	1.08	+	(G)	R	G	A	B	A	A	B	B	A	A	A	A	B	A	B	A	A	B	B	B	B	B	B	A	A	A	A	A	A	B	B	U	B	A	U	U	A	U	A
1232	X_A1_1c	A1	JCVI_7303:514	AT3G51370.1	Scaffold000154	96.63	292265	1.08	+	(C)	Y	C	A	B	A	A	B	U	A	A	A	A	B	A	B	A	A	U	B	B	B	B	B	A	A	A	A	A	A	U	B	U	U	A	U	A	A	U	A
1231	X_A1_1c	A1	JCVI_7303:512	AT3G51370.1	Scaffold000154	96.63	292265	1.08	+	(T)	Y	T	A	B	A	A	B	U	A	A	A	A	B	A	B	A	A	U	B	B	B	B	B	A	A	A	A	A	A	U	B	U	U	A	U	A	A	U	A
1184	X_A1_1c	A1	JCVI_20771:825	AT4G16670.1	Scaffold000147	91.77	332851	1.09	+	(T)	T	Y	A	B	A	A	B	B		A					B	A		B		B		B			U			A	U	B				U		B
1185	X_A1_1c	A1	JCVI_9104:297	AT4G16450.1	Scaffold000147	70.78	141600	1.09	+	(T)	T	Y	A	B	A	A	B	B	A	A	A	A	B	A	B	A	A	B	B	B	B	B	B	A	A	A	A	A	A	B	B	B	B	A	B	B	A	B	A
1186	X_A1_1c	A1	JCVI_9104:219	AT4G16450.1	Scaffold000147	70.78	141600	1.09	+	(G)	G	K	A	B	A	A	B	B	A	A	A	A	B	A	B	A	A	B	B	B	B	B	B	A	A	A	A	A	A	B	B	B	B	A	B	B	A	U	U
1187	X_A1_1c	A1	JCVI_9104:342	AT4G16450.1	Scaffold000147	70.78	141600	1.09	+	(A)	A	C	A	B	A	A	B	B	A	A	A	A	B	A	B	A	A	B	B	B	B	B	B	A	A	A	A	A	A	U	B	U	B	A	B	B	A	U	A
1188	X_A1_1c	A1	JCVI_9104:356	AT4G16450.1	Scaffold000147	70.78	141600	1.09	+	(T)	T	G	A	B	A	A	B	B	A	A	A	A	B	A	B	U	A	U	B	B	B	B	B	A	A	A	A	A	A	B	B	U	B	A	B	B	A	U	A
1189	X_A1_1c	A1	JCVI_15693:996	AT4G16340.1	Scaffold000147	98.88	17236	1.09	+	(A)	R	A	A	B	A	U	U	B	A	A	A	A	U	A	B	A	A	B	B	B	B	U	B	A	A	A	A	A	A	B	U	U	U	A	U	B	A	U	A
1190	X_A1_1c	A1	JCVI_13956:142	AT4G16330.1	Scaffold000147	94.59	15565	1.09	+	(C)	Y	C	A	B	A	A	B	U	A	A	A	A	B	A	B	A	A	B	B	B	U	U	B	A	A	A	A	A	A	U	B	U	B	U	B	U	A	U	A
1191	X_A1_1c	A1	JCVI_1278:264	AT1G54350.1	Scaffold040553	98.91	483743			(G)	R	G	A	B	A	A	B	B	A	A	A	A	B	A	B	A	A	B	B	U	B	B	B	A	A	A	A	A	A	B	B	U	B	A	U	B	A	U	A
1192	X_A1_1c	A1	JCVI_37849:598	AT1G54350.1	Scaffold040553	83.92	481669			(T)	Y	T	A	B	A	A	B	B	A	A	A	A	B	A	B	A	A	B	B	U	B	B	B	A	B	A	A	A	A	B	B	B	B	A	B	B	A	U	A
1193	X_A1_1c	A1	JCVI_19347:347	AT4G16190.1	Scaffold040553	95.21	458321			(C)	Y	C	A	B	A	A	B	B	A	A	U	U	U	U	U	A	U	B	U	B	U	B	U	U	A	A	U	A	A	B	U	U	U	B	U	B	U	U	A
1194	X_A1_1c	A1	JCVI_36649:319	AT4G16155.1	Scaffold040553	98.98	439963			(C)	Y	C	A	B	B	A	B	B	A	A	A	A	B	A	B	A	A	B	B	U	B	B	B	A	A	A	A	A	A	B	B	B	B	A	B	B	A	B	A
1195	X_A1_1c	A1	JCVI_9871:326	AT4G16143.1	Scaffold040553	98.21	396278			(C)	Y	C	A	B	A	A	B	B	A	A	A	A	B	A	B	A	A	B	B	U	B	B	B	A	A	A	A	A	A	B	B	B	B	A	B	B	A	B	A
1196	X_A1_1c	A1	JCVI_36046:597	AT4G15530.5	Scaffold000168	98.7	20300	1.1	unknown	(T)	T	Y	A	B	A	A	B	B	U	A	A	U	B	A	U	A	A	B	B	B	B	B	U	A	A	A	A	A	A	B	B	B	B	A	B	B	A	B	U
1197	X_A1_1c	A1	JCVI_36046:69	AT4G15530.5	Scaffold000168	98.7	20300	1.1	unknown	(G)	G	K	A	B	A	A	B	B	U	A	U	U	B	A	U	A	A	B	B	U	U	B	U	U	A	A	A	A	A	B	B	B	B	A	B	B	U	B	U
1198	X_A1_1c	A1	JCVI_40169:397	AT4G15530.5	Scaffold000168	99.38	21089	1.1	unknown	(A)	R	G	A	B	A	A	B	B	U	U	A	A	B	A	B	A	A	B	B	U	B	B	U	A	A	A	A	A	U	B	B	B	B	A	B	B	A	U	A
1199	X_A1_1c	A1	JCVI_23717:102	AT3G21760.1	Scaffold000168	94.89	165095	1.1	unknown	(C)	M	C	A	B	A	A	B	B	A	A	A	A	B	A	B	A	A	B	B	U	B	B	U	A	A	A	A	A	A	B	B	B	B	A	U	B	A	U	A
1200	X_A1_1c	A1	JCVI_29349:677	AT4G14920.1	Scaffold000122	98.6	458074	1.11	unknown	(A)	A	G	A	B	A	A	B	B	A	A	A	A	B	A	B	A	A	U	B	B	B	B	B	A	A	A	A	A	A	B	B	B	B	A	B	B	A	B	U
1201	X_A1_1c	A1	JCVI_29349:1554	AT4G14920.1	Scaffold000122	98.6	458074	1.11	unknown	(C)	A	C	A	B	A	A	B	B	A	U	A	A	B	A	B	A	A	B	B	B	B	B	B	A	A	U	A	U	A	B	B	B	B	U	B	B	A	B	A
1202	X_A1_1c	A1	JCVI_10287:288	AT4G14870.1	Scaffold000122	97.52	452623	1.11	unknown	(A)	W	T	A	B	A	A	B	B	A	A	A	A	B	A	B	A	A	B	B	U	B	B	B	A	A	A	A	A	A	U	B	B	B	A	B	B	A	B	A
1203	X_A1_1c	A1	JCVI_10287:245	AT4G14870.1	Scaffold000122	97.52	452623	1.11	unknown	(C)	C	S	A	B	A	A	B	B	A	A	A	A	U	A	B	A	A	B	B	B	B	B	B	A	A	A	A	A	A	B	B	B	U	U	U	B	A	B	A
1204	X_A1_1c	A1	JCVI_3849:609	AT4G14746.1	Scaffold000122	98.57	307905	1.11	unknown	(C)	S	C	A	B	A	A	B	B		A					B	A		B		B		B			A			A	A	B	U	U		A		B
1205	X_A1_1c	A1	JCVI_3849:695	AT4G14746.1	Scaffold000122	98.57	307905	1.11	unknown	(G)	S	G	A	B	A	A	B	B	A	A	A	A	U	A	B	A	A	B	B	B	B	B	U	A	A	A	A	A	A	B	B	U	U	A	U	B	A	U	U
1206	X_A1_1c	A1	EV067425:189	AT4G14740.1	Scaffold000122	93.12	281563	1.11	unknown	(T)	Y	T	A	B	A	A	B	U		A					B	A		B		B		B			A			A	A	B				A		B
1207	X_A1_1c	A1	JCVI_7888:389	AT4G14680.1	Scaffold000122	96.93	185825	1.11	unknown	(G)	K	G	A	B	A	A	B	B	A	A	A	A	B	A	B	A	A	B	B	U	B	B	B	A	A	A	A	A	A	B	B	U	B	A	U	B	A	U	A
1208	X_A1_1c	A1	JCVI_7888:342	AT4G14680.1	Scaffold000122	96.93	185825	1.11	unknown	(A)	R	A	A	B	A	A	B	U	A	A	A	A	B	A	B	A	A	B	B	U	B	B	B	A	A	A	A	A	A	B	B	U	B	A	U	B	A	B	A
1209	X_A1_1c	A1	JCVI_7888:350	AT4G14680.1	Scaffold000122	96.93	185825	1.11	unknown	(G)	G	R	A	B	A	A	B	B	A	A	A	A	B	A	B	B	A	B	B	B	B	B	B	A	U	A	A	U	A	B	B	B	B	A	B	B	A	B	A
1210	X_A1_1c	A1	JCVI_16171:387	AT4G14680.1	Scaffold000122	83.3	184834	1.11	unknown	(T)	T	Y	A	B	A	A	B	B	A	A	A	A	B	A	B	A	A	B	B	B	B	B	B	A	A	A	A	A	A	B	B	B	B	A	B	B	A	B	A
1211	X_A1_1c	A1	JCVI_16171:459	AT4G14680.1	Scaffold000122	83.3	184834	1.11	unknown	(C)	Y	C	A	B	A	A	B	B	A	A	A	A	B	A	B	A	A	B	B	B	B	B	B	A	A	A	A	A	A	B	B	B	B	A	B	B	A	B	A
1212	X_A1_1c	A1	JCVI_16171:602	AT4G14680.1	Scaffold000122	83.3	184834	1.11	unknown	(C)	C	Y	A	B	A	A	B	B	A	A	A	A	B	A	B	A	A	B	B	B	B	B	B	A	A	A	A	A	U	B	B	B	B	A	B	B	A	B	A
1213	X_A1_1c	A1	JCVI_13652:458	AT3G22950.1	Scaffold000122	95.46	157630	1.11	unknown	(T)	Y	C	A	B	A	A	B	B	A	A	A	A	B	A	B	A	A	B	B	B	B	B	B	A	A	A	A	A	A	B	B	U	B	A	U	B	A	U	A
1214	X_A1_1c	A1	JCVI_34990:561	AT3G22970.1	Scaffold000122	78.3	141146	1.11	unknown	(G)	K	G	A	B	A	A	B	U	A	A	A	A	U	A	B	A	A	B	U	B	B	U	U	A	A	A	A	A	A	B	U	U	U	A	U	B	A	U	A
1215	X_A1_1c	A1	JCVI_33712:131	AT4G14605.1	Scaffold000122	97.69	129736	1.11	unknown	(C)	S	G	A	B	A	A	B	B	A	A	A	A	U	A	B	A	A	B	B	A	B	B	B	A	A	A	A	A	A	B	U	U	B	A	U	B	A	U	A
1216	X_A1_1c	A1	JCVI_33712:515	AT4G14605.1	Scaffold000122	97.69	129736	1.11	unknown	(A)	A	R	A	B	A	A	B	B	A	A	A	A	B	A	B	A	A	B	B	B	B	B	B	A	A	A	A	A	U	B	B	B	B	A	U	B	A	B	U
1217	X_A1_1c	A1	JCVI_33712:233	AT4G14605.1	Scaffold000122	97.69	129736	1.11	unknown	(A)	A	T	A	B	A	A	B	B	A	A	A	A	B	A	B	U	A	B	B	U	B	B	B	A	U	A	A	A	A	B	B	B	B	U	B	B	A	B	A
1218	X_A1_1c	A1	JCVI_21432:147	AT4G14605.1	Scaffold000122	98.85	129030	1.11	unknown	(T)	Y	T	A	B	A	A	B	U		A					U	A		B		B		B			A			A	A	U				A		U
1219	X_A1_1c	A1	EV072900:55	AT4G14580.1	Scaffold000122	99.47	51341	1.11	unknown	(G)	G	A	A	B	U	A	B	B	A	A	U	A	B	A	B	U	A	B	B	B	B	B	B	U	A	A	U	A	A	B	B	B	B	U	B	B	B	B	A
1220	X_A1_1c	A1	EE531020:200	AT3G23070.1	Scaffold000122	95.64	9253	1.11	unknown	(T)	T	Y	A	B	A	A	B	B	A	U	A	A	B	A	B	A	A	B	B	B	B	B	B	A	A	A	A	U	A	B	B	B	B	A	B	B	A	B	U
1221	X_A1_1c	A1	EE541553:179	AT4G14510.1	Scaffold000122	99.62	7676	1.11	unknown	(C)	C	T	A	B	A	A	B	B	A	A	A	A	B	A	B	A	A	U	B	B	B	B	B	A	A	A	A	A	A	B	B	B	B	U	B	B	A	B	A
1222	X_A1_1c	A1	EE541553:235	AT4G14510.1	Scaffold000122	99.62	7676	1.11	unknown	(C)	C	T	A	B	A	A	B	B	A	A	A	A	B	A	B	A	A	B	B	B	B	B	B	A	A	A	A	A	A	U	B	B	B	A	B	B	A	B	A
1254	X_A1_1c	A1	EX117943:638	AT1G58110.1	Scaffold000105	99.49	678088	1.14	unknown	(T)	Y	C	A	B	A	A	U	B	A	A	A	A	U	A	U	A	A	B	B	B	B	B	U	A	A	A	A	A	A	U	U	U	U	A	U	B	A	U	A
1255	X_A1_1c	A1	EX117943:712	AT1G58110.1	Scaffold000105	99.49	678088	1.14	unknown	(G)	R	A	A	B	A	A	B	B	A	A	A	A	B	A	U	A	A	B	U	A	B	B	U	A	A	A	A	A	A	U	U	U	U	A	U	B	A	U	A
1256	X_A1_1c	A1	EE421462:280	AT1G58250.1	Scaffold000105	99.56	560450	1.14	unknown	(C)	C	M	A	B	A	A	B	B	A	A	A	A	B	A	B	A	A	B	B	B	B	B	B	A	A	A	U	A	A	B	B	B	B	A	B	B	A	B	U
1257	X_A1_1c	A1	JCVI_10295:46	AT1G58280.2	Scaffold000105	92.08	532506	1.14	unknown	(G)	G	C	A	B	A	A	B	U	A	A	A	A	B	A	B	A	A	B	B	B	B	B	B	A	A	A	A	A	A	B	B	U	B	A	B	B	A	B	A
1258	X_A1_1c	A1	JCVI_20173:1344	AT1G58360.1	Scaffold000105	98.35	458039	1.14	unknown	(T)	Y	T	A	B	A	A	B	B	A	A	A	A	B	A	B	A	A	B	B	U	B	B	B	A	A	A	A	A	A	U	B	B	B	A	B	B	A	U	A
1259	X_A1_1c	A1	JCVI_20173:1476	AT1G58360.1	Scaffold000105	98.35	458039	1.14	unknown	(C)	Y	C	A	B	A	A	B	B	A	A	A	A	B	A	B	A	A	B	B	U	B	B	B	A	A	A	A	A	A	U	B	B	B	A	B	B	A	U	A
1260	X_A1_1c	A1	JCVI_8422:162	AT1G58380.1	Scaffold000105	98.57	391929	1.14	unknown	(A)	R	A	A	B	A	U	B	B	A	A	A	A	B	A	B	A	A	B	B	B	B	B	B	A	A	A	A	A	A	B	B	B	B	A	B	B	A	B	A
1261	X_A1_1c	A1	JCVI_8422:516	AT1G58380.1	Scaffold000105	98.57	391929	1.14	unknown	(G)	G	R	A	B	A	A	B	B	A	A	A	A	B	A	B	A	A	B	B	B	B	B	B	A	A	A	A	U	A	B	B	B	B	B	B	B	A	B	A
1262	X_A1_1c	A1	JCVI_8422:678	AT1G58380.1	Scaffold000105	98.57	391929	1.14	unknown	(C)	Y	C	A	B	A	A	B	B	A	A	A	A	B	A	B	A	A	B	B	B	B	B	B	A	A	A	A	A	A	B	B	B	B	A	B	B	A	B	A
1263	X_A1_1c	A1	JCVI_8422:570	AT1G58380.1	Scaffold000105	98.57	391929	1.14	unknown	(A)	W	A	A	B	A	A	B	B	A	U	A	A	B	A	B	A	A	B	B	B	B	B	B	A	A	A	A	A	A	B	B	B	B	A	B	B	A	B	A
1264	X_A1_1c	A1	JCVI_8422:327	AT1G58380.1	Scaffold000105	98.57	391929	1.14	unknown	(G)	R	W	A	B	A	A	B	B	A	A	A	A	B	A	B	A	A	B	B	B	B	B	B	A	A	A	A	A	A	B	B	B	B	A	B	B	A	B	A
1265	X_A1_1c	A1	JCVI_8422:576	AT1G58380.1	Scaffold000105	98.57	391929	1.14	unknown	(C)	K	Y	A	B	A	A	B	B	A	A	A	A	B	A	U	A	A	B	B	B	B	B	B	A	A	A	A	A	A	B	B	B	B	A	B	B	A	B	A
1266	X_A1_1c	A1	JCVI_14637:306	AT1G59520.1	Scaffold000105	93.17	385034	1.14	unknown	(T)	Y	T	A	B	A	A	B	B	A	A	A	A	U	A	B	A	A	B	B	B	B	B	B	A	A	A	A	A	A	B	B	U	B	U	U	B	A	U	A
1267	X_A1_1c	A1	JCVI_3976:93	AT1G59600.1	Scaffold000105	93.31	334089	1.14	unknown	(A)	M	C	A	B	A	A	B	B	A	A	A	A	B	A	U	A	A	B	B	U	B	B	B	A	A	A	A	A	A	B	B	U	B	A	U	B	A	U	A
1268	X_A1_1c	A1	JCVI_18681:1421	AT1G59610.1	Scaffold000105	94.18	308402	1.14	unknown	(T)	Y	T	A	B	A	A	B	B	A	A	A	A	B	A	B	A	A	B	U	B	B	B	U	A	A	A	A	A	A	B	U	U	U	A	U	B	A	U	A
1269	X_A1_1c	A1	JCVI_18681:1377	AT1G59610.1	Scaffold000105	94.18	308402	1.14	unknown	(A)	R	M	A	B	A	A	B	B	A	A	A	A	B	A	B	A	A	B	B	B	B	B	B	A	A	A	A	A	A	B	B	U	B	A	B	B	A	B	U
1270	X_A1_1c	A1	JCVI_12110:1129	AT1G59750.2	Scaffold000105	98.13	247666	1.14	unknown	(C)	C	Y	A	B	A	A	B	B	A	A	A	A	B	A	B	A	A	B	B	B	B	B	B	A	A	A	A	A	A	B	B	B	B	A	B	B	A	B	U
1271	X_A1_1c	A1	JCVI_12110:2143	AT1G59750.2	Scaffold000105	98.13	247666	1.14	unknown	(A)	R	A	A	B	A	A	B	B	A	A	A	A	B	A	B	A	A	B	U	B	B	B	U	A	A	A	A	A	A	B	U	U	B	A	U	B	A	U	A
1272	X_A1_1c	A1	JCVI_12110:636	AT1G59750.2	Scaffold000105	98.13	247666	1.14	unknown	(C)	C	Y	A	B	A	A	B	B	A	A	A	A	B	A	B	A	A	B	B	B	B	B	B	U	A	A	U	A	A	B	B	B	B	U	B	B	A	B	U
1273	X_A1_1c	A1	JCVI_12110:2193	AT1G59750.2	Scaffold000105	98.13	247666	1.14	unknown	(C)	S	C	A	B	A	A	B	B	A	A	A	A	U	A	B	A	A	B	U	B	B	B	U	A	A	A	A	A	A	B	U	U	U	A	U	B	U	U	A
1274	X_A1_1c	A1	JCVI_12110:1024	AT1G59750.2	Scaffold000105	98.13	247666	1.14	unknown	(C)	Y	C	A	B	A	A	B	B	A	A	A	A	B	A	B	A	A	B	B	B	U	B	B	A	A	A	A	A	A	B	B	U	B	A	B	B	A	U	A
1275	X_A1_1c	A1	JCVI_12110:1117	AT1G59750.2	Scaffold000105	98.13	247666	1.14	unknown	(T)	Y	T	A	B	A	A	B	B		A					B	A		B		B		B			A			A	A	U				A		B
1276	X_A1_1c	A1	JCVI_12110:723	AT1G59750.2	Scaffold000105	98.13	247666	1.14	unknown	(G)	A	R	A	B	A	U	B	B	A	A	U	A	B	A	B	A	A	B	B	B	B	B	B	U	A	A	U	A	U	B	B	B	B	A	B	B	A	B	U
1277	X_A1_1c	A1	JCVI_17036:598	AT1G59890.1	Scaffold000105	96.96	178884	1.14	unknown	(A)	A	R	A	B	A	A	B	B	U	A	U	A	B	A	B	U	U	B	B	B	B	B	B	U	U	A	U	A	U	B	B	B	B	A	B	B	U	B	U
1278	X_A1_1c	A1	JCVI_91:132	AT1G59900.1	Scaffold000105	97.39	161315	1.14	unknown	(A)	A	M	A	B	A	A	B	B	A	A	A	A	B	A	B	A	A	B	B	B	B	B	B	A	A	A	A	A	A	B	B	B	B	A	B	B	A	B	A
1279	X_A1_1c	A1	JCVI_91:225	AT1G59900.1	Scaffold000105	97.39	161315	1.14	unknown	(A)	R	A	A	B	A	A	B	B	A	A	A	A	B	A	B	A	A	B	B	U	B	B	B	A	A	A	A	A	A	B	B	B	B	A	B	B	A	B	A
1280	X_A1_1c	A1	JCVI_91:1318	AT1G59900.1	Scaffold000105	97.39	161315	1.14	unknown	(C)	G	C	A	B	A	A	B	B	A	A	A	A	B	A	B	U	A	B	B	B	B	B	B	A	A	A	A	A	A	B	B	B	B	A	B	B	A	B	U
1281	X_A1_1c	A1	JCVI_34031:1548	AT1G59990.1	Scaffold000105	80.35	122931	1.14	unknown	(A)	R	A	A	B	A	A	B	B	A	A	A	A	B	A	B	A	A	B	B	B	B	B	B	A	A	A	A	U	A	B	B	B	B	A	B	B	A	B	A
1282	X_A1_1c	A1	JCVI_10426:663	AT1G60140.1	Scaffold000076	98.39	1185528	1.18	unknown	(C)	C	T	A	B	A	A	B	B	A	A	A	A	B	A	B	A	A	B	B	U	B	B	B	A	A	A	A	A	A	B	B	B	B	A	B	B	A	B	A
1283	X_A1_1c	A1	EV207492:130	AT1G60160.1	Scaffold000076	93.88	1158846	1.18	unknown	(T)	Y	T	A	B	A	A	B	B	A	A	A	A	B	A	B	A	A	B	B	B	B	B	B	A	A	A	A	A	A	B	B	U	U	A	U	B	A	U	A
1284	X_A1_1c	A1	JCVI_26927:387	AT1G60160.1	Scaffold000076	96.16	1158414	1.18	unknown	(G)	K	G	A	B	A	A	B	B	A	A	A	A	B	A	B	A	A	B	B	B	B	B	B	A	A	A	A	A	A	B	B	U	B	A	B	B	A	B	A
1285	X_A1_1c	A1	JCVI_26927:174	AT1G60160.1	Scaffold000076	96.16	1158414	1.18	unknown	(T)	T	Y	A	B	A	A	B	B	A	A	A	A	B	A	B	A	A	B	B	B	B	B	B	A	A	A	A	A	A	B	B	B	B	U	B	B	A	B	A
1286	X_A1_1c	A1	JCVI_33209:98	AT1G60200.1	Scaffold000076	97.65	1140373	1.18	unknown	(C)	C	T	A	B	A	A	B	B	A	A	A	A	B	A	B	A	A	B	B	B	B	B	B	A	A	A	A	A	A	B	B	B	B	A	B	B	A	B	A
1287	X_A1_1c	A1	JCVI_17787:757	AT1G60420.1	Scaffold000076	93.37	1071604	1.18	unknown	(A)	M	A	A	B	A	A	B	B	A	A	A	A	B	A	B	A	A	B	B	B	B	B	B	A	A	A	A	A	A	B	B	B	B	A	B	B	A	U	A
1288	X_A1_1c	A1	JCVI_17787:1305	AT1G60420.1	Scaffold000076	93.37	1071604	1.18	unknown	(A)	G	R	A	B	A	A	B	B	A	A	A	A	B	A	B	A	A	B	B	B	B	B	B	A	A	A	A	A	A	B	B	B	B	U	B	B	A	B	A
1289	X_A1_1c	A1	JCVI_17787:1338	AT1G60420.1	Scaffold000076	93.37	1071604	1.18	unknown	(G)	G	R	A	B	A	A	B	B	A	A	A	A	B	A	B	A	A	B	B	B	B	B	B	A	A	A	A	A	A	B	B	B	B	U	B	B	A	B	A
1290	X_A1_1c	A1	JCVI_17787:1212	AT1G60420.1	Scaffold000076	93.37	1071604	1.18	unknown	(C)	T	Y	A	B	A	A	B	B	A	A	A	A	B	A	B	A	A	B	B	B	B	B	B	A	A	A	A	A	A	B	B	B	B	A	B	B	A	U	A
1291	X_A1_1c	A1	JCVI_17787:537	AT1G60420.1	Scaffold000076	93.37	1071604	1.18	unknown	(A)	W	A	A	B	A	A	B	B	A	A	A	A	B	A	B	A	A	B	U	B	U	B	B	A	A	A	A	A	A	B	U	U	B	A	U	B	A	U	A
1292	X_A1_1c	A1	JCVI_17787:1014	AT1G60420.1	Scaffold000076	93.37	1071604	1.18	unknown	(C)	C	Y	A	B	A	A	B	B	A	A	A	A	B	A	B	A	A	B	B	B	B	B	B	A	A	A	A	A	U	B	B	B	B	U	B	B	A	B	A
1293	X_A1_1c	A1	JCVI_17787:753	AT1G60420.1	Scaffold000076	93.37	1071604	1.18	unknown	(C)	Y	C	A	B	A	A	B	B	A	A	A	A	B	A	B	B	A	B	B	B	B	B	B	A	A	A	A	A	A	B	B	B	B	A	B	B	A	U	A
1294	X_A1_1c	A1	JCVI_17787:1055	AT1G60420.1	Scaffold000076	93.37	1071604	1.18	unknown	(C)	S	C	A	B	A	A	B	B	A	A	A	A	B	A	B	A	A	B	B	B	B	B	B	A	A	A	A	A	A	B	B	U	B	A	B	B	A	U	A
1295	X_A1_1c	A1	JCVI_17787:546	AT1G60420.1	Scaffold000076	93.37	1071604	1.18	unknown	(A)	R	A	A	B	A	A	B	A		A					B	A		U		B		B			A			A	A	U				A		B
1296	X_A1_1c	A1	JCVI_17787:849	AT1G60420.1	Scaffold000076	93.37	1071604	1.18	unknown	(C)	Y	C	A	B	A	A	B	B	A	A	U	A	B	U	B	A	U	B	B	U	B	B	B	A	A	A	U	A	A	B	B	B	B	A	B	B	U	B	A
1297	X_A1_1c	A1	JCVI_17787:465	AT1G60420.1	Scaffold000076	93.37	1071604	1.18	unknown	(C)	Y	C	A	B	A	A	B	B	A	A	A	A	B	A	B	A	A	B	B	A	B	B	B	A	A	A	A	A	A	B	B	B	B	A	B	U	A	U	A
1298	X_A1_1c	A1	JCVI_17787:933	AT1G60420.1	Scaffold000076	93.37	1071604	1.18	unknown	(C)	Y	C	A	B	A	U	B	B	A	A	A	A	B	A	B	A	A	B	B	U	B	B	B	A	A	A	A	A	A	A	B	B	B	A	B	B	U	U	A
1299	X_A1_1c	A1	JCVI_17787:495	AT1G60420.1	Scaffold000076	93.37	1071604	1.18	unknown	(T)	Y	T	A	B	A	U	B	U	A	A	A	A	B	A	B	A	A	B	U	A	U	U	B	A	A	A	A	A	A	B	B	B	B	A	U	B	A	A	A
1300	X_A1_1c	A1	JCVI_17787:885	AT1G60420.1	Scaffold000076	93.37	1071604	1.18	unknown	(G)	G	R	A	B	A	A	A	B	A	A	A	A	A	A	B	U	A	B	B	B	B	B	B	A	U	A	A	A	A	B	A	A	A	U	A	B	A	U	A
1301	X_A1_1c	A1	JCVI_17787:1074	AT1G60420.1	Scaffold000076	93.37	1071604	1.18	unknown	(G)	R	W	A	B	A	A	B	B	A	A	A	A	B	A	B	A	A	B	B	B	B	B	B	A	A	A	A	A	A	B	B	B	B	A	B	B	A	B	A
1302	X_A1_1c	A1	JCVI_18046:504	AT1G60460.3	Scaffold000076	89.01	1006628	1.18	unknown	(T)	T	Y	A	B	A	A	B	B	A	A	A	A	B	A	B	A	A	B	B	B	B	B	B	A	A	U	A	A	A	B	B	B	B	A	B	B	A	U	U
1303	X_A1_1c	A1	JCVI_18046:389	AT1G60460.3	Scaffold000076	89.01	1006628	1.18	unknown	(T)	T	K	A	B	A	A	B	B	A	A	A	A	B	A	B	A	A	B	B	B	B	B	B	A	A	A	A	A	A	B	B	B	B	A	B	B	A	B	U
1304	X_A1_1c	A1	JCVI_18046:446	AT1G60460.3	Scaffold000076	89.01	1006628	1.18	unknown	(C)	Y	C	A	B	A	A	B	B	A	A	A	A	B	A	B	A	A	B	B	B	B	B	B	A	A	A	A	A	U	B	B	U	U	A	U	B	A	U	A
1305	X_A1_1c	A1	JCVI_18046:508	AT1G60460.3	Scaffold000076	89.01	1006628	1.18	unknown	(T)	Y	W	A	B	A	A	B	B	A	A	A	A	B	A	B	A	A	B	B	B	B	B	B	A	A	A	A	A	A	B	B	B	B	A	B	B	A	U	A
1306	X_A1_1c	A1	JCVI_18046:618	AT1G60460.3	Scaffold000076	89.01	1006628	1.18	unknown	(G)	C	G	A	B	A	A	B	B	A	A	A	A	B	A	B	A	A	B	B	U	B	B	B	A	A	A	A	A	A	B	U	U	B	A	B	B	A	B	A
1307	X_A1_1c	A1	JCVI_18303:111	AT1G60900.1	Scaffold000076	92.48	790184	1.18	unknown	(A)	G	A	A	B	A	A	B	B	A	A	A	A	B	A	B	A	A	B	B	B	B	B	B	A	A	A	A	A	A	U	B	B	B	A	B	B	A	U	A
1308	X_A1_1c	A1	JCVI_6831:411	AT1G60900.1	Scaffold000076	98.48	790124	1.18	unknown	(C)	C	Y	A	B	A	A	B	B	A	A	A	A	B	A	B	A	A	B	B	B	B	B	B	A	A	A	A	A	A	B	B	B	B	A	B	B	A	B	U
1309	X_A1_1c	A1	JCVI_6831:213	AT1G60900.1	Scaffold000076	98.48	790124	1.18	unknown	(C)	Y	C	A	B	A	A	B	B	A	A	A	A	B	A	B	A	A	B	B	B	B	B	B	A	A	A	A	A	A	B	B	B	B	A	B	B	A	U	A
1310	X_A1_1c	A1	JCVI_6831:591	AT1G60900.1	Scaffold000076	98.48	790124	1.18	unknown	(C)	C	Y	A	B	A	A	B	B	A	A	A	A	B	A	B	A	A	B	B	B	B	B	B	A	A	A	A	A	A	B	B	B	B	U	B	B	A	B	A
1311	X_A1_1c	A1	JCVI_6831:147	AT1G60900.1	Scaffold000076	98.48	790124	1.18	unknown	(G)	R	S	A	B	A	A	B	B	A	A	A	A	B	A	B	A	A	B	B	B	B	B	B	A	A	A	A	A	A	B	B	B	B	A	B	B	A	B	A
1312	X_A1_1c	A1	EX089178:486	AT2G35630.1	Scaffold000076	95.17	748559	1.18	unknown	(A)	A	G	A	B	A	A	B	B	A	A	A	A	B	A	B	A	A	B	B	B	B	B	B	A	A	A	A	A	A	B	B	B	B	A	B	B	A	B	A
1313	X_A1_1c	A1	ES917232:293	AT1G10950.1	Scaffold000076	96.34	740984	1.18	unknown	(A)	A	M	A	B	A	A	B	B	A	A	A	A	B	A	B	A	A	B	B	B	B	B	B	U	A	A	U	A	A	B	B	B	B	A	B	B	U	B	U
1314	X_A1_1c	A1	JCVI_37930:1192	AT5G09890.1	Scaffold000076	93.4	719941	1.18	unknown	(G)	G	K	A	B	A	A	B	B		A					B	A		B		B		B			A			A	A	B				A		B
1315	X_A1_1c	A1	JCVI_37930:640	AT5G09890.1	Scaffold000076	93.4	719941	1.18	unknown	(G)	R	G	A	B	A	A	B	B	A	A	A	A	U	U	B	A	A	B	U	B	U	B	U	A	A	A	A	A	A	B	B	U	B	A	U	B	A	U	A
1316	X_A1_1c	A1	JCVI_37930:1309	AT5G09890.1	Scaffold000076	93.4	719941	1.18	unknown	(G)	K	G	A	B	A	A	B	B	A	A	A	A	B	A	B	A	A	B	B	B	B	B	U	A	A	A	A	A	A	B	B	U	B	A	B	B	A	U	A
1317	X_A1_1c	A1	JCVI_37930:1477	AT5G09890.1	Scaffold000076	93.4	719941	1.18	unknown	(G)	G	R	A	B	A	A	B	B	A	A	A	A	B	A	B	A	A	B	B	B	B	B	B	A	A	A	A	A	A	B	B	B	B	A	B	B	A	B	U
1318	X_A1_1c	A1	JCVI_18022:659	AT1G60990.1	Scaffold000076	83.29	685629	1.18	unknown	(A)	A	R	A	B	A	A	B	B	A	A	A	A	B	A	B	A	A	B	B	B	B	B	B	A	A	A	A	A	A	B	B	B	B	A	B	B	A	B	U
1319	X_A1_1c	A1	JCVI_18022:689	AT1G60990.1	Scaffold000076	83.29	685629	1.18	unknown	(G)	K	G	A	B	A	A	B	B	A	A	A	A	B	A	B	A	A	B	B	U	B	B	B	A	A	A	A	A	A	B	U	U	B	A	U	B	A	U	A
1320	X_A1_1c	A1	JCVI_18022:683	AT1G60990.1	Scaffold000076	83.29	685629	1.18	unknown	(A)	A	R	A	B	A	U	B	B	A	A	A	A	B	A	B	A	A	B	B	B	B	B	B	A	A	A	A	A	A	B	B	B	B	U	B	B	A	B	A
1321	X_A1_1c	A1	JCVI_18022:288	AT1G60990.1	Scaffold000076	83.29	685629	1.18	unknown	(G)	G	A	A	B	A	A	B	U	A	A	A	A	B	A	B	A	A	B	B	B	B	B	B	A	A	A	A	A	A	B	B	B	B	A	U	B	A	B	A
1322	X_A1_1c	A1	JCVI_13793:539	AT1G60995.1	Scaffold000076	78.71	661094	1.18	unknown	(A)	R	A	A	B	A	A	B	B	A	A	A	A	B	A	B	A	A	B	B	B	B	B	B	A	A	A	A	A	A	B	B	U	B	A	U	B	A	U	A
1323	X_A1_1c	A1	JCVI_11923:469	AT1G61040.1	Scaffold000076	98.37	643556	1.18	unknown	(G)	A	R	A	B	A	A	B	B	A	A	A	A	B	A	B	A	A	B	B	B	B	B	B	A	A	A	A	A	A	B	B	B	B	A	B	B	U	B	U
1324	X_A1_1c	A1	JCVI_39338:321	AT1G61040.1	Scaffold000076	99.69	642849	1.18	unknown	(T)	Y	T	A	B	A	A	B	B	A	A	A	A	B	A	B	A	A	B	B	B	B	B	B	A	A	A	A	A	A	B	B	U	U	A	A	B	A	U	A
1325	X_A1_1c	A1	JCVI_39338:117	AT1G61040.1	Scaffold000076	99.69	642849	1.18	unknown	(C)	T	Y	A	B	A	A	B	B	A	A	A	A	B	A	B	A	A	B	B	B	B	B	B	A	A	A	A	U	A	B	B	B	B	A	B	B	A	B	U
1326	X_A1_1c	A1	JCVI_39338:81	AT1G61040.1	Scaffold000076	99.69	642849	1.18	unknown	(A)	G	R	A	B	U	A	B	B	A	A	A	A	B	A	B	A	A	B	B	B	B	B	B	A	A	A	A	A	U	B	B	B	B	A	B	B	A	B	U
1327	X_A1_1c	A1	JCVI_39338:174	AT1G61040.1	Scaffold000076	99.69	642849	1.18	unknown	(A)	W	A	A	B	A	A	B	B	A	A	A	A	B	A	B	A	A	B	B	B	B	B	B	A	A	A	A	A	A	A	B	U	U	A	U	B	A	U	A
1328	X_A1_1c	A1	JCVI_39338:271	AT1G61040.1	Scaffold000076	99.69	642849	1.18	unknown	(G)	S	G	A	B	A	A	B	B	A	A	A	A	B	A	B	A	A	B	B	B	B	B	B	A	A	A	A	A	A	U	B	U	B	A	U	U	A	U	A
1329	X_A1_1c	A1	JCVI_11959:255	AT1G61040.1	Scaffold000076	92.8	642167	1.18	unknown	(A)	R	A	A	B	A	A	B	B	A	A	A	A	B	A	B	A	A	B	U	B	B	B	B	A	A	A	A	A	A	B	B	U	B	A	U	B	A	U	A
1330	X_A1_1c	A1	JCVI_11959:210	AT1G61040.1	Scaffold000076	92.8	642167	1.18	unknown	(C)	S	C	A	B	A	A	B	U	A	A	A	A	B	A	B	A	A	B	U	B	B	B	B	A	A	A	A	A	A	B	U	U	B	A	U	B	A	U	A
1331	X_A1_1c	A1	JCVI_11959:231	AT1G61040.1	Scaffold000076	92.8	642167	1.18	unknown	(C)	C	Y	A	B	A	U	B	B	U	A	U	U	B	U	B	A	U	B	B	B	B	B	B	A	A	U	A	A	A	B	B	B	B	A	B	B	U	B	U
1332	X_A1_1c	A1	JCVI_11959:243	AT1G61040.1	Scaffold000076	92.8	642167	1.18	unknown	(A)	A	R	A	B	A	A	B	U	A	A	U	U	B	U	B	A	A	B	B	B	B	B	B	A	U	U	A	A	U	B	B	B	B	A	B	B	U	B	U
1333	X_A1_1c	A1	JCVI_37451:414	AT1G61100.1	Scaffold000076	98.83	618864	1.18	unknown	(A)	A	R	A	B	A	A	B	B	A	A	A	A	B	A	B	A	A	B	B	B	B	B	B	A	U	A	A	A	A	B	B	B	B	A	B	B	A	B	U
1334	X_A1_1c	A1	JCVI_37451:518	AT1G61100.1	Scaffold000076	98.83	618864	1.18	unknown	(G)	S	G	A	B	A	A	B	B	A	A	A	A	B	A	B	A	A	B	B	U	B	B	B	A	A	A	A	A	A	B	B	B	B	A	B	B	A	U	A
1335	X_A1_1c	A1	JCVI_37451:665	AT1G61100.1	Scaffold000076	98.83	618864	1.18	unknown	(G)	W	K	A	B	A	A	B	B	A	A	A	A	B	A	U	A	A	B	B	B	B	B	B	A	U	A	A	A	A	B	B	B	B	A	B	B	A	B	A
1336	X_A1_1c	A1	JCVI_18214:513	AT1G61140.1	Scaffold000076	88.85	581222	1.18	unknown	(G)	R	G	A	B	A	A	B	U	A	A	A	A	U	A	B	A	A	B	U	B	B	B	U	A	A	A	A	A	A	B	U	U	U	A	U	B	A	U	A
1337	X_A1_1c	A1	JCVI_2228:553	AT1G61150.1	Scaffold000076	72.16	568236	1.18	unknown	(A)	M	A	A	B	A	A	B	B	A	A	A	A	B	A	U	A	A	B	B	B	B	B	B	A	A	A	A	A	A	B	B	U	B	U	U	U	A	U	A
1338	X_A1_1c	A1	JCVI_2228:364	AT1G61150.1	Scaffold000076	72.16	568236	1.18	unknown	(G)	C	G	A	B	A	A	B	B	A	A	A	A	B	A	B	A	A	B	B	B	B	B	B	A	A	A	A	A	A	B	B	B	B	U	B	B	A	B	A
1339	X_A1_1c	A1	JCVI_2228:363	AT1G61150.1	Scaffold000076	72.16	568236	1.18	unknown	(G)	G	C	A	B	A	A	B	B	A	A	U	A	B	A	B	A	A	B	B	B	B	B	B	A	A	A	A	A	A	B	B	B	B	U	B	B	A	B	A
1340	X_A1_1c	A1	ES935436:326	AT1G61210.1	Scaffold000076	89.47	526612	1.18	unknown	(A)	T	A	A	B	A	A	B	B	A	A	A	A	B	A	B	A	A	B	B	B	B	B	B	U	A	A	U	A	A	B	B	B	B	A	B	B	A	B	A
1341	X_A1_1c	A1	ES998935:575	AT1G61210.1	Scaffold000076	77.25	526556	1.18	unknown	(G)	G	S	A	B	A	A	B	B	A	A	A	U	B	U	B	A	A	B	B	B	U	B	B	U	B	A	U	A	A	B	U	B	B	A	U	B	U	U	U
1342	X_A1_1c	A1	ES998935:590	AT1G61210.1	Scaffold000076	77.25	526556	1.18	unknown	(G)	G	S	A	B	A	U	B	B	A	A	A	U	B	A	B	A	A	B	B	B	U	B	B	U	B	A	U	A	A	B	B	B	B	U	U	B	U	U	U
1343	X_A1_1c	A1	JCVI_21464:464	AT1G61210.1	Scaffold000076	97.4	521872	1.18	unknown	(C)	C	M	A	B	A	A	B	B	A	A	U	U	B	A	B	A	A	B	B	B	B	B	B	U	A	A	U	A	A	B	B	B	B	A	B	B	U	B	U
1344	X_A1_1c	A1	JCVI_21464:307	AT1G61210.1	Scaffold000076	97.4	521872	1.18	unknown	(C)	S	C	A	B	A	A	B	B		A					B	A		B		B		B			A			A	A	B				A		B
1345	X_A1_1c	A1	JCVI_21464:430	AT1G61210.1	Scaffold000076	97.4	521872	1.18	unknown	(T)	Y	T	A	B	A	A	B	B	A	A	A	A	B	A	B	A	A	B	U	U	U	B	U	A	A	A	A	A	A	B	U	U	U	A	U	B	A	U	A
1346	X_A1_1c	A1	EX086157:672	AT1G61210.1	Scaffold000076	100	520379	1.18	unknown	(A)	C	M	A	B	A	U	B	B	A	A	A	A	B	A	B	A	A	B	B	B	B	B	B	A	A	A	A	A	A	B	B	U	B	A	U	B	A	U	U
1347	X_A1_1c	A1	EX086157:117	AT1G61210.1	Scaffold000076	100	520379	1.18	unknown	(A)	C	A	A	B	A	A	B	B	A	A	A	A	B	A	U	A	A	B	B	U	B	B	B	A	A	A	A	A	A	B	B	B	B	A	B	B	A	B	A
1348	X_A1_1c	A1	JCVI_10046:560	AT1G61240.1	Scaffold000076	84.03	504215	1.18	unknown	(C)	Y	C	A	B	A	A	B	B		A					B	U		U		A		B			A			A	A	B				A		B
1349	X_A1_1c	A1	JCVI_1159:379	AT1G61250.1	Scaffold000076	91.98	500993	1.18	unknown	(G)	C	S	A	B	A	A	B	B	A	A	A	A	B	A	B	A	A	B	B	B	B	B	B	A	A	A	A	A	A	B	B	B	B	A	B	B	A	B	A
1350	X_A1_1c	A1	JCVI_1159:864	AT1G61250.1	Scaffold000076	91.98	500993	1.18	unknown	(A)	A	R	A	B	A	A	B	B	A	A	A	A	B	A	B	A	A	B	B	B	B	B	B	A	B	A	A	A	A	B	B	B	B	U	B	B	A	B	U
1351	X_A1_1c	A1	JCVI_14378:247	AT1G61770.1	Scaffold000076	93.64	82084	1.18	unknown	(C)	C	Y	A	B	A	A	B	B	A	A	A	A	B	A	B	A	A	B	B	B	B	B	B	A	A	A	A	A	A	B	B	B	B	A	B	B	A	B	A
1352	X_A1_1c	A1	JCVI_1096:727	AT1G61790.1	Scaffold000076	86.18	78318	1.18	unknown	(G)	S	G	A	B	A	A	B	B	A	A	A	A	B	A	B	A	A	B	B	A	B	B	B	A	A	A	A	A	A	B	B	U	B	A	B	B	A	U	A
1353	X_A1_1c	A1	JCVI_1096:230	AT1G61790.1	Scaffold000076	86.18	78318	1.18	unknown	(G)	S	G	A	B	A	A	B	B	A	A	A	A	B	A	U	B	A	B	B	B	B	B	B	A	A	A	A	A	A	B	B	B	B	A	B	B	A	U	A
1354	X_A1_1c	A1	JCVI_1096:217	AT1G61790.1	Scaffold000076	86.18	78318	1.18	unknown	(C)	C	Y	A	B	A	B	B	B	A	B	A	A	B	A	B	B	A	B	B	B	B	B	B	A	U	A	A	A	A	B	B	B	B	U	B	B	A	B	A
1355	X_A1_1c	A1	JCVI_23239:200	AT1G61790.1	Scaffold000076	96.55	57121	1.18	unknown	(A)	A	R	A	B	A	A	B	B	A	A	A	A	B	A	B	A	A	B	B	B	B	B	B	A	A	A	A	A	A	B	B	B	B	A	B	B	A	B	U
1356	X_A1_1c	A1	JCVI_23239:195	AT1G61790.1	Scaffold000076	96.55	57121	1.18	unknown	(G)	S	G	A	B	A	A	B	B	A	A	A	A	B	A	B	A	A	B	B	U	B	B	B	A	A	A	A	A	A	B	B	B	B	A	B	B	A	U	A
1357	X_A1_1c	A1	JCVI_19583:350	AT1G61890.1	Scaffold000061	100	1353076	1.16	+	(T)	Y	C	A	B	A	A	B	B	A	A	A	A	B	A	B	A	A	B	B	B	B	B	B	A	A	A	A	A	A	B	B	U	B	A	U	B	A	U	A
1358	X_A1_1c	A1	JCVI_19583:463	AT1G61890.1	Scaffold000061	100	1353076	1.16	+	(T)	Y	C	A	B	A	A	B	B	A	A	A	A	B	A	U	A	A	B	B	B	B	B	U	A	A	A	A	A	A	B	B	U	B	A	B	B	A	U	A
1359	X_A1_1c	A1	JCVI_18855:92	AT3G21670.1	Scaffold000042	96.25	1330092	1.17	-	(T)	Y	T	A	B	A	A	A	U		A					B	A		U		A		A			A			A	A	B				A		B
1360	X_A1_1c	A1	JCVI_23220:163	AT3G21690.1	Scaffold000042	98.16	1287510	1.17	-	(G)	R	G	A	B	A	A	B	B	A	A	A	A	B	A	B	A	A	B	B	U	B	B	B	A	A	A	A	A	A	B	B	B	B	A	B	B	A	B	A
1361	X_A1_1c	A1	JCVI_22769:213	AT3G21690.1	Scaffold000042	98.06	1283141	1.17	-	(T)	Y	C	A	B	A	A	B	B	A	A	A	A	B	A	B	A	A	B	B	B	B	B	B	A	A	A	A	A	A	U	B	B	B	A	B	B	A	B	A
1362	X_A1_1c	A1	JCVI_25057:550	AT3G21790.1	Scaffold000042	88.08	1230049	1.17	-	(T)	W	T	A	B	A	A	B	U		A					B	A		B		B		B			A			A	U	B				A		B
1363	X_A1_1c	A1	JCVI_1654:71	AT3G22110.1	Scaffold000042	92.81	1126547	1.17	-	(G)	K	G	A	B	A	A	B	B	A	A	A	A	B	A	B	A	A	B	B	B	B	B	B	A	A	A	A	A	A	B	B	U	B	A	U	B	A	U	A
1364	X_A1_1c	A1	JCVI_1654:89	AT3G22110.1	Scaffold000042	92.81	1126547	1.17	-	(A)	A	R	A	B	A	A	B	B	A	A	A	A	B	A	B	U	A	B	B	B	B	B	B	A	A	A	A	A	A	B	B	B	B	A	B	B	A	B	A
1365	X_A1_1c	A1	JCVI_1654:88	AT3G22110.1	Scaffold000042	92.81	1126547	1.17	-	(A)	A	W	A	B	A	A	B	B	A	A	A	A	B	A	B	U	A	B	B	B	B	B	B	A	A	A	A	A	A	B	B	B	B	A	B	B	A	B	A
1366	X_A1_1c	A1	JCVI_1654:397	AT3G22110.1	Scaffold000042	92.81	1126547	1.17	-	(C)	K	T	A	B	A	A	U	B	A	A	A	A	B	A	B	A	A	B	B	U	B	B	B	A	A	A	A	A	A	U	B	B	B	A	B	B	A	B	A
1367	X_A1_1c	A1	JCVI_15201:1485	AT3G22200.1	Scaffold000042	95.1	1078474	1.17	-	(A)	G	R	A	B	A	A	B	B	A	A	A	A	B	A	B	A	A	B	B	B	B	B	B	A	A	A	A	A	A	B	B	B	B	A	B	B	A	B	A
1368	X_A1_1c	A1	JCVI_15201:903	AT3G22200.1	Scaffold000042	95.1	1078474	1.17	-	(A)	A	W	A	B	A	A	B	B	A	A	A	A	B	A	B	A	A	B	B	B	B	B	B	A	A	A	A	A	A	B	B	B	B	A	B	B	A	B	A
1369	X_A1_1c	A1	JCVI_15201:288	AT3G22200.1	Scaffold000042	95.1	1078474	1.17	-	(G)	T	K	A	B	A	A	B	B	A	A	A	A	B	A	B	A	A	B	B	B	B	B	B	A	A	A	A	A	A	B	B	B	B	U	B	B	A	B	A
1370	X_A1_1c	A1	JCVI_15201:1035	AT3G22200.1	Scaffold000042	95.1	1078474	1.17	-	(T)	T	W	A	B	A	A	B	B	A	U	A	A	B	A	B	A	A	B	B	B	B	B	B	A	A	A	A	A	U	B	B	B	B	A	B	B	A	B	A
1371	X_A1_1c	A1	JCVI_15201:936	AT3G22200.1	Scaffold000042	95.1	1078474	1.17	-	(T)	Y	T	A	B	A	A	B	B	A	A	A	A	B	A	B	A	A	U	B	B	B	B	B	A	A	A	A	A	A	U	B	B	B	A	B	B	A	B	A
1372	X_A1_1c	A1	JCVI_7581:266	AT3G22230.1	Scaffold000042	87.46	1069286	1.17	-	(C)	G	S	A	B	U	U	B	B	A	A	A	A	B	A	B	U	A	B	B	B	B	B	B	A	A	A	A	U	B	B	B	B	B	A	B	B	A	B	A
1373	X_A1_1c	A1	JCVI_32734:298	AT3G22260.1	Scaffold000042	98.7	1044317	1.17	-	(T)	Y	T	A	B	A	A	B	U	A	A	A	A	U	A	U	A	A	B	U	B	U	B	U	A	A	A	A	A	A	A	U	U	U	A	U	B	A	U	A
1374	X_A1_1c	A1	JCVI_5315:525	AT4G14990.1	Scaffold000042	99.72	1040861	1.17	-	(A)	W	A	A	B	A	A	B	B		A					B	A		B		B		B			A			A	A	B				A		B
1375	X_A1_1c	A1	JCVI_5315:237	AT4G14990.1	Scaffold000042	99.72	1040861	1.17	-	(C)	Y	C	A	B	A	A	B	B	A	A	A	A	U	A	B	A	A	B	U	B	U	B	U	A	U	A	A	A	A	B	U	U	U	A	U	B	A	U	A
1376	X_A1_1c	A1	EV133089:352	AT3G22270.1	Scaffold000042	94.39	1040247	1.17	-	(C)	Y	C	A	B	A	A	B	B		A					B	A		B		B		B			A			A	A	B				A		B
1377	X_A1_1c	A1	JCVI_15366:68	AT3G22380.1	Scaffold000042	94.81	966195	1.17	-	(G)	G	K	A	B	A	A	B	B	A	A	A	A	B	A	B	A	A	B	B	B	B	B	B	A	A	A	A	A	A	B	B	B	B	A	B	B	A	B	U
1378	X_A1_1c	A1	JCVI_15366:645	AT3G22380.1	Scaffold000042	94.81	966195	1.17	-	(T)	T	Y	A	B	A	A	B	B	A	A	A	A	B	A	B	A	A	B	B	B	B	B	B	A	A	A	A	A	A	B	B	B	B	A	B	B	U	B	U
1379	X_A1_1c	A1	JCVI_15366:80	AT3G22380.1	Scaffold000042	94.81	966195	1.17	-	(G)	S	G	A	B	A	A	B	B	A	A	A	A	B	A	B	A	A	B	B	B	U	B	B	A	A	A	A	A	A	B	B	B	B	A	B	B	A	U	A
1380	X_A1_1c	A1	JCVI_15366:359	AT3G22380.1	Scaffold000042	94.81	966195	1.17	-	(A)	A	W	A	B	A	A	B	B		A					B	A		B		B		B			A			A	A	B				A		B
1381	X_A1_1c	A1	JCVI_15366:268	AT3G22380.1	Scaffold000042	94.81	966195	1.17	-	(C)	C	Y	A	B	A	A	B	B	A	A	A	A	B	A	B	A	A	B	B	B	B	B	B	A	A	A	A	A	A	B			B	A	B	B	A	B	U
1382	X_A1_1c	A1	JCVI_15366:497	AT3G22380.1	Scaffold000042	94.81	966195	1.17	-	(C)	C	S	A	B	A	A	B	B	A	A	U	U	U	U	B	A	A	B	B	B	B	B	B	U	A	U	U	A	A	B	B	B	B	A	B	U	U	U	U
1383	X_A1_1c	A1	JCVI_15366:374	AT3G22380.1	Scaffold000042	94.81	966195	1.17	-	(T)	K	T	A	B	A	A	B	B	A	B	A	A	B	A	B	A	A	U	B	U	U	B	B	A	A	A	A	A	A	U	U	U	B	A	U	B	A	U	A
1384	X_A1_1c	A1	JCVI_15366:492	AT3G22380.1	Scaffold000042	94.81	966195	1.17	-	(G)	R	G	A	B	A	A	B	B	A	A	A	A	B	A	U	A	A	U	B	U	B	B	B	A	A	A	A	A	A	B	B	B	B	A	B	B	A	U	A
1385	X_A1_1c	A1	JCVI_7889:237	AT3G22440.1	Scaffold000042	98.07	920396	1.17	-	(G)	S	G	A	B	A	A	B	B	A	A	A	A	B	A	B	A	A	B	B	B	B	B	B	A	A	A	A	A	A	U	B	B	B	A	B	B	A	B	A
1386	X_A1_1c	A1	JCVI_830:1055	AT3G22440.1	Scaffold000042	82.72	919122	1.17	-	(A)	A	R	A	B	A	A	B	B	A	A	A	A	B	A	B	A	A	B	B	B	B	B	B	A	A	A	A	A	A	B	B	B	B	U	B	B	A	B	A
1387	X_A1_1c	A1	JCVI_830:1015	AT3G22440.1	Scaffold000042	82.72	919122	1.17	-	(T)	W	T	A	B	A	A	B	B	A	A	A	A	B	A	B	A	A	B	B	U	B	U	B	A	A	A	A	A	A	B	B	B	B	A	B	B	A	B	A
1388	X_A1_1c	A1	JCVI_6704:462	AT3G22520.1	Scaffold000042	92.46	904408	1.17	-	(C)	T	C	A	B	A	A	B	B	A	A	A	A	B	A	B	A	A	U	B	B	B	B	B	A	U	A	A	A	A	U	B	U	B	A	B	B	A	B	A
1389	X_A1_1c	A1	JCVI_4424:1357	AT4G14840.1	Scaffold000042	93.11	903101	1.17	-	(C)	Y	C	A	B	A	A	B	B	A	A	A	A	B	A	U	A	A	B	B	B	B	B	B	A	A	A	A	A	A	B	B	U	B	A	U	B	A	U	A
1390	X_A1_1c	A1	JCVI_4424:1309	AT4G14840.1	Scaffold000042	93.11	903101	1.17	-	(A)	A	R	A	B	A	A	B	B	A	A	A	A	B	A	B	A	A	B	B	B	B	B	B	A	A	A	A	A	A	B	B	B	B	A	B	B	A	B	U
1391	X_A1_1c	A1	JCVI_4424:1399	AT4G14840.1	Scaffold000042	93.11	903101	1.17	-	(G)	G	R	A	B	A	A	B	B	A	A	A	A	B	A	B	A	A	B	B	B	B	B	B	A	A	A	A	A	A	B	B	B	B	A	B	B	A	B	U
1392	X_A1_1c	A1	JCVI_4424:1252	AT4G14840.1	Scaffold000042	93.11	903101	1.17	-	(A)	W	A	A	B	A	A	B	B	A	A	A	A	B	A	B	A	A	B	B	U	B	B	B	A	A	A	A	A	A	B	B	U	B	A	B	B	A	U	A
1393	X_A1_1c	A1	JCVI_8366:366	AT3G22530.1	Scaffold000042	94.09	901940	1.17	-	(T)	Y	T	A	B	A	A	B	B	A	A	A	A	B	A	B	A	A	B	B	B	B	B	B	A	A	A	A	A	A	B	B	B	B	A	B	B	A	U	A
1394	X_A1_1c	A1	JCVI_8366:429	AT3G22530.1	Scaffold000042	94.09	901940	1.17	-	(G)	T	Y	A	B	A	A	B	B	A	A	A	A	B	A	B	A	A	B	B	B	B	B	B	A	A	A	A	A	A	B	B	B	B	U	B	B	A	B	A
1395	X_A1_1c	A1	JCVI_8366:381	AT3G22530.1	Scaffold000042	94.09	901940	1.17	-	(C)	K	T	A	B	A	A	B	B	A	A	A	A	B	A	B	A	A	B	B	B	B	B	B	A	A	A	A	A	A	B	B	B	B	A	B	B	A	U	A
1396	X_A1_1c	A1	JCVI_22441:79	AT3G22550.1	Scaffold000042	97.95	896734	1.17	-	(C)	T	C	A	B	A	A	B	B	U	A	A	U	B	A	B	A	A	B	B	B	B	B	B	A	A	U	U	A	U	B	B	B	B	A	B	B	U	B	U
1397	X_A1_1c	A1	JCVI_6460:215	AT3G22930.1	Scaffold000042	91.55	629140	1.17	-	(G)	G	K	A	B	A	A	B	B	A	A	U	U	B	A	U	A	U	B	B	B	B	B	B	A	A	A	A	A	A	B	B	B	B	A	B	B	A	B	U
1398	X_A1_1c	A1	JCVI_23494:715	AT3G55760.1	Scaffold000042	90.71	608026	1.17	-	(T)	T	Y	A	B	A	A	B	B	U	A	U	U	B	U	B	A	U	B	B	B	B	B	B	U	U	A	U	A	A	B	B	B	B	A	B	B	U	B	U
1399	X_A1_1c	A1	JCVI_23494:739	AT3G55760.1	Scaffold000042	90.71	608026	1.17	-	(T)	Y	T	A	B	A	A	B	U		A					U	A		B		B		U			A			A	A	B				A		A
1400	X_A1_1c	A1	JCVI_19696:1681	AT3G22960.1	Scaffold000042	99.79	589275	1.17	-	(G)	A	R	A	B	A	A	B	B	A	A	A	A	B	A	B	A	A	B	B	B	B	B	B	A	A	A	A	A	A	B	B	B	B	A	B	B	A	B	A
1401	X_A1_1c	A1	JCVI_19696:1774	AT3G22960.1	Scaffold000042	99.79	589275	1.17	-	(G)	C	S	A	B	A	A	B	B	A	A	A	A	B	A	B	A	A	B	B	B	B	B	B	A	A	A	A	A	A	B	B	B	B	A	B	B	A	B	A
1402	X_A1_1c	A1	JCVI_19696:823	AT3G22960.1	Scaffold000042	99.79	589275	1.17	-	(T)	Y	T	A	B	A	A	B	B	A	A	A	A	B	A	B	A	A	B	B	U	B	B	B	A	A	A	A	A	A	B	B	B	B	A	B	B	A	B	A
1403	X_A1_1c	A1	JCVI_19696:1543	AT3G22960.1	Scaffold000042	99.79	589275	1.17	-	(C)	G	S	A	B	A	A	B	B	A	A	A	A	B	A	B	A	A	B	B	B	B	B	B	A	U	A	A	A	A	B	B	B	B	A	B	B	A	B	A
1404	X_A1_1c	A1	JCVI_19696:1549	AT3G22960.1	Scaffold000042	99.79	589275	1.17	-	(C)	G	S	A	B	A	A	B	B	A	A	A	A	B	A	B	A	A	U	B	B	B	B	B	A	A	A	A	A	A	B	B	B	B	A	B	B	A	B	A
1405	X_A1_1c	A1	JCVI_19696:1612	AT3G22960.1	Scaffold000042	99.79	589275	1.17	-	(T)	C	Y	A	B	A	A	B	B	A	A	A	A	B	A	B	A	A	B	B	B	B	B	B	A	U	A	A	A	U	B	B	B	B	A	B	B	A	B	A
1406	X_A1_1c	A1	JCVI_29115:972	AT3G23000.1	Scaffold000042	98.33	565403	1.17	-	(G)	G	K	A	B	A	A	B	B	U	A	U	U	B	A	B	A	A	B	B	B	B	B	B	U	A	A	U	A	A	B	B	U	B	A	U	B	U	B	U
1407	X_A1_1c	A1	JCVI_29115:193	AT3G23000.1	Scaffold000042	98.33	565403	1.17	-	(A)	R	A	A	B	A	A	B	B	A	A	A	A	U	A	B	A	A	B	B	A	B	B	U	A	A	A	A	A	A	U	B	U	B	A	U	U	A	U	A
1408	X_A1_1c	A1	JCVI_29115:1224	AT3G23000.1	Scaffold000042	98.33	565403	1.17	-	(G)	K	T	A	B	A	A	B	U	U	A	A	U	B	U	B	A	A	B	B	A	B	B	B	U	A	A	U	A	A	A	B	B	B	A	B	B	U	B	A
1409	X_A1_1c	A1	JCVI_13405:690	AT3G23080.1	Scaffold000042	98.41	471749	1.17	-	(T)	C	T	A	B	A	A	B	B	A	A	A	A	B	A	B	A	A	B	B	U	B	B	B	A	A	A	A	A	A	B	B	B	B	A	B	B	A	B	A
1410	X_A1_1c	A1	JCVI_448:278	AT3G23080.1	Scaffold000042	90.13	470173	1.17	-	(T)	Y	T	A	B	U	A	B	B	A	A	A	A	B	A	B	A	A	B	B	U	B	B	B	A	U	A	A	A	A	U	B	B	B	A	B	B	A	B	A
1253	X_A1_1c	A1	JCVI_3785:459	AT3G48780.1	Scaffold000068	97.16	369117	1.22	+	(A)	M	A	A	B	A	A	B	B		A					B	A		B		B		B			A			A	A	B	B	B		A		B
1252	X_A1_1c	A1	JCVI_3785:304	AT3G48780.1	Scaffold000068	97.16	369117	1.22	+	(A)	W	A	A	B	A	U	B	B	A	A	A	A	B	A	B	A	A	B	B	B	B	B	B	A	A	A	A	A	A	B	B	U	B	A	B	B	A	U	A
1251	X_A1_1c	A1	JCVI_31945:436	AT3G48870.1	Scaffold000068	94.92	385996	1.22	+	(G)	R	G	A	B	A	A	U	U	A	A	A	A	B	A	B	A	A	B	B	B	B	B	B	A	A	A	A	A	A	B	B	B	B	A	B	B	A	B	A
1250	X_A1_1c	A1	JCVI_31945:380	AT3G48870.1	Scaffold000068	94.92	385996	1.22	+	(G)	G	R	A	B	A	A	U	B	A	A	A	A	B	A	A	A	A	B	B	B	B	B	B	A	U	A	A	A	A	B	B	B	B	U	B	B	A	B	A
1249	X_A1_1c	A1	JCVI_31945:581	AT3G48870.1	Scaffold000068	94.92	385996	1.22	+	(T)	T	C	A	B	A	A	B	B	A	A	A	A	B	A	B	A	A	B	B	B	B	B	B	A	A	A	A	U	A	B	B	B	B	A	B	B	A	B	A
1248	X_A1_1c	A1	JCVI_1188:152	AT3G48880.1	Scaffold000068	96.88	391210	1.22	+	(T)	W	T	A	B	A	A	B	B		A					B	A		B		B		B			U			A	A	B				A		B
1247	X_A1_1c	A1	JCVI_1188:716	AT3G48880.1	Scaffold000068	96.88	391210	1.22	+	(T)	K	T	A	B	U	A	B	U	A	A	U	U	B	A	B	A	A	B	B	A	B	B	B	A	U	A	A	A	A	A	B	U	B	A	B	B	U	U	A
1246	X_A1_1c	A1	JCVI_3305:406	AT3G48930.1	Scaffold000068	85.24	420334	1.22	+	(T)	Y	T	A	B	A	A	B	B	A	A	A	A	B	A	B	A	A	B	B	B	B	B	B	A	A	A	A	A	A	B	B	B	B	A	B	B	A	B	A
1245	X_A1_1c	A1	JCVI_6122:480	AT3G49430.1	Scaffold000068	77.95	706554	1.22	+	(G)	G	S	A	B	A	A	B	B	U	A	A	A	B	A	B	A	A	B	B	B	B	B	B	A	A	A	A	A	A	B	B	B	B	A	B	B	U	B	U
1244	X_A1_1c	A1	JCVI_9850:397		Scaffold000068	92.62	792248	1.22	+	(G)	G	A	A	B	A	A	B	B	A	A	A	A	B	A	B	A	A	B	B	B	B	B	B	A	A	A	A	A	A	U	B	B	B	A	B	B	A	U	A
1243	X_A1_1c	A1	JCVI_9850:485		Scaffold000068	92.62	792248	1.22	+	(A)	G	A	A	B	A	A	B	B	A	A	A	A	B	A	B	A	A	U	B	B	B	B	B	A	A	A	A	A	A	B	B	B	B	U	B	B	A	B	A
1242	X_A1_1c	A1	JCVI_7394:888	AT3G49720.1	Scaffold000068	82.73	831796	1.22	+	(C)	Y	T	A	B	A	A	B	B	A	A	A	A	B	A	B	A	A	B	B	B	B	B	B	A	A	A	A	A	A	U	B	U	B	A	U	U	A	U	A
1241	X_A1_1c	A1	JCVI_27253:353	AT3G49800.1	Scaffold000068	90.39	898280	1.22	+	(G)	G	R	A	B	A	A	B	B	A	A	A	A	B	A	B	A	A	B	B	B	B	B	B	A	A	A	A	A	A	B	B	B	B	U	B	B	A	B	U
1240	X_A1_1c	A1	JCVI_8682:402	AT3G50080.1	Scaffold000068	94.84	1024808	1.22	+	(T)	T	W	A	B	A	A	B	B	A	A	A	A	B	A	B	A	A	B	B	B	B	B	B	A	A	A	A	A	A	U	B	B	B	A	B	B	A	B	A
1239	X_A1_1c	A1	JCVI_8682:225	AT3G50080.1	Scaffold000068	94.84	1024808	1.22	+	(C)	C	G	A	B	A	A	B	U	A	A	A	A	B	A	B	U	A	B	B	B	B	B	B	A	A	A	A	A	A	B	B	B	B	A	B	B	A	B	A
1238	X_A1_1c	A1	JCVI_2641:100	AT3G50530.1	Scaffold000068	81.03	1238956	1.22	+	(C)	C	M	A	B	A	A	B	B	A	A	U	U	B	A	B	A	A	B	B	B	B	B	B	A	A	A	A	A	A	B	B	B	B	A	B	B	U	B	U
1223	X_A1_1c	A1	JCVI_36041:960	AT3G51800.1	Scaffold000300	98.64	18439			(T)	T	W	A	B	A	A	B	B	A	A	A	A	B	A	B	A	A	B	B	B	B	B	B	A	A	A	A	A	A	B	B	B	B	A	B	B	A	B	A
1224	X_A1_1c	A1	JCVI_36041:918	AT3G51800.1	Scaffold000300	98.64	18439			(C)	C	Y	A	B	A	A	B	B	A	A	A	A	B	A	B	A	A	B	B	B	B	B	B	A	U	A	A	A	A	B	B	B	B	A	B	B	A	B	A
1225	X_A1_1c	A1	JCVI_36041:822	AT3G51800.1	Scaffold000300	98.64	18439			(A)	A	R	A	B	A	A	B	B	A	A	A	A	B	A	B	A	A	B	B	B	B	B	B	A	A	A	A	U	A	B	B	B	B	A	B	B	A	B	A
1226	X_A1_1c	A1	JCVI_36041:711	AT3G51800.1	Scaffold000300	98.64	18439			(C)	S	C	A	B	A	A	U	B	A	A	A	A	B	A	B	A	A	B	B	B	B	B	B	A	A	A	A	A	A	U	B	B	B	A	B	B	A	B	A
1227	X_A1_1c	A1	JCVI_10484:1122	AT3G51820.1	Scaffold000300	97.3	11785			(C)	C	Y	A	B	A	A	B	B	A	A	A	A	B	A	B	U	A	B	B	B	B	B	B	A	A	A	A	A	A	B	B	B	B	A	B	B	A	B	A
1228	X_A1_1c	A1	JCVI_10484:78	AT3G51820.1	Scaffold000300	97.3	11785			(A)	M	C	A	B	A	A	B	B	A	A	A	A	B	A	B	A	A	B	B	U	B	B	B	A	A	A	A	A	A	U	B	B	B	A	B	B	A	B	A
1229	X_A1_1c	A1	JCVI_14424:519	AT3G51830.1	Scaffold000300	98.63	4798			(A)	A	M	A	B	A	A	B	B	A	A	A	A	B	A	B	A	A	B	B	B	B	B	B	U	U	A	A	A	A	B	B	B	B	A	B	B	A	U	U
1230	X_A1_1c	A1	JCVI_14424:764	AT3G51830.1	Scaffold000300	98.63	4798			(C)	C	M	A	B	A	A	B	B	A	A	A	A	B	A	B	A	A	B	B	B	B	B	B	A	A	A	A	A	A	U	B	U	B	A	B	B	A	U	U
1411	X_A1_1d	A1	JCVI_20132:826	AT3G19540.1	Scaffold000142	90.6	96992	1.19	-	(A)	A	R	A	B	A	A	B	B	A	A	U	A	B	U	B	A	A	B	A	B	B	B	B	A	U	A	A	A	A	B	B	B	B	A	B	B	U	B	U
1412	X_A1_1d	A1	JCVI_20132:790	AT3G19540.1	Scaffold000142	90.6	96992	1.19	-	(G)	R	G	A	B	A	A	B	B	A	A	A	A	U	A	B	A	A	B	A	B	B	B	B	A	A	A	A	A	A	U	B	U	B	A	U	B	A	U	A
1413	X_A1_1d	A1	JCVI_20132:907	AT3G19540.1	Scaffold000142	90.6	96992	1.19	-	(C)	Y	S	A	B	A	A	U	B	A	A	A	A	B	A	B	A	A	B	A	B	B	B	B	A	A	A	A	A	A	B	B	B	B	B	U	B	A	U	A
1414	X_A1_1d	A1	EX091877:576	AT3G19510.1	Scaffold000142	97.6	78269	1.19	-	(A)	A	T	A	B	A	A	B	B	A	A	A	A	B	A	B	A	A	B	A	B	B	B	B	A	A	A	A	A	A	B	B	B	B	A	B	B	A	B	A
1415	X_A1_1d	A1	JCVI_29148:1582	AT3G19420.1	Scaffold000142	95.17	58987	1.19	-	(C)	C	Y	A	B	A	A	B	B	U	A	U	U	B	U	B	A	A	B	U	B	B	B	B	U	A	U	A	A	A	B	B	B	B	A	U	B	U	U	U
1416	X_A1_1d	A1	JCVI_29148:587	AT3G19420.1	Scaffold000142	95.17	58987	1.19	-	(G)	S	G	A	B	A	A	B	B	A	A	A	A	B	A	U	A	A	B	A	B	B	B	B	A	A	A	A	A	A	B	U	U	B	A	U	B	A	U	A
1417	X_A1_1d	A1	JCVI_29148:988	AT3G19420.1	Scaffold000142	95.17	58987	1.19	-	(G)	G	S	A	B	A	A	B	B	U	A	A	U	B	U	B	A	A	B	U	B	B	B	B	U	A	A	A	A	U	B	B	B	B	A	B	B	U	B	U
1418	X_A1_1d	A1	JCVI_3252:541	AT3G19390.1	Scaffold000142	94.75	52723	1.19	-	(A)	A	M	A	B	A	A	B	B		A					B	A		B		B		B			A			A	A	B				A		B
1419	X_A1_1d	A1	JCVI_14:875	AT1G49240.1	Scaffold000130	83.43	271582	1.2	+	(C)	C	M	A	B	A	A	B	B	A	A	A	A	B	A	B	A	A	B	A	B	B	B	B	A	A	A	A	A	A	B	B	B	B	U	B	B	A	B	A
1420	X_A1_1d	A1	JCVI_14:105	AT1G49240.1	Scaffold000130	83.43	271582	1.2	+	(G)	G	T	A	B	A	A	B	B	A	A	A	A	B	A	B	A	A	B	A	U	B	B	B	A	A	A	A	A	A	B	B	B	B	A	B	B	A	B	A
1421	X_A1_1d	A1	JCVI_8788:1112	AT3G18750.1	Scaffold000130	88.17	304758	1.2	+	(A)	R	G	A	B	A	A	B	B	A	A	A	A	B	A	B	A	A	B	A	B	B	B	B	A	A	A	A	A	A	B	B	U	B	A	B	B	A	U	A
1422	X_A1_1d	A1	JCVI_8788:1017	AT3G18750.1	Scaffold000130	88.17	304758	1.2	+	(C)	Y	C	A	B	A	A	B	B		A					B	A		B		B		B			A			A	A	A	U	U		A		B
1423	X_A1_1d	A1	JCVI_8788:1037	AT3G18750.1	Scaffold000130	88.17	304758	1.2	+	(A)	R	G	A	B	A	A	B	B	A	A	A	A	B	A	B	A	A	B	A	B	U	B	B	A	A	A	A	A	A	U	U	U	U	A	U	B	A	U	A
1424	X_A1_1d	A1	JCVI_8788:281	AT3G18750.1	Scaffold000130	88.17	304758	1.2	+	(C)	C	Y	A	B	A	A	B	B	A	A	A	U	B	A	B	U	A	B	U	B	B	B	B	U	A	A	A	A	A	B	B	B	B	A	B	B	A	B	U
1425	X_A1_1d	A1	JCVI_8788:299	AT3G18750.1	Scaffold000130	88.17	304758	1.2	+	(A)	G	R	A	B	A	A	B	B	A	A	A	A	B	A	B	U	A	B	U	B	B	B	B	U	A	A	A	A	A	B	B	B	B	A	B	B	A	U	U
1426	X_A1_1d	A1	JCVI_8788:711	AT3G18750.1	Scaffold000130	88.17	304758	1.2	+	(C)	Y	C	A	B	A	A	B	B	A	A	A	A	B	A	B	A	A	B	A	U	U	B	B	A	A	A	A	A	A	U	B	U	U	A	U	B	A	U	U
1427	X_A1_1d	A1	JCVI_8788:917	AT3G18750.1	Scaffold000130	88.17	304758	1.2	+	(A)	W	A	A	B	A	A	B	B	A	A	A	A	U	A	B	A	A	B	A	U	U	B	U	A	A	A	A	A	A	U	B	U	U	A	U	B	A	U	A
1428	X_A1_1d	A1	JCVI_8788:302	AT3G18750.1	Scaffold000130	88.17	304758	1.2	+	(T)	A	W	A	B	A	A	B	B	A	A	A	A	B	U	B	B	A	B	U	B	B	B	B	U	A	A	U	A	A	B	B	B	B	A	B	B	U	U	U
1429	X_A1_1d	A1	JCVI_8788:782	AT3G18750.1	Scaffold000130	88.17	304758	1.2	+	(G)	K	T	A	B	A	A	B	B	A	A	A	A	B	A	B	A	A	B	A	U	B	B	B	A	A	A	A	A	A	B	B	U	B	A	U	B	A	U	A
1430	X_A1_1d	A1	JCVI_8788:999	AT3G18750.1	Scaffold000130	88.17	304758	1.2	+	(C)	Y	C	A	B	A	A	B	B		A					B	A		B		B		B			U			A	A	B				A		B
1431	X_A1_1d	A1	JCVI_14819:409	AT3G18750.1	Scaffold000130	96.48	305339	1.2	+	(A)	R	G	A	B	A	A	B	B	A	A	A	A	U	A	B	A	A	B	A	U	B	B	B	A	A	A	A	U	A	B	U	U	U	A	U	B	A	U	A
1432	X_A1_1d	A1	JCVI_14819:301	AT3G18750.1	Scaffold000130	96.48	305339	1.2	+	(A)	Y	C	A	B	A	A	B	B	A	A	A	A	B	A	B	A	A	B	A	U	B	U	B	A	A	A	A	A	A	U	B	B	B	A	B	B	A	U	A
1433	X_A1_1d	A1	EV163147:256	AT3G18750.1	Scaffold000130	94.46	305506	1.2	+	(G)	R	A	A	B	A	A	B	B	A	A	A	A	B	A	B	A	A	B	A	B	B	B	B	A	A	A	A	A	A	B	U	U	U	A	U	B	A	U	A
1434	X_A1_1d	A1	JCVI_36398:593	AT3G18490.1	Scaffold000130	95.23	423926	1.2	+	(C)	Y	T	A	B	A	A	B	B	A	A	A	A	B	A	B	A	A	B	A	B	B	B	B	A	A	A	A	A	A	B	B	B	B	A	B	B	A	B	A
1435	X_A1_1d	A1	JCVI_36398:1676	AT3G18490.1	Scaffold000130	95.23	423926	1.2	+	(A)	R	G	A	B	A	A	B	B	A	A	A	A	B	A	B	A	A	B	A	B	B	B	B	A	A	A	A	A	A	B	B	B	B	A	B	B	A	B	A
1436	X_A1_1d	A1	JCVI_36398:1176	AT3G18490.1	Scaffold000130	95.23	423926	1.2	+	(C)	Y	T	A	B	A	A	B	B	A	A	A	A	B	A	B	A	A	B	A	B	B	B	B	A	A	A	A	A	A	U	B	B	B	A	B	B	A	B	A
1437	X_A1_1d	A1	JCVI_36398:1578	AT3G18490.1	Scaffold000130	95.23	423926	1.2	+	(G)	K	T	A	B	A	A	B	B	A	A	A	A	B	A	B	A	A	B	A	B	B	B	B	A	A	A	A	A	A	U	B	B	B	A	B	B	A	B	A
1438	X_A1_1d	A1	JCVI_36398:852	AT3G18490.1	Scaffold000130	95.23	423926	1.2	+	(C)	Y	T	A	B	A	A	B	B	A	A	A	A	B	A	B	A	A	B	A	B	B	B	B	A	A	A	A	A	A	B	B	B	B	A	B	B	A	B	A
1439	X_A1_1d	A1	JCVI_36398:1068	AT3G18490.1	Scaffold000130	95.23	423926	1.2	+	(C)	Y	T	A	B	A	A	B	B	A	A	A	A	B	A	B	A	A	B	A	A	B	B	B	A	A	A	A	A	A	U	B	B	B	A	B	B	A	B	A
1440	X_A1_1d	A1	JCVI_36398:1380	AT3G18490.1	Scaffold000130	95.23	423926	1.2	+	(C)	S	G	A	B	A	A	B	B	A	A	A	A	B	A	B	A	A	B	A	B	B	B	B	A	A	A	A	A	A	U	B	B	B	A	B	B	A	B	A
1441	X_A1_1d	A1	JCVI_36398:735	AT3G18490.1	Scaffold000130	95.23	423926	1.2	+	(C)	Y	T	A	B	A	A	B	U	A	A	A	A	B	A	B	A	A	B	A	B	B	B	B	A	A	A	A	A	A	B	B	B	B	A	U	U	A	U	U
1442	X_A1_1d	A1	JCVI_36398:1125	AT3G18490.1	Scaffold000130	95.23	423926	1.2	+	(C)	Y	T	A	B	A	A	B	B	A	A	A	A	B	A	B	A	A	B	A	B	B	U	B	A	A	A	A	A	A	U	B	B	B	A	B	B	A	B	A
1443	X_A1_1d	A1	JCVI_36398:1413	AT3G18490.1	Scaffold000130	95.23	423926	1.2	+	(G)	R	A	A	B	A	A	B	B	A	A	A	A	B	A	B	A	A	B	A	B	B	B	B	A	A	A	A	A	A	A	B	B	B	A	B	B	A	B	A
1444	X_A1_1d	A1	JCVI_36398:1311	AT3G18490.1	Scaffold000130	95.23	423926	1.2	+	(C)	Y	T	A	B	A	A	U	B	A	A	A	A	B	A	B	A	A	B	A	B	B	B	B	A	A	A	A	A	A	U	B	B	B	A	B	B	A	B	A
1445	X_A1_1d	A1	JCVI_36398:981	AT3G18490.1	Scaffold000130	95.23	423926	1.2	+	(G)	R	A	A	B	A	A	U	B	A	A	A	A	B	A	U	A	A	B	A	B	B	U	B	A	A	A	A	A	A	U	B	B	B	A	B	U	U	B	A
1446	X_A1_1d	A1	JCVI_32781:697	AT3G18480.1	Scaffold000130	93.53	435503	1.2	+	(T)	Y	C	A	B	A	A	B	B	A	A	A	A	B	A	B	A	A	B	A	U	B	B	B	A	A	A	A	A	A	B	U	U	B	A	U	B	A	U	A
1447	X_A1_1d	A1	JCVI_32781:55	AT3G18480.1	Scaffold000130	93.53	435503	1.2	+	(C)	S	G	A	B	A	A	B	U	A	A	A	A	U	A	B	A	A	B	A	B	U	U	B	A	A	A	A	A	U	B	U	U	U	A	U	B	A	U	A
1448	X_A1_1d	A1	JCVI_37315:591	AT3G18440.1	Scaffold000130	97.81	440456	1.2	+	(A)	R	G	A	B	A	A	B	B	A	A	A	A	B	A	B	A	A	B	A	B	U	B	B	A	A	A	A	A	A	B	B	U	U	A	U	B	A	U	A
1449	X_A1_1d	A1	JCVI_37315:697	AT3G18440.1	Scaffold000130	97.81	440456	1.2	+	(G)	R	A	A	B	A	A	B	B		A					B	A		B		B		B			A			A	A	B				A		B
1450	X_A1_1d	A1	JCVI_37315:777	AT3G18440.1	Scaffold000130	97.81	440456	1.2	+	(A)	W	T	A	B	A	U	B	B	A	A	A	A	B	A	B	A	A	U	A	B	B	B	B	A	A	A	A	A	A	U			U	A	U	B	A	U	A
1451	X_A1_1d	A1	JCVI_21581:24	AT3G18410.1	Scaffold000130	93.65	450344	1.2	+	(G)	R	G	A	B	A	A	B	B	A	A	A	A	U	A	B	A	A	B	A	B	U	U	U	A	A	A	A	A	A	B	B	U	U	A	U	B	A	U	A
1452	X_A1_1d	A1	JCVI_21581:411	AT3G18410.1	Scaffold000130	93.65	450344	1.2	+	(A)	W	T	A	B	A	A	B	B	A	A	A	A	B	A	U	A	A	B	A	A	B	B	U	A	A	A	A	A	A	B	U	U	B	A	U	B	A	U	A
1453	X_A1_1d	A1	JCVI_21338:702	AT3G18380.1	Scaffold000130	94.99	464653	1.2	+	(A)	R	A	A	B	A	A	B	B	A	A	A	A	B	A	B	A	A	B	A	B	B	B	B	A	A	A	A	A	A	B	B	U	B	A	U	B	A	U	A
1454	X_A1_1d	A1	JCVI_21338:750	AT3G18380.1	Scaffold000130	94.99	464653	1.2	+	(A)	R	A	A	B	A	A	B	B	A	A	A	A	B	A	B	A	A	B	A	B	B	B	B	A	A	A	A	A	A	B	B	U	B	A	U	B	A	U	A
1455	X_A1_1d	A1	JCVI_21338:801	AT3G18380.1	Scaffold000130	94.99	464653	1.2	+	(C)	Y	T	A	B	A	A	B	B	A	A	A	A	B	A	B	A	A	B	A	B	B	B	B	A	A	A	A	A	A	B	B	U	U	A	U	B	A	U	A
1456	X_A1_1d	A1	JCVI_21338:1024	AT3G18380.1	Scaffold000130	94.99	464653	1.2	+	(G)	R	G	A	B	A	A	B	B	A	A	A	A	B	A	B	A	A	B	A	B	B	B	B	A	A	A	A	A	U	B	B	U	B	A	U	B	A	U	A
1457	X_A1_1d	A1	JCVI_21338:597	AT3G18380.1	Scaffold000130	94.99	464653	1.2	+	(G)	R	G	A	B	A	A	B	B	A	A	A	A	B	A	B	A	A	B	A	B	B	B	U	A	A	A	A	A	A	B	B	U	B	A	U	B	A	U	U
1458	X_A1_1d	A1	JCVI_21338:690	AT3G18380.1	Scaffold000130	94.99	464653	1.2	+	(A)	W	A	A	B	A	A	B	B	A	A	A	A	B	A	B	A	A	B	A	B	B	B	B	A	A	A	A	A	A	B	B	U	B	A	U	B	A	U	U
1459	X_A1_1d	A1	JCVI_21338:1174	AT3G18380.1	Scaffold000130	94.99	464653	1.2	+	(T)	Y	T	A	B	A	A	B	B	A	A	A	A	B	A	B	A	A	B	A	B	B	B	B	A	A	A	A	A	A	B	B	U	B	A	U	B	A	U	A
1460	X_A1_1d	A1	JCVI_21338:576	AT3G18380.1	Scaffold000130	94.99	464653	1.2	+	(G)	R	G	A	B	A	A	B	B		A					U	A		B		B		U			A			A	A	B				A		B
1461	X_A1_1d	A1	JCVI_21338:1052	AT3G18380.1	Scaffold000130	94.99	464653	1.2	+	(C)	Y	C	A	B	A	A	B	U	A	A	A	A	B	A	U	A	A	U	A	B	B	U	B	A	A	A	A	A	A	B	B	U	B	A	U	B	A	U	A
1462	X_A1_1d	A1	JCVI_34043:279	AT3G18350.1	Scaffold000130	90.08	473611	1.2	+	(T)	Y	T	A	B	A	A	B	B	A	A	A	A	U	A	B	A	A	U	A	B	U	B	U	A	A	A	A	A	A	B	U	U	U	A	U	B	A	U	U
1463	X_A1_1d	A1	JCVI_34043:294	AT3G18350.1	Scaffold000130	90.08	473611	1.2	+	(A)	R	A	A	B	A	A	B	B	A	A	A	A	U	A	U	A	A	U	A	B	U	B	U	A	A	A	A	A	A	U	U	U	U	A	U	B	A	U	U
1464	X_A1_1d	A1	EV197528:535	AT3G18290.1	Scaffold000130	95.81	483082	1.2	+	(G)	R	G	A	B	A	A	B	B		A					A	A		B		B		A			A			A	A	B				A		B
1465	X_A1_1d	A1	EV197528:172	AT3G18290.1	Scaffold000130	95.81	483082	1.2	+	(A)	R	A	A	B	A	A	B	B		A					U	A		B		B		B			A			A	A	B				A		B
1466	X_A1_1d	A1	JCVI_4812:751	AT3G18165.1	Scaffold000033	92.2	1553402	1.21	-	(C)	Y	C	A	B	A	A	B	B	A	A	A	A	B	A	B	A	A	B	A	B	B	B	B	A	A	A	A	A	A	B	B	U	B	A	B	U	A	U	A
1467	X_A1_1d	A1	JCVI_4812:479	AT3G18165.1	Scaffold000033	92.2	1553402	1.21	-	(G)	R	A	A	B	A	A	B	B	A	U	A	A	B	A	B	A	A	B	A	B	B	B	B	A	A	A	A	A	A	U	B	B	B	U	B	B	A	B	A
1468	X_A1_1d	A1	JCVI_3381:310	AT3G18160.1	Scaffold000033	98.08	1551093	1.21	-	(A)	R	G	A	B	A	A	B	B	A	A	A	A	U	A	B	A	A	B	A	B	B	B	B	A	A	A	A	A	A	B	U	U	U	A	U	B	A	U	A
1469	X_A1_1d	A1	JCVI_3381:335	AT3G18160.1	Scaffold000033	98.08	1551093	1.21	-	(A)	R	G	A	B	A	A	B	B	A	A	A	A	U	A	U	A	A	B	A	B	B	B	B	A	A	A	A	A	A	B	U	U	U	A	U	B	A	U	A
1470	X_A1_1d	A1	JCVI_3381:536	AT3G18160.1	Scaffold000033	98.08	1551093	1.21	-	(C)	Y	T	A	B	A	A	B	B	A	A	A	A	U	A	B	A	A	B	A	B	B	B	U	A	A	A	A	A	A	B	U	U	U	A	U	B	A	U	A
1471	X_A1_1d	A1	JCVI_9529:594	AT3G18130.1	Scaffold000033	88.57	1534836	1.21	-	(C)	S	C	A	B	A	A	U	B	A	A	A	A	B	A	B	A	A	B	A	B	B	B	B	A	A	A	A	A	A	B	B	B	B	A	B	B	A	U	A
1472	X_A1_1d	A1	JCVI_9529:400	AT3G18130.1	Scaffold000033	88.57	1534836	1.21	-	(G)	K	G	A	B	A	A	U	B	A	A	A	A	B	A	B	A	A	B	A	B	B	B	B	A	A	A	A	A	A	B	B	B	B	A	B	U	A	U	A
1473	X_A1_1d	A1	JCVI_1146:472	AT3G18080.1	Scaffold000033	99.65	1529293	1.21	-	(G)	R	A	A	B	A	A	B	B	A	A	A	A	B	A	B	A	A	B	A	B	B	B	B	A	A	A	A	A	A	B	B	B	B	A	B	B	A	B	A
1474	X_A1_1d	A1	JCVI_1146:522	AT3G18080.1	Scaffold000033	99.65	1529293	1.21	-	(T)	Y	C	A	B	A	A	B	B	A	A	A	A	B	A	B	A	A	B	A	B	B	B	B	A	A	A	A	A	A	B	B	B	B	A	B	B	A	B	A
1475	X_A1_1d	A1	JCVI_1146:1566	AT3G18080.1	Scaffold000033	99.65	1529293	1.21	-	(T)	W	A	A	B	A	A	B	B	A	A	A	A	B	A	B	A	A	B	A	B	B	B	B	A	A	A	A	A	A	B	B	B	B	A	B	B	A	B	A
1476	X_A1_1d	A1	JCVI_1146:910	AT3G18080.1	Scaffold000033	99.65	1529293	1.21	-	(C)	Y	T	A	B	A	A	B	B	A	A	A	A	B	A	B	A	A	B	A	B	B	B	B	A	A	A	A	A	A	B	B	B	B	A	B	B	A	B	A
1477	X_A1_1d	A1	JCVI_1146:627	AT3G18080.1	Scaffold000033	99.65	1529293	1.21	-	(C)	Y	T	A	B	A	A	B	B	A	A	A	A	B	A	B	A	A	B	A	B	B	B	B	A	A	A	A	A	A	U	B	B	B	A	B	B	A	B	A
1478	X_A1_1d	A1	JCVI_1146:1268	AT3G18080.1	Scaffold000033	99.65	1529293	1.21	-	(A)	R	G	A	B	A	A	B	B	A	A	A	A	B	A	B	A	A	B	A	B	B	B	B	A	A	A	A	A	A	B	B	B	B	A	B	U	A	B	A
1479	X_A1_1d	A1	JCVI_1146:609	AT3G18080.1	Scaffold000033	99.65	1529293	1.21	-	(C)	Y	T	A	B	A	A	B	B	A	A	A	A	B	A	B	A	A	B	A	B	B	B	B	A	A	A	A	A	A	U	B	B	B	A	B	B	A	B	A
1480	X_A1_1d	A1	JCVI_1146:216	AT3G18080.1	Scaffold000033	99.65	1529293	1.21	-	(A)	R	G	A	B	A	A	B	B	A	A	A	A	B	A	B	A	A	B	A	A	B	B	B	A	A	A	A	A	A	B	B	B	B	A	B	B	A	B	A
1481	X_A1_1d	A1	JCVI_1146:100	AT3G18080.1	Scaffold000033	99.65	1529293	1.21	-	(C)	Y	T	A	B	A	A	B	B	A	A	A	A	B	A	U	A	A	B	A	B	B	B	B	A	A	A	A	A	A	B	B	B	B	A	B	B	A	B	A
1482	X_A1_1d	A1	JCVI_1146:566	AT3G18080.1	Scaffold000033	99.65	1529293	1.21	-	(G)	R	A	A	B	A	A	B	B	A	A	A	A	B	A	B	A	A	B	A	B	B	B	B	A	A	A	A	A	A	B	B	B	B	A	B	B	A	B	A
1483	X_A1_1d	A1	JCVI_1146:1177	AT3G18080.1	Scaffold000033	99.65	1529293	1.21	-	(C)	Y	T	A	B	A	A	B	B	A	A	A	A	B	A	B	A	A	U	A	A	B	B	B	A	A	A	A	A	A	B	B	B	B	A	B	B	A	B	A
1484	X_A1_1d	A1	JCVI_1146:1169	AT3G18080.1	Scaffold000033	99.65	1529293	1.21	-	(A)	W	T	A	B	A	U	B	B	A	U	A	A	B	A	B	A	A	B	A	U	B	B	B	A	A	A	A	A	A	B	B	B	B	A	B	B	A	B	A
1485	X_A1_1d	A1	JCVI_1146:65	AT3G18080.1	Scaffold000033	99.65	1529293	1.21	-	(T)	Y	C	A	B	A	A	B	B	A	A	A	A	B	A	U	A	A	B	A	B	B	B	B	A	A	A	A	A	A	B	B	B	B	A	B	B	A	B	A
1486	X_A1_1d	A1	JCVI_1146:1315	AT3G18080.1	Scaffold000033	99.65	1529293	1.21	-	(C)	Y	T	A	B	A	A	B	U	A	A	A	A	B	A	B	A	A	U	A	U	B	B	B	A	A	A	A	A	A	B	B	B	B	A	B	B	A	B	A
1487	X_A1_1d	A1	JCVI_577:392	AT3G18035.1	Scaffold000033	94.91	1503806	1.21	-	(T)	W	T	A	B	A	A	B	B	A	A	A	A	B	A	B	A	A	B	A	B	B	B	B	A	A	A	A	A	A	U	B	B	B	A	B	B	A	B	A
1488	X_A1_1d	A1	JCVI_577:425	AT3G18035.1	Scaffold000033	94.91	1503806	1.21	-	(A)	R	G	A	B	A	A	B	B	A	A	A	A	B	A	B	A	A	B	A	B	B	B	B	A	A	A	A	A	A	B	B	B	B	A	B	B	A	B	A
1489	X_A1_1d	A1	JCVI_21893:370	AT3G18035.1	Scaffold000033	91.23	1503407	1.21	-	(A)	R	G	A	B	A	A	B	B	A	A	A	A	B	A	B	A	A	B	A	B	B	B	B	A	A	A	A	A	A	B	B	B	B	A	B	B	A	B	A
1490	X_A1_1d	A1	JCVI_21893:136	AT3G18035.1	Scaffold000033	91.23	1503407	1.21	-	(C)	Y	T	A	B	A	A	B	B	A	A	A	A	B	A	B	A	A	B	A	U	B	B	B	A	A	A	A	B	A	A	B	B	B	A	B	B	A	B	A
1491	X_A1_1d	A1	JCVI_21893:178	AT3G18035.1	Scaffold000033	91.23	1503407	1.21	-	(C)	M	A	A	B	A	A	B	B	A	A	A	A	B	A	B	A	A	B	A	B	B	B	B	A	A	A	A	A	A	A	B	B	B	A	B	B	A	B	A
1492	X_A1_1d	A1	JCVI_36257:836	AT3G17900.1	Scaffold000033	95.94	1476400	1.21	-	(A)	R	A	A	B	A	A	B	U		A					B	A		B		B		B			A			A	A	B				A		B
1493	X_A1_1d	A1	EV208935:157	AT3G17900.1	Scaffold000033	87.48	1476167	1.21	-	(G)	R	A	A	B	A	A	U	U		A					U	A		B		B		U			A			A	A	U				A		B
1494	X_A1_1d	A1	JCVI_31088:402	AT3G17840.1	Scaffold000033	81.66	1425256	1.21	-	(A)	M	A	A	B	A	A	U	U	A	A	A	A	B	A	B	U	A	U	A	U	B	B	B	A	A	A	A	A	A	B	B	U	B	A	U	U	A	U	A
1495	X_A1_1d	A1	JCVI_15249:111	AT3G17810.1	Scaffold000033	88.75	1398515	1.21	-	(A)	A	R	A	B	A	A	B	B	A	A	A	A	B	A	B	A	A	B	A	B	B	B	B	A	A	A	A	A	U	B	B	B	B	A	B	B	A	B	U
1496	X_A1_1d	A1	JCVI_15249:99	AT3G17810.1	Scaffold000033	88.75	1398515	1.21	-	(A)	A	W	A	B	A	A	B	B	A	A	A	A	B	A	B	A	A	B	A	B	B	B	B	A	A	A	A	A	U	B	B	B	B	A	B	B	A	B	U
1497	X_A1_1d	A1	JCVI_15249:402	AT3G17810.1	Scaffold000033	88.75	1398515	1.21	-	(G)	G	S	A	B	A	A	B	B	A	A	A	A	B	A	B	A	A	B	A	B	B	B	B	A	U	A	A	U	A	B	B	B	B	A	B	B	A	B	A
1498	X_A1_1d	A1	JCVI_15249:339	AT3G17810.1	Scaffold000033	88.75	1398515	1.21	-	(T)	T	Y	A	B	A	A	B	B	A	A	A	A	B	A	B	A	A	B	A	B	B	B	B	A	U	A	A	A	U	B	B	U	B	A	B	B	A	B	A
1499	X_A1_1d	A1	JCVI_5290:122	AT3G17780.1	Scaffold000033	94.25	1393684	1.21	-	(G)	G	K	A	B	A	A	B	B		A					B	A		B		B		B			A			A	A	B				B		B
1500	X_A1_1d	A1	JCVI_39189:407	AT3G17650.1	Scaffold000033	95.07	1315753	1.21	-	(G)	G	R	A	B	A	A	B	B	A	A	A	A	B	A	B	A	A	B	A	B	B	B	B	A	U	A	A	A	A	B	B	B	B	A	B	B	A	B	U
1501	X_A1_1d	A1	JCVI_39189:314	AT3G17650.1	Scaffold000033	95.07	1315753	1.21	-	(C)	M	C	A	B	A	A	B	B	A	A	A	A	B	A	B	A	A	B	A	B	B	B	B	A	A	A	A	A	A	U	B	B	B	A	B	B	A	B	A
1502	X_A1_1d	A1	JCVI_23406:448	AT3G17440.1	Scaffold000033	86.32	1184907	1.21	-	(C)	Y	C	A	B	A	A	B	B	A	A	A	A	U	A	B	A	A	B	A	B	B	B	U	A	A	A	A	A	A	B	B	U	U	A	U	B	A	U	U
1503	X_A1_1d	A1	JCVI_2485:229	AT3G17390.1	Scaffold000033	96.14	1145752	1.21	-	(A)	A	M	A	B	A	A	B	B	A	A	A	A	B	A	B	A	A	B	A	B	B	B	B	A	A	A	A	A	A	B	B	B	B	A	B	B	A	B	A
1504	X_A1_1d	A1	JCVI_2485:128	AT3G17390.1	Scaffold000033	96.14	1145752	1.21	-	(G)	R	G	A	B	A	A	B	B	A	A	A	A	B	A	B	A	A	B	A	B	B	B	B	A	A	A	A	A	A	B	B	B	B	A	B	B	A	B	A
1505	X_A1_1d	A1	JCVI_2485:473	AT3G17390.1	Scaffold000033	96.14	1145752	1.21	-	(T)	T	Y	A	B	A	U	B	B	A	A	A	A	B	A	B	A	A	B	A	B	B	B	B	A	B	A	A	A	A	B	B	B	B	A	B	B	A	B	A
1506	X_A1_1d	A1	JCVI_2485:290	AT3G17390.1	Scaffold000033	96.14	1145752	1.21	-	(C)	C	Y	A	B	U	A	B	B	A	U	A	A	B	A	B	U	A	B	A	B	B	B	B	A	A	A	A	A	A	B	B	B	B	A	B	B	A	B	U
1507	X_A1_1d	A1	JCVI_2485:137	AT3G17390.1	Scaffold000033	96.14	1145752	1.21	-	(G)	K	G	A	B	A	A	U	U	A	A	A	A	B	A	A	A	A	B	A	U	B	A	B	A	A	A	A	A	A	B	B	B	B	A	B	U	A	B	A
1508	X_A1_1d	A1	JCVI_3342:357	AT3G17390.1	Scaffold000033	97.69	1145342	1.21	-	(C)	Y	C	A	B	A	A	B	B	A	A	A	A	B	A	B	U	A	B	A	B	B	B	B	A	A	A	A	A	A	B	B	B	B	A	B	B	A	B	A
1509	X_A1_1d	A1	JCVI_3342:411	AT3G17390.1	Scaffold000033	97.69	1145342	1.21	-	(T)	T	Y	A	B	A	A	B	B	A	A	A	A	B	A	B	A	A	B	A	B	B	B	B	A	U	A	A	A	A	B	B	B	B	A	B	U	A	B	A
1510	X_A1_1d	A1	JCVI_3342:571	AT3G17390.1	Scaffold000033	97.69	1145342	1.21	-	(G)	R	A	A	B	A	A	B	B	A	A	A	A	B	A	B	A	A	B	A	B	B	B	B	A	A	A	A	A	A	U	B	U	B	A	B	U	A	U	A
1511	X_A1_1d	A1	JCVI_187:281	AT3G16660.1	Scaffold000033	99.8	998532	1.21	-	(C)	Y	C	A	B	A	A	B	B	A	A	A	A	B	A	B	A	A	B	A	U	B	B	B	A	A	A	A	A	A	U	B	B	B	A	B	B	A	B	A
1512	X_A1_1d	A1	JCVI_187:484	AT3G16660.1	Scaffold000033	99.8	998532	1.21	-	(A)	R	A	A	B	A	A	B	B	A	A	A	A	B	A	U	A	A	B	A	B	B	B	B	A	A	A	A	A	A	A	B	B	B	A	B	B	A	B	A
1513	X_A1_1d	A1	JCVI_8480:230	AT3G17100.1	Scaffold000033	94.51	973308	1.21	-	(C)	M	C	A	B	A	A	B	B		A					B	A		B		B		B			A			A	A	B				A		B
1514	X_A1_1g	A1	JCVI_36697:447	AT3G17090.1	Scaffold000033	92.06	970362	1.21	-	(G)	G	R	A	B	A	A	B	B	A	A	A	A	B	A	B	A	A	B	A	B	B	B	B	A	A	A	A	A	A	B	B	B	B	A	B	B	A	B	U
1515	X_A1_1g	A1	JCVI_36697:480	AT3G17090.1	Scaffold000033	92.06	970362	1.21	-	(T)	Y	T	A	B	A	A	B	B	A	A	A	A	B	A	B	A	A	B	A	U	B	B	B	A	A	A	A	A	A	U	B	U	B	A	U	B	A	U	A
1516	X_A1_1g	A1	JCVI_19061:914	AT3G17090.1	Scaffold000033	98.97	969232	1.21	-	(C)	Y	C	A	B	A	A	B	B	A	A	A	A	B	A	B	A	A	B	A	U	B	B	B	A	A	A	A	A	A	B	B	B	B	A	B	B	A	B	A
1517	X_A1_1g	A1	JCVI_19061:965	AT3G17090.1	Scaffold000033	98.97	969232	1.21	-	(A)	W	A	A	B	A	A	B	B	A	A	A	A	B	A	B	A	A	B	A	U	B	B	B	A	A	A	A	A	A	B	B	B	B	A	B	B	A	U	A
1518	X_A1_1g	A1	JCVI_2421:629	AT3G17020.1	Scaffold000033	75.37	938107	1.21	-	(C)	Y	C	A	B	A	B	B	B	A	A	A	A	U	A	B	A	A	B	A	B	B	B	U	A	A	A	A	A	A	B	U	U	U	A	U	B	A	U	A
1519	X_A1_1g	A1	JCVI_34385:884	AT3G16760.1	Scaffold000033	94.72	853803	1.21	-	(G)	G	R	A	B	A	A	B	B	A	A	A	A	B	A	B	A	A	B	A	B	B	B	B	A	A	A	A	A	A	B	B	B	B	A	B	B	A	B	U
1520	X_A1_1g	A1	JCVI_34385:977	AT3G16760.1	Scaffold000033	94.72	853803	1.21	-	(C)	C	Y	A	B	A	A	B	B	A	A	A	A	B	A	B	A	A	B	A	B	B	B	B	A	A	A	A	A	A	B	B	B	B	A	B	B	A	B	U
1521	X_A1_1g	A1	JCVI_34385:948	AT3G16760.1	Scaffold000033	94.72	853803	1.21	-	(A)	A	R	A	B	A	A	B	B	A	A	A	U	B	A	B	A	A	B	A	B	B	B	B	A	A	A	A	A	A	B	B	B	B	A	B	B	U	B	U
1522	X_A1_1g	A1	JCVI_34385:1184	AT3G16760.1	Scaffold000033	94.72	853803	1.21	-	(C)	C	Y	A	B	A	A	B	B	A	A	A	A	B	A	B	A	A	B	A	B	B	B	B	A	A	A	A	A	A	B	B	B	B	A	B	B	A	B	A
1523	X_A1_1g	A1	JCVI_34385:916	AT3G16760.1	Scaffold000033	94.72	853803	1.21	-	(A)	M	C	A	B	A	A	B	B	A	A	A	A	B	A	U	A	A	B	A	U	B	B	B	A	A	A	A	A	A	B	B	U	B	A	B	B	A	U	A
1524	X_A1_1g	A1	JCVI_37978:443	AT3G16760.1	Scaffold000033	95.44	853185	1.21	-	(G)	G	R	A	B	A	A	B	B	A	A	A	A	B	A	B	A	A	B	A	B	B	B	B	A	U	A	A	A	A	B	B	B	B	U	B	B	U	B	U
1525	X_A1_1g	A1	JCVI_37978:377	AT3G16760.1	Scaffold000033	95.44	853185	1.21	-	(A)	M	A	A	B	A	A	B	B	A	A	A	A	B	A	U	A	A	U	A	U	B	U	B	A	A	A	A	A	A	B	B	U	B	A	B	B	A	B	A
1526	X_A1_1g	A1	JCVI_14978:151	AT3G16660.1	Scaffold000033	88.8	813889	1.21	-	(A)	A	M	A	B	A	A	B	B	A	A	U	A	B	U	B	A	A	B	U	B	B	U	B	A	A	A	U	A	A	B	U	U	B	A	U	B	A	U	U
1527	X_A1_1g	A1	JCVI_18654:606	AT3G16630.1	Scaffold000033	93.32	786975	1.21	-	(G)	K	G	A	B	A	A	B	B	A	A	A	A	U	A	B	A	A	B	A	B	U	B	B	A	A	A	A	A	A	B	B	U	U	A	U	B	A	U	A
1528	X_A1_1g	A1	JCVI_17046:234	AT3G16500.1	Scaffold000033	95.71	758572	1.21	-	(A)	C	M	A	B	A	A	B	B	U	A	U	U	B	A	B	A	U	B	A	B	B	B	B	A	A	A	A	A	U	B	B	B	B	A	B	B	U	B	U
1529	X_A1_1g	A1	JCVI_17046:219	AT3G16500.1	Scaffold000033	95.71	758572	1.21	-	(A)	W	A	A	B	A	A	B	B	A	A	A	A	U	A	B	A	A	B	A	B	B	B	U	A	A	A	A	A	A	B	U	U	B	A	U	B	A	U	A
1530	X_A1_1g	A1	JCVI_40775:417	AT3G16170.1	Scaffold000033	95.83	636141	1.21	-	(A)	A	T	A	B	A	A	B	B	A	A	A	A	B	A	B	A	A	B	A	B	B	B	B	A	A	A	A	A	A	B	B	B	B	A	B	B	A	B	A
1531	X_A1_1g	A1	JCVI_18702:375	AT3G16090.1	Scaffold000033	98.39	609376	1.21	-	(G)	K	G	A	B	A	A	B	U	A	A	A	A	U	A	B	A	A	B	A	B	U	B	U	A	A	A	A	A	A	B	B	U	B	A	U	B	A	U	A
1532	X_A1_1g	A1	JCVI_18702:718	AT3G16090.1	Scaffold000033	98.39	609376	1.21	-	(C)	C	Y	A	B	A	A	B	B	U	A	U	U	B	A	B	A	U	B	U	B	B	B	B	U	U	A	U	A	A	B	B	B	B	A	B	B	U	U	U
1533	X_A1_1g	A1	JCVI_18702:770	AT3G16090.1	Scaffold000033	98.39	609376	1.21	-	(C)	C	M	A	B	A	A	B	B	A	A	A	U	B	A	B	A	U	B	A	B	B	B	B	A	U	A	A	A	U	B	B	B	B	A	B	B	U	B	U
1534	X_A1_1g	A1	JCVI_18702:120	AT3G16090.1	Scaffold000033	98.39	609376	1.21	-	(C)	S	G	A	B	A	A	B	U		A					B	A		B		B		B			A			B	A	U				A		B
1535	X_A1_1g	A1	JCVI_18702:291	AT3G16090.1	Scaffold000033	98.39	609376	1.21	-	(C)	C	Y	A	B	A	A	B	B	U	A	U	U	B	U	B	A	A	B	U	B	B	B	B	U	A	A	U	U	U	B	B	B	B	A	B	B	U	B	U
1536	X_A1_3a	A1	JCVI_7273:195	AT4G14540.1	Scaffold000033	87.43	524963	1.21	-	(A)	A	M	A	B	A	A	B	B	A	U	U	U	B	U	B	B	A	B	U	B	B	B	A	A	A	U	A	U	B	B	B	B	B	U	B	B	A	B	U
1537	X_A1_3b	A1	JCVI_10460:176	AT3G15790.1	Scaffold000033	99.26	482346	1.21	-	(T)	T	Y	A	B	A	A	B	B	A	A	A	A	B	A	B	A	A	B	A	B	B	B	A	A	A	A	A	A	A	B	B	U	B	A	B	B	A	B	A
1538	X_A1_3b		JCVI_10460:170	AT3G15790.1	Scaffold000033	99.26	482346	1.21	-	(A)	W	R	A	B	A	A	B	B	A	A	A	A	B	A	B	A	A	B	A	B	B	B	A	A	A	A	A	A	A	B	B	U	B	A	B	B	A	B	U
1539	X_A1_3b		JCVI_10460:635	AT3G15790.1	Scaffold000033	99.26	482346	1.21	-	(G)	T	G	A	B	A	A	B	B	A	A	A	A	B	A	B	A	A	B	A	B	B	B	A	A	A	A	A	U	U	B	B	B	B	U	B	B	A	B	A
1540	X_A1_3b		JCVI_10460:413	AT3G15790.1	Scaffold000033	99.26	482346	1.21	-	(T)	G	T	A	B	A	A	B	B	A	A	A	A	B	A	B	A	A	B	A	B	B	B	A	A	A	A	A	A	A	B	B	B	B	A	B	B	A	B	A
1541	X_A1_3b	A1	JCVI_1851:81	AT3G15730.1	Scaffold000033	91.45	470032	1.21	-	(G)	A	R	A	B	A	A	B	B	A	A	U	U	B	A	B	A	A	B	A	B	B	B	U	U	A	A	A	A	A	B	B	B	B	A	B	B	A	B	U
1542	X_A1_3b	A1	JCVI_1851:651	AT3G15730.1	Scaffold000033	91.45	470032	1.21	-	(T)	Y	T	A	B	A	A	B	B	A	A	A	A	B	A	B	A	A	B	A	B	B	B	A	A	A	A	A	A	A	U	B	U	B	A	B	B	A	B	A
1543	X_A1_3b	A1	JCVI_1851:622	AT3G15730.1	Scaffold000033	91.45	470032	1.21	-	(T)	Y	C	A	B	A	A	B	B	A	A	A	A	B	A	B	A	A	B	A	U	B	B	A	A	A	A	A	A	A	U	B	B	B	A	B	B	A	B	A
1544	X_A1_3b	A1	JCVI_3982:646	AT3G15710.1	Scaffold000033	87.05	460703	1.21	-	(T)	T	Y	A	B	A	A	B	B	A	A	U	U	B	U	B	A	A	B	A	B	B	B	U	A	A	A	A	A	A	B	B	U	B	A	B	B	U	U	U
1545	X_A1_3b	A1	JCVI_1021:315	AT3G15690.2	Scaffold000033	97.91	454555	1.21	-	(C)	C	M	A	B	A	U	B	B	A	U	A	A	B	A	B	U	U	B	A	B	B	B	A	A	A	A	A	A	A	B	B	B	B	U	B	B	U	B	U
1546	X_A1_3b	A1	JCVI_1782:446	AT3G15660.1	Scaffold000033	96.64	441671	1.21	-	(A)	A	R	A	B	A	A	B	B	A	A	A	A	B	A	B	A	A	B	A	B	B	B	A	A	A	A	A	A	A	B	B	B	B	A	B	B	A	B	U
1547	X_A1_3b		JCVI_441:210	AT3G15640.1	Scaffold000033	97.38	433456	1.21	-	(C)	C	G	A	B	A	A	B	B	A	U	A	A	B	A	B	A	A	B	A	B	B	B	A	A	A	A	A	U	U	B	B	B	B	A	B	B	A	B	A
1548	X_A1_3b	A1	JCVI_5521:199	AT1G52740.1	Scaffold000033	86.8	425095	1.21	-	(C)	M	C	A	B	A	A	U	B	A	A	A	A	B	A	B	A	A	B	A	U	B	B	A	A	A	A	A	A	A	B	B	B	B	A	B	B	A	U	A
1549	X_A1_3b	A1	EX089451:189	AT3G15540.1	Scaffold000033	100	403939	1.21	-	(A)	A	M	A	B	A	A	B	B	U	A	U	U	B	U	B	A	U	B	U	B	B	U	U	U	U	U	U	U	U	B	B	B	B	A	B	B	U	U	U
1550	X_A1_3c	A1	JCVI_20260:242	AT3G15351.1	Scaffold000033	95.05	299779	1.21	-	(T)	T	Y	A	B	A	A	B	B	A	A	U	A	B	U	B	A	A	B	U	B	B	B	A	A	A	U	A	A	A	B	B	B	B	A	B	B	A	B	U
1551	X_A1_3c	A1	JCVI_85:66	AT3G16530.1	Scaffold000033	98.65	297639	1.21	-	(C)	C	M	A	B	A	A	B	B	U	A	A	A	B	A	B	A	A	B	A	B	B	B	A	A	A	A	A	A	A	B	B	B	U	U	B	B	A	B	A
1552	X_A1_3c	A1	JCVI_31473:912	AT3G14720.1	Scaffold000034_back	96.77	1911523	1.23	-	(A)	A	W	A	B	A	A	B	B	A	A	A	A	B	A	B	U	A	B	A	B	B	B	A	A	A	A	A	A	A	B	B	B	B	A	B	B	A	B	A
1553	X_A1_3c	A1	JCVI_31473:873	AT3G14720.1	Scaffold000034_back	96.77	1911523	1.23	-	(A)	A	R	A	B	A	A	B	B	A	A	A	A	B	A	B	A	A	B	A	B	B	B	A	A	A	A	A	A	A	B	B	B	B	A	B	B	A	B	A
1554	X_A1_3c	A1	JCVI_31473:1941	AT3G14720.1	Scaffold000034_back	96.77	1911523	1.23	-	(A)	R	A	A	B	A	A	B	B	A	A	A	A	B	A	B	A	A	B	A	B	B	B	A	A	A	A	A	A	A	U	B	B	B	A	B	B	A	B	A
1555	X_A1_3c	A1	JCVI_31473:2123	AT3G14720.1	Scaffold000034_back	96.77	1911523	1.23	-	(A)	R	A	A	B	A	A	B	B	A	A	A	A	B	A	B	A	A	B	A	U	B	B	A	A	A	A	A	A	A	U	B	B	B	A	B	B	A	B	A
1556	X_A1_3c	A1	JCVI_31473:2219	AT3G14720.1	Scaffold000034_back	96.77	1911523	1.23	-	(G)	G	R	A	B	A	A	B	B	A	A	A	A	U	A	B	A	A	B	A	B	U	B	A	A	A	A	A	A	A	U	B	B	U	U	B	B	A	B	A
1557	X_A1_3c	A1	JCVI_31473:1973	AT3G14720.1	Scaffold000034_back	96.77	1911523	1.23	-	(C)	Y	T	A	B	A	A	B	B	A	A	A	A	B	A	B	A	A	B	A	U	B	B	A	A	A	A	A	A	A	U	B	B	B	A	B	B	A	B	A
1558	X_A1_3c	A1	JCVI_31473:2260	AT3G14720.1	Scaffold000034_back	96.77	1911523	1.23	-	(A)	A	M	A	B	A	A	B	B	A	A	A	A	U	A	B	U	A	B	A	B	U	B	A	A	A	A	A	A	A	U	B	B	B	B	B	B	A	U	A
1559	X_A1_3c	A1	DY021602:365	AT3G14350.2	Scaffold000034_back	88.71	1740274	1.23	-	(T)	T	C	A	B	A	A	B	B	A	A	A	A	U	A	B	A	A	B	A	B	B	B	A	A	A	A	A	A	A	B	B	B	A	U	B	B	A	B	U
1560	X_A1_3c	A1	DY021602:411	AT3G14350.2	Scaffold000034_back	88.71	1740274	1.23	-	(A)	A	C	A	B	A	A	B	B	A	A	A	A	U	A	B	A	A	B	A	B	B	B	U	A	A	A	A	A	A	B	B	B	U	U	U	B	A	B	U
1561	X_A1_3c	A1	JCVI_1450:930	AT3G14310.1	Scaffold000034_back	87.59	1723164	1.23	-	(G)	G	R	A	B	A	A	B	B	A	A	A	A	B	A	B	A	A	B	A	B	B	B	A	A	A	A	A	A	A	B	B	B	B	A	B	B	A	B	A
1562	X_A1_3c	A1	JCVI_1450:262	AT3G14310.1	Scaffold000034_back	87.59	1723164	1.23	-	(A)	A	M	A	B	A	A	U	B	A	A	A	A	B	A	B	A	A	B	A	B	B	B	A	A	A	A	A	A	A	B	B	B	B	A	B	B	A	B	A
1563	X_A1_3c	A1	JCVI_1450:847	AT3G14310.1	Scaffold000034_back	87.59	1723164	1.23	-	(T)	Y	C	A	B	A	A	U	B	A	A	A	A	B	A	B	A	A	B	A	B	B	B	A	A	A	A	U	A	A	B	B	B	B	A	B	B	A	B	A
1564	X_A1_3c	A1	JCVI_1450:923	AT3G14310.1	Scaffold000034_back	87.59	1723164	1.23	-	(A)	R	A	A	B	A	A	B	B	A	A	A	A	B	A	U	A	A	U	A	B	B	B	A	A	A	A	A	A	A	U	B	B	B	A	B	B	A	B	A
1565	X_A1_3c	A1	EE406455:454	AT3G14205.1	Scaffold000034_back	97.58	1650777	1.23	-	(A)	M	A	A	B	A	A	B	B	A	A	A	A	U	A	B	A	A	B	A	B	U	B	A	A	A	A	A	A	A	B	U	U	B	A	U	B	A	U	A
1566	X_A1_3c	A1	AM392154:89	AT3G14205.1	Scaffold000034_back	96.51	1647422	1.23	-	(G)	G	R	A	B	A	A	B	B		A					B	A		B		B		B			U			A	A	B				A		B
1567	X_A1_3c	A1	AM392154:85	AT3G14205.1	Scaffold000034_back	96.51	1647422	1.23	-	(A)	R	A	A	B	A	A	U	U	A	A	A	A	U	A	B	A	A	B	A	U	U	B	A	A	A	A	A	A	A	B	U	U	U	A	U	B	A	U	A
1568	X_A1_3c	A1	JCVI_131:510	AT3G14200.1	Scaffold000034_back	90.46	1636012	1.23	-	(A)	R	A	A	B	A	A	B	U	A	A	A	A	B	A	B	A	A	B	A	U	B	B	A	A	A	A	A	A	A	A	U	U	B	A	B	B	A	B	A
1569	X_A1_3c	A1	JCVI_131:474	AT3G14200.1	Scaffold000034_back	90.46	1636012	1.23	-	(C)	Y	C	A	B	A	A	U	U	A	A	A	A	B	A	B	A	A	B	A	B	B	B	A	A	A	A	A	A	A	U	U	U	U	A	U	B	U	U	A
1570	X_A1_3c	A1	JCVI_131:228	AT3G14200.1	Scaffold000034_back	90.46	1636012	1.23	-	(C)	M	Y	A	B	A	A	B	B	A	A	A	A	B	A	B	U	A	B	A	U	B	B	A	A	A	A	A	A	A	B	B	B	B	A	B	B	A	B	A
1571	X_A1_2a	A1	JCVI_1673:245	AT3G13920.2	Scaffold000034_back	96.34	1499313	1.23	-	(C)	Y	C	A	B	A	A	B	B	A	A	A	A	B	A	B	A	A	B	A	B	B	B	A	A	A	A	A	A	A	B	B	B	B	A	B	B	A	B	A
1572	X_A1_2a	A1	JCVI_1673:257	AT3G13920.2	Scaffold000034_back	96.34	1499313	1.23	-	(C)	Y	C	A	B	A	A	B	B	A	A	A	A	B	A	B	A	A	B	A	B	B	B	A	A	A	A	A	A	A	B	B	B	B	A	B	B	A	B	A
1573	X_A1_2a	A1	JCVI_1673:380	AT3G13920.2	Scaffold000034_back	96.34	1499313	1.23	-	(C)	Y	C	A	B	A	A	B	B	A	A	A	A	B	A	B	A	A	B	A	B	B	B	A	A	A	A	A	A	A	B	B	B	B	A	B	B	A	B	A
1574	X_A1_2a	A1	JCVI_1673:176	AT3G13920.2	Scaffold000034_back	96.34	1499313	1.23	-	(A)	C	M	A	B	A	A	B	B	A	A	A	A	B	A	B	A	A	B	A	B	B	B	A	A	A	A	A	A	A	B	B	B	B	B	B	B	A	B	A
1575	X_A1_2a	A1	JCVI_6165:689	AT3G13920.1	Scaffold000034_back	88.62	1498138	1.23	-	(C)	A	C	A	B	A	A	B	B	A	A	A	A	B	A	B	A	A	B	A	B	B	B	A	A	A	A	A	A	A	B	B	B	B	A	B	B	A	B	A
1576	X_A1_2a	A1	JCVI_12107:437	AT3G13670.1	Scaffold000034_back	93.8	1379984	1.23	-	(T)	T	Y	A	B	A	U	B	B	A	B	U	A	B	A	B	A	A	B	U	B	B	B	A	U	A	A	U	A	U	B	B	B	B	A	B	B	U	B	U
1577	X_A1_2a	A1	JCVI_9020:1379	AT3G13460.1	Scaffold000164	88.8	289747		-	(G)	S	G	A	B	A	A	B	B	A	A	A	A	B	A	B	A	A	B	A	B	B	B	A	A	A	A	A	A	A	B	B	B	B	A	B	B	A	B	A
1578	X_A1_2a	A1	JCVI_9020:2065	AT3G13460.1	Scaffold000164	88.8	289747		-	(T)	C	T	A	B	A	A	B	B	A	A	A	A	B	A	B	A	A	B	A	B	B	B	A	A	U	A	A	A	A	B	B	B	B	A	B	B	A	B	A
1579	X_A1_2a	A1	JCVI_9020:2012	AT3G13460.1	Scaffold000164	88.8	289747		-	(A)	G	A	A	B	A	A	B	B	A	A	A	A	B	A	B	A	A	B	A	B	B	B	A	A	U	A	A	A	A	B	B	B	B	A	B	B	U	B	A
1580	X_A1_2a	A1	JCVI_20919:199	AT3G13520.1	Scaffold000164	83.29	274862		-	(T)	C	Y	A	B	A	A	B	B	A	A	A	A	B	A	B	A	A	B	A	B	B	B	A	A	A	A	A	A	A	B	B	B	B	U	B	B	A	B	U
1581	X_A1_2a	A1	JCVI_22802:543	AT3G13570.1	Scaffold000164	75.04	261913		-	(C)	C	Y	A	B	A	A	B	B	U	A	A	A	B	A	B	A	A	B	A	B	B	B	A	A	U	A	A	A	A	B	B	B	B	A	B	U	U	B	U
1582	X_A1_2a	A1	JCVI_22802:609	AT3G13570.1	Scaffold000164	75.04	261913		-	(C)	C	Y	A	B	A	A	B	B	U	A	A	A	B	A	B	A	A	B	U	B	B	B	A	A	U	A	A	A	A	B	B	B	B	A	B	B	U	B	U
1583	X_A1_2a	A1	JCVI_6477:588	AT3G13570.1	Scaffold000164	98.03	261752		-	(A)	R	A	A	B	A	A	B	B	A	A	A	A	B	A	B	A	A	B	A	B	B	B	A	A	A	A	A	A	A	B	B	B	B	A	B	B	A	B	A
1584	X_A1_2a	A1	JCVI_6477:471	AT3G13570.1	Scaffold000164	98.03	261752		-	(G)	G	R	A	B	A	A	B	B	A	A	A	A	B	A	B	A	A	B	A	B	B	B	A	A	A	A	A	A	A	B	B	B	B	A	B	B	A	B	A
1585	X_A1_2a	A1	JCVI_6477:360	AT3G13570.1	Scaffold000164	98.03	261752		-	(C)	C	Y	A	B	A	A	B	B	A	A	A	A	B	A	B	A	A	B	A	B	B	B	A	A	A	A	A	A	A	B	B	B	B	U	B	B	A	B	A
1586	X_A1_2a	A1	JCVI_6477:711	AT3G13570.1	Scaffold000164	98.03	261752		-	(A)	G	A	A	B	A	A	B	B	A	A	A	A	B	A	B	A	A	B	A	B	B	B	A	A	A	A	A	A	A	B	B	B	B	A	U	B	A	B	A
1587	X_A1_2a	A1	JCVI_6477:585	AT3G13570.1	Scaffold000164	98.03	261752		-	(C)	C	Y	A	B	A	A	B	B	A	A	A	A	B	A	U	U	A	B	A	B	B	B	A	A	U	A	A	A	A	B	B	B	B	A	B	B	A	B	A
1588	X_A1_2a	A1	JCVI_9245:666	AT3G13410.1	Scaffold000164	84.41	241159		-	(G)	R	G	A	B	A	A	B	B	A	A	A	A	B	A	B	A	A	B	A	B	B	B	A	A	A	A	A	A	A	B	B	B	B	A	B	B	A	U	A
1589	X_A1_2a	A1	JCVI_9245:320	AT3G13410.1	Scaffold000164	84.41	241159		-	(G)	R	G	A	B	A	A	B	B	A	A	A	A	B	A	B	A	A	B	A	U	B	B	A	A	A	A	A	A	A	B	B	B	B	A	B	B	A	B	A
1590	X_A1_2a	A1	JCVI_9245:194	AT3G13410.1	Scaffold000164	84.41	241159		-	(C)	G	S	A	B	A	A	B	B	A	A	A	A	B	A	B	A	A	B	A	B	B	B	A	A	A	A	A	A	A	B	B	B	B	A	B	B	A	B	A
1591	X_A1_2a	A1	JCVI_9245:898	AT3G13410.1	Scaffold000164	84.41	241159		-	(C)	Y	C	A	B	A	A	B	B	A	A	A	A	B	A	B	A	A	B	A	B	B	B	A	A	A	A	A	A	A	U	B	B	B	A	B	B	A	B	A
1592	X_A1_2a	A1	JCVI_9245:617	AT3G13410.1	Scaffold000164	84.41	241159		-	(T)	Y	T	A	B	A	A	B	B	A	A	A	A	B	A	B	A	A	B	A	B	B	B	A	A	A	A	A	A	A	B	B	B	B	A	B	B	A	B	A
1593	X_A1_2a	A1	JCVI_9245:446	AT3G13410.1	Scaffold000164	84.41	241159		-	(T)	K	T	A	B	A	A	B	B	A	A	A	A	B	A	B	A	A	U	A	U	B	U	A	A	A	A	A	A	A	B	B	B	B	A	B	B	A	B	A
1594	X_A1_2a	A1	JCVI_9245:537	AT3G13410.1	Scaffold000164	84.41	241159		-	(C)	Y	C	A	B	A	A	B	B	A	U	A	A	B	A	B	A	A	B	A	B	B	B	A	A	A	A	A	A	U	U	B	B	B	A	B	B	A	B	A
1595	X_A1_2a	A1	JCVI_10903:1168	AT3G13360.1	Scaffold000164	85.6	228288		-	(C)	T	C	A	B	A	A	B	B	A	A	A	U	B	A	B	A	A	B	A	U	B	B	A	A	A	A	A	A	A	B	B	B	B	A	B	B	A	B	A
1596	X_A1_2a	A1	JCVI_10903:294	AT3G13360.1	Scaffold000164	85.6	228288		-	(G)	G	A	A	B	A	A	B	B	A	A	A	A	B	A	B	A	A	B	A	B	B	B	A	A	A	A	A	A	A	U	B	B	B	A	B	B	A	B	A
1597	X_A1_2a	A1	JCVI_10903:331	AT3G13360.1	Scaffold000164	85.6	228288		-	(T)	T	A	A	B	A	A	B	B	A	A	U	A	B	A	B	A	A	B	A	B	B	B	A	A	A	A	A	A	A	U	B	B	B	A	B	B	A	B	A
1598	X_A1_2a	A1	JCVI_10903:334	AT3G13360.1	Scaffold000164	85.6	228288		-	(G)	T	G	A	B	A	U	B	B	A	A	A	A	B	A	B	A	A	B	A	B	B	B	A	A	A	A	A	A	A	U	B	B	B	A	B	B	A	B	A
1599	X_A1_2a	A1	JCVI_10903:1109	AT3G13360.1	Scaffold000164	85.6	228288		-	(G)	A	G	A	B	A	A	B	B	A	A	A	A	B	A	B	A	A	B	A	U	B	B	U	A	A	A	A	A	A	U	B	B	B	U	B	B	A	B	A
1600	X_A1_2a	A1	JCVI_14297:802	AT3G13062.2	Scaffold000164	93.2	151582		-	(A)	A	R	A	B	A	A	B	B	U	A	U	U	B	U	B	A	U	B	U	B	B	B	U	U	U	U	U	A	U	B	B	U	B	B	U	B	U	B	U
1601	X_A1_2a	A1	JCVI_24675:1441	AT3G13060.2	Scaffold000164	95.98	147111		-	(G)	G	A	A	B	A	A	B	B	A	A	A	A	B	A	B	A	A	U	A	B	B	U	A	A	A	A	A	A	A	B	B	B	B	A	B	B	A	B	A
1602	X_A1_2a	A1	JCVI_24675:1452	AT3G13060.2	Scaffold000164	95.98	147111		-	(C)	C	T	A	B	A	A	B	B	A	A	A	A	B	A	B	A	A	U	A	B	B	U	A	A	A	A	A	A	A	B	B	B	B	A	B	B	A	B	A
1603	X_A1_2a	A1	JCVI_34727:294	AT3G13060.2	Scaffold000164	99.69	145711		-	(C)	Y	T	A	B	A	A	B	B	A	A	A	A	B	A	U	A	A	B	A	B	U	B	A	A	A	A	A	A	A	B	U	U	B	A	U	B	A	U	A
1604	X_A1_2a	A1	JCVI_9051:737	AT3G13040.1	Scaffold000164	91.19	138011		-	(G)	A	R	A	B	A	A	B	B		A					B	A		B		B		B			A			A	U	B				A		B
1605	X_A1_2a	A1	JCVI_9051:455	AT3G13040.1	Scaffold000164	91.19	138011		-	(G)	G	T	A	B	A	A	B	B	A	A	A	A	B	A	B	U	A	B	A	U	B	B	A	A	A	A	A	A	A	B	B	B	B	A	B	B	A	B	A
1606	X_A1_2a	A1	JCVI_9051:724	AT3G13040.1	Scaffold000164	91.19	138011		-	(C)	G	S	A	B	A	A	B	B	U	A	U	U	B	A	B	A	A	B	U	B	B	B	A	A	A	A	A	U	U	B	B	U	B	A	B	B	U	B	U
1607	X_A1_2a	A1	JCVI_9051:422	AT3G13040.1	Scaffold000164	91.19	138011		-	(G)	A	G	A	B	A	A	U	U	A	A	A	A	B	A	B	U	A	B	A	U	B	B	A	A	A	A	A	A	A	B	B	B	B	A	B	B	A	B	A
1608	X_A1_2a	A1	JCVI_9051:1031	AT3G13040.1	Scaffold000164	91.19	138011		-	(T)	R	W	A	B	A	U	B	B	A	A	U	A	U	U	B	A	U	B	A	U	B	U	U	A	A	U	A	A	A	B	B	B	B	A	U	B	U	U	A
1609	X_A1_2a	A1	JCVI_16982:551	AT3G12930.1	Scaffold000164	99.03	97237		-	(G)	Y	S	A	B	A	A	B	B	A	A	A	A	B	A	U	A	A	B	A	B	B	B	A	A	A	A	A	A	A	B	B	B	B	A	B	U	A	U	A
1610	X_A1_2a	A1	JCVI_26619:47	AT3G13120.1	Scaffold000164	94.54	40874		-	(A)	A	T	A	B	A	A	B	B	A	A	A	A	B	A	B	A	A	B	A	U	B	B	A	A	A	A	A	A	A	B	B	U	B	A	B	B	A	B	A
1611	X_A1_2a	A1	JCVI_3123:572	AT3G12630.1	Scaffold000151	90.8	351586	1.24	-	(T)	K	T	A	B	A	A	B	B	A	A	A	A	B	A	B	A	A	B	A	U	B	B	A	A	A	A	A	A	A	B	B	B	B	A	B	B	A	B	A
1612	X_A1_2a	A1	JCVI_3123:476	AT3G12630.1	Scaffold000151	90.8	351586	1.24	-	(G)	G	R	A	B	A	U	B	B	A	A	A	A	B	A	B	A	A	B	A	B	B	B	A	A	U	A	A	A	A	B	B	B	B	A	B	B	A	B	A
1613	X_A1_2a	A1	JCVI_3123:398	AT3G12630.1	Scaffold000151	90.8	351586	1.24	-	(C)	Y	T	A	B	A	A	B	B	A	A	A	A	B	A	B	A	A	U	A	B	B	B	A	A	A	A	A	A	A	B	B	B	B	A	B	B	A	B	A
1614	X_A1_2a	A1	JCVI_3123:401	AT3G12630.1	Scaffold000151	90.8	351586	1.24	-	(A)	A	R	A	B	A	U	B	B	A	A	A	A	B	A	B	A	A	B	A	B	B	B	A	A	U	A	A	A	A	B	B	B	B	U	B	B	A	B	A
1615	X_A1_2a	A1	JCVI_3123:239	AT3G12630.1	Scaffold000151	90.8	351586	1.24	-	(C)	C	Y	A	B	A	A	B	B	A	A	A	A	B	A	U	B	A	B	A	B	B	B	A	A	A	A	A	A	A	B	U	B	B	A	B	B	A	B	A
1616	X_A1_2a	A1	JCVI_30975:789	AT3G12570.1	Scaffold000151	89.51	325898	1.24	-	(C)	G	S	A	B	A	A	B	B	A	A	A	A	B	A	B	A	A	B	A	B	B	B	A	A	A	A	A	A	A	B	B	B	B	A	B	B	U	B	U
1617	X_A1_2a	A1	JCVI_30975:1347	AT3G12570.1	Scaffold000151	89.51	325898	1.24	-	(G)	G	R	A	B	A	A	B	B	A	A	A	A	B	A	B	A	A	B	A	B	B	B	A	A	A	A	A	A	A	B	B	B	B	U	B	B	A	B	U
1618	X_A1_2a	A1	JCVI_30975:831	AT3G12570.1	Scaffold000151	89.51	325898	1.24	-	(T)	Y	T	A	B	A	A	B	B	A	A	A	A	B	A	B	A	A	B	A	U	B	B	U	A	A	A	A	A	A	B	B	B	B	A	B	B	A	U	A
1619	X_A1_2a	A1	JCVI_30975:1343	AT3G12570.1	Scaffold000151	89.51	325898	1.24	-	(A)	W	A	A	B	A	A	B	B	A	A	A	A	B	A	B	A	A	B	A	U	B	B	A	A	A	A	A	A	A	B	B	U	B	A	B	B	A	U	A
1620	X_A1_2a	A1	JCVI_30975:1344	AT3G12570.1	Scaffold000151	89.51	325898	1.24	-	(T)	Y	T	A	B	A	A	B	B	A	A	A	A	B	A	B	A	A	B	A	U	B	B	A	A	A	A	A	A	A	B	B	U	B	A	B	B	A	U	A
1621	X_A1_2a	A1	JCVI_30975:1269	AT3G12570.1	Scaffold000151	89.51	325898	1.24	-	(A)	T	W	A	B	A	A	B	B	A	A	A	A	B	A	B	A	A	B	A	B	B	B	A	A	A	A	A	A	U	B	B	B	B	B	B	B	A	B	U
1622	X_A1_2a	A1	JCVI_30975:1222	AT3G12570.1	Scaffold000151	89.51	325898	1.24	-	(C)	C	Y	A	B	A	A	B	B	A	A	A	A	B	A	B	A	A	B	A	B	B	B	A	A	A	A	A	A	U	B	B	B	B	A	B	B	A	B	A
1623	X_A1_2a	A1	JCVI_30975:999	AT3G12570.1	Scaffold000151	89.51	325898	1.24	-	(T)	C	Y	A	B	A	A	B	B	A	A	A	A	U	A	B	A	A	B	A	B	B	B	A	A	U	A	A	U	U	B	B	B	B	A	B	B	U	B	U
1624	X_A1_2a	A1	JCVI_30975:1218	AT3G12570.1	Scaffold000151	89.51	325898	1.24	-	(G)	A	R	A	B	A	A	B	B	A	A	A	A	B	A	B	A	A	B	A	B	B	B	A	A	A	A	A	A	U	B	B	B	B	A	B	B	A	B	A
1625	X_A1_2a	A1	JCVI_30975:332	AT3G12570.1	Scaffold000151	89.51	325898	1.24	-	(G)	K	G	A	B	A	A	B	B	A	A	A	A	B	A	B	A	A	B	A	B	B	B	A	A	U	A	A	A	A	U	B	U	B	A	U	B	A	U	A
1626	X_A1_2a	A1	JCVI_20847:660	AT3G12560.1	Scaffold000151	86.08	319753	1.24	-	(G)	R	G	A	B	A	A	B	B		A					B	A		B		B		B			A			A	A	B				A		B
1627	X_A1_2a	A1	JCVI_20847:656	AT3G12560.1	Scaffold000151	86.08	319753	1.24	-	(T)	K	T	A	B	A	A	B	B		A					B	A		B		B		B			A			A	A	B				A		B
1628	X_A1_2a	A1	JCVI_20847:624	AT3G12560.1	Scaffold000151	86.08	319753	1.24	-	(C)	S	C	A	B	U	A	B	B	A	A	A	A	B	A	B	A	A	B	A	U	U	B	A	A	A	A	A	A	A	B	B	U	B	A	B	B	A	U	A
1629	X_A1_2a	A1	JCVI_20847:672	AT3G12560.1	Scaffold000151	86.08	319753	1.24	-	(C)	M	A	A	B	A	A	B	B		A					B	A		B		B		B			A			A	A	B				A		B
1630	X_A1_2a	A1	JCVI_20847:616	AT3G12560.1	Scaffold000151	86.08	319753	1.24	-	(C)	C	Y	A	B	U	A	B	B	A	A	A	A	B	A	B	B	A	B	A	B	B	B	A	A	A	A	A	A	U	B	B	B	B	U	B	B	A	B	A
1631	X_A1_2a	A1	JCVI_20847:686	AT3G12560.1	Scaffold000151	86.08	319753	1.24	-	(G)	G	R	A	B	U	A	B	B		A					B	A		B		B		B			U			A	U	B				A		B
1632	X_A1_2a	A1	JCVI_20847:310	AT3G12560.1	Scaffold000151	86.08	319753	1.24	-	(C)	C	T	A	B	A	A	B	B	A	A	A	A	B	A	B	A	A	B	A	B	B	B	A	A	A	A	A	A	A	B	B	B	B	A	B	B	A	B	A
1633	X_A1_2a	A1	JCVI_20847:298	AT3G12560.1	Scaffold000151	86.08	319753	1.24	-	(G)	C	G	A	B	A	A	B	B	A	A	A	A	B	A	B	A	A	B	A	B	B	B	A	A	B	A	A	A	A	B	B	B	B	A	B	B	A	B	A
1634	X_A1_2a	A1	JCVI_20847:455	AT3G12560.1	Scaffold000151	86.08	319753	1.24	-	(A)	C	A	A	B	A	A	B	B	A	A	A	A	B	A	B	A	A	B	A	B	B	B	A	A	A	A	A	U	A	B	B	B	B	A	B	B	A	B	A
1635	X_A1_2a	A1	JCVI_20847:317	AT3G12560.1	Scaffold000151	86.08	319753	1.24	-	(C)	C	T	A	B	A	A	B	B	A	A	A	A	B	A	B	A	A	B	A	U	B	B	A	A	A	A	A	A	A	B	B	B	B	A	B	B	A	B	A
1636	X_A1_2a	A1	JCVI_20847:508	AT3G12560.1	Scaffold000151	86.08	319753	1.24	-	(C)	C	G	A	B	A	A	B	B	A	A	A	A	B	A	B	A	A	B	A	U	B	B	A	A	A	A	A	A	A	U	B	B	B	A	B	B	A	B	A
1637	X_A1_2a	A1	JCVI_20847:520	AT3G12560.1	Scaffold000151	86.08	319753	1.24	-	(A)	A	G	A	B	A	A	B	B	A	A	A	A	B	A	B	A	A	B	A	U	B	B	A	A	A	A	A	A	A	U	B	B	B	A	B	B	A	B	A
1638	X_A1_2a	A1	ES264921:84	AT3G12560.1	Scaffold000151	91.73	318858	1.24	-	(T)	T	K	A	B	A	A	B	B	A	A	A	A	B	A	B	U	A	B	A	B	B	B	A	A	A	A	A	A	A	B	B	B	B	A	B	B	A	B	U
1639	X_A1_2a	A1	ES264921:397	AT3G12560.1	Scaffold000151	91.73	318858	1.24	-	(C)	C	Y	A	B	A	A	B	B		A					B	A		B		B		B			A			A	A	B	B	B		A		B
1640	X_A1_2a	A1	ES264921:87	AT3G12560.1	Scaffold000151	91.73	318858	1.24	-	(A)	A	W	A	B	A	A	B	B	A	A	A	A	B	A	B	U	A	B	A	B	B	B	A	A	A	A	A	A	A	B	B	B	B	A	B	B	U	B	U
1641	X_A1_2a	A1	JCVI_7816:304	AT3G12560.1	Scaffold000151	89.77	317455	1.24	-	(C)	Y	C	A	B	A	A	B	B	A	A	A	A	B	A	B	A	A	B	A	B	B	B	A	A	A	A	A	A	B	B	B	U	B	A	B	B	A	U	A
1642	X_A1_2a	A1	JCVI_7816:349	AT3G12560.1	Scaffold000151	89.77	317455	1.24	-	(G)	S	C	A	B	A	A	B	B	A	A	A	A	B	A	B	A	A	B	A	U	B	B	A	A	A	A	A	A	U	B	B	U	B	A	B	B	A	B	A
1643	X_A1_2a	A1	JCVI_7816:629	AT3G12560.1	Scaffold000151	89.77	317455	1.24	-	(A)	A	G	A	B	A	A	B	B	U	A	U	U	B	A	B	U	U	B	U	B	B	B	A	U	A	U	A	A	A	B	B	B	B	A	B	U	U	B	U
1644	X_A1_2a	A1	JCVI_7816:274	AT3G12560.1	Scaffold000151	89.77	317455	1.24	-	(A)	G	A	A	B	A	A	B	B	A	A	A	A	B	U	B	A	U	B	A	B	B	B	A	A	B	A	A	A	U	B	B	U	B	U	B	B	B	B	A
1645	X_A1_2a	A1	JCVI_1777:425	AT3G12490.2	Scaffold000151	96.06	298149	1.24	-	(G)	G	C	A	B	A	A	B	B	A	A	A	A	B	A	B	A	A	B	A	U	B	B	A	A	A	A	A	A	A	B	B	B	B	A	B	B	A	B	A
1646	X_A1_2a	A1	JCVI_1777:590	AT3G12490.2	Scaffold000151	96.06	298149	1.24	-	(G)	G	A	A	B	A	A	B	U	A	A	A	A	B	A	B	A	A	B	A	U	B	B	A	A	A	A	A	A	A	U	B	B	B	A	B	B	A	B	A
1647	X_A1_2a	A1	JCVI_14816:1346	AT3G12480.1	Scaffold000151	90.96	297552	1.24	-	(T)	T	Y	A	B	A	A	B	B	A	A	A	A	B	A	B	A	A	B	A	B	B	B	A	A	A	A	A	A	A	B	B	B	B	A	B	B	A	B	A
1648	X_A1_2a	A1	JCVI_14816:1217	AT3G12480.1	Scaffold000151	90.96	297552	1.24	-	(A)	A	R	A	B	A	A	B	B	A	A	A	A	B	A	B	A	A	B	A	B	B	B	A	A	U	A	A	A	A	B	B	B	B	A	B	B	A	B	A
1649	X_A1_2a	A1	JCVI_14816:1271	AT3G12480.1	Scaffold000151	90.96	297552	1.24	-	(C)	C	Y	A	B	A	A	B	B	A	A	A	A	B	A	B	A	A	B	A	B	B	B	A	A	A	A	A	A	A	B	B	B	B	A	B	B	A	B	U
1650	X_A1_2a	A1	JCVI_14816:1286	AT3G12480.1	Scaffold000151	90.96	297552	1.24	-	(C)	C	S	A	B	A	A	B	B	A	A	A	A	B	A	B	A	A	B	A	B	B	B	A	A	A	A	A	U	A	B	B	B	B	A	B	B	A	B	U
1651	X_A1_2a	A1	JCVI_20239:728	AT3G12480.1	Scaffold000151	95.63	297552	1.24	-	(C)	C	G	A	B	A	A	B	B	A	A	A	A	B	U	B	A	A	B	A	B	B	B	A	A	A	A	A	A	A	B	B	B	B	A	B	B	A	B	U
1652	X_A1_2a	A1	JCVI_1358:356	AT3G12390.1	Scaffold000151	98.01	272909	1.24	-	(C)	C	Y	A	B	A	A	B	B	A	A	A	A	B	A	B	A	A	B	A	B	B	B	A	A	A	A	A	A	A	B	B	B	B	A	B	B	A	B	A
1653	X_A1_2a	A1	JCVI_1358:224	AT3G12390.1	Scaffold000151	98.01	272909	1.24	-	(G)	S	G	A	B	A	A	U	B	A	A	A	A	B	A	B	A	A	B	A	B	B	B	A	A	A	A	A	A	A	B	B	B	B	A	B	B	A	B	A
1654	X_A1_2a	A1	JCVI_1358:629	AT3G12390.1	Scaffold000151	98.01	272909	1.24	-	(T)	K	G	A	B	A	A	U	B	A	A	A	A	B	A	B	A	A	B	A	B	B	B	A	A	A	A	A	A	U	B	B	B	B	A	B	B	A	B	A
1655	X_A1_2a	A1	JCVI_1358:563	AT3G12390.1	Scaffold000151	98.01	272909	1.24	-	(C)	Y	C	A	B	A	U	B	B	A	A	U	A	B	A	B	A	A	B	A	B	B	B	A	A	U	A	U	A	A	B	B	B	B	A	B	B	A	B	A
1656	X_A1_2a	A1	JCVI_1358:509	AT3G12390.1	Scaffold000151	98.01	272909	1.24	-	(A)	W	A	A	B	A	A	U	B	A	A	A	A	B	A	B	A	A	B	A	B	B	B	A	A	A	A	A	A	A	U	B	B	B	U	B	B	A	B	A
1657	X_A1_2a	A1	JCVI_1358:281	AT3G12390.1	Scaffold000151	98.01	272909	1.24	-	(G)	R	A	A	B	A	A	U	B	A	A	A	A	B	A	B	A	A	B	A	U	B	B	A	A	A	A	A	A	U	B	B	B	B	A	B	B	A	B	A
1658	X_A1_2a	A1	JCVI_1358:203	AT3G12390.1	Scaffold000151	98.01	272909	1.24	-	(G)	K	W	A	B	A	A	B	B	A	A	A	A	B	A	B	U	A	B	A	B	B	B	A	A	A	A	A	B	A	B	B	B	B	A	B	B	A	B	A
1659	X_A1_2a	A1	JCVI_8847:156	AT3G12260.1	Scaffold000151	95.25	240286	1.24	-	(T)	T	Y	A	B	A	A	B	B	A	A	A	A	B	A	B	A	A	B	A	B	B	B	A	A	A	A	A	A	A	B	B	B	B	U	B	B	A	B	A
1660	X_A1_2a	A1	JCVI_8847:342	AT3G12260.1	Scaffold000151	95.25	240286	1.24	-	(G)	K	G	A	B	A	A	B	B	A	A	A	A	B	A	B	A	A	B	A	A	B	B	A	A	A	A	A	A	A	A	B	B	B	A	U	B	A	U	A
1661	X_A1_2a	A1	JCVI_8847:496	AT3G12260.1	Scaffold000151	95.25	240286	1.24	-	(T)	T	C	A	B	A	A	B	B	A	A	A	A	B	A	B	A	A	B	A	U	B	B	A	A	A	A	A	A	A	B	B	B	B	A	B	B	A	B	A
1662	X_A1_2a	A1	JCVI_401:531	AT3G11940.1	Scaffold000151	97.83	120737	1.24	-	(A)	A	M	A	B	A	A	B	B	A	A	A	A	B	A	B	A	A	B	A	B	B	B	A	A	A	A	A	A	A	B	B	B	B	A	B	B	A	B	A
1663	X_A1_2a	A1	JCVI_401:324	AT3G11940.1	Scaffold000151	97.83	120737	1.24	-	(G)	R	G	A	B	A	A	B	B		A					B	A		B		B		B			A			A	A	B				A		B
1664	X_A1_2a	A1	JCVI_401:325	AT3G11940.1	Scaffold000151	97.83	120737	1.24	-	(T)	C	Y	A	B	A	A	B	U	A	A	A	A	B	A	B	A	A	B	A	B	B	B	A	A	A	A	A	A	A	B	B	B	B	U	B	B	A	B	A
1665	X_A1_2a	A1	JCVI_401:273	AT3G11940.1	Scaffold000151	97.83	120737	1.24	-	(C)	Y	C	A	B	A	A	B	B	A	A	A	A	B	A	B	A	A	B	A	B	B	B	A	A	A	A	A	A	A	B	B	B	B	A	B	B	A	B	A
1666	X_A1_2a	A1	JCVI_401:270	AT3G11940.1	Scaffold000151	97.83	120737	1.24	-	(T)	Y	C	A	B	A	U	B	B	A	A	A	A	B	A	B	A	A	B	A	U	B	B	A	A	A	A	A	A	A	B	B	B	B	A	B	U	A	B	A
1667	X_A1_2a	A1	JCVI_401:624	AT3G11940.1	Scaffold000151	97.83	120737	1.24	-	(C)	Y	C	A	B	A	A	B	B	A	A	A	A	B	A	B	A	A	B	A	U	B	U	A	A	A	A	A	A	A	B	B	B	B	A	B	B	A	B	A
1668	X_A1_2a	A1	JCVI_401:225	AT3G11940.1	Scaffold000151	97.83	120737	1.24	-	(G)	Y	T	A	B	A	A	B	U	A	A	A	A	B	A	U	A	A	B	A	A	B	B	A	A	A	A	A	A	A	U	B	B	B	A	B	B	A	B	A
1669	X_A1_2a	A1	JCVI_401:507	AT3G11940.1	Scaffold000151	97.83	120737	1.24	-	(A)	K	Y	A	B	A	A	B	B	A	A	A	A	B	A	B	A	A	U	A	B	B	B	A	A	A	A	A	A	A	B	B	B	B	A	B	B	A	B	A
1670	X_A1_2a	A1	JCVI_12505:755	AT3G11910.1	Scaffold000151	92.58	98270	1.24	-	(A)	M	A	A	B	A	A	B	B	A	A	A	A	B	A	B	A	A	B	A	A	B	B	A	A	A	A	A	A	A	B	B	U	B	A	B	B	A	U	A
1671	X_A1_2a	A1	JCVI_12505:767	AT3G11910.1	Scaffold000151	92.58	98270	1.24	-	(T)	T	W	A	B	A	A	B	B	A	A	A	U	B	A	B	A	A	B	A	B	B	B	A	A	U	A	A	A	A	B	B	B	B	A	B	B	U	B	U
1672	X_A1_2a	A1	JCVI_17348:910	AT3G11830.1	Scaffold000151	99.03	88707	1.24	-	(A)	R	A	A	B	A	A	B	B	A	A	A	A	B	A	B	A	A	B	A	B	B	B	A	A	A	A	A	A	A	B	B	B	B	A	B	B	A	U	A
1673	X_A1_2a	A1	JCVI_20524:202	AT3G11780.1	Scaffold000151	76.76	82564	1.24	-	(T)	G	T	A	B	A	A	U	B	A	A	A	A	U	A	B	A	A	B	A	U	B	U	A	A	A	A	A	A	A	B	B	U	U	A	U	B	A	U	A
1674	X_A1_2a	A1	JCVI_33323:605	AT3G11770.1	Scaffold000151	93.87	81392	1.24	-	(A)	Y	M	A	B	U	A	B	B	A	U	A	A	B	U	B	A	A	B	U	B	B	B	U	A	U	U	A	A	A	B	B	U	B	A	B	B	A	U	U
1675	X_A1_2a	A1	JCVI_8057:585	AT3G11710.1	Scaffold000151	93.92	66772	1.24	-	(G)	R	G	A	B	A	A	B	B	A	A	A	A	B	A	B	A	A	B	A	B	B	B	A	A	U	A	A	A	A	B	B	B	B	A	B	B	A	B	A
1676	X_A1_2a	A1	JCVI_8057:591	AT3G11710.1	Scaffold000151	93.92	66772	1.24	-	(C)	Y	C	A	B	A	A	B	B	A	A	A	A	B	A	B	A	A	B	A	B	B	B	A	A	U	A	A	A	A	B	B	B	B	A	B	B	A	B	A
1677	X_A1_2a	A1	JCVI_8057:468	AT3G11710.1	Scaffold000151	93.92	66772	1.24	-	(T)	W	T	A	B	A	A	U	B	A	A	A	A	B	A	B	A	A	B	A	U	B	B	A	A	A	A	A	A	A	B	B	B	B	A	B	B	A	B	A
1678	X_A1_2a	A1	JCVI_14866:1354	AT3G11700.1	Scaffold000151	98.05	59164	1.24	-	(T)	Y	T	A	B	A	A	B	B	A	A	A	A	B	A	B	A	A	B	A	B	B	B	A	A	A	A	A	A	A	B	B	B	B	A	B	B	A	B	A
1679	X_A1_2a	A1	JCVI_14866:1578	AT3G11700.1	Scaffold000151	98.05	59164	1.24	-	(T)	W	T	A	B	A	A	B	B	A	A	A	A	B	A	B	U	A	B	A	A	B	B	A	A	A	A	A	A	A	U	B	U	B	A	U	B	A	U	A
1680	X_A1_2a	A1	JCVI_14866:1586	AT3G11700.1	Scaffold000151	98.05	59164	1.24	-	(G)	M	S	A	B	A	U	B	B	A	A	A	A	B	A	B	A	A	B	A	U	B	B	A	A	A	A	A	A	A	U	B	B	B	A	B	B	A	U	U
1681	X_A1_2a	A1	JCVI_14866:1674	AT3G11700.1	Scaffold000151	98.05	59164	1.24	-	(G)	A	G	A	B	A	A	B	B	A	A	A	A	B	A	B	U	A	B	A	B	B	B	A	A	U	A	A	A	A	B	B	B	B	U	B	B	A	B	A
1682	X_A1_2a	A1	JCVI_18390:807	AT3G55220.1	Scaffold000093_front	97.67	632848	1.25	-	(T)	T	Y	A	B	A	A	B	B	A	A	A	A	B	A	B	A	A	B	A	B	B	B	A	A	A	A	A	A	A	B	B	B	B	A	B	B	A	B	U
1683	X_A1_2a	A1	JCVI_18390:1119	AT3G55220.1	Scaffold000093_front	97.67	632848	1.25	-	(A)	R	A	A	B	A	A	B	B	A	A	A	A	B	A	B	A	A	B	A	B	B	B	A	A	A	A	A	A	A	B	B	B	B	A	U	B	A	U	A
1684	X_A1_2a	A1	JCVI_18390:1141	AT3G55220.1	Scaffold000093_front	97.67	632848	1.25	-	(C)	C	Y	A	B	A	A	B	B	U	A	A	A	B	U	B	A	U	B	A	B	B	B	U	U	A	A	A	U	A	B	B	B	B	A	B	B	U	B	U
1685	X_A1_2a	A1	JCVI_18390:1617	AT3G55220.1	Scaffold000093_front	97.67	632848	1.25	-	(T)	Y	T	A	B	A	A	U	B	A	A	A	A	B	A	B	A	A	B	A	B	B	B	A	A	A	A	A	A	A	B	B	A	B	A	B	B	A	B	A
1686	X_A1_2a	A1	JCVI_18390:750	AT3G55220.1	Scaffold000093_front	97.67	632848	1.25	-	(C)	Y	T	A	B	A	A	B	B	A	A	A	A	B	A	B	A	A	B	A	B	B	B	A	A	A	A	A	A	A	B	B	B	B	A	B	B	A	B	A
1687	X_A1_2a	A1	JCVI_18390:831	AT3G55220.1	Scaffold000093_front	97.67	632848	1.25	-	(A)	M	C	A	B	A	A	B	B	A	A	A	A	B	A	B	A	A	B	A	U	B	B	A	A	A	A	A	A	A	B	B	B	B	A	B	B	A	U	A
1688	X_A1_2a	A1	JCVI_18390:543	AT3G55220.1	Scaffold000093_front	97.67	632848	1.25	-	(G)	R	A	A	B	A	A	U	B	A	A	A	A	B	A	B	A	A	B	A	B	B	B	A	A	A	A	A	A	A	B	B	B	B	A	B	B	A	B	A
1689	X_A1_2a	A1	JCVI_11999:833	AT3G11200.1	Scaffold000093_front	89.88	620249	1.25	-	(A)	G	R	A	B	A	A	B	B	A	A	A	A	B	A	B	A	A	B	A	B	B	B	A	A	A	A	A	A	A	B	B	B	B	U	B	B	A	B	U
1690	X_A1_2a	A1	JCVI_11999:701	AT3G11200.1	Scaffold000093_front	89.88	620249	1.25	-	(A)	M	A	A	B	A	A	B	B	A	A	A	A	B	A	B	A	A	B	A	U	B	B	A	A	A	A	A	A	A	U	B	B	B	A	B	B	A	B	A
1691	X_A1_2a	A1	JCVI_11999:605	AT3G11200.1	Scaffold000093_front	89.88	620249	1.25	-	(A)	M	C	A	B	A	A	B	B	A	A	A	A	B	A	B	A	A	B	A	B	B	B	A	A	A	A	A	A	A	U	B	B	B	A	B	B	A	U	A
1692	X_A1_2b	A1	JCVI_17436:705	AT3G11100.1	Scaffold000093_front	94.78	595975	1.25	-	(C)	Y	C	A	B	A	A	B	B	A	A	A	A	B	A	B	A	A	B	A	B	U	B	A	A	A	A	A	A	A	B	U	U	U	A	U	B	A	U	A
1693	X_A1_2b	A1	EV107079:375	AT3G11080.1	Scaffold000093_front	83.55	582907	1.25	-	(T)	Y	T	A	B	A	A	U	U		A					B	A		B		B		B			A			A	A	A				A		B
1694	X_A1_2b	A1	JCVI_11560:97	AT3G11080.1	Scaffold000093_front	85.81	582729	1.25	-	(C)	C	Y	A	B	A	A	B	B	A	A	A	A	B	A	B	U	A	B	A	B	B	B	A	A	A	A	A	A	A	B	B	B	B	A	B	B	A	B	U
1695	X_A1_2b	A1	JCVI_29245:965	AT3G09820.1	Scaffold000093_front	95.24	186906	1.25	-	(G)	K	G	A	B	A	A	B	B	A	A	A	A	B	A	B	A	A	B	A	B	B	B	A	A	A	A	A	A	A	B	B	B	B	A	B	B	A	B	A
1696	X_A1_2b	A1	JCVI_29245:606	AT3G09820.1	Scaffold000093_front	95.24	186906	1.25	-	(A)	W	A	A	B	A	A	B	B	A	A	A	A	B	A	B	A	A	B	A	B	B	B	A	A	A	A	A	A	A	B	B	B	B	A	B	B	A	B	A
1697	X_A1_2b	A1	JCVI_29245:624	AT3G09820.1	Scaffold000093_front	95.24	186906	1.25	-	(A)	M	C	A	B	A	A	B	U	A	A	A	A	B	A	B	A	A	B	A	B	B	B	A	A	A	A	A	A	A	B	B	B	B	A	B	B	A	B	A
1698	X_A1_2b	A1	JCVI_29245:898	AT3G09820.1	Scaffold000093_front	95.24	186906	1.25	-	(T)	Y	C	A	B	A	A	B	B	A	A	A	A	B	A	B	A	A	B	A	B	B	B	A	A	A	A	A	A	A	B	B	B	B	A	B	B	A	B	A
1699	X_A1_2b	A1	JCVI_29245:576	AT3G09820.1	Scaffold000093_front	95.24	186906	1.25	-	(T)	Y	T	A	B	A	A	B	B	A	A	A	A	B	A	B	A	A	B	A	B	B	B	A	A	A	A	A	A	A	B	B	B	B	A	B	B	A	B	A
1700	X_A1_2b	A1	JCVI_9147:148	AT3G09500.1	Scaffold000093_front	99.64	126839	1.25	-	(T)	T	Y	A	B	A	A	B	B	A	A	A	A	B	A	B	A	A	B	A	B	B	B	A	A	A	A	A	A	A	B	B	B	A	A	B	B	A	B	A
1701	X_A1_2b	A1	JCVI_4532:507	AT3G09300.1	Scaffold000093_front	81.25	97880	1.25	-	(C)	T	Y	A	B	A	A	U	B	A	A	A	A	B	A	B	A	A	B	A	B	B	B	A	A	A	A	A	A	A	B	B	B	A	A	B	B	A	B	A
1702	X_A1_2b	A1	JCVI_4532:258	AT3G09300.1	Scaffold000093_front	81.25	97880	1.25	-	(A)	A	W	A	B	A	A	B	B		A					B	A		B		B		B			A			A	U	B				A		B
1703	X_A1_2b	A1	JCVI_4532:126	AT3G09300.1	Scaffold000093_front	81.25	97880	1.25	-	(G)	G	R	A	B	A	A	B	B	U	A	U	A	B	U	B	A	A	B	U	B	B	B	U	U	A	U	U	A	U	B	B	B	U	A	B	B	U	B	U
1704	X_A1_2b	A1	JCVI_3548:143	AT3G09200.1	Scaffold000093_front	93.84	45416	1.25	-	(T)	K	T	A	B	A	A	B	B	A	A	A	A	B	A	B	A	A	B	A	B	B	B	A	A	A	A	A	A	A	B	B	B	B	A	B	B	A	B	A
1705	X_A1_2b	A1	JCVI_3548:110	AT3G09200.1	Scaffold000093_front	93.84	45416	1.25	-	(C)	M	C	A	B	A	A	B	B	A	A	A	A	B	A	B	A	A	B	A	B	B	B	A	A	A	A	B	A	A	B	B	B	B	A	B	B	A	U	A
1706	X_A1_2b	A1	JCVI_3548:215	AT3G09200.1	Scaffold000093_front	93.84	45416	1.25	-	(G)	R	G	A	B	A	A	B	B	A	A	A	A	B	A	U	A	A	B	A	B	B	B	A	A	A	A	A	A	A	B	B	B	B	A	B	B	A	U	A
1707	B1.13-31C1_12a	A1	JCVI_29214:675	AT3G08730.1	Scaffold000186	92.32	177105	1.28	unknown	(A)	A	W	A	B	A	A	A	B		A					B	U		B		B		B			A			A	A	B				A		B
1708	B1.13-31C1_12a	A1	JCVI_7677:1051	AT3G08730.1	Scaffold000186	95.43	176911	1.28	unknown	(C)	C	Y	A	B	A	A	A	B		A					B	A		B		B		B			A			A	A	B				A		B
1709	B1.13-31C1_12a	A1	JCVI_7677:1531	AT3G08730.1	Scaffold000186	95.43	176911	1.28	unknown	(C)	C	Y	A	B	A	A	U	B	U	A	U	U	B	U	B	A	U	B	U	B	B	B	U	A	A	U	U	A	A	B	B	B	U	U	B	B	U	B	U
1710	B1.13-31C1_12a	A1	JCVI_17096:173	AT3G07670.1	Scaffold000186	86.51	39982	1.28	unknown	(T)	G	K	A	B	A	A	A	B	A	A	A	A	A	A	B	A	A	B	A	B	B	B	A	A	A	A	A	A	A	B	U	B	A	A	B	B	A	B	A
1711	B1.13-31C1_12a	A1	JCVI_17096:47	AT3G07670.1	Scaffold000186	86.51	39982	1.28	unknown	(T)	T	K	A	B	A	A	A	B	A	A	A	A	A	A	B	A	A	B	A	B	B	B	A	A	A	A	A	A	A	B	B	B	A	A	B	B	U	B	U
1712	B1.13-31C1_12a	A1	JCVI_14712:548	AT3G07670.1	Scaffold000186	80.77	37192	1.28	unknown	(C)	C	Y	A	B	A	A	U	B	A	A	A	A	A	A	B	A	A	B	A	B	B	B	A	A	A	A	A	A	A	B	B	B	A	A	B	B	A	B	A
1713	B1.13-31C1_12a	A1	JCVI_14712:494	AT3G07670.1	Scaffold000186	80.77	37192	1.28	unknown	(G)	G	K	A	B	A	A	U	B	A	A	A	A	A	A	B	U	A	B	A	B	B	B	A	A	A	A	U	A	A	B	B	B	U	A	B	B	A	B	A
1714	B1.13-31C1_12a	A1	JCVI_16921:1023	AT3G07660.1	Scaffold000186	96.8	30599	1.28	unknown	(T)	T	Y	A	B	A	U	A	B	A	A	A	A	A	A	B	A	A	B	A	B	B	B	A	A	A	A	A	A	A	B	B	B	A	A	B	B	A	B	A
1715	B1.13-31C1_12a	A1	JCVI_14954:526	AT3G07410.1	Scaffold000200	99.08	99805	1.26	unknown	(C)	C	Y	A	B	A	A	A	B	U	A	A	U	U	U	B	A	U	B	U	B	B	B	U	U	A	U	A	A	A	B	B	B	U	A	B	B	U	B	U
1716	B1.13-31C1_12a	A1	JCVI_14954:649	AT3G07410.1	Scaffold000200	99.08	99805	1.26	unknown	(T)	C	Y	A	B	A	A	A	B	U	A	A	A	A	A	B	A	A	B	U	B	B	B	A	A	U	U	A	U	A	B	B	B	A	A	B	B	U	B	U
1717	B1.13-31C1_12a	A1	JCVI_14954:589	AT3G07410.1	Scaffold000200	99.08	99805	1.26	unknown	(G)	G	R	A	B	A	A	A	B		U					B	A		B		B		B			U			A	U	B				U		B
1718	B1.13-31C1_12a	A1	JCVI_14954:616	AT3G07410.1	Scaffold000200	99.08	99805	1.26	unknown	(T)	T	Y	A	B	A	A	A	B	U	A	A	A	A	U	B	A	A	B	U	B	B	B	A	A	U	U	A	A	U	B	B	B	U	A	B	B	U	B	U
1719	B1.13-31C1_12a	A1	JCVI_37035:957	AT3G07360.1	Scaffold000200	97.31	93086	1.26	unknown	(G)	T	Y	A	B	A	A	A	B		A					U	A		B		B		U			A			A	A	B				B		B
1720	B1.13-31C1_13a	A1	JCVI_21993:913	AT3G06960.1	Scaffold000195	90.13	134329	1.3	unknown	(A)	A	R	A	B	A	U	B	B	A	A	A	A	U	A	B	A	A	B	B	B	B	B	A	A	A	A	A	U	U	B	B	B	A	U	B	B	U	B	U
1721	B1.13-31C1_13a	A1	JCVI_14479:842	AT3G06760.1	Scaffold000195	100	99710	1.3	unknown	(T)	T	K	A	B	A	A	A	B	A	A	U	A	A	A	B	A	A	B	B	B	B	B	A	A	U	U	U	B	U	B	B	B	U	A	U	B	U	B	U
1722	B1.13-31C1_13a	A1	JCVI_20932:473	AT3G06740.1	Scaffold000195	72.81	96392	1.3	unknown	(G)	T	K	A	B	A	A	A	B		A					B	A		B		B		B			A			B	A	B				A		B
1723	B1.13-31C1_13a	A1	JCVI_20932:524	AT3G06740.1	Scaffold000195	72.81	96392	1.3	unknown	(G)	A	R	A	B	A	A	A	B		A					B	A		B		B		B			A			B	A	B				A		B
1724	B1.13-31C1_13a	A1	JCVI_20932:422	AT3G06740.1	Scaffold000195	72.81	96392	1.3	unknown	(G)	C	S	A	B	A	A	A	B	A	A	U	U	U	U	B	A	A	B	U	B	B	B	U	U	A	A	A	B	A	B	B	B	U	A	U	B	U	U	U
1725	B1.13-31C1_13a	A1	JCVI_20932:568	AT3G06740.1	Scaffold000195	72.81	96392	1.3	unknown	(G)	A	R	A	B	A	A	A	B		A					B	U		B		B		B			A			B	A	B				U		B
1726	B1.13-31C1_13a	A1	EV217100:328	AT3G06620.1	Scaffold000195	98.68	63918	1.3	unknown	(T)	C	T	A	B	A	A	U	B	A	A	A	A	A	A	B	A	A	B	U	B	B	B	A	A	A	A	A	B	A	B	B	B	U	U	B	B	A	B	A
1727	B1.13-31C1_13a	A1	CD826046:252	AT3G06550.2	Scaffold000195	93.69	45876	1.3	unknown	(G)	G	R	A	B	A	U	B	B	A	A	U	A	U	U	B	A	A	B	B	B	B	B	U	U	A	A	U	B	A	B	B	U	U	B	B	B	U	B	U
1728	B1.13-31C1_13a	A1	JCVI_36308:660	AT3G06550.2	Scaffold000195	86.91	45799	1.3	unknown	(T)	T	Y	A	B	A	A	U	B	A	A	A	A	A	A	B	A	A	B	B	B	B	B	A	A	A	A	U	B	A	B	B	B	A	A	B	B	A	B	U
1729	B1.13-31C1_13a	A1	JCVI_36308:633	AT3G06550.2	Scaffold000195	86.91	45799	1.3	unknown	(T)	G	K	A	B	A	A	U	B	A	A	A	A	A	A	B	A	A	B	B	B	B	B	A	A	U	A	A	B	A	B	B	B	A	A	B	B	A	B	U
1730	B1.13-31C1_13a	A1	JCVI_36308:723	AT3G06550.2	Scaffold000195	86.91	45799	1.3	unknown	(C)	G	S	A	B	A	U	A	B	A	A	A	A	A	A	B	A	A	B	B	B	B	B	A	U	A	A	U	B	A	B	B	B	A	A	B	B	U	B	U
1731	B1.13-31C1_13a	A1	ES948294:43	AT3G06550.2	Scaffold000195	90.46	44054	1.3	unknown	(C)	C	M	A	B	A	A	U	B		A					B	A		B		B		B			A			B	A	B				A		B
1732	B1.13-31C1_13a	A1	JCVI_24246:847	AT3G06440.1	Scaffold000195	99.92	8203	1.3	unknown	(T)	T	W	A	B	A	A	U	B	A	A	U	U	A	U	B	A	A	B	B	B	B	B	A	U	A	U	U	B	A	B	B	B	U	A	B	B	U	B	U
1733	B1.13-31C1_13a	A1	JCVI_26964:435	AT3G06190.1	Scaffold000192	95.77	71119	1.31	unknown	(C)	C	Y	A	B	A	A	A	B	U	A	U	A	U	U	B	U	A	B	B	B	B	B	U	U	A	A	A	B	B	B	B	B	U	A	B	B	U	B	U
1734	B1.13-31C1_13a	A1	JCVI_5069:426	AT3G06180.1	Scaffold000192	95.99	67749	1.31	unknown	(G)	G	S	A	B	A	A	A	B	U	A	U	U	U	U	B	A	A	B	B	B	B	B	U	U	A	U	A	B	A	B	B	B	U	A	B	B	U	B	U
1735	B1.13-31C1_13a	A1	JCVI_5069:515	AT3G06180.1	Scaffold000192	95.99	67749	1.31	unknown	(A)	C	M	A	B	A	A	A	B	U	U	U	U	U	U	B	A	U	B	B	B	B	B	U	U	U	U	U	B	U	B	B	U	U	A	U	B	U	B	U
1736	B1.13-31C1_13a	A1	JCVI_13223:1203	AT5G26360.1	Scaffold000192	96.78	102720	1.31	unknown	(T)	A	W	A	B	A	A	U	B	A	A	A	A	A	A	B	B	A	B	B	B	B	B	A	A	A	A	A	B	A	B	B	B	A	U	B	B	A	B	A
1737	B1.13-31C1_13a	A1	JCVI_13223:1206	AT5G26360.1	Scaffold000192	96.78	102720	1.31	unknown	(A)	A	R	A	B	A	A	U	B	A	A	A	A	A	A	B	U	A	B	B	B	B	B	A	A	A	A	A	B	A	B	B	B	A	U	B	B	A	B	A
1738	X_A1_4a	A1	JCVI_2280:602	AT3G04840.1	Scaffold000189	91.67	30109	1.27	unknown	(G)	G	R	A	B	A	A	A	B	A	A	A	A	A	A	B	A	A	B	B	B	B	B	A	A	A	A	A	B	A	B	B	B	A	A	B	B	A	B	A
1739	B1.13-31C1_7a	A1	JCVI_4143:1203	AT4G38130.1	Scaffold000189	93.96	74536	1.27	unknown	(C)	Y	C	A	B	A	A	B	B	A	U	A	A	A	A	B	A	A	B	A	B	B	B	A	A	A	A	A	B	A	B	B	B	B	A	B	B	A	B	B
1740	B1.13-31C1_7a	A1	JCVI_4143:1212	AT4G38130.1	Scaffold000189	93.96	74536	1.27	unknown	(C)	Y	C	A	B	A	A	B	B	A	U	A	A	A	A	B	A	A	B	A	B	B	B	A	A	A	A	A	B	A	B	B	U	B	A	U	B	A	U	U
1741	B1.13-31C1_7a	A1	JCVI_4143:1068	AT4G38130.1	Scaffold000189	93.96	74536	1.27	unknown	(T)	Y	C	A	B	A	A	B	B	A	U	A	A	A	A	B	A	A	B	A	U	B	B	A	A	A	A	A	B	A	B	B	B	B	A	B	B	A	B	A
1742	B1.13-31C1_7a	A1	JCVI_4143:1128	AT4G38130.1	Scaffold000189	93.96	74536	1.27	unknown	(T)	Y	C	A	B	A	A	B	B	A	U	A	A	A	A	B	A	A	B	A	U	B	B	A	A	A	A	A	B	A	B	B	B	B	A	B	B	A	B	A
1743	B1.13-31C1_7a	A1	JCVI_4143:1134	AT4G38130.1	Scaffold000189	93.96	74536	1.27	unknown	(C)	Y	C	A	B	A	A	B	B	A	U	A	A	A	A	B	A	A	B	A	U	B	B	A	A	A	A	A	B	A	B	B	B	B	A	B	B	A	B	A
1744	B1.13-31C1_7a	A1	JCVI_4143:1185	AT4G38130.1	Scaffold000189	93.96	74536	1.27	unknown	(T)	Y	C	A	B	A	A	B	B	A	U	A	A	A	A	B	A	A	B	A	U	B	B	A	A	A	A	A	B	A	B	B	B	B	A	B	B	A	B	A
1745	B1.13-31C1_7a	A1	JCVI_28797:361	AT3G04550.1	Scaffold000189	99.6	97136	1.27	unknown	(G)	S	G	A	B	A	A	B	B	A	U	A	A	A	A	B	A	A	B	A	U	B	B	A	A	A	A	A	B	A	U	B	B	B	A	B	B	A	B	A
1746	B1.13-31C1_7a	A1	EV178343:636	AT3G04350.1	Scaffold000189	92.96	115351	1.27	unknown	(C)	Y	C	A	B	A	A	B	B	A	U	A	A	A	A	B	A	A	B	A	B	B	B	A	A	A	A	A	B	A	B			U	A	U	B	A	U	A
1747	B1.13-31C1_7b	A1	EV178343:593	AT3G04350.1	Scaffold000189	92.96	115351	1.27	unknown	(C)	Y	C	A	B	A	A	B	B	A	U	A	A	A	A	B	A	A	B	A	B	B	B	A	A	A	A	A	B	A	U	B	U	B	A	B	B	A	U	A
1748	B1.13-31C1_7b	A1	JCVI_26477:132	AT3G03960.1	Scaffold000117	86.33	45285	7.01	-	(A)	R	A	A	B	A	A	B	B	A	U	A	A	A	A	U	A	A	B	A	B	B	B	A	A	A	A	A	B	A	B	B	B	B	A	B	B	A	U	A
1749	B1.13-31C1_7b	A1	EV159052:523	AT3G03940.1	Scaffold000117	90.87	57609	7.01	-	(T)	T	Y	A	B	U	A	A	B		A					B	U		B		B		B			U			B	A	B				A		B
1750	B1.13-31C1_7b	A1	EE530082:294	AT3G03940.1	Scaffold000117	88.47	59724	7.01	-	(A)	G	R	A	B	A	A	B	B	U	A	U	A	U	U	B	A	A	B	B	B	B	B	U	U	A	U	U	B	A	B	B	B	U	U	B	U	U	B	U
1751	B1.13-31C1_7b	A1	EE530082:459	AT3G03940.1	Scaffold000117	88.47	59724	7.01	-	(T)	Y	T	A	B	A	A	B	B	A	U	A	A	A	A	B	A	A	B	A	B	U	B	U	A	A	A	A	B	A	B	B	U	B	A	U	B	A	U	U
1752	B1.13-31C1_7b	A1	EE530082:453	AT3G03940.1	Scaffold000117	88.47	59724	7.01	-	(G)	S	G	A	B	A	A	B	B		U					U	A		B		B		B			A			U	A	B				A		B
1753	B1.13-31C1_7b	A1	JCVI_16041:291	AT3G03740.1	Scaffold000117	97.96	102219	7.01	-	(C)	S	C	A	B	A	A	B	B	A	U	A	A	A	A	U	A	A	B	A	B	B	B	A	A	A	A	A	B	A	B	B	U	B	A	U	B	A	U	A
1754	B1.13-31C1_7b	A1	JCVI_16041:255	AT3G03740.1	Scaffold000117	97.96	102219	7.01	-	(T)	Y	T	A	B	A	A	B	B	A	U	A	A	A	A	A	A	A	B	A	B	B	B	A	A	U	A	A	B	A	B			B	U	U	B	A	U	A
1755	B1.13-31C1_7b	A1	JCVI_4628:417	AT3G03640.1	Scaffold000117	98.92	157380	7.01	-	(T)	W	T	A	B	A	A	B	B	A	A	A	A	A	A	B	A	A	B	A	U	B	B	A	A	A	A	A	B	A	B	B	B	B	A	B	B	A	B	A
1756	B1.13-31C1_7b	A1	JCVI_13498:346	AT3G03380.1	Scaffold000034_front	97.84	750184	1.23	-	(A)	R	A	A	B	A	A	B	B	A	U	A	A	A	A	B	A	A	B	A	B	B	B	A	A	A	A	A	B	A	B	B	U	B	A	U	B	A	B	A
1757	B1.13-31C1_7b	A1	JCVI_13498:712	AT3G03380.1	Scaffold000034_front	97.84	750184	1.23	-	(T)	Y	T	A	B	A	A	B	B	A	U	A	A	A	A	B	A	A	B	A	B	B	B	A	A	A	A	A	U	A	B	B	B	B	A	B	B	A	U	A
1758	B1.13-31C1_7b	A1	JCVI_13498:284	AT3G03380.1	Scaffold000034_front	97.84	750184	1.23	-	(C)	Y	T	A	B	A	A	B	B	A	U	A	A	A	A	B	A	A	U	A	B	B	B	A	A	A	A	A	B	A	B	B	U	B	A	U	B	A	B	A
1759	B1.13-31C1_7b	A1	JCVI_13498:766	AT3G03380.1	Scaffold000034_front	97.84	750184	1.23	-	(C)	M	C	A	B	A	A	B	B	A	A	A	A	A	A	U	A	A	B	A	B	B	B	A	A	A	A	A	U	A	B	B	B	B	A	U	U	A	U	A
1760	B1.13-31C1_8a	A1	JCVI_10848:212	AT3G02090.2	Scaffold000034_middle2	97.1	1260181	1.23	-	(C)	M	C	A	B	A	A	B	B	A	U	A	A	A	A	B	A	A	B	A	U	A	B	A	A	B	A	A	U	A	B	B	B	B	A	B	B	A	B	A
1761	B1.13-31C1_8a	A1	JCVI_10848:29	AT3G02090.2	Scaffold000034_middle2	97.1	1260181	1.23	-	(T)	K	G	A	B	A	A	B	B	A	U	A	A	U	A	B	A	A	B	A	U	A	B	A	A	B	A	A	B	A	B	B	B	B	A	B	B	A	B	A
1762	B1.13-31C1_8a	A1	JCVI_10848:214	AT3G02090.2	Scaffold000034_middle2	97.1	1260181	1.23	-	(A)	M	A	A	B	A	A	B	B	A	U	A	A	U	A	B	A	A	B	A	U	A	B	A	A	B	A	A	U	A	B	B	B	B	A	B	B	A	B	A
1763	B1.13-31C1_8a	A1	JCVI_10848:526	AT3G02090.2	Scaffold000034_middle2	97.1	1260181	1.23	-	(G)	R	A	A	B	A	A	B	B	A	U	A	A	U	A	B	A	A	B	A	B	A	B	A	A	U	A	A	U	A	U	B	B	B	A	B	B	A	B	A
1764	B1.13-31C1_8a	A1	JCVI_13771:220	AT3G02090.2	Scaffold000034_middle2	97.98	1262471	1.23	-	(C)	S	G	A	B	A	A	U	B	A	A	A	A	A	A	B	A	A	B	A	B	A	B	A	A	A	A	A	B	A	B	B	B	B	A	B	B	A	B	A
1765	B1.13-31C1_8a	A1	JCVI_13771:568	AT3G02090.2	Scaffold000034_middle2	97.98	1262471	1.23	-	(A)	R	A	A	B	A	A	B	B	A	A	A	A	A	A	B	A	A	B	A	B	A	B	A	A	B	A	A	B	A	U	B	B	B	A	B	B	A	B	A
1766	B1.13-31C1_8a	A1	JCVI_13933:1147	AT3G01060.1	Scaffold000034_middle2	96.41	1266906	1.23	-	(C)	C	Y	A	B	A	A	A	B		A					B	A		B		B		B			B			B	A	B				A		B
1767	B1.13-31C1_8a	A1	JCVI_13933:835	AT3G01060.1	Scaffold000034_middle2	96.41	1266906	1.23	-	(C)	Y	C	A	B	A	A	B	B		U					B	A		B		U		U			B			B	A	U				A		B
1768	B1.13-31C1_8a	A1	JCVI_7906:196	AT3G01090.2	Scaffold000034_middle2	84.91	1276071	1.23	-	(C)	S	C	A	B	A	A	B	B	A	U	A	A	U	A	B	A	A	B	A	B	A	B	A	A	B	A	A	B	A	B	B	B	B	A	U	B	A	U	A
1769	B1.13-31C1_8a	A1	JCVI_7906:133	AT3G01090.2	Scaffold000034_middle2	84.91	1276071	1.23	-	(C)	Y	C	A	B	A	A	B	B	A	U	A	A	U	A	B	A	A	B	A	B	A	B	A	A	B	A	A	B	A	U	B	U	B	A	U	B	A	U	A
1770	B1.13-31C1_8a	A1	JCVI_7906:637	AT3G01090.2	Scaffold000034_middle2	84.91	1276071	1.23	-	(G)	R	A	A	B	A	A	B	B	A	U	A	A	U	A	B	A	A	B	A	U	A	B	A	A	U	A	A	B	A	B	B	U	B	A	B	U	A	U	A
1771	B1.13-31C1_8a	A1	JCVI_14495:685	AT3G01090.2	Scaffold000034_middle2	85.61	1278497	1.23	-	(C)	Y	C	A	B	U	A	B	B	A	A	A	A	A	A	B	A	A	B	A	B	A	B	A	A	U	A	A	U	U	B	U	U	U	A	U	B	A	U	U
1772	B1.13-31C1_8a	A1	JCVI_12773:916	AT3G01200.1	Scaffold000034_middle2	97.72	1307195	1.23	-	(A)	R	A	A	B	A	A	U	B	A	U	A	A	U	A	B	A	A	U	A	B	A	B	A	A	U	A	A	B	A	U	B	U	B	A	B	B	A	U	A
1773	B1.13-31C1_8a	A1	JCVI_14469:634	AT3G02070.1	Scaffold000237	99.49	40874			(C)	Y	C	A	B	A	A	B	B	A	U	A	A	U	A	B	A	A	B	A	B	A	B	A	A	B	A	A	B	A	B	B	U	B	A	B	B	A	U	A
1774	B1.13-31C1_8a	A1	JCVI_14469:654	AT3G02070.1	Scaffold000237	99.49	40874			(A)	R	A	A	B	A	A	B	B	A	U	A	A	U	A	B	A	A	B	A	B	A	B	A	A	B	A	A	B	A	B	B	U	B	A	B	B	A	U	A
1775	B1.13-31C1_8a	A1	JCVI_14623:1417	AT3G02065.2	Scaffold000237	95.23	38825			(C)	Y	T	A	B	A	A	B	U	A	U	A	A	U	A	B	A	A	U	A	B	A	U	A	A	U	A	A	U	U	B	B	U	U	A	U	B	A	U	U
1776	B1.13-31C1_8a	A1	JCVI_5630:128	AT3G02060.1	Scaffold000237	99.72	37383			(C)	Y	C	A	B	A	A	B	B	A	U	A	A	U	A	B	A	A	B	A	B	A	B	A	A	B	A	A	B	A	B	B	B	B	A	B	B	A	B	A
1777	B1.13-31C1_8a	A1	JCVI_5630:684	AT3G02060.1	Scaffold000237	99.72	37383			(C)	Y	T	A	B	A	A	B	B	A	U	A	A	U	A	B	A	A	B	A	U	A	B	A	A	B	A	A	B	A	B	B	B	B	A	B	B	A	B	A
1778	B1.13-31C1_8a	A1	JCVI_5630:518	AT3G02060.1	Scaffold000237	99.72	37383			(C)	M	A	A	B	A	A	U	B	A	U	A	A	U	A	B	A	A	B	A	B	A	B	A	A	B	A	A	B	A	B	B	B	B	A	B	B	A	B	A
1779	B1.13-31C1_8a	A1	EX020225:216	AT3G02060.1	Scaffold000237	100	35168			(G)	R	A	A	B	A	A	B	B	A	U	A	A	U	A	B	A	A	B	A	B	A	B	A	A	B	A	A	B	A	B	B	B	B	A	B	B	A	B	A
1780	B1.13-31C1_8a	A1	EX020225:367	AT3G02060.1	Scaffold000237	100	35168			(C)	S	C	A	B	A	A	B	B	A	U	A	A	U	A	B	A	A	B	A	B	A	B	A	A	B	A	A	B	A	B	B	B	B	A	B	B	A	B	A
1781	B1.13-31C1_8a	A1	EX020225:210	AT3G02060.1	Scaffold000237	100	35168			(G)	R	G	A	B	A	A	B	B	A	A	A	A	A	A	U	A	A	B	A	B	A	U	A	A	B	A	A	B	A	B	B	B	B	A	B	A	A	B	A
1782	B1.13-31C1_8a	A1	JCVI_21203:111	AT3G02050.1	Scaffold000237	93.78	33274			(G)	S	C	A	B	A	A	B	B	A	U	A	A	U	A	B	A	A	B	A	U	A	B	A	A	B	A	A	B	A	B	B	B	B	A	B	B	A	B	A
1783	B1.13-31C1_8a	A1	JCVI_21203:79	AT3G02050.1	Scaffold000237	93.78	33274			(G)	R	A	A	B	A	A	B	B	A	U	A	A	U	A	B	A	A	B	A	U	A	B	A	A	B	A	A	B	A	U	B	B	B	A	B	B	A	B	A
1784	B1.13-31C1_8a	A1	JCVI_24747:983	AT3G02050.1	Scaffold000237	95.85	32713			(C)	M	C	A	B	A	A	B	B	A	A	A	A	U	A	B	A	A	B	A	B	U	B	A	A	U	A	A	B	A	B	B	U	B	A	U	B	A	U	U
1785	B1.13-31C1_8a	A1	JCVI_24747:122	AT3G02050.1	Scaffold000237	95.85	32713			(G)	S	C	A	B	A	A	B	B	A	U	A	A	U	A	B	A	A	B	A	U	A	B	A	A	B	A	A	B	A	B	B	U	B	A	B	B	A	U	A
1786	B1.13-31C1_8a	A1	JCVI_24747:1058	AT3G02050.1	Scaffold000237	95.85	32713			(C)	Y	C	A	B	A	A	B	U	A	U	A	A	U	A	U	A	A	B	U	U	A	B	A	A	U	U	A	B	A	B	B	U	U	A	U	B	A	U	A
1787	B1.13-31C1_8a	A1	JCVI_24747:979	AT3G02050.1	Scaffold000237	95.85	32713			(G)	S	G	A	B	A	A	B	B	A	U	A	A	U	A	B	A	A	B	A	B	U	B	A	A	U	A	A	B	A	B	B	U	B	A	U	B	A	U	U
1788	B1.13-31C1_8a	A1	EX060558:617	AT3G01680.1	Scaffold000237	98.61	11776			(A)	R	A	A	B	A	A	B	B	A	U	A	A	U	A	B	A	A	B	A	B	A	B	A	A	U	A	A	B	A	B	U	U	B	A	B	B	A	U	A
1789	B1.13-31C1_8a	A1	EX060558:161	AT3G01680.1	Scaffold000237	98.61	11776			(C)	S	G	A	B	A	A	B	B	A	U	A	A	U	U	B	A	A	B	A	B	U	B	A	A	B	A	A	B	A	B	U	U	B	A	U	U	A	U	U
1790	B1.13-31C1_8a	A1	JCVI_30802:1451	AT3G01540.1	Scaffold000237	79.93	5288			(G)	R	G	A	B	A	A	B	B	A	A	A	A	A	A	B	A	A	U	A	A	A	B	A	A	A	A	A	B	A	B	B	B	B	A	B	B	A	B	A
1791	B1.13-31C1_8a	A1	JCVI_30802:1411	AT3G01540.1	Scaffold000237	79.93	5288			(A)	R	G	A	B	A	A	B	U	A	A	A	A	A	A	B	A	A	U	A	A	A	B	A	A	A	A	A	A	A	U	B	B	B	A	U	B	A	U	A
1792	B1.13-31C1_8a	A1	JCVI_14293:261	AT3G01540.2	Scaffold000237	93.61	3645			(T)	W	A	A	B	A	A	B	B	A	U	A	A	U	A	B	A	A	B	A	B	A	B	A	A	B	A	A	B	A	A	B	B	B	A	B	B	A	B	A
1793	X_A2_1a	A2	JCVI_1682:647	AT5G08670.1	Scaffold000063	97.57	58869	2.01	-	(C)	C	Y	A	B	B	B	A	B	B	B	B	B	B	B	A	B	A	B	B	B	B	B	B	B	B	B	B	B	B	B	B	B	A	B	B	B	B	B	B
1794	B2.01-02C4_1a	A2	JCVI_12240:286	AT5G08300.1	Scaffold000063	100	126570	2.01	-	(G)	C	S	A	B	B	B	B	B	B	B	B	B	B	B	A	B	B	B	A	B	B	B	B	B	B	B	B	B	B	B	B	B	A	B	B	B	A	A	B
1795	B2.01-02C4_1a	A2	JCVI_19105:388	AT5G08080.1	Scaffold000063	80.39	151989	2.01	-	(T)	C	Y	A	B	B	B	B	B	B	B	B	B	B	B	A	B	A	A	A	B	U	B	B	B	B	B	B	B	B	B	B	B	A	B	B	B	U	U	B
1796	B2.01-02C4_1a	A2	JCVI_13424:1220	AT5G07440.1	Scaffold000063	76.6	257821	2.01	-	(C)	C	Y	A	B	B	B	B	U	B	B	B	B	B	B	A	B	B	B	A	B	B	B	B	B	B	B	B	B	B	B	B	B	B	B	B	B	A	A	B
1797	B2.01-02C4_1a	A2	JCVI_25085:991	AT5G05170.1	Scaffold000063	97.12	629054	2.01	-	(A)	A	M	A	B	B	B	B	B	B	B	B	B	B	B	A	B	B	B	A	B	B	B	B	B	B	B	B	B	B	B	B	B	B	B	B	B	A	A	B
1798	B2.01-02C4_1a	A2	JCVI_25085:349	AT5G05170.1	Scaffold000063	97.12	629054	2.01	-	(C)	C	Y	A	B	B	B	B	B	B	B	B	B	B	B	A	B	B	B	A	B	B	B	B	B	B	B	B	B	B	B	B	B	B	B	B	B	A	A	B
1799	B2.01-02C4_1a	A2	JCVI_25085:174	AT5G05170.1	Scaffold000063	97.12	629054	2.01	-	(C)	C	Y	A	B	B	B	B	U	B	B	B	B	A	B	B	B	B	B	U	B	B	B	A	B	B	A	U	B	B	B	U	B	A	B	U	B	U	U	B
1800	B2.01-02C4_1a	A2	JCVI_6163:322	AT5G04800.1	Scaffold000063	91.91	668794	2.01	-	(A)	A	R	A	B	B	U	U	B	B	B	B	U	B	B	U	B	A	A	A	B	A	B	B	B	B	B	B	B	B	B	B	U	A	B	B	B	A	A	B
1801	B2.01-02C4_1a	A2	JCVI_30120:595	AT5G04430.1	Scaffold000063	89.15	719493	2.01	-	(T)	C	Y	A	B	B	B	B	B	B	B	B	B	B	B	A	B	B	B	A	B	B	B	B	B	B	B	B	B	B	B	B	B	B	B	B	B	A	U	B
1802	B2.01-02C4_1a	A2	JCVI_30120:619	AT5G04430.1	Scaffold000063	89.15	719493	2.01	-	(A)	A	W	A	B	B	B	B	B	B	B	B	B	B	B	A	B	B	B	A	B	B	B	B	B	B	B	B	B	B	B	B	B	B	B	B	B	A	U	B
1803	B2.01-02C4_1a	A2	JCVI_30120:577	AT5G04430.1	Scaffold000063	89.15	719493	2.01	-	(A)	A	R	A	B	B	B	B	B	B	B	B	B	B	B	A	B	B	B	U	B	B	B	B	B	B	B	B	B	B	B	B	B	B	B	B	B	U	U	B
1804	B2.01-02C4_2a	A2	JCVI_30120:787	AT5G04430.1	Scaffold000063	89.15	719493	2.01	-	(A)	G	R	A	B	B	B	A	B	B	B	B	B	B	B	A	B	A	U	U	B	U	B	B	B	B	B	A	A	B	B	B	B	A	B	B	B	U	U	U
1805	B2.01-02C4_2a	A2	JCVI_40023:357	AT5G03470.1	Scaffold000063	97.32	926092	2.01	-	(C)	C	Y	A	B	B	B	A	B	B	B	B	U	B	B	A	U	B	U	U	U	B	B	B	B	B	B	B	B	U	B	B	B	B	B	B	B	U	U	U
1806	B2.01-02C4_2a	A2	JCVI_17777:166	AT5G03460.1	Scaffold000063	86.7	928707	2.01	-	(C)	C	Y	A	B	B	B	A	B	B	B	B	B	B	B	A	B	A	A	A	B	A	B	B	B	B	B	A	B	U	B	B	B	A	B	B	B	A	U	B
1807	B2.01-02C4_2a	A2	JCVI_17777:161	AT5G03460.1	Scaffold000063	86.7	928707	2.01	-	(G)	G	R	A	B	B	U	A	B	B	B	B	B	B	B	A	B	A	A	A	U	A	B	B	B	B	B	B	B	A	B	B	B	A	B	B	B	A	A	B
1808	B2.01-02C4_2a	A2	EX120875:27	AT5G03290.1	Scaffold000063	100	979621	2.01	-	(G)	G	R	A	B	B	B	A	B	B	B	B	U	B	B	A	B	A	U	A	B	A	B	A	B	B	B	B	B	B	B	B	B	A	B	B	B	U	U	U
1809	B2.01-02C4_2a	A2	JCVI_3005:562	AT5G03290.1	Scaffold000063	96.58	981162	2.01	-	(A)	A	R	A	B	B	B	A	B	B	B	B	B	B	B	A	B	A	A	A	B	A	B	B	B	B	B	B	B	B	B	B	B	A	B	B	B	A	A	B
1810	B2.01-02C4_2a	A2	JCVI_3949:473	AT5G02960.1	Scaffold000063	90.7	1032457	2.01	-	(C)	C	Y	A	B	B	B	A	B	B	B	B	B	B	B	A	B	A	A	A	B	A	B	B	B	B	B	A	B	B	B	B	B	A	B	B	B	A	A	B
1811	B2.01-02C4_2a	A2	JCVI_3949:482	AT5G02960.1	Scaffold000063	90.7	1032457	2.01	-	(C)	C	M	A	B	B	B	U	B	B	B	B	B	A	B	A	B	A	A	A	B	A	B	B	B	B	B	A	B	B	B	A	B	A	B	A	A	A	U	B
1812	B2.01-02C4_2a	A2	JCVI_29687:717	AT5G02760.1	Scaffold000063	92.55	1065084	2.01	-	(C)	C	Y	A	B	B	B	A	B	B	B	B	B	B	B	A	B	A	A	A	B	A	B	B	B	B	B	A	B	B	B	B	B	A	B	B	B	A	A	B
1813	B2.01-02C4_2a	A2	JCVI_29687:634	AT5G02760.1	Scaffold000063	92.55	1065084	2.01	-	(C)	C	S	A	B	B	B	A	B	B	B	B	B	B	B	A	B	A	A	A	B	A	U	B	B	B	B	A	B	B	B	B	B	A	B	B	B	A	A	B
1814	B2.01-02C4_2a	A2	JCVI_6002:396	AT5G09920.1	Scaffold000062_back	70.09	1280877	2.02	unknown	(T)	T	Y	A	B	B	B	A	B	B	B	B	B	B	B	A	B	A	A	U	B	A	B	B	B	B	B	B	B	B	B	B	U	U	B	B	B	U	U	B
1815	B2.01-02C4_2a	A2	JCVI_6002:231	AT5G09920.1	Scaffold000062_back	70.09	1280877	2.02	unknown	(T)	T	Y	A	B	B	B	A	B		B					A	B		U		B		B			B			B	U	B				B		B
1816	B2.01-02C4_2a	A2	JCVI_6002:294	AT5G09920.1	Scaffold000062_back	70.09	1280877	2.02	unknown	(G)	G	S	A	B	B	B	A	B	B	B	U	U	B	B	A	B	A	A	A	B	A	B	B	B	B	B	B	B	B	B	B	B	A	B	B	B	A	U	B
1817	B2.01-02C4_2a	A2	JCVI_6002:361	AT5G09920.1	Scaffold000062_back	70.09	1280877	2.02	unknown	(C)	C	Y	A	B	B	B	A	B		B					A	B		A		U		B			B			B	B	B				B		B
1818	B2.01-02C4_2a	A2	JCVI_420:33	AT5G10450.1	Scaffold000062_back	84.38	1171072	2.02	unknown	(C)	C	M	A	B	B	B	A	B		B					A	B		A		U		B			B			B	B	B				B		B
1819	B2.01-02C4_2a	A2	JCVI_3838:382	AT5G10780.1	Scaffold000062_back	91.87	1096674	2.02	unknown	(T)	T	Y	A	B	B	B	A	B	B	A	B	B	B	B	A	B	A	U	A	B	B	B	B	B	B	B	B	B	B	B	B	U	A	B	B	B	A	A	B
1820	B2.03-05C1_1a	A2	JCVI_28273:239	AT5G18060.1	Scaffold000041	95.66	1633710	2.03	+	(A)	A	R	A	B	B	B	A	U		B					A	A		A		B		B			A			A	B	B				A		B
1821	B2.03-05C1_1a	A2	JCVI_28273:355	AT5G18060.1	Scaffold000041	95.66	1633710	2.03	+	(C)	C	M	A	B	B	B	A	A	B	B	U	B	U	B	A	A	U	U	U	B	U	B	B	B	A	U	B	A	B	B	B	B	U	A	B	B	U	U	U
1822	B2.03-05C1_1a	A2	JCVI_28273:112	AT5G18060.1	Scaffold000041	95.66	1633710	2.03	+	(A)	A	R	A	B	B	B	A	A	U	B	U	B	A	B	A	A	U	A	U	B	U	B	U	B	A	U	B	A	B	B	U	U	U	A	U	B	U	U	B
1823	B2.03-05C1_1a	A2	JCVI_28273:261	AT5G18060.1	Scaffold000041	95.66	1633710	2.03	+	(T)	T	Y	A	B	B	B	A	A		B					A	A		A		B		B			U			A	B	B				A		B
1824	B2.03-05C1_1a	A2	JCVI_3473:181	AT5G18110.1	Scaffold000041	92.51	1644891	2.03	+	(A)	A	R	A	B	B	B	A	A		B					A	A		A		B		B			U			A	B	B				A		B
1825	B2.03-05C1_1a	A2	EE419975:472	AT5G18190.1	Scaffold000041	88.69	1658392	2.03	+	(A)	A	R	A	B	B	B	A	A	B	B	B	B	A	B	A	A	A	A	A	B	U	B	B	B	A	A	B	A	B	B	B	B	A	A	B	B	A	U	B
1826	B2.03-05C1_1a	A2	EE419975:290	AT5G18190.1	Scaffold000041	88.69	1658392	2.03	+	(T)	T	Y	A	B	A	B	U	A	B	B	U	B	A	B	U	A	A	A	A	B	U	B	B	B	A	A	B	U	B	B	B	B	A	A	B	B	A	U	B
1827	B2.03-05C1_1a	A2	JCVI_10639:598	AT5G18460.1	Scaffold000041	89.05	1723781	2.03	+	(A)	A	R	A	B	B	B	A	A	B	B	U	B	A	B	A	A	A	A	U	B	A	B	B	B	A	A	B	A	B	B	B	B	A	A	B	B	A	U	B
1828	B2.03-05C1_1a	A2	JCVI_21232:323	AT5G18520.1	Scaffold000041	97.02	1740719	2.03	+	(G)	G	R	A	B	B	B	A	A	B	B	A	B	A	B	A	A	A	A	A	B	A	B	B	B	A	A	B	A	B	B	B	B	A	A	B	B	A	A	B
1829	B2.03-05C1_1a	A2	JCVI_27137:379	AT5G18520.1	Scaffold000041	96.29	1741491	2.03	+	(C)	C	Y	A	B	B	B	A	A	B	B	B	B	A	B	A	A	A	A	A	B	A	B	B	B	U	A	B	A	B	B	B	B	U	A	B	B	U	U	B
1830	B2.03-05C1_1a	A2	JCVI_27137:584	AT5G18520.1	Scaffold000041	96.29	1741491	2.03	+	(A)	A	W	A	B	B	B	U	A	B	B	U	B	A	B	A	A	A	A	A	B	A	B	B	B	A	A	B	A	B	B	B	B	U	A	B	B	A	U	B
1831	B2.03-05C1_1a	A2	JCVI_27137:37	AT5G18520.1	Scaffold000041	96.29	1741491	2.03	+	(C)	C	M	A	B	B	B	A	A	B	B	A	B	A	B	U	A	A	A	A	B	A	B	B	B	A	A	B	A	B	B	B	B	A	U	B	B	U	U	B
1832	B2.03-05C1_1a	A2	JCVI_27137:592	AT5G18520.1	Scaffold000041	96.29	1741491	2.03	+	(C)	G	S	A	B	B	B	U	A	B	B	U	B	A	B	A	A	A	A	A	B	U	B	B	B	U	U	B	U	B	B	B	B	U	A	B	B	U	U	B
1833	B2.03-05C1_1a	A2	JCVI_23253:716	AT5G18570.1	Scaffold000041	96.66	1764931	2.03	+	(C)	C	M	A	B	B	B	A	A	B	B	A	B	A	B	A	A	A	A	A	B	A	B	B	B	A	A	B	A	B	B			A	A	B	B	A	A	B
1834	B2.03-05C1_1a	A2	JCVI_23253:736	AT5G18570.1	Scaffold000041	96.66	1764931	2.03	+	(G)	G	R	A	B	B	B	A	A	B	B	A	B	A	B	A	A	A	A	A	B	A	B	B	B	U	A	B	A	B	B	B	B	A	A	B	B	A	A	B
1835	B2.03-05C1_1a	A2	JCVI_23253:749	AT5G18570.1	Scaffold000041	96.66	1764931	2.03	+	(A)	G	R	A	B	B	B	A	A	B	B	A	B	A	B	A	A	A	A	A	B	A	B	B	B	U	A	B	A	B	B	B	B	A	A	B	B	A	A	B
1836	B2.03-05C1_1a	A2	JCVI_23253:665	AT5G18570.1	Scaffold000041	96.66	1764931	2.03	+	(A)	A	M	A	B	B	B	A	A	B	B	U	B	A	B	A	A	A	U	A	B	A	B	B	B	U	A	B	A	B	B	B	B	A	A	B	B	A	A	B
1837	B2.03-05C1_1a	A2	EV006553:58	AT5G18570.1	Scaffold000041	81.65	1766939	2.03	+	(A)	A	W	A	B	B	B	A	A	B	B	U	B	A	B	A	A	A	A	A	B	U	B	B	B	A	A	U	A	B	B	B	B	A	A	B	B	A	U	B
1838	B2.03-05C1_1a	A2	JCVI_26001:245	AT5G18580.1	Scaffold000041	91.15	1767663	2.03	+	(G)	G	R	A	B	U	B	A	A	B	B	A	B	A	B	A	A	A	A	A	B	A	B	B	B	A	A	B	U	B	B	B	B	A	U	B	B	A	U	U
1839	B2.03-05C1_1a	A2	JCVI_31221:144		Scaffold000041	92.1	1918538	2.03	+	(G)	G	R	A	B	B	B	A	A	B	B	U	B	A	B	A	A	A	A	U	B	A	B	B	B	A	U	U	A	B	B	B	B	U	A	B	B	U	U	B
1840	B2.03-05C1_1a	A2	JCVI_2836:898	AT5G19220.1	Scaffold000041	73.48	1930276	2.03	+	(G)	G	R	A	B	B	B	A	A	B	B	U	B	A	B	A	A	A	A	U	B	A	B	B	B	A	A	A	A	B	B	B	B	A	A	B	B	A	U	B
1841	B2.03-05C1_1a	A2	JCVI_2836:814	AT5G19220.1	Scaffold000041	73.48	1930276	2.03	+	(C)	C	M	A	B	B	B	A	A	B	B	A	B	A	B	A	A	A	A	A	B	A	B	B	B	A	A	B	A	B	B	B	B	A	A	B	B	A	U	B
1842	B2.03-05C1_1a	A2	JCVI_2836:1045	AT5G19220.1	Scaffold000041	73.48	1930276	2.03	+	(A)	G	R	A	B	B	B	A	A	B	B	A	B	A	B	A	A	A	A	A	B	A	B	B	B	A	A	B	A	B	B	B	B	A	U	B	B	A	A	B
1843	B2.03-05C1_1a	A2	JCVI_2836:760	AT5G19220.1	Scaffold000041	73.48	1930276	2.03	+	(G)	G	R	A	B	B	B	A	A	B	B	A	B	U	B	A	A	A	A	U	B	A	B	B	B	A	A	B	A	B	B	B	B	A	A	B	B	U	U	B
1844	B2.03-05C1_1a	A2	JCVI_2836:1033	AT5G19220.1	Scaffold000041	73.48	1930276	2.03	+	(T)	T	Y	A	B	B	B	A	A	B	B	U	B	A	B	U	A	A	A	A	B	A	B	B	B	A	A	B	A	B	B	B	B	A	U	B	B	A	A	B
1845	B2.03-05C1_1a	A2	JCVI_2836:802	AT5G19220.1	Scaffold000041	73.48	1930276	2.03	+	(A)	C	M	A	B	B	B	A	A	B	B	A	B	A	B	A	A	A	A	A	B	A	B	B	B	A	A	B	A	B	B	A	B	A	U	B	U	A	U	B
1846	B2.03-05C1_1a	A2	JCVI_20964:484	AT5G19390.1	Scaffold000030	92.46	26354	2.04	+	(A)	G	R	A	B	B	B	A	A	B	B	A	B	A	B	A	A	A	A	A	B	A	B	B	B	A	A	B	A	B	B	B	B	A	A	B	B	A	U	B
1847	B2.03-05C1_1a	A2	JCVI_20964:667	AT5G19390.1	Scaffold000030	92.46	26354	2.04	+	(G)	A	R	A	B	B	B	A	A	B	B	U	B	A	B	A	A	A	A	A	B	A	B	B	B	A	A	B	U	B	B	B	B	A	A	B	B	A	A	B
1848	B2.03-05C1_1a	A2	JCVI_20964:502	AT5G19390.1	Scaffold000030	92.46	26354	2.04	+	(A)	G	R	A	B	B	B	A	A	B	B	A	B	A	B	A	A	A	A	A	B	A	B	B	B	A	A	B	A	B	B	B	B	A	A	B	B	A	U	B
1849	B2.03-05C1_1a	A2	JCVI_20964:697	AT5G19390.1	Scaffold000030	92.46	26354	2.04	+	(G)	T	K	A	B	B	U	A	A	B	B	U	B	A	B	A	A	A	A	A	B	A	B	B	B	A	A	B	U	B	B	B	B	A	A	B	B	A	U	B
1850	B2.03-05C1_1a	A2	JCVI_20964:376	AT5G19390.1	Scaffold000030	92.46	26354	2.04	+	(A)	C	M	A	B	B	B	A	U	B	B	A	B	A	B	A	A	A	A	A	B	A	B	B	B	A	A	B	A	B	B	B	B	A	A	B	B	A	U	B
1851	B2.03-05C1_1a	A2	JCVI_11796:651	AT5G19500.1	Scaffold000030	87.11	55644	2.04	+	(C)	C	Y	A	B	B	B	A	A	B	B	U	B	U	B	A	A	A	A	U	B	U	B	B	B	A	A	B	A	B	B	B	U	U	A	U	B	U	U	B
1852	B2.03-05C1_1a	A2	EV119926:381	AT5G19540.1	Scaffold000030	97.33	76180	2.04	+	(C)	C	Y	A	B	B	B	A	A	B	B	U	B	A	B	A	A	A	A	A	B	A	B	B	B	A	A	B	A	B	B	B	B	A	A	B	B	A	A	B
1853	B2.03-05C1_1a	A2	EV119926:687	AT5G19540.1	Scaffold000030	97.33	76180	2.04	+	(G)	G	K	A	B	B	B	A	A	B	B	U	B	A	B	A	A	A	A	A	B	A	B	B	B	U	A	B	A	B	B	B	U	A	A	B	B	A	U	U
1854	B2.03-05C1_1a	A2	EV119926:705	AT5G19540.1	Scaffold000030	97.33	76180	2.04	+	(T)	T	Y	A	B	B	B	A	A	B	B	U	B	A	B	A	A	A	A	A	B	A	B	B	B	U	A	B	A	B	B	B	U	A	A	B	B	A	U	B
1855	B2.03-05C1_1a	A2	EV119926:480	AT5G19540.1	Scaffold000030	97.33	76180	2.04	+	(T)	T	W	A	B	B	B	A	A	B	B	U	B	A	B	A	A	A	A	A	B	A	B	B	B	A	A	A	A	B	A	B	B	A	A	B	B	A	U	B
1856	B2.03-05C1_1a	A2	EV119926:540	AT5G19540.1	Scaffold000030	97.33	76180	2.04	+	(C)	C	Y	A	B	B	B	A	A	B	B	U	B	A	B	A	A	A	U	A	B	A	B	B	B	A	A	B	A	B	B	B	B	A	U	B	B	A	A	B
1857	B2.03-05C1_1a	A2	JCVI_8721:81	AT5G19540.1	Scaffold000030	91.04	78003	2.04	+	(A)	G	R	A	B	B	B	A	A	B	B	A	B	A	B	A	A	A	A	A	B	A	B	B	B	A	A	B	A	B	B	B	B	A	A	B	B	A	A	B
1858	B2.03-05C1_1a	A2	JCVI_8721:336	AT5G19540.1	Scaffold000030	91.04	78003	2.04	+	(A)	G	R	A	B	B	B	A	A	B	B	A	B	A	B	A	A	A	A	A	B	A	B	B	B	A	A	B	A	B	B	B	B	A	A	B	B	A	A	B
1859	B2.03-05C1_1a	A2	JCVI_8721:333	AT5G19540.1	Scaffold000030	91.04	78003	2.04	+	(A)	T	W	A	B	B	B	A	A	B	B	A	B	A	B	A	A	A	A	A	B	A	B	B	B	A	A	B	A	B	B	B	B	A	A	B	B	A	A	B
1860	B2.03-05C1_1a	A2	JCVI_8721:135	AT5G19540.1	Scaffold000030	91.04	78003	2.04	+	(G)	T	K	A	B	B	B	A	A	B	B	U	B	A	B	A	A	A	B	A	B	A	B	B	B	U	A	B	A	B	B	B	B	A	A	B	B	A	A	B
1861	B2.03-05C1_1a	A2	JCVI_8721:363	AT5G19540.1	Scaffold000030	91.04	78003	2.04	+	(G)	G	K	A	B	B	B	A	A	B	B	U	B	A	B	A	A	A	A	A	B	A	B	B	B	A	A	B	A	B	B	B	B	A	A	B	B	A	A	B
1862	B2.03-05C1_1a	A2	JCVI_8721:375	AT5G19540.1	Scaffold000030	91.04	78003	2.04	+	(G)	G	R	A	B	B	B	A	A	B	B	U	B	A	B	A	A	A	A	A	B	A	B	B	B	A	A	B	A	B	B	B	B	A	A	B	B	A	A	B
1863	B2.03-05C1_1a	A2	EX100205:350	AT5G19550.1	Scaffold000030	98.12	81726	2.04	+	(T)	T	Y	A	B	B	B	A	A		B					A	A		A		B		B			A			A	B	B				A		B
1864	B2.03-05C1_1a	A2	JCVI_1685:376	AT5G19590.1	Scaffold000030	91.88	94780	2.04	+	(A)	A	R	A	B	B	B	A	A	B	B	U	B	A	B	A	A	A	A	A	B	A	B	B	B	A	A	B	A	B	B	B	B	A	A	B	B	A	A	B
1865	B2.03-05C1_1a	A2	JCVI_1685:428	AT5G19590.1	Scaffold000030	91.88	94780	2.04	+	(C)	C	Y	A	B	B	B	A	A	B	B	U	B	A	B	A	A	A	A	A	B	A	B	B	B	A	A	B	A	B	B	B	B	A	A	B	B	A	A	B
1866	B2.03-05C1_1a	A2	JCVI_1685:161	AT5G19590.1	Scaffold000030	91.88	94780	2.04	+	(C)	T	Y	A	B	B	B	A	A	B	B	U	B	A	B	A	A	A	A	A	B	A	B	B	B	A	A	B	A	B	B	B	B	A	A	B	B	A	A	B
1867	B2.03-05C1_1a	A2	JCVI_1685:188	AT5G19590.1	Scaffold000030	91.88	94780	2.04	+	(G)	G	R	A	B	B	B	A	A	B	B	U	B	A	B	A	A	A	A	A	B	A	B	B	B	A	A	B	A	B	B	B	B	A	A	B	B	A	A	B
1868	B2.03-05C1_1a	A2	JCVI_1685:239	AT5G19590.1	Scaffold000030	91.88	94780	2.04	+	(T)	T	Y	A	B	B	B	A	A	B	B	U	B	A	B	A	A	A	A	A	B	A	B	B	B	A	A	B	A	B	B	B	B	A	A	B	B	A	A	B
1869	B2.03-05C1_1a	A2	JCVI_1685:668	AT5G19590.1	Scaffold000030	91.88	94780	2.04	+	(G)	G	K	A	B	B	B	A	A	B	B	U	B	A	B	A	A	A	A	A	B	A	B	B	B	A	A	B	A	B	B	B	B	A	A	B	B	A	A	B
1870	B2.03-05C1_1a	A2	JCVI_1685:431	AT5G19590.1	Scaffold000030	91.88	94780	2.04	+	(T)	T	Y	A	B	B	B	A	A	B	B	U	B	A	B	A	A	A	A	A	B	A	B	B	B	A	A	B	A	B	B	B	B	A	U	B	B	A	A	B
1871	B2.03-05C1_1a	A2	JCVI_1685:278	AT5G19590.1	Scaffold000030	91.88	94780	2.04	+	(C)	C	Y	A	B	B	B	A	U	B	B	U	B	A	B	A	A	A	U	A	U	A	B	B	B	A	A	B	A	B	B	B	B	A	A	B	B	A	A	B
1872	B2.03-05C1_1a	A2	JCVI_1685:720	AT5G19590.1	Scaffold000030	91.88	94780	2.04	+	(A)	A	R	A	B	B	B	A	A		B					A	U		A		B		B			A			A	A	B				A		B
1873	B2.03-05C1_1a	A2	JCVI_3448:549	AT5G19680.1	Scaffold000030	97.54	110293	2.04	+	(A)	A	R	A	B	B	B	A	A	B	B	U	B	A	B	A	A	A	U	A	B	A	B	B	B	B	A	B	A	B	B	B	B	A	A	B	B	A	U	B
1874	B2.03-05C1_1a	A2	JCVI_3448:142	AT5G19680.1	Scaffold000030	97.54	110293	2.04	+	(A)	G	R	A	B	B	B	A	U	B	B	A	B	A	B	A	A	A	A	U	B	A	B	B	B	A	A	B	A	B	B	B	B	U	A	B	B	A	U	B
1875	B2.03-05C1_1a	A2	JCVI_3448:168	AT5G19680.1	Scaffold000030	97.54	110293	2.04	+	(G)	G	R	A	B	B	B	A	A	B	B	A	B	U	B	A	A	A	U	U	B	A	B	B	B	B	A	B	A	U	B	B	B	U	A	B	B	U	U	B
1876	B2.03-05C1_1a	A2	JCVI_4033:756	AT5G19680.1	Scaffold000030	90.91	111867	2.04	+	(T)	G	K	A	B	B	U	A	U	B	B	U	U	U	B	A	A	U	A	A	B	A	B	B	B	U	U	B	A	B	B	B	B	U	B	B	B	U	U	B
1877	B2.03-05C1_1a	A2	JCVI_8663:509	AT5G19760.1	Scaffold000030	97.56	138894	2.04	+	(G)	G	R	A	B	B	B	A	A	B	B	A	B	A	B	A	A	A	U	A	B	A	B	B	B	A	A	B	A	B	B	B	B	A	A	B	B	A	A	B
1878	B2.03-05C1_1a	A2	JCVI_8663:261	AT5G19760.1	Scaffold000030	97.56	138894	2.04	+	(C)	C	S	A	B	B	B	A	U	B	B	U	B	A	B	A	A	A	A	A	B	A	B	B	B	A	A	B	U	B	B	B	B	A	U	B	B	A	A	B
1879	B2.03-05C1_1a	A2	JCVI_12071:877	AT5G19820.1	Scaffold000030	93.99	153077	2.04	+	(G)	G	R	A	B	B	B	U	A	B	B	A	B	A	B	U	A	U	A	A	B	A	B	B	B	U	A	B	U	B	B	B	B	A	U	U	B	U	U	B
1880	B2.03-05C1_1a	A2	JCVI_6053:595	AT5G19855.1	Scaffold000030	99.14	167811	2.04	+	(T)	T	Y	A	B	B	B	A	A	B	B	U	B	A	B	A	A	A	A	A	B	A	B	B	B	A	A	B	A	B	B	B	B	A	U	B	B	A	U	B
1881	B2.03-05C1_1a	A2	JCVI_6053:478	AT5G19855.1	Scaffold000030	99.14	167811	2.04	+	(T)	A	W	A	B	B	B	A	U	B	B	U	B	U	B	A	A	A	B	U	B	A	B	B	B	U	U	B	A	B	B	B	U	B	A	U	B	U	U	B
1882	B2.03-05C1_1a	A2	JCVI_6053:140	AT5G19855.1	Scaffold000030	99.14	167811	2.04	+	(A)	C	M	A	B	B	B	A	A	B	B	A	B	A	B	A	A	A	U	A	B	A	B	B	B	A	A	B	A	B	B	B	B	A	U	B	B	A	A	B
1883	B2.03-05C1_1a	A2	JCVI_6053:406	AT5G19855.1	Scaffold000030	99.14	167811	2.04	+	(C)	C	Y	A	B	B	B	A	A	B	B	U	B	A	B	A	A	A	U	A	B	A	B	B	B	U	A	B	A	B	B	B	B	A	A	B	B	A	A	B
1884	B2.03-05C1_1a	A2	JCVI_6053:358	AT5G19855.1	Scaffold000030	99.14	167811	2.04	+	(T)	A	W	A	B	B	B	A	A	B	B	U	B	A	B	A	A	A	A	A	B	A	B	B	B	U	A	B	A	B	B	B	B	A	U	B	B	A	A	B
1885	B2.03-05C1_1a	A2	JCVI_6053:439	AT5G19855.1	Scaffold000030	99.14	167811	2.04	+	(C)	T	Y	A	B	B	B	A	A	B	B	U	B	A	B	A	A	A	U	A	B	A	B	B	B	U	A	B	A	B	B	B	B	A	A	B	B	A	A	B
1886	B2.03-05C1_1a	A2	JCVI_1726:530	AT5G19860.1	Scaffold000030	98.03	169869	2.04	+	(T)	C	Y	A	B	B	B	A	A	B	B	U	B	A	B	A	A	A	A	A	B	A	B	B	B	A	A	B	A	B	B	B	B	A	A	B	B	U	U	B
1887	B2.03-05C1_1a	A2	JCVI_14467:727	AT5G19960.1	Scaffold000030	96.14	211641	2.04	+	(C)	C	S	A	B	B	B	A	A	B	B	U	B	U	B	A	A	U	A	U	B	U	B	B	B	U	A	B	A	B	B	B	U	U	A	B	B	U	U	B
1888	B2.03-05C1_1a	A2	JCVI_14467:658	AT5G19960.1	Scaffold000030	96.14	211641	2.04	+	(T)	T	W	A	B	B	B	A	A		B					A	A		A		B		B			A			A	B	B				U		B
1889	B2.03-05C1_1a	A2	JCVI_42046:877	AT5G19970.1	Scaffold000030	94.54	215330	2.04	+	(A)	A	R	A	B	B	B	A	U		B					A	A		A		B		B			U			A	B	B				A		B
1890	B2.03-05C1_1a	A2	ES907000:166	AT5G19990.1	Scaffold000030	96.11	220774	2.04	+	(C)	C	S	A	B	B	B	A	A		B					A	A		A		B		B			A			A	B	B				U		B
1891	B2.03-05C1_1a	A2	ES907000:182	AT5G19990.1	Scaffold000030	96.11	220774	2.04	+	(G)	A	R	A	B	B	B	A	A	B	B	U	B	A	B	A	A	A	A	A	B	A	B	B	B	A	A	B	A	B	B	B	B	A	U	B	B	A	U	B
1892	B2.03-05C1_1a	A2	JCVI_4886:270	AT5G55190.1	Scaffold000030	76.39	224636	2.04	+	(T)	T	Y	A	B	B	B	A	A	B	B	B	B	A	A	A	A	A	A	A	B	A	B	B	B	A	A	B	A	B	A	B	B	A	A	A	B	A	A	B
1893	B2.03-05C1_1a	A2	JCVI_6383:283	AT5G20090.1	Scaffold000030	94.9	246216	2.04	+	(T)	G	K	A	B	B	B	A	A	B	B	U	B	A	B	A	A	A	A	A	B	A	B	B	B	U	A	B	A	B	B	B	B	A	A	B	B	A	A	B
1894	B2.03-05C1_1a	A2	JCVI_6383:304	AT5G20090.1	Scaffold000030	94.9	246216	2.04	+	(A)	A	R	A	B	B	B	A	A	B	U	U	B	A	B	A	A	A	A	A	B	A	B	B	B	U	A	B	A	B	B	B	B	A	A	B	B	A	A	B
1895	B2.03-05C1_1a	A2	JCVI_33629:488	AT5G20120.1	Scaffold000030	85.94	252204	2.04	+	(T)	T	W	A	B	B	B	U	A	B	B	U	B	A	B	A	A	A	B	U	B	A	B	B	B	A	U	B	U	B	B	B	U	U	U	B	B	U	U	B
1896	B2.03-05C1_1a	A2	JCVI_20636:360	AT5G20190.1	Scaffold000030	90.02	261315	2.04	+	(G)	G	K	A	B	B	B	A	A	B	B	U	B	A	B	A	A	A	A	A	B	A	B	B	B	A	A	B	A	B	B	B	B	A	A	B	B	A	A	B
1897	B2.03-05C1_1a	A2	JCVI_20636:306	AT5G20190.1	Scaffold000030	90.02	261315	2.04	+	(C)	C	M	A	B	B	B	A	A	B	B	A	B	A	B	A	A	A	A	A	B	A	B	B	B	A	A	B	A	B	B	B	B	A	A	B	B	A	A	B
1898	B2.03-05C1_1a	A2	JCVI_20636:487	AT5G20190.1	Scaffold000030	90.02	261315	2.04	+	(A)	A	W	A	B	B	B	A	U	B	B	U	B	U	B	A	A	A	U	U	B	A	B	B	B	U	A	B	U	B	B	B	B	A	A	B	U	U	U	B
1899	B2.03-05C1_1a	A2	JCVI_32852:629	AT5G20200.1	Scaffold000030	96.88	265754	2.04	+	(G)	G	R	A	B	B	B	U	U	B	B	U	B	U	B	A	A	A	U	U	B	U	B	B	B	U	U	B	A	B	B	B	B	U	U	B	B	U	U	B
1900	B2.03-05C1_1a	A2	JCVI_30021:443	AT5G20200.1	Scaffold000030	96.35	268024	2.04	+	(A)	A	R	A	B	B	B	A	A	U	B	U	B	U	B	A	A	U	A	U	B	U	B	B	B	U	U	B	A	B	B	B	B	U	A	B	B	U	U	U
1901	B2.03-05C1_1a	A2	JCVI_30021:458	AT5G20200.1	Scaffold000030	96.35	268024	2.04	+	(A)	G	R	A	B	B	B	A	A	B	B	U	B	U	B	A	A	A	A	U	B	U	B	B	B	U	U	B	A	B	B	B	B	U	A	B	B	U	U	B
1902	B2.03-05C1_1a	A2	JCVI_30021:879	AT5G20200.1	Scaffold000030	96.35	268024	2.04	+	(T)	T	Y	A	B	B	B	A	A	B	B	U	B	U	B	A	A	A	A	A	B	A	B	B	B	U	A	B	A	B	B	B	U	A	A	B	B	A	U	B
1903	B2.03-05C1_1a	A2	JCVI_30021:528	AT5G20200.1	Scaffold000030	96.35	268024	2.04	+	(A)	G	R	A	B	B	B	U	U	B	B	U	B	A	B	A	A	U	U	U	B	U	B	B	B	U	U	B	A	B	B	B	B	U	A	B	B	U	U	B
1904	B2.03-05C1_1a	A2	JCVI_30021:966	AT5G20200.1	Scaffold000030	96.35	268024	2.04	+	(C)	C	Y	A	B	B	B	A	A		B					A	A		U		B		B			U			U	B	B				A		B
1905	B2.03-05C1_1a	A2	JCVI_30021:971	AT5G20200.1	Scaffold000030	96.35	268024	2.04	+	(G)	G	K	A	B	B	B	U	A		B					A	A		U		B		B			U			U	B	B	B	B		A		B
1906	B2.03-05C1_1a	A2	EE565469:183		Scaffold000030	87.15	276432	2.04	+	(T)	T	Y	A	B	B	B	U	U	B	B	U	B	U	B	U	A	U	A	A	B	U	B	B	B	A	U	B	A	B	B	B	B	U	A	B	B	U	U	B
1907	B2.03-05C1_1a	A2	JCVI_65:364	AT5G20250.1	Scaffold000030	98.27	276791	2.04	+	(C)	C	M	A	B	B	B	A	U	U	B	U	B	A	B	A	A	A	A	A	B	U	B	B	B	A	A	B	A	U	B	B	B	U	A	B	B	A	A	B
1908	B2.03-05C1_1a	A2	JCVI_661:146	AT5G20290.1	Scaffold000030	96.39	296404	2.04	+	(T)	T	Y	A	B	B	B	A	A	B	B	U	B	A	B	A	A	A	A	A	B	A	B	B	B	A	A	B	A	B	B	B	B	A	A	B	B	A	A	B
1909	B2.03-05C1_1a	A2	JCVI_661:590	AT5G20290.1	Scaffold000030	96.39	296404	2.04	+	(T)	T	K	A	B	B	B	A	A	B	B	U	B	A	B	A	A	A	A	A	B	A	B	B	B	A	A	B	A	B	B	B	B	A	A	B	B	A	A	B
1910	B2.03-05C1_1a	A2	JCVI_661:119	AT5G20290.1	Scaffold000030	96.39	296404	2.04	+	(T)	T	Y	A	B	B	B	A	A	B	B	U	B	A	B	A	A	A	A	A	B	A	B	B	B	A	A	B	A	B	B	B	B	A	A	B	B	A	A	B
1911	B2.03-05C1_1a	A2	JCVI_661:786	AT5G20290.1	Scaffold000030	96.39	296404	2.04	+	(A)	A	W	A	B	B	B	A	A	B	B	U	B	A	B	A	A	A	A	A	B	A	B	B	B	A	A	B	A	B	B	B	B	A	A	B	B	A	A	B
1912	B2.03-05C1_1a	A2	JCVI_661:597	AT5G20290.1	Scaffold000030	96.39	296404	2.04	+	(C)	C	Y	A	B	B	B	A	A	B	B	U	B	A	B	A	A	A	A	A	B	A	B	B	B	A	A	B	A	B	B	B	B	A	A	B	B	A	A	B
1913	B2.03-05C1_1a	A2	JCVI_661:488	AT5G20290.1	Scaffold000030	96.39	296404	2.04	+	(T)	T	W	A	B	B	B	A	A	B	B	A	B	A	B	A	A	A	A	A	B	A	B	B	B	A	A	B	A	B	B	B	B	A	A	B	B	A	A	B
1914	B2.03-05C1_1a	A2	JCVI_25123:292	AT5G20380.1	Scaffold000030	94.64	313361	2.04	+	(T)	T	W	A	B	B	B	A	A		B					A	A		A		B		B			A			A	B	B				A		B
1915	B2.03-05C1_1a	A2	JCVI_25123:472	AT5G20380.1	Scaffold000030	94.64	313361	2.04	+	(T)	T	Y	A	B	B	B	A	A		B					A	A		A		B		B			A			A	B	B				U		B
1916	B2.03-05C1_1a	A2	JCVI_25123:355	AT5G20380.1	Scaffold000030	94.64	313361	2.04	+	(G)	G	R	A	B	B	B	A	A		B					A	A		A		B		B			A			A	B	B				A		B
1917	B2.03-05C1_1a	A2	JCVI_25123:487	AT5G20380.1	Scaffold000030	94.64	313361	2.04	+	(C)	C	Y	A	B	B	B	A	A		B					A	A		A		B		B			A			A	B	B				A		B
1918	B2.03-05C1_1a	A2	JCVI_25123:274	AT5G20380.1	Scaffold000030	94.64	313361	2.04	+	(T)	T	Y	A	B	B	B	A	A		B					A	A		A		U		B			A			A	B	U				A		B
1919	B2.03-05C1_1a	A2	CD836178:101	AT5G20380.1	Scaffold000030	87.28	317104	2.04	+	(A)	A	M	A	B	B	B	A	A	B	B	U	B	A	B	A	A	U	A	U	B	U	B	B	U	A	U	B	A	B	B	B	B	U	A	B	B	A	U	B
1920	B2.03-05C1_1a	A2	JCVI_31854:1323	AT5G20490.1	Scaffold000030	81.06	332294	2.04	+	(T)	C	Y	A	B	B	B	A	A	B	B	U	B	A	B	A	A	A	U	A	B	A	B	B	B	A	A	B	A	B	B	B	B	A	A	B	B	A	A	B
1921	B2.03-05C1_1a	A2	JCVI_7777:408	AT5G20500.1	Scaffold000030	97.76	343777	2.04	+	(T)	T	Y	A	B	B	B	A	A	B	B	U	B	A	B	A	A	A	A	A	B	A	B	B	B	A	A	B	A	B	B	B	B	A	U	B	B	A	A	B
1922	B2.03-05C1_1a	A2	JCVI_12175:615	AT5G20510.1	Scaffold000030	97.42	344926	2.04	+	(A)	A	W	A	B	B	B	A	A	B	B	U	B	A	B	A	A	A	A	A	B	A	B	B	B	A	A	B	A	B	B	B	B	A	U	B	B	A	U	B
1923	B2.03-05C1_1a	A2	JCVI_37431:1011	AT5G20680.1	Scaffold000030	95.15	401528	2.04	+	(G)	G	K	A	B	B	B	U	U		B					A	A		U		B		B			U			U	B	B				A		B
1924	B2.03-05C1_1a	A2	JCVI_33466:85	AT5G20700.1	Scaffold000030	93.4	407965	2.04	+	(C)	C	Y	A	B	B	B	A	A	B	B	U	B	A	B	A	A	A	U	A	B	A	B	B	B	U	A	B	A	B	B	B	B	A	A	B	B	A	A	B
1925	B2.03-05C1_1a	A2	JCVI_12993:79	AT5G20730.3	Scaffold000030	76.18	423607	2.04	+	(C)	T	Y	A	B	B	B	A	A	B	B	U	B	A	B	A	A	A	A	A	B	A	B	B	B	A	A	B	A	B	B	B	B	A	A	B	B	A	U	B
1926	B2.03-05C1_1a	A2	EV118520:362	AT5G20730.3	Scaffold000030	100	424225	2.04	+	(T)	C	Y	A	B	B	B	A	A	B	B	U	B	A	B	A	A	A	A	A	B	A	B	B	B	A	A	B	A	B	B	B	B	A	A	B	B	A	U	B
1927	B2.03-05C1_1a	A2	EV118520:305	AT5G20730.3	Scaffold000030	100	424225	2.04	+	(C)	G	S	A	B	B	B	A	A	B	B	U	B	A	B	A	A	A	U	A	B	A	B	B	B	A	A	B	A	B	B	B	B	A	A	B	B	A	U	B
1928	B2.03-05C1_1a	A2	EV118520:605	AT5G20730.3	Scaffold000030	100	424225	2.04	+	(T)	C	Y	A	B	B	B	A	A	B	B	B	B	A	B	A	A	A	A	A	B	A	B	B	B	A	A	B	A	B	B	B	B	A	U	B	B	A	U	B
1929	B2.03-05C1_1a	A2	EV118520:183	AT5G20730.3	Scaffold000030	100	424225	2.04	+	(G)	R	G	A	B	B	B	A	A		B					A	A		A		B		B			A			A	U	A				A		B
1930	B2.03-05C1_1a	A2	EV118520:251	AT5G20730.3	Scaffold000030	100	424225	2.04	+	(A)	R	A	A	B	B	B	A	A		B					A	A		A		B		B			U			A	U	A				A		B
1931	B2.03-05C1_1a	A2	EV118520:178	AT5G20730.3	Scaffold000030	100	424225	2.04	+	(A)	R	A	A	B	B	B	A	A		B					A	A		A		B		B			A			A	U	A				A		B
1932	B2.03-05C1_1a	A2	JCVI_17473:293	AT5G20890.1	Scaffold000030	92.62	472643	2.04	+	(C)	T	Y	A	B	B	B	A	A	B	B	U	B	A	B	A	A	A	A	A	B	A	B	B	B	U	A	B	U	B	B	B	B	A	A	B	B	A	A	B
1933	B2.03-05C1_1a	A2	JCVI_17473:206	AT5G20890.1	Scaffold000030	92.62	472643	2.04	+	(A)	A	R	A	B	B	B	U	A	B	B	U	B	A	B	A	A	A	A	A	B	U	B	B	B	U	A	B	U	B	B	B	B	A	A	B	B	U	U	B
1934	B2.03-05C1_1a	A2	JCVI_16427:118	AT5G20900.1	Scaffold000030	93.4	475157	2.04	+	(T)	W	T	A	B	B	B	A	A	B	B	U	B	A	B	A	A	A	A	A	B	A	B	U	B	A	A	B	A	B	A	B	U	A	A	U	B	A	A	U
1935	B2.03-05C1_1a	A2	JCVI_16427:566	AT5G20900.1	Scaffold000030	93.4	475157	2.04	+	(G)	G	R	A	B	B	B	A	A	B	B	A	B	A	B	A	A	A	U	A	B	A	B	B	B	U	A	B	A	A	B	B	B	A	A	B	B	A	A	B
1936	B2.03-05C1_1a	A2	JCVI_38004:769	AT5G20930.1	Scaffold000030	81.74	482751	2.04	+	(A)	R	A	A	B	B	B	A	A	U	B	U	U	A	U	A	A	A	A	A	U	A	B	U	U	A	A	U	A	U	A	U	U	A	A	U	B	A	U	U
1937	B2.03-05C1_1a	A2	JCVI_7079:208	AT5G20950.1	Scaffold000030	98.05	484622	2.04	+	(T)	G	K	A	B	B	B	A	A	B	B	U	B	A	B	A	A	A	A	A	B	A	B	B	B	A	A	B	A	B	B	B	B	A	U	B	B	A	A	B
1938	B2.03-05C1_1a	A2	JCVI_7079:361	AT5G20950.1	Scaffold000030	98.05	484622	2.04	+	(T)	T	Y	A	B	B	B	A	A	B	B	U	B	A	B	A	A	A	A	A	B	A	B	B	B	A	A	B	A	B	U	B	B	A	U	B	B	A	A	B
1939	B2.03-05C1_1a	A2	JCVI_7079:163	AT5G20950.1	Scaffold000030	98.05	484622	2.04	+	(A)	G	R	A	B	B	U	A	A	B	B	A	B	A	B	A	A	A	U	A	B	A	B	B	B	U	A	B	A	B	B	B	B	A	U	B	B	A	A	B
1940	B2.03-05C1_1a	A2	JCVI_18039:313	AT5G20950.1	Scaffold000030	94.95	484972	2.04	+	(C)	C	Y	A	B	B	B	A	A	B	B	U	B	A	B	A	A	A	U	A	B	A	B	B	B	A	A	B	A	B	B	B	B	A	A	B	B	A	A	B
1941	B2.03-05C1_1a	A2	JCVI_18039:319	AT5G20950.1	Scaffold000030	94.95	484972	2.04	+	(C)	C	Y	A	B	B	B	A	U	B	B	U	B	A	B	A	A	A	U	A	B	A	B	B	B	A	A	B	A	B	B	B	A	A	A	B	B	A	A	B
1942	B2.03-05C1_1a	A2	JCVI_18039:1205	AT5G20950.1	Scaffold000030	94.95	484972	2.04	+	(A)	G	R	A	B	B	B	A	A	B	B	A	B	A	B	A	A	A	A	A	B	A	B	B	B	A	A	B	A	B	B	B	B	A	A	B	U	A	A	B
1943	B2.03-05C1_1a	A2	JCVI_18039:199	AT5G20950.1	Scaffold000030	94.95	484972	2.04	+	(C)	C	S	A	B	B	B	A	A	B	B	U	B	A	B	A	A	A	A	A	B	A	B	B	B	A	A	B	U	B	B	B	B	A	U	B	B	A	A	B
1944	B2.03-05C1_1a		JCVI_18039:1433	AT5G20950.1	Scaffold000030	94.95	484972	2.04	+	(T)	T	C	A	B	B	B	A	A	B	B	B	B	A	B	A	A	A	A	A	B	A	B	B	B	A	A	B	A	B	U	B	B	A	A	B	B	A	A	B
1945	B2.03-05C1_1a	A2	JCVI_13159:487	AT5G20950.1	Scaffold000030	90.97	487906	2.04	+	(A)	A	R	A	B	B	B	A	A	B	B	U	B	A	B	A	A	A	U	A	B	A	B	B	B	A	A	B	A	B	B	A	A	A	A	B	B	A	A	B
1946	B2.03-05C1_1a	A2	JCVI_782:234	AT5G21940.1	Scaffold000030	95.73	597424	2.04	+	(C)	C	Y	A	B	B	B	A	A	B	B	U	B	A	B	A	A	A	U	A	B	A	B	B	B	A	A	B	A	U	B	B	B	A	A	B	B	A	U	B
1947	B2.03-05C1_1a	A2	JCVI_17791:411	AT5G22010.1	Scaffold000030	93.8	648566	2.04	+	(T)	W	T	A	B	B	B	A	A		U					A	A		A		B		B			A			U	U	B	U	U		A		B
1948	B2.03-05C1_1a	A2	JCVI_1729:188	AT5G22060.1	Scaffold000030	90.09	656909	2.04	+	(A)	A	R	A	B	B	B	A	A	B	B	U	B	A	B	A	A	A	U	A	B	A	B	B	B	A	A	B	A	B	B	B	B	A	A	B	B	A	A	B
1949	B2.03-05C1_1a	A2	JCVI_4992:239	AT5G22300.1	Scaffold000030	97.64	719748	2.04	+	(T)	C	Y	A	B	B	B	A	U	B	B	U	B	A	B	U	A	A	B	A	B	A	B	B	B	A	A	B	A	B	B	B	B	A	A	B	B	A	A	B
1950	B2.03-05C1_1a	A2	JCVI_19797:223	AT5G22300.1	Scaffold000030	81.34	720476	2.04	+	(T)	T	Y	A	B	B	B	A	A	B	B	U	B	A	B	A	A	A	A	A	B	A	B	B	B	U	A	B	A	B	B	B	B	A	U	B	B	A	A	B
1951	B2.03-05C1_1a	A2	JCVI_39817:247	AT5G22620.1	Scaffold000030	93.09	802531	2.04	+	(G)	G	K	A	B	B	B	A	A	B	B	U	B	A	B	A	A	U	A	U	B	A	B	B	B	A	A	B	A	B	B	B	U	U	A	B	B	U	U	B
1952	B2.03-05C1_1a	A2	JCVI_39817:565	AT5G22620.1	Scaffold000030	93.09	802531	2.04	+	(A)	R	A	A	B	B	B	A	A	B	B	U	B	A	B	A	A	A	A	A	B	A	B	B	B	A	A	B	A	B	U	B	U	A	A	U	B	A	A	U
1953	B2.03-05C1_1a	A2	JCVI_39817:472	AT5G22620.1	Scaffold000030	93.09	802531	2.04	+	(C)	M	C	A	B	B	B	A	A	U	B	U	B	A	B	A	A	A	A	A	B	A	B	B	B	A	A	U	A	B	A	U	U	A	A	U	B	A	A	U
1954	B2.03-05C1_1a	A2	JCVI_39817:199	AT5G22620.1	Scaffold000030	93.09	802531	2.04	+	(A)	R	A	A	B	B	B	A	A		B					A	A		A		B		B			A			A	B	U	U	U		A		B
1955	B2.03-05C1_1a	A2	JCVI_39817:177	AT5G22620.1	Scaffold000030	93.09	802531	2.04	+	(C)	S	C	A	B	B	B	A	A		B					A	A		A		B		B			A			A	U	U				A		B
1956	B2.03-05C1_1a	A2	JCVI_42273:496	AT5G22620.1	Scaffold000030	97.47	804640	2.04	+	(G)	A	R	A	B	B	B	A	A	B	B	U	B	A	B	A	A	A	A	A	B	A	B	B	B	A	A	B	A	B	B	B	B	A	A	B	B	A	A	B
1957	B2.03-05C1_1a	A2	JCVI_42273:118	AT5G22620.1	Scaffold000030	97.47	804640	2.04	+	(C)	C	S	A	B	B	B	A	A	B	B	U	B	A	B	A	A	A	A	A	B	A	B	B	B	A	A	B	A	B	B	B	B	A	A	B	B	A	A	B
1958	B2.03-05C1_1a	A2	JCVI_42273:474	AT5G22620.1	Scaffold000030	97.47	804640	2.04	+	(A)	G	A	A	B	B	B	A	A	B	B	B	B	A	B	A	A	A	A	A	B	A	B	B	B	A	A	B	U	B	U	B	B	A	A	B	B	A	A	B
1959	B2.03-05C1_1a	A2	JCVI_42273:378	AT5G22620.1	Scaffold000030	97.47	804640	2.04	+	(C)	T	C	A	B	B	B	A	A	B	B	B	B	A	B	A	U	A	A	A	B	A	B	B	B	A	A	B	A	B	U	B	B	A	A	B	B	A	A	B
1960	B2.03-05C1_1a	A2	JCVI_42273:381	AT5G22620.1	Scaffold000030	97.47	804640	2.04	+	(T)	A	T	A	B	B	B	A	A	B	B	B	B	A	B	A	A	A	A	A	B	A	B	B	B	A	A	B	U	B	U	B	B	A	A	B	B	A	A	B
1961	B2.03-05C1_1a	A2	JCVI_42273:393	AT5G22620.1	Scaffold000030	97.47	804640	2.04	+	(A)	C	A	A	B	B	B	U	A	B	B	B	B	A	B	A	A	A	A	A	B	A	B	B	B	A	A	B	A	B	U	B	B	A	A	B	B	A	A	B
1962	B2.03-05C1_1a	A2	JCVI_5685:280	AT5G22650.2	Scaffold000030	94.09	847185	2.04	+	(T)	G	T	A	B	B	B	U	A	B	B	B	B	A	B	A	A	A	A	A	B	A	B	B	B	A	A	B	A	B	U	B	B	A	U	B	B	A	A	B
1963	B2.03-05C1_1a	A2	JCVI_35707:477	AT5G22760.1	Scaffold000030	92.48	870585	2.04	+	(A)	A	W	A	B	B	B	A	A	B	B	U	B	U	B	A	A	A	A	U	B	U	B	B	B	U	U	B	A	B	B	B	B	U	A	B	B	U	U	B
1964	B2.03-05C1_1a	A2	JCVI_35707:462	AT5G22760.1	Scaffold000030	92.48	870585	2.04	+	(C)	Y	C	A	B	U	B	A	A	U	B	U	U	A	U	A	A	A	A	A	B	A	B	B	U	A	A	U	A	U	A	B	U	A	A	U	B	A	A	U
1965	B2.03-05C1_1a	A2	JCVI_2306:507	AT5G22800.1	Scaffold000030	95.07	877788	2.04	+	(G)	C	S	A	B	B	B	A	A	B	B	U	B	A	B	A	A	A	A	A	B	A	B	B	B	A	A	B	A	B	B	B	B	A	A	B	B	A	A	B
1966	B2.03-05C1_1a	A2	JCVI_2306:440	AT5G22800.1	Scaffold000030	95.07	877788	2.04	+	(A)	G	R	A	B	B	B	A	A	B	B	A	B	A	B	A	A	A	A	A	B	A	B	B	B	A	A	B	A	B	B	B	B	A	U	B	B	A	A	B
1967	B2.03-05C1_1a	A2	JCVI_2306:92	AT5G22800.1	Scaffold000030	95.07	877788	2.04	+	(G)	R	A	A	B	B	B	A	A	B	B	B	B	A	B	A	A	A	A	A	B	A	B	B	B	A	A	B	A	B	U	B	B	A	A	B	B	A	A	B
1968	B2.03-05C1_1a	A2	JCVI_2306:581	AT5G22800.1	Scaffold000030	95.07	877788	2.04	+	(C)	Y	C	A	B	B	B	A	A	B	B	B	B	A	B	A	A	A	A	A	B	A	B	B	B	A	A	B	A	B	A	B	B	A	A	B	B	A	A	B
1969	B2.03-05C1_1a	A2	JCVI_2306:68	AT5G22800.1	Scaffold000030	95.07	877788	2.04	+	(C)	Y	C	A	B	B	B	A	A	B	B	U	B	A	B	A	A	A	A	A	B	A	B	B	B	A	A	B	A	B	U	U	U	A	A	B	B	A	A	B
1970	B2.03-05C1_1a	A2	JCVI_2306:54	AT5G22800.1	Scaffold000030	95.07	877788	2.04	+	(G)	K	T	A	B	B	B	A	A	B	B	U	B	A	B	A	A	A	A	A	B	A	B	B	B	A	A	B	A	B	U	U	U	A	A	U	B	A	A	B
1971	B2.03-05C1_1a	A2	JCVI_2306:434	AT5G22800.1	Scaffold000030	95.07	877788	2.04	+	(T)	T	K	A	B	B	B	A	A	B	B	U	B	A	B	A	A	A	U	A	B	A	B	B	B	A	A	B	A	B	B	B	B	A	U	B	B	A	A	B
1972	B2.03-05C1_1a	A2	JCVI_2306:51	AT5G22800.1	Scaffold000030	95.07	877788	2.04	+	(A)	M	A	A	B	B	B	A	A	B	B	U	B	A	B	A	A	A	A	A	B	A	B	B	B	A	A	B	A	U	U	U	U	A	A	U	B	A	A	B
1973	B2.03-05C1_1a	A2	DN964787:244	AT5G22800.1	Scaffold000030	98.9	879134	2.04	+	(C)	T	Y	A	B	B	B	A	A	B	B	U	B	A	B	A	A	A	A	A	B	A	B	B	B	A	A	B	A	B	B	B	B	A	A	B	B	A	A	B
1974	B2.03-05C1_1a	A2	DN964787:184	AT5G22800.1	Scaffold000030	98.9	879134	2.04	+	(C)	T	Y	A	B	B	B	A	A	B	B	U	U	A	U	A	A	A	A	A	B	A	B	B	B	B	A	B	A	B	B	U	U	A	A	U	B	A	A	B
1975	B2.03-05C1_1a	A2	DN964787:241	AT5G22800.1	Scaffold000030	98.9	879134	2.04	+	(C)	Y	C	A	B	B	B	A	A	B	B	B	B	A	B	A	A	A	A	A	B	A	B	B	B	A	A	B	A	B	A	B	B	A	A	B	B	A	A	B
1976	B2.03-05C1_1a	A2	DN964787:444	AT5G22800.1	Scaffold000030	98.9	879134	2.04	+	(A)	W	A	A	B	B	B	A	A	B	B	B	B	A	B	A	A	A	A	A	B	A	B	B	B	A	A	B	A	B	A	B	B	A	A	B	B	A	A	B
1977	B2.03-05C1_1a	A2	DN964787:480	AT5G22800.1	Scaffold000030	98.9	879134	2.04	+	(A)	G	R	A	B	B	B	A	A	B	B	A	B	A	B	A	A	A	A	A	B	A	U	B	B	B	A	B	U	B	U	B	B	A	U	B	B	A	A	B
1978	B2.03-05C1_1a	A2	DN964787:151	AT5G22800.1	Scaffold000030	98.9	879134	2.04	+	(T)	Y	T	A	B	B	B	A	A	B	U	B	B	U	B	A	A	A	U	U	B	A	B	B	B	A	A	B	A	U	A	B	B	U	A	B	B	A	A	B
1979	B2.03-05C1_1a	A2	DN964787:333	AT5G22800.1	Scaffold000030	98.9	879134	2.04	+	(T)	C	Y	A	B	B	B	U	A	B	B	U	B	A	B	A	A	A	A	A	B	A	B	B	B	U	A	B	U	B	B	B	B	A	A	B	B	A	A	B
1980	B2.03-05C1_1a	A2	DN964787:64	AT5G22800.1	Scaffold000030	98.9	879134	2.04	+	(G)	T	G	A	B	B	B	A	A	B	B	B	B	A	B	A	A	A	A	A	B	A	B	B	B	A	A	B	A	B	U	B	B	A	A	B	B	A	A	B
1981	B2.03-05C1_1a	A2	DN964787:85	AT5G22800.1	Scaffold000030	98.9	879134	2.04	+	(C)	T	C	A	B	U	B	A	A	B	B	B	B	A	B	A	A	A	A	A	B	A	B	B	B	A	A	B	A	B	U	B	B	A	A	B	U	A	A	B
1982	B2.03-05C1_1a	A2	EE489585:226	AT5G22800.1	Scaffold000030	98.45	880364	2.04	+	(T)	Y	T	A	B	B	B	A	A	B	B	B	B	A	B	A	A	A	A	A	B	A	B	B	B	A	A	B	A	B	A	B	B	A	A	B	B	A	A	B
1983	B2.03-05C1_1a	A2	EE489585:88	AT5G22800.1	Scaffold000030	98.45	880364	2.04	+	(C)	C	Y	A	B	B	B	A	A	B	B	U	B	A	B	A	A	A	A	A	B	U	B	B	B	U	A	B	A	B	B	A	B	A	A	B	B	A	A	B
1984	B2.03-05C1_1a	A2	JCVI_463:484	AT5G60800.1	Scaffold000030	98.47	956929	2.04	+	(G)	A	R	A	B	B	U	A	A	B	B	U	B	A	B	A	A	A	A	A	B	A	B	B	B	A	A	B	A	B	B	B	U	A	U	B	B	A	A	U
1985	B2.03-05C1_1a	A2	JCVI_16735:1107	AT5G60750.1	Scaffold000030	98.24	982635	2.04	+	(G)	G	R	A	B	B	B	A	A	B	B	A	B	A	B	A	A	A	A	A	B	A	B	B	B	A	A	B	A	B	B	B	B	A	A	B	B	A	A	B
1986	B2.03-05C1_1a	A2	JCVI_16735:1164	AT5G60750.1	Scaffold000030	98.24	982635	2.04	+	(G)	R	G	A	B	B	B	A	A		B					A	A		A		B		B			A			A	B	A				A		B
1987	B2.03-05C1_1a	A2	JCVI_16735:939	AT5G60750.1	Scaffold000030	98.24	982635	2.04	+	(T)	Y	C	A	B	B	B	A	A	B	B	B	B	A	B	A	A	A	A	A	B	A	B	B	B	A	A	B	A	B	A	B	B	A	A	B	B	A	A	U
1988	B2.03-05C1_1a	A2	JCVI_16735:954	AT5G60750.1	Scaffold000030	98.24	982635	2.04	+	(G)	R	G	A	B	B	B	A	A	B	B	B	B	A	B	A	A	A	A	A	B	A	B	B	B	A	A	B	A	B	A	B	B	A	A	B	B	A	A	U
1989	B2.03-05C1_1a	A2	JCVI_16735:876	AT5G60750.1	Scaffold000030	98.24	982635	2.04	+	(G)	G	S	A	B	B	B	A	A		B					A	A		A		B		B			U			A	B	B				U		B
1990	B2.03-05C1_1a	A2	JCVI_16735:429	AT5G60750.1	Scaffold000030	98.24	982635	2.04	+	(A)	R	A	A	B	B	B	A	A	U	B	U	U	A	B	A	A	A	A	A	B	A	B	U	U	U	A	U	A	B	A	U	U	A	A	U	U	A	A	U
1991	B2.03-05C1_1a	A2	JCVI_16735:285	AT5G60750.1	Scaffold000030	98.24	982635	2.04	+	(C)	M	C	A	B	B	B	A	A	B	B	B	B	A	B	A	A	A	A	A	B	A	B	B	B	A	A	B	A	U	A	B	U	A	A	U	B	A	A	U
1992	B2.03-05C1_1a	A2	JCVI_16735:741	AT5G60750.1	Scaffold000030	98.24	982635	2.04	+	(C)	Y	C	A	B	U	B	A	A	B	B	B	B	A	B	A	A	A	A	A	B	A	B	B	B	A	A	B	A	B	A	B	B	A	A	B	B	A	A	U
1993	B2.03-05C1_1a	A2	JCVI_16735:787	AT5G60750.1	Scaffold000030	98.24	982635	2.04	+	(C)	C	T	A	B	B	B	A	A	B	B	B	U	A	B	A	A	A	A	A	B	A	B	B	B	A	A	B	A	B	U	B	B	A	A	B	B	A	A	B
1994	B2.03-05C1_1a	A2	JCVI_18599:813	AT5G60710.1	Scaffold000030	91.24	997792	2.04	+	(G)	G	R	A	B	B	B	A	U	B	B	U	B	U	B	A	A	A	A	U	B	A	B	B	B	U	A	B	A	U	B	B	B	U	A	U	B	U	U	B
1995	B2.03-05C1_1a	A2	JCVI_16293:492	AT5G60710.1	Scaffold000030	99.19	997842	2.04	+	(G)	T	G	A	B	B	B	A	A	B	B	B	B	A	B	A	A	A	U	A	B	A	B	B	B	A	A	B	A	B	U	B	B	A	A	B	B	A	A	B
1996	B2.03-05C1_1a	A2	JCVI_16293:369	AT5G60710.1	Scaffold000030	99.19	997842	2.04	+	(T)	C	T	A	B	B	U	A	A	U	B	B	U	A	B	A	A	A	A	A	B	A	U	B	B	A	A	B	A	U	U	B	B	A	A	U	B	A	A	B
1997	B2.03-05C1_1a	A2	JCVI_17106:218	AT5G60680.1	Scaffold000030	96.26	1035829	2.04	+	(G)	S	C	A	B	B	B	U	A	B	B	B	B	A	B	A	A	A	U	A	B	A	B	U	B	A	A	B	A	B	U	B	U	A	A	B	B	A	A	U
1998	B2.03-05C1_1a	A2	JCVI_17106:599	AT5G60680.1	Scaffold000030	96.26	1035829	2.04	+	(G)	A	G	A	B	B	B	A	A	B	B	B	B	A	B	A	A	A	U	A	B	A	B	B	B	A	A	B	A	B	U	B	B	A	A	B	B	A	A	U
1999	B2.03-05C1_1a	A2	JCVI_9592:287	AT5G60410.2	Scaffold000030	86.8	1136894	2.04	+	(A)	A	W	A	B	B	B	A	A	B	B	U	B	A	B	A	A	A	A	A	B	A	B	B	B	A	A	B	A	B	B	B	B	U	U	B	B	A	U	B
[truncated: 13,560 more rows]
[truncated: 40 more columns]
