# Supplementary material for: Collinearity analysis of Brassica A and C genomes based on an updated inferred unigene order
Source: Data Brief. 2015 Feb 10;3:51–5. doi: 10.1016/j.dib.2015.01.004 (PMC4510050; doi:10.1016/j.dib.2015.01.004)
Supplement: Supplementary file 2 — Supplementary Material [file mmc2.xlsx]

## Sheet: C genome
Pseudomolecule v4 order	New bin name	LG	SNP id	AGI code	B.ol Scaffold	B.ol Identity	B.ol Position	B.ol Order	B.ol Sense	ref	Tapidor call	Ningyou 7 call	Tapidor	Ningyou 7	TN04	TN05	TN08	TN10	TN011	TN12	TN016	TN017	TN018	TN019	TN24	TN28	TN029	TN31	TN032	TN33	TN034	TN38	TN039	TN040	TN44	TN045	TN047	TN48	TN51	TN57	TN060	TN064	TN066	TN72	TN075	TN76	TN078	TN081	TN082
1	X_C1_1a	C1	JCVI_36001:267	AT4G38460.1	Scaffold000500	87.72	46058			(G)	G	K	A	B	B	B	B	B	B	A	B	B	A	A	B	B	B	A	A	B	B	A	B	A	A	B	B	A	A	B	B	A	A	B	U	B	B	B	U
2	X_C1_1a	C1	JCVI_36001:231	AT4G38460.1	Scaffold000500	87.72	46058			(T)	C	Y	A	B	B	B	U	B	B	A	B	B	A	A	A	B	B	A	A	B	B	B	B	A	A	B	B	A	A	B	B	A	A	B	A	B	B	B	U
3	X_C1_1a	C1	JCVI_2864:525	AT4G38460.1	Scaffold000500	97.95	46558			(G)	G	R	A	B	B	B	B	B	B	A	B	B	A	A	U	B	B	A	A	B	B	B	B	A	U	B	B	A	A	B	B	A	A	B	A	B	B	B	A
4	B1.01C2_11a	C1	JCVI_9277:604	AT4G38400.1	Scaffold000500	93.54	49200			(C)	M	C	A	B	B	B	A	B	U	A	U	U	A	A	A	B	A	U	A	B	B	A	B	A	A	U	U	A	A	B	U	A	A	B	A	B	U	U	U
5	B1.01C2_11a	C1	JCVI_9277:376	AT4G38400.1	Scaffold000500	93.54	49200			(G)	G	R	A	B	B	B	U	B	B	A	B	B	U	U	U	B	B	A	A	B	B	A	B	A	B	B	B	A	A	B	B	U	A	B	U	B	B	B	U
6	B1.01C2_11a	C1	JCVI_21108:252	AT4G38220.2	Scaffold000500	97.89	77932			(G)	R	G	A	B	B	B	A	B	B	A	B	B	A	A	A	B	B	A	A	U	B	A	B	A	A	B	B	A	A	B	B	A	A	B	A	B	B	B	A
7	B1.01C2_11a	C1	JCVI_24992:95	AT4G38840.1	Scaffold000068	90.24	20431	1.01	+	(T)	Y	T	A	B	B	B	A	U	U	A	B	B	A	A	A	B	B	A	A	U	U	A	B	A	A	U	U	A	A	B	U	A	A	B	A	B	B	U	A
8	B1.01C2_11a	C1	JCVI_14925:420	AT4G38860.1	Scaffold000068	91.89	32256	1.01	+	(C)	C	Y	A	B	B	B	U	B	B	A	B	B	A	A	A	B	B	A	A	B	B	U	B	A	A	B	B	A	A	B	B	U	A	B	U	B	B	B	U
9	B1.01C2_11a	C1	JCVI_4474:752	AT2G21240.1	Scaffold000068	85.43	42099	1.01	+	(T)	W	T	A	B	B	B	A	B		A					A	U		A		B		A			A			A	U	B				B		B
10	B1.01C2_11a	C1	JCVI_4474:740	AT2G21240.1	Scaffold000068	85.43	42099	1.01	+	(G)	K	G	A	B	B	B	A	B	U	A	U	U	A	A	A	U	B	A	A	B	U	A	U	A	A	U	U	A	U	B	U	A	A	B	A	B	U	U	U
11	B1.01C2_11a	C1	EE521944:348	AT2G21390.1	Scaffold000068	93.25	254683	1.01	+	(C)	C	Y	A	B	B	B	A	B	B	A	B	B	A	A	A	B	B	A	A	B	B	A	B	U	A	B	B	A	U	B	B	A	A	B	A	B	B	B	U
12	B1.01C2_11a	C1	JCVI_13543:1002	AT2G21390.1	Scaffold000068	92.86	257276	1.01	+	(C)	T	Y	A	B	B	B	A	B	B	A	B	B	A	A	A	B	B	A	A	B	B	A	B	A	A	B	B	A	A	B	B	A	A	B	A	B	B	B	A
13	B1.01C2_11a	C1	JCVI_13543:1023	AT2G21390.1	Scaffold000068	92.86	257276	1.01	+	(A)	R	A	A	B	B	B	A	B	U	A	U	B	A	A	A	B	B	A	A	B	B	A	B	A	A	B	B	A	A	B	B	A	A	B	A	B	U	U	A
14	B1.01C2_11a	C1	JCVI_13543:975	AT2G21390.1	Scaffold000068	92.86	257276	1.01	+	(C)	C	Y	A	B	B	B	U	B	B	A	B	B	A	A	A	B	B	A	A	B	B	A	B	A	A	B	B	A	A	B	B	A	A	B	A	B	B	B	A
15	B1.01C2_11a	C1	JCVI_13543:666	AT2G21390.1	Scaffold000068	92.86	257276	1.01	+	(T)	W	T	A	B	B	B	A	B	B	A	B	B	A	A	A	B	B	A	A	B	U	A	B	A	A	B	B	A	A	B	B	A	A	B	A	B	U	U	A
16	B1.01C2_11a	C1	CX192439:657	AT4G39640.1	Scaffold000068	96.59	263644	1.01	+	(T)	C	T	A	B	B	B	A	B	B	A	B	B	A	A	A	B	B	A	A	B	B	A	B	A	A	B	B	A	A	B	B	A	A	B	A	B	B	B	A
17	B1.01C2_11a	C1	JCVI_21058:274	AT4G39640.1	Scaffold000068	87.43	270600	1.01	+	(C)	C	S	A	B	B	B	A	B	B	A	B	B	A	A	A	B	B	A	A	B	B	A	B	A	U	B	B	A	A	B	B	A	A	B	A	B	B	B	U
18	B1.01C2_11a	C1	EV026197:526	AT4G36970.1	Scaffold000068	83.9	1000440	1.01	+	(G)	G	A	A	B	B	B	B	B	B	A	B	B	A	A	A	B	B	A	A	U	B	U	B	A	A	B	B	A	A	B	B	A	A	B	A	B	B	B	A
19	B1.01C2_11a	C1	JCVI_37175:86	AT4G36980.1	Scaffold000068	82.69	1003844	1.01	+	(C)	C	G	A	B	B	B	A	B	B	A	B	B	A	A	A	B	B	A	A	U	B	A	B	A	A	B	B	A	A	B	B	A	A	B	A	B	B	B	A
20	B1.01C2_11a	C1	JCVI_27841:139	AT4G36980.1	Scaffold000068	98.34	1005869	1.01	+	(A)	R	G	A	B	B	B	A	B	B	A	B	B	A	A	A	B	B	A	A	B	B	A	B	A	A	B	B	A	A	B	B	A	A	B	A	B	B	U	A
21	B1.01C2_11a	C1	JCVI_27841:163	AT4G36980.1	Scaffold000068	98.34	1005869	1.01	+	(A)	R	A	A	B	B	B	A	B	B	A	B	B	A	A	A	B	B	A	A	B	B	A	B	A	A	B	B	A	A	B	B	A	A	B	A	B	B	U	A
22	B1.01C2_11a	C1	JCVI_27841:100	AT4G36980.1	Scaffold000068	98.34	1005869	1.01	+	(G)	G	S	A	B	B	B	A	B	B	A	B	B	A	A	A	B	B	A	A	B	B	A	B	A	A	B	B	A	A	B	B	A	A	B	A	B	B	B	U
23	B1.01C2_11a	C1	JCVI_17047:123	AT4G36980.1	Scaffold000068	93.38	1006764	1.01	+	(C)	C	M	A	B	B	B	A	B	B	A	B	B	A	A	A	B	B	A	A	B	B	U	B	A	A	B	B	A	A	B	B	U	A	B	A	B	B	B	U
24	B1.01C2_11a	C1	JCVI_17047:120	AT4G36980.1	Scaffold000068	93.38	1006764	1.01	+	(A)	M	A	A	B	B	B	A	B	U	A	B	B	A	A	A	B	B	A	A	B	U	A	B	A	A	B	U	A	A	B	B	A	A	B	A	B	U	U	A
25	B1.01C2_11a	C1	JCVI_28586:447	AT4G37040.1	Scaffold000068	82.89	1031591	1.01	+	(C)	S	G	A	B	B	B	A	B	B	A	B	B	A	A	A	B	B	A	A	B	B	A	B	A	A	B	B	A	A	B	B	A	A	B	A	B	B	B	A
26	B1.01C2_11a	C1	JCVI_28586:567	AT4G37040.1	Scaffold000068	82.89	1031591	1.01	+	(A)	R	A	A	B	B	B	A	B	B	A	B	B	A	A	A	B	B	A	A	U	B	A	B	A	A	B	B	A	A	B	B	A	A	B	A	B	B	U	A
27	B1.01C2_9a	C1	JCVI_18818:1007	AT4G37180.1	Scaffold000068	91.53	1090911	1.01	+	(A)	A	G	A	B	B	B	A	B	B	A	B	U	A	A	A	B	B	U	A	B	B	A	B	A	A	B	B	A	A	B	B	A	A	B	A	B	B	B	A
28	B1.01C2_9a	C1	JCVI_4602:522	AT4G37200.1	Scaffold000068	93.81	1095249	1.01	+	(G)	K	G	A	B	B	B	A	B		A					A	B		A		B		A			A			A	A	B				B		B
29	B1.01C2_8a	C1	JCVI_28033:492	AT4G36860.2	Scaffold000068	95.79	1124604	1.01	+	(A)	R	A	A	B	B	B	A	B		A					A	B		A		B		B			A			A	A	B				B		B
30	B1.01C2_8a	C1	JCVI_28033:501	AT4G36860.2	Scaffold000068	95.79	1124604	1.01	+	(T)	T	Y	A	B	B	B	A	B	B	A	B	B	A	A	A	B	B	A	B	B	B	B	B	U	B	B	B	A	A	B	B	U	A	B	U	B	B	B	U
31	B1.01C2_8a	C1	JCVI_12652:73	AT4G36860.2	Scaffold000068	79.43	1127805	1.01	+	(T)	Y	T	A	B	B	B	A	B	U	A	U	U	A	A	A	B	U	A	U	U	U	B	U	A	A	U	U	A	A	B	U	A	A	B	A	B	U	U	A
32	B1.01C2_8a	C1	JCVI_12652:298	AT4G36860.2	Scaffold000068	79.43	1127805	1.01	+	(C)	T	Y	A	B	B	B	A	B	B	A	B	U	A	A	A	B	B	A	B	B	U	B	U	A	A	B	B	A	A	B	U	U	U	B	U	B	B	B	U
33	B1.01C2_8a	C1	JCVI_12652:403	AT4G36860.2	Scaffold000068	79.43	1127805	1.01	+	(A)	A	R	A	B	B	B	A	B	B	A	B	B	A	A	A	B	B	A	B	B	B	B	B	A	U	B	B	A	A	B	B	U	A	B	U	B	B	B	U
34	B1.01C2_8a	C1	JCVI_4351:707	AT4G36810.1	Scaffold000068	88.92	1144174	1.01	+	(T)	Y	T	A	B	B	B	A	B	B	A	B	B	A	A	A	B	B	A	B	B	B	B	B	A	A	B	B	A	A	B	B	A	A	B	A	B	B	U	A
35	B1.01C2_8a	C1	JCVI_4351:718	AT4G36810.1	Scaffold000068	88.92	1144174	1.01	+	(G)	S	G	A	B	B	B	A	B	B	A	B	B	A	A	A	B	B	A	B	B	B	B	B	A	A	B	B	A	A	B	B	A	A	B	A	B	B	B	A
36	B1.01C2_8a	C1	JCVI_4351:853	AT4G36810.1	Scaffold000068	88.92	1144174	1.01	+	(T)	T	Y	A	B	B	B	U	B	B	A	B	B	A	A	A	B	B	A	B	B	B	B	B	A	A	B	B	A	A	B	B	A	A	B	A	B	B	B	U
37	B1.01C2_8a	C1	JCVI_19402:662	AT2G18600.1	Scaffold000068	81.08	1147999	1.01	+	(T)	A	T	A	B	B	B	U	B	B	A	B	B	A	A	A	B	B	A	B	U	B	B	B	A	A	B	B	A	A	B	B	A	A	B	A	B	B	B	A
38	B1.01C2_8a	C1	JCVI_19402:663	AT2G18600.1	Scaffold000068	81.08	1147999	1.01	+	(C)	G	C	A	B	B	B	U	B	B	A	B	B	A	A	A	B	B	A	B	U	B	B	B	A	A	B	B	A	A	B	B	A	A	B	A	B	B	B	A
39	B1.01C2_8a	C1	AM388206:240	AT4G36780.1	Scaffold000068	86.93	1153041	1.01	+	(G)	G	A	A	B	B	B	A	B	B	A	B	B	A	A	A	B	B	A	B	B	B	B	B	A	U	B	B	A	A	B	B	A	A	B	A	B	B	B	A
40	B1.01C2_8a	C1	AM388206:237	AT4G36780.1	Scaffold000068	86.93	1153041	1.01	+	(G)	T	G	A	B	B	B	A	B	B	A	B	B	A	A	A	B	B	A	B	B	B	B	B	A	U	B	B	A	A	B	B	A	A	B	A	B	B	B	A
41	B1.01C2_8a	C1	JCVI_32073:686		Scaffold000068	85.02	1153962	1.01	+	(T)	K	T	A	B	U	B	A	B	B	A	U	U	A	A	A	B	B	A	B	U	B	B	U	A	A	B	B	A	A	B	U	A	A	B	A	B	U	U	U
42	B1.01C2_7a	C1	JCVI_7760:116	AT4G36390.1	Scaffold000068	87.93	1310812	1.01	+	(T)	T	G	A	B	B	B	A	B	B	A	B	B	A	A	U	U	B	A	B	B	B	B	B	A	A	A	B	A	A	B	B	A	A	B	A	B	B	B	A
43	B1.01C2_7a	C1	JCVI_7760:295	AT4G36390.1	Scaffold000068	87.93	1310812	1.01	+	(T)	T	Y	A	B	B	B	A	B	B	A	B	B	A	A	A	B	B	A	B	B	B	B	B	A	A	A	B	A	A	B	B	A	A	B	A	B	B	B	A
44	B1.01C2_7a	C1	JCVI_7760:1219	AT4G36390.1	Scaffold000068	87.93	1310812	1.01	+	(T)	T	Y	A	B	B	B	A	B	B	A	B	B	A	A	A	B	B	A	B	B	B	B	B	A	A	A	B	A	A	B	B	A	A	B	A	B	B	B	A
45	B1.01C2_7a	C1	JCVI_7760:1007	AT4G36390.1	Scaffold000068	87.93	1310812	1.01	+	(G)	G	K	A	B	U	B	A	B	B	A	B	B	A	A	A	B	B	A	B	B	B	B	B	A	A	A	B	A	A	B	B	A	A	B	A	B	B	B	U
46	B1.01C2_7a	C1	JCVI_7760:1249	AT4G36390.1	Scaffold000068	87.93	1310812	1.01	+	(T)	Y	C	A	B	B	B	A	U	B	A	B	B	A	A	A	U	B	A	B	U	B	B	B	A	A	A	B	A	A	B	B	A	A	B	A	B	B	B	A
47	B1.01C2_7a	C1	JCVI_7760:1879	AT4G36390.1	Scaffold000068	87.93	1310812	1.01	+	(C)	C	M	A	B	U	B	U	B	B	A	B	B	A	A	A	B	B	A	B	B	B	B	B	A	U	A	B	A	A	B	B	A	A	B	A	B	B	B	A
48	B1.01C2_7b	C1	JCVI_15154:249	AT4G35260.1	Scaffold000185	77.58	1072339	1.02	-	(C)	C	Y	A	B	B	B	A	B	B	A	B	B	A	A	A	B	B	A	B	B	B	B	B	A	A	A	B	A	A	B	B	U	U	B	A	B	B	U	U
49	B1.01C2_7b	C1	JCVI_15154:255	AT4G35260.1	Scaffold000185	77.58	1072339	1.02	-	(C)	C	S	A	B	B	B	A	B	B	A	B	B	A	A	A	B	B	A	B	B	B	B	B	A	A	A	B	A	A	B	B	U	A	B	A	B	B	U	A
50	B1.01C2_7b	C1	CN730175:422	AT4G35110.3	Scaffold000185	99.85	1013527	1.02	-	(C)	Y	C	A	B	B	U	A	B		A					A	B		A		U		B			A			A	A	B				B		U
51	B1.01C2_6a	C1	JCVI_19789:317	AT4G35080.1	Scaffold000185	83.49	997222	1.02	-	(G)	G	K	A	B	B	B	A	B	B	A	B	B	A	A	A	B	B	A	B	B	B	B	B	A	A	A	B	A	A	B	B	A	A	B	U	B	B	A	A
52	B1.01C2_6a	C1	JCVI_19789:293	AT4G35080.1	Scaffold000185	83.49	997222	1.02	-	(T)	T	Y	A	B	B	B	A	B	B	A	B	B	A	A	A	B	B	A	B	B	B	B	B	A	A	A	B	A	A	B	B	U	A	B	U	B	B	U	U
53	B1.01C2_6a	C1	JCVI_19789:524	AT4G35080.1	Scaffold000185	83.49	997222	1.02	-	(T)	T	Y	A	B	B	B	A	B	B	A	B	B	A	A	A	B	B	A	B	B	B	B	B	A	A	A	B	A	A	B	B	A	A	B	A	B	B	A	A
54	B1.01C2_5a	C1	JCVI_21504:421	AT4G34000.1	Scaffold000185	87.75	461213	1.02	-	(A)	A	M	A	B	B	B	A	B	B	A	B	B	A	B	A	B	B	A	B	B	B	B	B	U	A	A	B	A	A	B	B	U	U	B	U	B	B	U	U
55	B1.01C2_5a	C1	JCVI_21504:399	AT4G34000.1	Scaffold000185	87.75	461213	1.02	-	(G)	K	G	A	B	B	B	A	U	B	A	U	U	A	U	A	B	B	A	U	B	U	B	U	A	A	A	U	A	A	B	U	A	A	B	A	B	U	A	A
56	B1.01C2_5a	C1	JCVI_21504:589	AT4G34000.1	Scaffold000185	87.75	461213	1.02	-	(G)	G	K	A	B	B	B	A	B	B	A	B	B	A	B	A	B	B	A	B	B	A	B	B	U	U	A	B	A	A	B	B	U	U	B	U	B	B	U	U
57	B1.01C2_5a	C1	JCVI_40416:436	AT4G33925.1	Scaffold000185	74.86	432351	1.02	-	(A)	A	G	A	B	B	B	A	B	U	A	B	B	A	B	A	B	B	A	B	B	B	B	B	A	A	A	B	A	A	B	B	A	A	B	A	B	B	A	A
58	B1.01C2_5a	C1	JCVI_30055:140	AT4G33760.1	Scaffold000185	92.76	358113	1.02	-	(A)	G	A	A	B	B	B	U	B	U	A	U	U	A	U	A	B	B	A	B	B	U	B	U	A	A	A	U	A	A	U	U	A	A	B	A	U	B	A	A
59	B1.01C2_5a	C1	JCVI_30055:204	AT4G33760.1	Scaffold000185	92.76	358113	1.02	-	(C)	Y	C	A	B	U	B	A	B		A					A	B		A		U		B			A			U	A	B				B		B
60	B1.01C2_5a	C1	JCVI_36616:784	AT4G33750.1	Scaffold000185	83.35	355594	1.02	-	(G)	C	G	A	B	B	B	A	B	B	A	B	B	A	B	A	B	B	A	B	B	B	B	B	A	A	A	B	A	A	B	B	A	A	B	A	B	B	U	U
61	B1.01C2_5a	C1	JCVI_36616:742	AT4G33750.1	Scaffold000185	83.35	355594	1.02	-	(G)	G	A	A	B	B	B	A	B	B	A	B	B	A	B	A	B	U	A	B	B	B	B	B	A	A	A	B	A	A	B	B	A	A	B	A	B	B	A	U
62	B1.01C2_5a	C1	JCVI_36616:748	AT4G33750.1	Scaffold000185	83.35	355594	1.02	-	(G)	A	G	A	B	B	B	A	B	B	A	B	B	A	B	A	B	B	A	B	B	B	B	B	A	A	A	B	A	A	B	B	A	A	B	A	B	B	A	U
63	B1.01C2_5a	C1	JCVI_36616:235	AT4G33750.1	Scaffold000185	83.35	355594	1.02	-	(G)	G	A	A	B	B	B	A	B	B	A	B	B	A	B	A	B	B	A	B	U	B	B	B	A	A	A	B	A	A	B	B	A	A	B	A	B	B	A	A
64	B1.01C2_5a	C1	JCVI_36616:745	AT4G33750.1	Scaffold000185	83.35	355594	1.02	-	(T)	T	C	A	B	B	B	A	B	B	A	B	B	A	B	A	B	B	A	B	U	B	B	B	A	A	A	B	A	A	B	B	A	A	B	A	B	B	A	U
65	B1.01C2_5a	C1	JCVI_36616:1035	AT4G33750.1	Scaffold000185	83.35	355594	1.02	-	(A)	A	T	A	B	B	B	A	B	B	A	B	B	A	B	A	B	B	A	B	U	B	B	B	A	A	A	B	A	A	B	B	A	A	B	A	B	B	A	A
66	B1.01C2_5a	C1	JCVI_36616:1034	AT4G33750.1	Scaffold000185	83.35	355594	1.02	-	(A)	A	T	A	B	B	B	A	B	B	A	B	B	A	B	A	B	B	A	B	U	B	B	B	A	A	A	B	A	A	B	B	A	A	B	A	B	B	A	A
67	B1.01C2_5a	C1	JCVI_36616:1560	AT4G33750.1	Scaffold000185	83.35	355594	1.02	-	(C)	G	S	A	B	B	B	A	B	B	A	B	B	A	B	A	B	B	A	B	B	B	B	B	A	A	U	B	A	A	B	B	U	U	B	U	B	U	U	U
68	B1.01C2_5a	C1	JCVI_26311:962	AT4G33700.1	Scaffold000185	85.71	340138	1.02	-	(C)	Y	C	A	B	B	B	A	B	B	A	B	B	A	B	A	B	B	A	B	U	B	B	B	A	A	A	B	A	A	B	B	A	A	B	A	B	B	A	A
69	B1.01C2_5a	C1	JCVI_26311:1016	AT4G33700.1	Scaffold000185	85.71	340138	1.02	-	(C)	C	Y	A	B	B	B	U	B	B	A	B	B	A	B	A	B	B	A	B	B	B	B	B	A	A	A	B	A	A	B	B	A	A	B	A	B	B	A	A
70	B1.01C2_5a	C1	JCVI_26311:785	AT4G33700.1	Scaffold000185	85.71	340138	1.02	-	(G)	R	A	A	B	B	B	A	B	B	A	B	B	A	B	A	U	B	A	B	B	B	B	B	A	A	A	B	A	A	B	B	A	A	B	A	B	B	A	A
71	B1.01C2_5a	C1	JCVI_26311:779	AT4G33700.1	Scaffold000185	85.71	340138	1.02	-	(G)	R	A	A	B	B	B	A	B	B	A	B	B	A	B	A	U	B	A	B	B	B	B	B	A	A	A	B	A	A	B	B	A	A	B	A	B	B	A	A
72	B1.01C2_5a	C1	JCVI_26311:1085	AT4G33700.1	Scaffold000185	85.71	340138	1.02	-	(C)	Y	T	A	B	B	B	A	B	U	A	U	B	A	U	A	B	B	A	B	B	B	B	B	A	A	A	B	A	A	B	U	A	A	B	A	B	U	A	A
73	B1.01C2_5a	C1	JCVI_17124:392	AT4G33690.1	Scaffold000185	97.07	336767	1.02	-	(A)	A	G	A	B	B	B	A	B	B	A	B	B	A	B	A	B	B	A	B	B	B	B	B	A	A	A	B	A	A	B	B	U	A	B	A	B	B	A	A
74	B1.01C2_5a	C1	JCVI_17124:427	AT4G33690.1	Scaffold000185	97.07	336767	1.02	-	(C)	C	T	A	B	U	B	A	B	B	A	B	B	A	B	A	B	B	A	B	B	B	B	U	A	A	A	B	A	A	B	B	U	A	B	A	B	B	A	U
75	B1.01C2_5a	C1	JCVI_17124:230	AT4G33690.1	Scaffold000185	97.07	336767	1.02	-	(A)	A	G	A	B	U	B	A	B	B	A	B	B	A	B	A	B	B	U	B	B	B	B	B	A	A	A	B	A	A	B	B	A	A	B	A	B	B	A	U
76	X_C1_2a	C1	JCVI_12699:143	AT4G33480.1	Scaffold000185	88.28	273076	1.02	-	(T)	T	A	A	B	B	B	A	B	B	A	B	B	A	B	A	B	B	A	B	B	B	B	B	A	A	A	B	A	A	B	B	A	A	B	A	B	B	A	A
77	X_C1_2a	C1	JCVI_12699:602	AT4G33480.1	Scaffold000185	88.28	273076	1.02	-	(C)	Y	M	A	B	B	B	A	B	B	A	B	B	A	B	A	B	B	A	B	U	B	B	B	A	U	A	B	A	A	B	B	A	A	B	A	B	B	A	A
78	X_C1_2b	C1	JCVI_34390:705	AT4G33430.1	Scaffold000185	99.77	254038	1.02	-	(G)	G	R	A	B	A	B	U	B	B	A	B	B	A	B	A	B	B	A	B	B	B	B	A	A	U	A	A	A	U	B	B	A	A	B	A	B	B	U	U
79	B1.01C2_4a	C1	JCVI_39029:1046	AT4G33380.1	Scaffold000185	97.32	238661	1.02	-	(A)	A	W	A	B	B	B	A	B	B	A	B	B	A	B	U	B	B	A	B	A	B	B	A	A	U	A	B	U	U	B	B	U	A	B	U	B	B	U	U
80	B1.01C2_4b	C1	JCVI_9034:28	AT4G33080.1	Scaffold000185	88.58	107076	1.02	-	(C)	G	C	A	B	B	B	A	B	B	A	B	B	A	B	A	B	B	A	B	A	B	B	A	A	A	A	B	A	A	B	B	A	A	B	A	B	B	A	A
81	B1.01C2_4b	C1	JCVI_23521:575	AT4G33030.1	Scaffold000185	90.13	91170	1.02	-	(A)	R	A	A	B	B	B	A	B	B	A	B	B	A	B	A	B	B	A	B	A	B	B	A	A	A	A	B	A	A	B	B	A	A	B	A	B	B	A	A
82	B1.01C2_4b	C1	JCVI_29092:945	AT4G33030.1	Scaffold000185	81.82	90292	1.02	-	(A)	C	A	A	B	B	B	U	B	B	A	B	B	A	B	A	B	B	A	B	A	B	B	A	A	A	A	B	A	A	B	B	A	A	U	A	B	B	A	A
83	B1.01C2_4c	C1	JCVI_4166:120	AT4G32590.1	Scaffold000142	100	263534	1.06	-	(C)	C	A	A	B	B	B	A	B	B	A	B	B	A	B	A	B	B	A	B	A	B	U	A	A	A	A	B	A	A	B	B	A	A	U	A	B	B	A	A
84	B1.01C2_3a	C1	JCVI_21946:1269	AT4G32285.1	Scaffold000142	94	429491	1.06	-	(A)	R	A	A	B	B	B	A	B	B	A	B	B	A	B	A	B	B	A	U	A	B	B	A	A	A	A	B	A	A	B	B	U	A	A	U	B	U	A	A
85	B1.01C2_3a	C1	JCVI_31647:252	AT4G32285.1	Scaffold000142	85.35	431247	1.06	-	(A)	A	R	A	B	B	B	A	B	B	A	B	B	A	B	A	B	B	A	B	A	B	B	A	A	A	A	B	A	A	B	B	A	A	A	B	B	B	U	A
86	B1.01C2_3a	C1	JCVI_31647:555	AT4G32285.1	Scaffold000142	85.35	431247	1.06	-	(C)	C	Y	A	B	B	B	A	B	B	A	B	B	A	B	A	B	B	A	B	A	B	B	A	A	A	A	B	A	A	B	B	A	A	A	B	B	B	A	A
87	B1.01C2_3a	C1	JCVI_31647:567	AT4G32285.1	Scaffold000142	85.35	431247	1.06	-	(G)	K	G	A	B	B	B	U	B	B	A	B	B	A	B	A	B	B	A	B	A	B	B	A	A	A	A	B	A	A	B	B	A	A	A	B	B	B	A	A
88	B1.01C2_3a	C1	JCVI_31647:594	AT4G32285.1	Scaffold000142	85.35	431247	1.06	-	(C)	Y	T	A	B	B	B	A	B	B	A	B	B	A	B	A	B	B	A	B	A	B	B	A	A	A	A	B	A	A	B	B	A	A	A	B	B	U	A	A
89	B1.01C2_3a	C1	JCVI_16791:1786	AT4G32250.1	Scaffold000142	94.57	460878	1.06	-	(T)	W	T	A	B	U	B	A	B		A					A	U		A		A		B			A			A	A	B				A		B
90	B1.01C2_3a	C1	CN725982:171	AT4G32190.1	Scaffold000142	93.7	466895	1.06	-	(A)	A	R	A	B	B	B	A	B		A					A	B		A		A		B			B			A	A	B				A		B
91	B1.01C2_3a	C1	JCVI_21346:629	AT4G32190.1	Scaffold000142	93.81	467223	1.06	-	(G)	G	C	A	B	B	B	A	B	U	A	U	U	A	U	A	U	A	A	B	A	U	U	A	A	A	A	U	A	A	B	B	A	A	A	B	B	U	A	A
92	B1.01C2_3a	C1	JCVI_21346:628	AT4G32190.1	Scaffold000142	93.81	467223	1.06	-	(G)	G	T	A	B	B	B	A	B	U	A	U	U	A	U	A	U	A	A	B	A	U	U	A	A	A	A	U	A	A	B	B	A	A	A	B	B	U	A	A
93	B1.01C2_3a	C1	JCVI_21346:568	AT4G32190.1	Scaffold000142	93.81	467223	1.06	-	(G)	A	G	A	B	B	B	A	B	B	A	B	B	A	B	A	B	B	A	B	A	B	B	A	A	U	A	B	A	A	B	B	U	A	U	B	B	B	U	U
94	B1.01C2_3a	C1	JCVI_16926:135	AT4G32190.1	Scaffold000142	92.83	468371	1.06	-	(G)	A	G	A	B	B	B	A	B	B	A	B	B	A	B	A	B	B	A	B	U	B	B	A	A	U	A	B	A	A	U	B	A	A	A	B	B	B	A	A
95	B1.01C2_3a	C1	EX069064:86	AT4G32190.1	Scaffold000142	93.15	468469	1.06	-	(G)	G	K	A	B	B	B	A	B		A					A	B		A		A		B			A			A	A	B				A		B
96	B1.01C2_3a	C1	JCVI_27132:463	AT4G32180.1	Scaffold000142	86.92	475213	1.06	-	(C)	C	Y	A	B	B	B	A	B	B	A	B	B	U	B	A	B	B	A	B	A	B	B	U	A	U	A	B	A	A	B	B	U	U	A	B	B	B	U	U
97	B1.01C2_3a	C1	JCVI_605:435	AT4G32160.1	Scaffold000142	78.56	475945	1.06	-	(G)	G	K	A	B	B	B	A	B		A					U	B		A		U		B			U			A	U	B				U		B
98	B1.01C2_3a	C1	JCVI_605:436	AT4G32160.1	Scaffold000142	78.56	475945	1.06	-	(G)	G	R	A	B	B	B	A	B		A					U	B		A		U		B			U			A	U	B				U		B
99	B1.01C2_3a	C1	JCVI_27755:381	AT4G32160.1	Scaffold000142	99.28	475969	1.06	-	(A)	C	M	A	B	B	B	A	B	B	A	B	B	A	B	A	B	B	A	B	A	B	B	A	A	A	A	B	A	A	B	B	U	U	A	B	B	B	U	U
100	B1.01C2_3a	C1	JCVI_27755:363	AT4G32160.1	Scaffold000142	99.28	475969	1.06	-	(T)	Y	T	A	B	B	B	A	U		A					A	B		A		A		B			A			A	U	B				A		B
101	B1.01C2_3a	C1	EE439781:140	AT4G32160.1	Scaffold000142	96.05	477641	1.06	-	(C)	Y	C	A	B	B	B	A	B	B	A	U	U	A	U	A	B	B	A	U	A	U	B	A	A	A	A	U	A	A	B	U	A	A	A	U	B	U	U	A
102	B1.01C2_3a	C1	JCVI_32653:546	AT4G32160.1	Scaffold000142	85.22	479697	1.06	-	(G)	R	G	A	B	B	B	A	U	B	A	U	U	A	U	A	B	B	A	U	A	U	B	A	A	A	A	U	A	A	A	U	A	A	A	U	B	U	U	U
103	B1.01C2_3a	C1	JCVI_10635:579	AT4G32150.1	Scaffold000142	97.92	481360	1.06	-	(T)	T	Y	A	B	B	B	A	B	B	A	B	B	A	B	A	B	B	A	B	A	B	B	A	A	A	A	B	A	A	B	B	A	A	A	B	B	B	U	A
104	B1.01C2_3a	C1	JCVI_10635:801	AT4G32150.1	Scaffold000142	97.92	481360	1.06	-	(A)	A	W	A	B	B	B	A	B	B	A	B	B	A	B	A	B	B	U	B	A	B	B	A	A	U	A	B	A	A	B	B	U	A	A	B	B	B	A	A
105	B1.01C2_3a	C1	JCVI_10635:354	AT4G32150.1	Scaffold000142	97.92	481360	1.06	-	(T)	Y	T	A	B	B	B	A	B	B	A	B	B	A	B	A	B	B	A	B	A	B	B	A	A	A	A	B	A	A	U	B	A	A	A	B	B	B	A	A
106	B1.01C2_3b	C1	JCVI_36203:104	AT4G31570.1	Scaffold000142	82.4	792044	1.06	-	(T)	T	Y	A	B	B	B	A	B	B	U	B	B	U	B	A	B	B	A	U	A	B	B	U	U	U	U	B	A	A	B	B	U	U	A	B	A	B	U	U
107	B1.01C2_3b	C1	JCVI_37718:202	AT4G31560.1	Scaffold000142	87.69	801170	1.06	-	(C)	C	G	A	B	B	B	A	B	B	A	B	B	A	B	A	B	B	A	A	A	B	U	A	A	A	A	B	A	A	B	B	A	A	A	B	B	B	A	A
108	B1.01C2_3b	C1	ES940246:413	AT4G31430.1	Scaffold000142	91.75	866963	1.06	-	(A)	C	A	A	B	B	B	A	B	B	A	B	B	A	B	A	B	B	A	A	A	B	B	A	A	U	A	B	B	U	B	B	A	A	A	B	B	B	A	U
109	B1.01C2_3b	C1	JCVI_5392:880	AT4G31340.1	Scaffold000142	90	914301	1.06	-	(C)	M	C	A	B	B	B	A	B	U	A	U	U	A	U	A	B	B	A	A	A	U	B	A	A	A	A	U	A	A	B	B	A	A	A	U	B	U	U	A
110	B1.01C2_3b	C1	JCVI_5392:966	AT4G31340.1	Scaffold000142	90	914301	1.06	-	(A)	M	A	A	B	B	B	A	B	B	A	B	B	A	B	A	B	B	A	A	A	B	B	A	A	A	A	B	A	A	B	B	U	A	A	B	B	B	A	A
111	B1.01C2_3b	C1	JCVI_5392:1061	AT4G31340.1	Scaffold000142	90	914301	1.06	-	(T)	Y	T	A	B	B	B	A	B	B	A	B	B	A	B	A	B	B	A	A	A	B	B	A	A	A	A	B	A	A	B	B	A	A	A	B	B	B	A	A
112	B1.01C2_3b	C1	JCVI_25725:568	AT4G31200.2	Scaffold000142	95.87	968553	1.06	-	(A)	G	A	A	B	B	B	A	U	B	A	B	B	A	B	A	B	B	A	A	A	B	B	A	U	A	A	B	A	A	B	B	A	A	A	B	B	B	A	A
113	B1.01C2_3b	C1	JCVI_1354:409	AT4G26870.1	Scaffold000142	73.34	972015	1.06	-	(C)	T	Y	A	B	B	B	B	B	B	A	B	B	A	B	A	B	B	A	A	A	B	B	A	A	A	A	B	A	A	B	B	A	A	A	B	B	B	U	A
114	B1.01C2_3b	C1	JCVI_1354:336	AT4G26870.1	Scaffold000142	73.34	972015	1.06	-	(T)	T	K	A	B	B	B	B	B	B	A	B	B	A	B	A	B	B	A	A	A	B	B	A	A	A	A	B	A	A	B	B	A	A	A	B	B	B	A	A
115	B1.01C2_3b	C1	JCVI_1354:573	AT4G26870.1	Scaffold000142	73.34	972015	1.06	-	(G)	K	G	A	B	B	B	A	B	B	A	B	B	A	B	A	B	B	A	A	A	B	B	A	A	A	A	B	A	A	B	B	A	A	A	B	B	B	A	A
116	B1.01C2_3b	C1	JCVI_1354:1348	AT4G26870.1	Scaffold000142	73.34	972015	1.06	-	(G)	S	G	A	B	B	B	A	B	U	A	B	B	A	B	A	B	B	A	A	A	B	B	A	A	A	A	B	A	A	B	U	A	A	A	U	B	U	U	A
117	B1.01C2_3b	C1	JCVI_1354:1358	AT4G26870.1	Scaffold000142	73.34	972015	1.06	-	(G)	A	R	A	B	B	B	B	B	B	A	B	B	A	B	A	B	B	A	A	A	B	B	A	A	A	A	B	A	A	B	B	A	A	A	B	B	B	U	U
118	B1.01C2_3b	C1	JCVI_8793:683	AT4G31130.1	Scaffold000142	95.68	988878	1.06	-	(C)	C	T	A	B	B	B	A	B	B	A	B	U	A	B	A	U	B	A	A	U	B	B	A	A	A	A	U	A	A	B	B	A	A	U	B	B	B	A	A
119	B1.01C2_3b	C1	JCVI_8793:212	AT4G31130.1	Scaffold000142	95.68	988878	1.06	-	(T)	Y	T	A	B	U	B	A	B	B	A	U	U	A	B	A	B	B	A	A	A	B	B	A	A	A	A	B	A	A	B	B	A	A	A	B	B	U	A	A
120	B1.01C2_3b	C1	JCVI_29490:471	AT4G30890.1	Scaffold000142	85.19	1160975	1.06	-	(T)	T	Y	A	B	B	B	A	U	B	A	B	B	U	B	A	B	B	A	A	A	B	B	U	A	U	A	B	A	A	B	B	U	A	A	B	B	B	U	U
121	B1.01C2_3b	C1	JCVI_29490:507	AT4G30890.1	Scaffold000142	85.19	1160975	1.06	-	(C)	C	S	A	B	B	B	A	B	B	A	B	B	A	B	A	B	B	A	A	A	B	B	U	A	U	A	B	A	U	B	B	U	A	A	B	B	B	U	U
122	B1.01C2_3b	C1	JCVI_29490:390	AT4G30890.1	Scaffold000142	85.19	1160975	1.06	-	(A)	W	A	A	B	B	B	A	B	U	A	B	B	A	B	A	B	B	A	A	A	B	B	A	A	A	A	B	A	A	B	B	A	A	A	U	B	B	A	A
123	B1.01C2_2a	C1	JCVI_3195:393	AT4G30680.1	Scaffold000142	99.36	1226427	1.06	-	(C)	G	C	A	B	B	B	U	B	B	A	B	B	A	B	A	B	B	A	A	A	B	B	A	A	A	A	B	A	A	B	B	A	A	A	B	B	B	A	A
124	B1.01C2_2a	C1	JCVI_13070:204	AT4G30650.1	Scaffold000142	98.29	1235708	1.06	-	(G)	R	G	A	B	B	B	B	U	B	A	B	B	A	B	A	U	B	A	A	A	B	U	A	A	U	A	B	A	A	A	B	A	A	A	B	B	B	A	A
125	B1.01C2_2a	C1	JCVI_7898:249	AT4G30600.1	Scaffold000142	90.99	1286988	1.06	-	(C)	Y	C	A	B	B	B	B	B	B	A	B	B	A	B	A	B	B	A	A	A	B	B	A	A	A	A	B	A	A	B	B	A	A	A	U	B	B	A	U
126	B1.01C2_2a	C1	JCVI_7898:393	AT4G30600.1	Scaffold000142	90.99	1286988	1.06	-	(G)	R	G	A	B	B	B	B	B	U	A	B	U	A	B	A	B	B	A	A	A	B	B	U	A	U	A	B	A	A	A	B	A	A	A	U	B	U	A	A
127	B1.01C2_2a	C1	JCVI_25179:411	AT4G30530.1	Scaffold000142	98.46	1289602	1.06	-	(G)	A	G	A	B	B	B	B	B	B	A	B	B	A	B	A	B	B	A	A	A	B	B	A	A	U	A	B	A	A	B	B	A	A	A	B	B	B	A	A
128	B1.01C2_2a	C1	JCVI_650:345	AT4G30530.1	Scaffold000142	96.47	1289602	1.06	-	(A)	R	A	A	B	A	B	B	B	B	A	B	B	A	B	A	B	B	A	A	A	B	U	A	A	A	A	B	A	A	B	B	A	A	A	B	B	B	A	A
129	B1.01C2_2a	C1	JCVI_15938:525	AT4G30440.1	Scaffold000444	94.79	94924		+	(G)	R	G	A	B	B	U	B	B	B	A	B	B	A	B	A	B	B	A	A	A	B	B	A	A	A	A	B	A	A	B	B	A	A	A	B	B	B	A	U
130	B1.01C2_2a	C1	JCVI_28137:346	AT4G30400.1	Scaffold000444	90.13	125993		+	(G)	T	G	A	B	B	B	B	B	B	A	B	B	U	B	U	B	B	U	A	A	B	B	U	U	A	U	B	A	A	B	B	B	U	U	B	B	B	U	A
131	B1.01C2_2a	C1	JCVI_35715:206	AT4G30350.1	Scaffold000444	96.24	149783		+	(C)	C	T	A	B	B	B	B	B	B	A	B	B	A	B	U	B	B	A	A	A	B	B	A	A	U	A	B	A	A	B	B	U	A	U	B	B	B	A	A
132	B1.01C2_2a	C1	JCVI_35715:1081	AT4G30350.1	Scaffold000444	96.24	149783		+	(T)	W	T	A	B	B	B	B	B	B	A	U	U	A	U	A	B	U	A	A	A	U	B	A	A	U	A	U	A	A	B	U	A	A	A	U	B	U	U	U
133	B1.01C2_2a	C1	JCVI_25533:470	AT1G65310.1	Scaffold000118_front	94.27	631843	1.08	-	(T)	T	Y	A	B	B	B	B	B	B	U	B	B	U	B	U	B	U	A	A	A	B	U	U	A	A	A	B	A	A	B	B	U	U	A	B	B	B	U	U
134	B1.01C2_2a	C1	JCVI_25533:99	AT1G65310.1	Scaffold000118_front	94.27	631843	1.08	-	(T)	T	Y	A	B	B	B	B	B	B	A	B	B	U	B	U	B	B	A	A	U	B	B	A	A	A	A	B	A	A	B	U	U	U	A	B	B	B	U	U
135	B1.01C2_2a	C1	JCVI_25533:462	AT1G65310.1	Scaffold000118_front	94.27	631843	1.08	-	(C)	S	C	A	B	B	B	B	B	B	A	U	U	A	B	U	B	U	A	A	A	U	U	A	A	A	A	B	A	A	B	U	U	A	B	U	B	U	U	U
136	B1.01C2_2a	C1	JCVI_26938:94	AT4G30270.1	Scaffold000118_front	90.54	614612	1.08	-	(T)	C	Y	A	B	B	B	B	B	U	A	B	B	U	B	U	B	B	A	A	U	B	B	U	U	U	U	B	A	A	B	B	U	A	B	B	B	B	U	U
137	B1.01C2_2b	C1	JCVI_18650:229	AT4G30240.1	Scaffold000118_front	88.83	595979	1.08	-	(T)	T	C	A	B	B	B	B	B	B	A	B	B	A	B	A	B	B	A	A	A	U	U	A	A	A	A	B	A	A	B	B	A	B	U	B	B	B	A	A
138	B1.01C2_2b	C1	JCVI_13564:58		Scaffold000118_front	93.59	249642	1.08	-	(G)	G	A	A	B	B	B	B	B	B	A	B	B	A	B	A	B	B	A	A	A	B	U	A	A	A	A	B	A	A	B	B	A	B	A	B	B	B	A	A
139	B1.01C2_2b	C1	JCVI_9658:221	AT4G29660.1	Scaffold000118_front	87.68	87714	1.08	-	(C)	Y	C	A	B	B	B	B	B	U	A	U	U	A	U	A	B	U	A	A	A	B	B	A	A	A	A	B	A	A	B	U	A	U	A	U	B	U	A	A
140	B1.01C2_2b	C1	JCVI_9658:155	AT4G29660.1	Scaffold000118_front	87.68	87714	1.08	-	(C)	C	Y	A	B	B	B	B	B	B	A	B	B	A	B	A	B	B	U	A	A	B	B	A	A	A	A	B	A	A	B	B	A	B	A	B	B	B	U	U
141	B1.01C2_2b	C1	JCVI_9658:200	AT4G29660.1	Scaffold000118_front	87.68	87714	1.08	-	(C)	C	Y	A	B	B	B	B	B	B	A	B	B	A	B	U	B	B	U	A	A	B	B	A	A	A	A	B	A	A	B	B	U	B	U	B	B	B	U	U
142	B1.01C2_2b	C1	JCVI_9658:119	AT4G29660.1	Scaffold000118_front	87.68	87714	1.08	-	(A)	R	A	A	B	B	B	B	B	U	A	U	U	A	B	A	U	U	A	A	A	U	A	A	A	A	A	U	A	A	U	B	U	U	U	U	B	U	A	A
143	B1.01C2_2b	C1	JCVI_10534:484	AT4G29490.1	Scaffold000129	94.53	57530	1.07	+	(A)	R	A	A	B	B	B	B	B	B	A	B	B	A	B	A	U	B	A	A	A	B	B	A	A	A	A	B	A	A	B	B	A	B	A	B	B	B	A	A
144	B1.01C2_2b	C1	JCVI_6599:235	AT4G29480.1	Scaffold000129	97.92	62644	1.07	+	(T)	T	Y	A	B	B	B	B	B	B	A	B	B	A	B	A	B	B	A	A	A	B	B	A	A	A	A	B	A	A	B	B	A	B	A	B	B	B	A	A
145	B1.01C2_2b	C1	JCVI_6599:252	AT4G29480.1	Scaffold000129	97.92	62644	1.07	+	(C)	C	S	A	B	B	B	B	B	B	A	B	B	A	B	A	B	B	A	A	A	B	B	A	A	A	A	B	A	A	B	B	A	B	A	B	B	B	A	A
146	B1.01C2_2b	C1	JCVI_6599:157	AT4G29480.1	Scaffold000129	97.92	62644	1.07	+	(A)	W	A	A	B	B	B	B	B	B	A	B	B	A	B	A	B	B	A	A	A	B	U	A	A	A	A	B	A	A	B	B	A	B	A	B	B	B	A	A
147	B1.01C2_2b	C1	JCVI_6599:141	AT4G29480.1	Scaffold000129	97.92	62644	1.07	+	(C)	T	Y	A	B	B	B	B	B	B	U	B	B	A	B	A	B	B	A	A	A	B	B	A	A	A	A	B	A	A	B	B	A	B	U	B	B	B	A	A
148	B1.01C2_1a	C1	JCVI_17372:50	AT4G29220.1	Scaffold000129	96.98	220935	1.07	+	(A)	R	A	A	B	B	B	B	B	B	A	B	B	A	B	A	B	B	A	A	A	U	B	A	A	A	A	B	A	A	B	U	U	U	A	U	B	B	U	A
149	B1.01C2_1a	C1	JCVI_17372:214	AT4G29220.1	Scaffold000129	96.98	220935	1.07	+	(C)	T	Y	A	B	B	B	B	B	B	A	B	B	A	B	A	B	B	A	A	A	B	B	A	A	A	A	B	A	A	B	B	A	B	A	B	B	B	A	A
150	B1.01C2_1a	C1	JCVI_17372:801	AT4G29220.1	Scaffold000129	96.98	220935	1.07	+	(C)	C	M	A	B	B	B	B	B	B	A	B	B	A	B	A	B	B	A	A	A	B	B	A	A	A	A	B	A	A	B	B	A	B	A	B	B	B	A	U
151	B1.01C2_1a	C1	JCVI_17372:382	AT4G29220.1	Scaffold000129	96.98	220935	1.07	+	(C)	C	M	A	B	B	B	B	B	B	A	B	B	A	B	A	B	B	A	A	U	B	B	A	A	U	A	B	A	A	B	B	A	B	A	B	B	B	A	A
152	B1.01C2_1a	C1	JCVI_17372:136	AT4G29220.1	Scaffold000129	96.98	220935	1.07	+	(A)	G	R	A	B	B	B	B	B	B	A	B	B	A	B	A	B	B	A	A	U	B	B	A	A	A	A	B	A	A	B	B	U	B	U	B	B	B	U	A
153	B1.01C2_1a	C1	JCVI_17372:861	AT4G29220.1	Scaffold000129	96.98	220935	1.07	+	(A)	A	M	A	B	B	B	B	B	B	A	B	B	A	B	A	B	B	A	A	A	B	B	A	A	U	U	B	U	U	B	B	U	B	A	B	B	B	U	U
154	B1.01C2_1a	C1	JCVI_16829:867	AT4G29070.1	Scaffold000129	95.5	422437	1.07	unknown	(T)	C	T	A	B	B	B	B	B	B	A	B	B	A	B	A	B	B	U	A	A	B	B	A	A	A	A	B	A	A	U	B	A	B	A	B	B	B	U	A
155	B1.01C2_1a	C1	JCVI_16829:221	AT4G29070.1	Scaffold000129	95.5	422437	1.07	+	(T)	Y	T	A	B	B	B	B	B	B	A	B	B	A	B	A	B	B	A	A	A	B	B	A	A	A	A	B	A	A	B	B	A	B	A	B	B	B	A	A
156	B1.01C2_1a	C1	JCVI_16829:575	AT4G29070.1	Scaffold000129	95.5	422437	1.07	+	(C)	G	S	A	B	B	B	B	B	B	A	B	B	A	B	A	B	B	A	A	A	B	B	A	A	A	A	B	U	A	B	B	U	B	A	B	B	B	U	U
157	B1.01C2_1a	C1	JCVI_16829:673	AT4G29070.1	Scaffold000129	95.5	422437	1.07	+	(T)	C	Y	A	B	B	B	B	B		A					A	B		U		A		B			B			A	A	B				A		B
158	B1.01C2_1a	C1	JCVI_36647:366	AT4G29060.1	Scaffold000129	94.27	445876	1.07	+	(C)	Y	C	A	B	B	B	U	B	B	A	B	B	A	B	A	B	B	A	A	A	B	U	A	A	A	A	B	A	A	U	B	A	B	A	B	B	B	A	A
159	B1.01C2_1a	C1	JCVI_30976:600	AT4G29060.1	Scaffold000129	96.19	447654	1.07	+	(G)	G	R	A	B	B	B	B	B	B	A	B	B	A	B	A	B	B	A	A	A	B	B	A	A	A	A	B	A	A	B	B	A	B	U	B	B	B	A	A
160	B1.01C2_1a	C1	JCVI_30976:307	AT4G29060.1	Scaffold000129	96.19	447654	1.07	+	(G)	S	G	A	B	B	B	B	B	B	A	B	B	A	B	A	B	B	A	A	A	B	U	A	A	B	A	B	A	A	U	B	A	B	A	B	B	B	A	A
161	B1.01C2_1a	C1	JCVI_33165:662	AT4G29060.2	Scaffold000129	86.47	447827	1.07	+	(G)	S	G	A	B	B	B	B	B	B	A	B	B	A	B	A	B	B	A	A	A	B	B	A	A	A	A	B	A	A	U	B	A	B	A	B	B	B	U	A
162	B1.01C2_1a	C1	JCVI_33165:689	AT4G29060.2	Scaffold000129	86.47	447827	1.07	+	(G)	R	G	A	B	B	U	B	B	B	A	B	B	A	B	A	B	B	A	A	A	U	B	A	A	A	A	B	A	A	B	B	A	B	A	B	B	B	A	A
163	B1.01C2_1a	C1	JCVI_25981:488	AT4G29060.1	Scaffold000129	99.32	448868	1.07	unknown	(A)	T	A	A	B	B	B	B	B	B	A	B	B	A	B	A	B	B	A	A	A	B	U	A	A	A	A	B	A	A	B	B	A	B	A	B	B	B	A	A
164	B1.01C2_1a	C1	JCVI_25981:207	AT4G29060.1	Scaffold000129	99.32	448868	1.07	+	(A)	G	R	A	B	B	B	B	B	B	A	B	B	A	B	U	B	B	A	A	A	B	B	A	A	U	A	B	A	A	B	B	A	B	B	B	B	B	A	A
165	B1.01C2_1a	C1	EV135273:89	AT4G28680.2	Scaffold000129	90.04	736509	1.07	+	(T)	Y	C	A	B	B	B	B	B	B	A	B	B	A	B	A	B	B	A	A	A	B	U	A	A	A	A	B	A	A	U	U	A	B	A	B	B	B	A	A
166	B1.01C2_1b	C1	CD830269:638	AT4G17490.1	Scaffold000129	99.86	913174	1.07	unknown	(G)	G	A	A	B	B	B	B	B	B	U	B	B	A	B	A	B	B	A	A	A	B	B	A	A	A	A	B	A	A	B	B	A	U	A	B	B	B	U	U
167	B1.01C2_1b	C1	JCVI_1516:181	AT4G17510.1	Scaffold000129	81.54	931407	1.07	unknown	(T)	T	G	A	B	B	B	B	B	B	A	B	B	A	B	A	B	B	A	A	A	B	B	A	A	A	A	B	A	A	U	B	A	B	A	B	B	B	A	A
168	B1.01C2_1b	C1	JCVI_1516:373	AT4G17510.1	Scaffold000129	81.54	931407	1.07	+	(G)	R	G	A	B	B	B	B	B	B	A	B	B	A	B	A	B	B	A	A	A	B	B	A	A	A	A	B	A	A	B	B	A	B	A	U	U	B	A	A
169	B1.01C2_1b	C1	JCVI_3436:380	AT4G17530.1	Scaffold000129	93.47	934067	1.07	+	(T)	T	Y	A	B	B	B	B	B	B	A	B	B	U	B	U	B	B	A	U	U	B	B	U	U	A	A	B	A	A	B	B	U	B	U	U	B	B	U	U
170	B1.01C2_1b	C1	JCVI_21521:644	AT4G17650.1	Scaffold000129	96.87	1008718	1.07	+	(T)	Y	T	A	B	B	B	B	B	U	A	U	U	A	U	A	B	U	A	A	A	B	B	A	A	A	A	U	A	A	B	B	A	U	A	U	B	U	A	A
171	B1.01C2_1b	C1	JCVI_7518:244		Scaffold000129	94.04	1025161	1.07	+	(A)	A	R	A	B	B	B	B	B	B	A	B	B	A	B	A	B	B	A	A	A	B	B	U	A	A	A	B	A	A	B	B	A	B	B	B	B	B	A	A
172	B1.01C2_1b	C1	JCVI_7518:531		Scaffold000129	94.04	1025161	1.07	+	(A)	A	M	A	B	B	B	B	B	B	A	B	B	A	B	A	B	B	A	A	A	B	B	A	A	A	A	B	A	A	B	B	U	B	U	B	B	B	U	A
173	B1.01C2_1b	C1	JCVI_7518:505		Scaffold000129	94.04	1025161	1.07	+	(A)	A	R	A	B	B	B	B	B	B	A	B	B	A	B	A	B	B	A	A	A	B	B	A	A	U	A	B	A	A	B	B	A	B	U	B	B	B	A	A
174	B1.01C2_1b	C1	JCVI_7518:349		Scaffold000129	94.04	1025161	1.07	+	(G)	G	K	A	B	B	B	B	B	B	A	B	B	U	B	A	B	B	A	U	A	B	B	U	A	A	A	B	A	A	B	B	U	B	B	B	B	B	U	U
175	B1.01C2_1b	C1	JCVI_7518:309		Scaffold000129	94.04	1025161	1.07	+	(T)	T	Y	A	B	B	B	B	B	B	A	B	B	A	B	A	B	B	A	A	A	B	B	A	A	A	A	B	A	A	B	B	U	B	U	B	B	B	U	A
176	B1.01C2_1b	C1	JCVI_14354:564		Scaffold000129	93.82	1026008	1.07	+	(T)	T	Y	A	B	B	B	B	B	B	A	B	B	A	B	A	B	B	U	A	A	B	B	A	A	A	A	B	A	A	B	B	U	B	U	B	B	B	A	A
177	B1.01C2_1b	C1	JCVI_14354:669		Scaffold000129	93.82	1026008	1.07	+	(G)	A	R	A	B	B	B	B	B	B	A	B	B	A	B	A	B	B	U	A	A	B	B	A	A	U	A	B	A	A	B	B	U	B	A	B	B	B	U	A
178	B1.01C2_1b	C1	JCVI_14354:777		Scaffold000129	93.82	1026008	1.07	+	(C)	C	Y	A	B	B	B	B	B	B	A	B	B	A	B	U	B	B	A	A	A	B	B	U	A	A	A	B	A	A	B	B	U	B	U	B	B	B	U	A
179	B1.01C2_1b	C1	JCVI_14354:509		Scaffold000129	93.82	1026008	1.07	+	(T)	T	Y	A	B	B	B	B	B	B	A	B	B	A	B	U	B	B	A	A	A	B	B	A	A	A	A	B	A	A	B	B	U	B	A	B	B	B	A	A
180	B1.01C2_1b	C1	JCVI_14354:683		Scaffold000129	93.82	1026008	1.07	+	(T)	A	M	A	B	B	B	B	B	B	A	B	B	A	B	U	B	B	A	A	A	B	B	A	A	B	A	B	A	A	B			B	U	B	B	B	U	A
181	B1.01C2_1b	C1	JCVI_14354:326		Scaffold000129	93.82	1026008	1.07	+	(A)	A	R	A	B	B	U	B	U	B	A	B	B	A	B	A	B	B	A	A	A	B	B	A	A	A	A	B	A	A	B	B	A	B	A	B	B	B	U	A
182	B1.01C2_1b	C1	JCVI_14354:429		Scaffold000129	93.82	1026008	1.07	+	(A)	A	W	A	B	U	B	B	B	B	A	B	B	A	B	A	B	B	A	A	A	B	B	A	A	A	A	B	A	A	U	B	U	B	A	B	B	B	A	A
183	B1.01C2_1b	C1	JCVI_14354:773		Scaffold000129	93.82	1026008	1.07	+	(T)	G	K	A	B	B	B	B	B	B	A	B	B	A	B	U	B	B	A	A	A	B	B	U	A	A	A	B	A	A	B	B	U	B	U	B	B	B	U	A
184	B1.01C2_1b	C1	JCVI_10875:191	AT4G17720.1	Scaffold000129	89.33	1060544	1.07	+	(C)	C	Y	A	B	U	B	B	B		A					A	B		A		A		B			U			A	A	B				U		B
185	B1.01C2_1b	C1	JCVI_4289:278	AT4G17730.2	Scaffold000129	79.2	1062528	1.07	+	(G)	G	R	A	B	B	B	B	B	B	A	B	B	A	B	A	B	B	A	A	A	B	B	A	A	A	A	B	A	A	B	B	A	B	U	B	B	B	A	U
186	B1.01C2_1b	C1	JCVI_4289:562	AT4G17730.2	Scaffold000129	79.2	1062528	1.07	+	(A)	A	M	A	B	B	B	B	B	B	U	B	B	A	B	A	B	B	U	A	A	B	B	A	A	U	A	B	A	U	B	B	U	B	B	B	B	B	U	U
187	B1.01C2_1b	C1	JCVI_4289:367	AT4G17730.2	Scaffold000129	79.2	1062528	1.07	+	(G)	G	R	A	B	B	B	B	B	B	A	B	B	A	B	U	B	B	A	A	A	B	B	A	A	U	A	B	A	U	B	B	A	B	A	B	U	B	U	U
188	B1.01C2_1b	C1	JCVI_21728:330	AT4G17750.1	Scaffold000129	97.99	1064448	1.07	+	(T)	T	Y	A	B	B	B	B	B		A					A	B		U		A		B			U			A	U	B				A		B
189	B1.01C2_1b	C1	JCVI_21728:368	AT4G17750.1	Scaffold000129	97.99	1064448	1.07	+	(C)	C	Y	A	B	B	B	B	B		A					A	B		A		A		B			U			A	U	B				A		B
190	B1.02C2_1a	C1	JCVI_36629:1160	AT4G18030.1	Scaffold000334	99.54	153389	1.04	+	(G)	G	R	A	B	B	B	B	B	U	A	B	B	U	B	A	B	B	B	U	U	B	B	U	U	A	U	U	A	A	B	B	U	B	A	B	B	B	U	U
191	B1.02C2_1a	C1	JCVI_36629:995	AT4G18030.1	Scaffold000334	99.54	153389	1.04	+	(A)	R	A	A	B	B	B	B	B	B	A	B	B	A	B	A	B	B	B	A	A	B	B	A	A	A	A	B	A	A	U	B	A	B	A	U	B	B	A	A
192	B1.02C2_1a	C1	JCVI_3100:140	AT4G18040.1	Scaffold000334	98.01	156375	1.04	+	(C)	M	C	A	B	B	B	B	B	B	A	B	B	U	B	A	B	B	B	A	A	B	B	A	A	A	A	B	A	A	B	B	A	B	A	U	B	B	U	U
193	B1.02C2_1a	C1	JCVI_3100:308	AT4G18040.1	Scaffold000334	98.01	156375	1.04	+	(A)	R	A	A	B	B	B	B	B	B	A	B	B	A	B	A	B	B	B	A	A	B	B	A	A	A	A	B	A	A	B	B	A	B	A	U	B	B	A	A
194	B1.02C2_1a	C1	JCVI_5716:362	AT4G18100.1	Scaffold000334	94.07	157567	1.04	+	(G)	G	K	A	B	B	B	B	B	B	A	B	B	A	B	A	B	B	B	A	A	B	B	A	A	A	A	B	A	A	B	B	A	B	A	B	B	B	A	A
195	B1.02C2_1a	C1	JCVI_19214:596	AT4G18120.1	Scaffold000334	97.23	162450	1.04	+	(T)	T	Y	A	B	B	B	B	B	B	A	B	B	A	B	A	B	B	B	A	A	B	B	A	A	A	A	B	A	A	B	B	U	B	A	B	B	B	U	U
196	B1.02C2_1a	C1	JCVI_19214:530	AT4G18120.1	Scaffold000334	97.23	162450	1.04	+	(A)	A	M	A	B	B	B	B	B	B	A	U	B	U	B	A	B	B	B	U	A	B	B	A	U	A	A	B	A	A	B	B	U	B	U	U	B	B	U	U
197	B1.02C2_1a	C1	JCVI_33756:105	AT4G18130.1	Scaffold000334	98.93	163590	1.04	+	(T)	T	C	A	B	B	B	B	B	B	A	B	B	A	B	U	B	B	B	A	A	B	B	A	A	A	U	B	A	A	B	B	A	B	A	B	B	B	A	A
198	B1.02C2_1a	C1	JCVI_33756:171	AT4G18130.1	Scaffold000334	98.93	163590	1.04	+	(T)	T	Y	A	B	B	B	B	B	B	A	B	B	U	B	A	B	U	B	U	A	B	B	U	A	U	U	B	A	A	B	B	U	B	A	B	B	B	U	U
199	B1.02C2_1a	C1	JCVI_33756:264	AT4G18130.1	Scaffold000334	98.93	163590	1.04	+	(T)	T	Y	A	B	B	B	B	B	B	A	B	B	A	B	A	B	B	B	A	A	B	B	A	A	A	A	B	A	A	B	B	U	B	U	B	B	B	U	U
200	B1.02C2_1a	C1	JCVI_33756:204	AT4G18130.1	Scaffold000334	98.93	163590	1.04	+	(A)	M	C	A	B	B	B	B	B	U	A	B	U	A	B	A	U	U	B	A	A	B	B	A	A	A	A	B	A	A	B	B	A	B	A	U	B	U	A	A
201	B1.02C2_1a	C1	JCVI_10692:328	AT4G18130.1	Scaffold000334	96.11	164419	1.04	+	(C)	Y	T	A	B	B	B	B	B	B	A	B	B	A	B	A	B	B	B	A	A	B	B	A	A	A	A	B	A	A	B	B	A	B	A	U	B	U	A	A
202	B1.02C2_1a	C1	EV202019:526	AT4G18130.1	Scaffold000334	96.15	166648	1.04	+	(G)	G	A	A	B	B	B	B	B	B	A	B	B	A	B	A	B	B	B	A	A	B	B	A	A	A	A	B	A	A	U	B	A	B	A	B	B	B	A	A
203	B1.02C2_1a	C1	JCVI_7847:410	AT4G18370.1	Scaffold000234	92.66	786223	1.09	+	(C)	Y	T	A	B	B	B	B	B	B	A	B	U	A	B	A	B	U	B	A	A	B	B	A	A	A	A	U	A	A	B	U	A	U	A	U	B	B	A	A
204	B1.02C2_1a	C1	JCVI_39896:25	AT4G18370.1	Scaffold000234	85.19	786171	1.09	+	(G)	G	T	A	B	B	B	B	B	B	A	B	B	A	B	A	B	B	B	A	U	B	U	A	A	A	A	B	A	A	B	B	A	B	A	B	B	B	A	A
205	B1.02C2_1a	C1	JCVI_26341:1276	AT4G18380.1	Scaffold000234	82.87	765970	1.09	+	(C)	C	T	A	B	B	B	B	B	B	A	B	B	A	B	A	B	B	B	A	A	B	U	A	A	A	A	B	A	A	B	B	A	B	A	B	B	B	A	A
206	B1.02C2_1a	C1	JCVI_26341:957	AT4G18380.1	Scaffold000234	82.87	765970	1.09	+	(T)	Y	T	A	B	B	B	B	B	B	A	U	B	A	B	A	B	B	B	A	A	B	U	A	A	A	A	B	A	A	B	B	A	B	A	B	B	B	A	A
207	B1.02C2_1a	C1	JCVI_4442:363	AT4G18390.1	Scaffold000234	93.24	739038	1.09	+	(T)	T	Y	A	B	B	B	B	B	B	A	B	B	A	B	A	B	B	B	A	A	B	B	A	A	A	A	B	A	A	B	B	A	B	B	B	B	B	U	A
208	B1.02C2_1a	C1	JCVI_42309:460	AT4G18640.1	Scaffold000234	92.73	504223	1.09	+	(G)	R	G	A	B	B	B	B	B	U	A	U	U	A	U	A	U	U	B	A	A	B	U	A	A	A	A	B	A	A	B	U	U	U	U	U	B	U	U	A
209	B1.02C2_1a	C1	JCVI_19895:211	AT4G19150.1	Scaffold000234	95.39	161318	1.09	+	(G)	R	G	A	B	B	B	B	B	U	A	U	U	A	U	A	B	U	B	A	A	U	B	A	A	A	A	U	A	A	B			U	A	U	B	U	A	A
210	B1.02C2_1a	C1	JCVI_19895:201	AT4G19150.1	Scaffold000234	95.39	161318	1.09	+	(A)	A	R	A	B	B	B	B	B		A					U	B		B		A		B			A			A	A	B				A		B
211	B1.02C2_1a	C1	JCVI_19895:762	AT4G19150.1	Scaffold000234	95.39	161318	1.09	+	(C)	M	C	A	B	B	B	B	B	B	A	U	B	A	U	A	B	B	B	A	A	B	U	A	A	A	A	B	A	A	B	U	A	U	A	U	B	U	A	A
212	B1.02C2_1a	C1	JCVI_19895:565	AT4G19150.1	Scaffold000234	95.39	161318	1.09	+	(G)	G	R	A	B	B	B	B	B	B	A	B	B	A	B	A	B	B	B	A	A	B	B	A	A	U	A	B	U	A	B	B	U	B	A	B	B	B	U	U
213	B1.02C2_3a	C1	JCVI_14902:543	AT4G20320.1	Scaffold000071	65.6	193151	1.1	+	(T)	W	T	A	B	B	B	B	B	U	A	U	B	A	B	A	U	U	U	A	A	U	B	A	A	A	A	U	A	A	B	B	A	U	A	U	B	U	A	A
214	B1.02C2_3a	C1	JCVI_14902:579	AT4G20320.1	Scaffold000071	65.6	193151	1.1	+	(A)	A	W	A	B	B	B	B	B		A					A	B		U		A		B			U			A	A	B				A		B
215	B1.02C2_3a	C1	JCVI_14902:284	AT4G20320.1	Scaffold000071	65.6	193151	1.1	+	(C)	T	Y	A	B	B	B	B	B	B	A	B	B	A	B	A	U	B	U	A	B	B	U	A	A	U	A	B	A	U	B	B	U	B	A	B	B	B	U	U
216	B1.02C2_3a	C1	JCVI_36956:455	AT4G20400.1	Scaffold000071	97.22	228855	1.1	+	(A)	A	G	A	B	B	B	B	B	B	A	B	B	A	B	A	B	B	B	A	A	B	B	A	A	A	A	B	A	A	B	B	A	B	U	B	B	B	A	A
217	B1.02C2_3a	C1	JCVI_26278:284	AT4G20410.1	Scaffold000071	96.54	230759	1.1	+	(A)	A	R	A	B	B	B	B	B	B	A	B	B	A	B	A	B	B	B	A	A	B	B	A	A	U	A	B	A	A	B	B	A	B	A	B	B	B	A	A
218	B1.02C2_3a	C1	JCVI_11185:849	AT4G20830.2	Scaffold000071	88.99	316499	1.1	+	(T)	Y	C	A	B	B	B	B	B	B	A	B	U	A	B	A	B	B	B	A	A	U	B	A	A	A	A	B	B	A	B	B	A	U	A	U	U	U	A	A
219	B1.02C2_3a	C1	JCVI_11185:1056	AT4G20830.2	Scaffold000071	88.99	316499	1.1	+	(G)	R	G	A	B	B	B	B	B	B	A	B	B	A	B	A	B	B	A	A	A	B	A	A	A	A	A	B	A	A	B	B	A	B	A	U	B	B	U	A
220	B1.02C2_3a	C1	JCVI_23163:475	AT4G20870.1	Scaffold000071	96.06	378987	1.1	+	(A)	R	A	A	B	B	B	B	B	B	A	B	B	A	B	A	U	B	B	A	A	B	U	A	A	A	A	B	A	A	B	B	A	B	A	B	B	B	A	A
221	B1.02C2_3b	C1	JCVI_13561:758	AT4G21060.1	Scaffold000071	98.11	549709	1.1	+	(C)	C	T	A	B	B	B	B	B	B	A	B	U	A	B	A	B	B	B	A	A	B	B	A	A	A	A	B	A	A	B	B	B	B	A	B	B	B	U	A
222	B1.02C2_3b	C1	JCVI_13561:759	AT4G21060.1	Scaffold000071	98.11	549709	1.1	+	(T)	T	C	A	B	B	B	B	B	B	A	B	U	A	B	A	B	B	B	A	A	B	B	A	A	A	A	B	A	A	B	B	B	B	A	B	B	B	U	A
223	B1.02C2_3b	C1	JCVI_17606:756	AT4G21150.1	Scaffold000071	94.3	581200	1.1	+	(C)	C	Y	A	B	B	B	B	B	B	A	B	B	A	B	A	B	B	B	A	A	B	B	A	A	A	A	B	A	A	B	B	B	B	U	B	B	B	A	A
224	B1.02C2_3b	C1	JCVI_17606:869	AT4G21150.1	Scaffold000071	94.3	581200	1.1	+	(A)	A	W	A	B	B	B	B	B	B	A	B	B	A	B	A	B	B	B	A	U	B	B	A	A	A	A	B	A	A	B	B	B	B	A	B	B	B	A	A
225	B1.02C2_3b	C1	JCVI_17606:318	AT4G21150.1	Scaffold000071	94.3	581200	1.1	+	(A)	A	W	A	B	B	B	B	B	B	A	B	B	A	B	A	B	B	B	A	A	B	B	A	A	A	A	B	A	A	B	B	B	B	A	B	B	B	U	A
226	B1.02C2_3b	C1	JCVI_29230:564	AT4G21160.1	Scaffold000071	90.09	583633	1.1	+	(T)	Y	T	A	B	U	B	B	B		A					A	B		B		A		B			A			A	U	B	U	U		A		B
227	B1.02C2_3b	C1	JCVI_29230:369	AT4G21160.1	Scaffold000071	90.09	583633	1.1	+	(C)	C	Y	A	B	B	B	B	B	B	A	B	B	U	B	U	B	B	B	A	A	B	U	A	U	U	A	B	U	U	B	B	B	B	A	B	B	B	U	U
228	B1.02C2_3b	C1	JCVI_29230:483	AT4G21160.1	Scaffold000071	90.09	583633	1.1	+	(A)	M	A	A	B	B	B	U	B	B	A	B	A	A	U	A	B	A	B	A	A	B	U	A	A	A	A	B	U	A	B	B	U	B	A	U	B	U	A	A
229	B1.02C2_3b	C1	EE533698:581	AT4G21180.1	Scaffold000071	91.77	587355	1.1	+	(A)	A	G	A	B	B	B	B	B	B	A	B	B	A	B	A	B	B	B	A	A	B	B	A	A	A	A	B	A	A	U	B	B	B	A	B	B	B	A	A
230	B1.02C2_3b	C1	EE533698:573	AT4G21180.1	Scaffold000071	91.77	587355	1.1	+	(T)	T	C	A	B	B	B	B	B	B	A	B	B	A	B	A	B	B	B	A	A	B	U	A	A	A	A	B	A	A	U	B	B	B	A	B	B	B	A	A
231	B1.02C2_3b	C1	JCVI_6123:155	AT4G21180.1	Scaffold000071	94.71	588362	1.1	+	(C)	C	Y	A	B	B	B	B	B	U	U	B	B	A	B	A	B	B	B	A	A	B	B	U	U	U	U	B	U	A	B	U	B	B	U	B	B	B	U	U
232	B1.02C2_3b	C1	CN737507:174	AT4G21550.1	Scaffold000071	99.62	833465	1.1	+	(T)	C	T	A	B	B	B	B	B	B	A	B	B	A	B	A	B	B	B	A	A	B	U	A	A	A	A	B	A	A	B	B	B	B	A	B	B	U	U	U
233	B1.02C2_3b	C1	CN737507:134	AT4G21550.1	Scaffold000071	99.62	833465	1.1	+	(T)	C	T	A	B	B	B	B	B	B	A	B	B	A	B	A	B	B	B	A	A	B	U	A	A	A	A	B	A	A	B	B	U	B	A	B	B	B	A	A
234	B1.02C2_3b	C1	JCVI_973:304	AT4G21570.1	Scaffold000071	78.8	836454	1.1	+	(A)	G	A	A	B	B	B	B	B	B	A	B	B	A	B	A	B	B	B	A	A	B	U	A	A	A	A	B	A	A	B	B	B	B	A	B	B	B	A	A
235	B1.02C2_3b	C1	JCVI_973:60	AT4G21570.1	Scaffold000071	78.8	836454	1.1	+	(T)	A	T	A	B	B	B	B	B	B	A	B	B	A	B	A	U	B	B	A	U	B	U	A	A	A	A	B	A	A	U	B	B	B	A	B	B	B	A	A
236	B1.02C2_3b	C1	JCVI_973:672	AT4G21570.1	Scaffold000071	78.8	836454	1.1	+	(T)	G	K	A	B	B	B	B	B	B	A	B	B	A	B	A	B	B	B	A	A	B	B	A	A	A	A	B	A	A	B	B	B	B	A	B	B	B	A	A
237	B1.02C2_3c	C1	JCVI_16364:679	AT5G62390.1	Scaffold000071	92.33	853371	1.1	+	(G)	T	G	A	B	B	B	B	B	A	A	B	B	A	B	A	B	B	B	A	A	B	B	A	A	A	A	B	A	A	B	B	B	B	U	B	B	B	A	A
238	B1.02C2_3c	C1	JCVI_16364:904	AT5G62390.1	Scaffold000071	92.33	853371	1.1	+	(A)	W	A	A	B	B	B	B	U	A	A	B	B	A	B	A	B	B	B	A	A	B	B	A	A	A	A	B	A	A	B	B	U	B	A	U	B	U	A	A
239	B1.02C2_3c	C1	JCVI_16364:546	AT5G62390.1	Scaffold000071	92.33	853371	1.1	+	(A)	R	G	A	B	B	B	B	B	A	A	B	B	A	B	A	B	B	B	A	A	B	A	A	A	U	A	B	A	A	B	B	B	B	A	B	B	B	A	A
240	B1.02C2_3c	C1	JCVI_19843:1625	AT4G22240.1	Scaffold000071	88.25	1549611	1.1	+	(A)	A	R	A	B	B	U	B	B	A	A	B	B	B	B	A	B	B	B	A	A	A	B	A	A	B	A	B	A	A	B	B	B	B	B	B	B	B	U	A
241	B1.02C2_3c	C1	JCVI_19843:1729	AT4G22240.1	Scaffold000071	88.25	1549611	1.1	+	(G)	G	R	A	B	B	B	B	B	U	A	B	B	B	B	A	B	B	B	A	A	A	B	A	A	B	A	B	A	U	B	B	B	B	B	B	B	B	U	U
242	B1.02C2_3c	C1	JCVI_16757:1524	AT4G22270.1	Scaffold000071	83.69	1557505	1.1	+	(C)	T	Y	A	B	B	B	B	B		A					A	B		B		A		B			A			U	U	B				A		B
243	B1.02C2_3c	C1	JCVI_22798:388	AT4G22290.1	Scaffold000071	83.94	1559360	1.1	+	(A)	A	R	A	B	B	B	B	B	A	A	B	B	A	B	U	B	B	B	A	A	B	B	A	A	U	A	B	A	A	B	B	B	B	U	B	B	B	U	U
244	B1.02C2_3c	C1	JCVI_6594:927	AT4G22330.1	Scaffold000071	87.03	1599974	1.1	+	(A)	A	W	A	B	B	B	B	B	U	A	B	B	A	B	A	B	B	B	A	A	B	B	A	A	A	A	B	A	A	B	B	B	B	A	B	B	B	U	U
245	B1.02C2_3c	C1	JCVI_17603:194	AT4G22340.3	Scaffold000071	83.85	1603572	1.1	+	(A)	G	R	A	B	B	B	B	B		A					A	B		B		A		B			A			A	A	B				A		B
246	B1.02C2_3c	C1	JCVI_15871:575	AT4G12590.1	Scaffold000071	89.16	1632962	1.1	+	(T)	C	Y	A	B	B	B	B	B	A	A	B	B	A	B	A	B	B	B	A	A	B	B	A	A	A	A	B	A	A	B	B	B	B	A	B	B	B	U	U
247	B1.02C2_3c	C1	JCVI_38470:576		Scaffold000071	81.18	1688470	1.1	+	(G)	S	G	A	B	B	B	B	B	A	A	U	B	A	B	A	B	B	B	A	A	B	B	A	A	A	A	B	A	A	B	B	B	U	A	U	B	U	A	A
248	B1.02C2_4a	C1	JCVI_38470:598		Scaffold000071	81.18	1688470	1.1	+	(T)	Y	T	A	B	B	B	B	B	A	A	U	U	B	U	A	B	U	B	A	A	A	B	A	A	B	A	B	A	A	B	U	U	U	B	U	B	U	A	A
249	B1.02C2_4a	C1	JCVI_18503:1230	AT4G23010.1	Scaffold000169	98	711841			(G)	A	R	A	B	B	B	B	B		A					A	B		B		A		B			B			A	U	B				B		B
250	B1.02C2_4a	C1	AM395356:269	AT4G24020.1	Scaffold000231	99.09	380458	1.14	+	(G)	G	S	A	B	B	B	B	B	U	A	B	B	U	B	A	B	B	B	U	A	B	B	U	U	B	U	B	A	A	B	B	B	B	A	B	B	B	U	U
251	B1.02C2_4a	C1	AM395356:224	AT4G24020.1	Scaffold000231	99.09	380458	1.14	+	(C)	C	Y	A	B	B	B	B	B	A	A	B	B	A	B	A	B	B	B	A	A	B	B	A	U	B	U	B	A	A	B	B	B	B	U	B	B	B	U	U
252	B1.02C2_4a	C1	ES913649:40	AT4G24020.1	Scaffold000231	87.54	373033	1.14	+	(C)	C	Y	A	B	B	B	B	B	U	A	B	U	A	B	A	B	B	B	U	A	B	B	U	U	B	A	B	A	A	B	B	B	B	A	B	B	B	U	U
253	B1.02C2_4a	C1	ES913649:32	AT4G24020.1	Scaffold000231	87.54	373033	1.14	+	(A)	A	W	A	B	B	B	B	B	U	A	B	U	A	B	U	B	B	B	U	A	B	B	U	U	B	U	B	A	A	B	B	B	B	B	B	B	B	U	U
254	B1.02C2_4a	C1	JCVI_35567:240	AT4G24060.1	Scaffold000231	91.71	326967	1.14	+	(T)	Y	T	A	B	B	B	U	B		A					A	B		B		A		A			U			A	A	B				A		B
255	B1.02C2_4a	C1	JCVI_6581:134	AT4G24090.1	Scaffold000231	96.34	307637	1.14	+	(A)	R	A	A	B	B	B	B	B	A	A	B	B	A	B	A	B	B	B	A	A	B	B	A	A	B	A	B	A	A	B	U	U	U	A	U	B	B	A	A
256	B1.02C2_4a	C1	JCVI_6581:801	AT4G24090.1	Scaffold000231	96.34	307637	1.14	+	(A)	A	M	A	B	B	B	B	B	A	A	B	B	A	B	U	B	B	B	A	U	B	B	A	A	B	A	B	U	U	B	B	B	B	A	B	B	B	U	U
257	B1.02C2_4a	C1	EX091951:668	AT4G24100.1	Scaffold000231	94.95	302853	1.14	+	(T)	T	Y	A	B	B	B	B	B	A	A	B	B	U	B	A	B	B	B	A	A	B	B	A	A	B	A	B	A	A	B	B	B	B	A	B	B	B	U	B
258	B1.02C2_4a	C1	EE506936:195	AT4G24100.1	Scaffold000231	95.93	301125	1.14	+	(G)	G	R	A	B	B	B	B	B	U	A	B	B	U	B	A	B	B	B	A	A	B	B	U	A	B	U	B	A	U	B	B	B	B	A	B	B	B	U	U
259	B1.02C2_4a	C1	JCVI_33458:302	AT4G24280.1	Scaffold000231	96.54	132270	1.14	+	(C)	Y	C	A	B	B	B	B	B	A	A	B	B	A	B	A	B	B	B	A	A	B	U	A	A	U	A	B	A	A	B	B	B	B	A	B	B	B	A	A
260	B1.02C2_4a	C1	EX135068:576	AT4G24350.1	Scaffold000231	87.56	78175	1.14	+	(T)	T	Y	A	B	B	B	B	B	U	U	B	B	A	B	U	B	B	B	A	A	B	B	U	U	B	A	B	A	A	B	B	B	B	A	B	B	B	U	U
261	B1.02C2_4a	C1	JCVI_27390:298	AT4G24350.1	Scaffold000231	88.21	76529	1.14	+	(G)	G	S	A	B	B	B	B	B	A	A	B	B	A	B	A	B	B	B	A	B	B	B	A	A	B	A	B	A	A	B	B	B	B	A	B	B	B	A	A
262	B1.02C2_4a	C1	JCVI_27390:273	AT4G24350.1	Scaffold000231	88.21	76529	1.14	+	(T)	G	K	A	B	B	B	B	B	A	A	B	B	A	B	A	B	B	B	A	U	B	B	A	A	B	A	B	A	A	B	B	B	B	A	B	B	B	A	A
263	B1.02C2_4a	C1	JCVI_27390:291	AT4G24350.1	Scaffold000231	88.21	76529	1.14	+	(G)	C	S	A	B	B	B	B	B	A	A	B	B	A	B	A	B	B	B	A	U	B	B	A	A	B	A	B	A	A	B	B	B	B	A	B	B	B	A	A
264	B1.02C2_4a	C1	JCVI_27390:206	AT4G24350.1	Scaffold000231	88.21	76529	1.14	+	(T)	T	Y	A	B	B	B	B	B	A	A	B	B	A	B	B	B	B	B	A	A	B	B	A	A	B	A	B	A	A	B	B	B	B	A	B	B	B	A	A
265	B1.02C2_4a	C1	JCVI_27390:210	AT4G24350.1	Scaffold000231	88.21	76529	1.14	+	(A)	C	M	A	B	B	B	B	B	A	A	B	B	A	B	B	B	B	B	A	A	B	B	A	A	B	A	B	A	A	B	B	B	B	A	B	B	B	A	A
266	B1.02C2_4a	C1	CX193710:685	AT4G24350.1	Scaffold000231	94.82	73839	1.14	+	(G)	G	R	A	B	B	B	B	B	U	A	B	B	A	B	U	B	B	B	A	A	B	B	A	A	B	A	B	A	A	B	B	B	B	A	B	B	B	U	U
267	B1.02C2_4a	C1	CX193710:617	AT4G24350.1	Scaffold000231	94.82	73839	1.14	+	(C)	C	Y	A	B	B	B	B	B	A	A	B	B	A	B	A	B	B	B	A	U	B	B	A	A	B	A	B	A	A	B	B	B	B	U	B	B	B	U	A
268	B1.02C2_4a	C1	CX193710:574	AT4G24350.1	Scaffold000231	94.82	73839	1.14	+	(C)	C	M	A	B	B	B	B	B		A					U	B		B		U		B			B			U	U	B				A		B
269	B1.02C2_4a	C1	JCVI_2823:144	AT4G24370.1	Scaffold000231	80.63	72509	1.14	+	(G)	G	R	A	B	B	B	B	B	A	A	B	B	A	B	A	B	B	B	A	A	B	B	A	A	B	A	B	A	A	B	B	B	B	U	B	B	B	U	U
270	B1.02C2_4a	C1	JCVI_2823:87	AT4G24370.1	Scaffold000231	80.63	72509	1.14	+	(A)	A	W	A	B	B	B	B	B	A	A	B	B	U	B	A	B	B	B	A	A	B	B	U	A	B	A	B	A	A	U	B	B	B	A	U	B	B	U	U
271	B1.02C2_4a	C1	JCVI_3098:1137	AT4G24390.2	Scaffold000231	97.32	70639	1.14	+	(A)	R	A	A	B	B	B	U	B	A	A	U	U	A	U	A	B	B	B	A	A	B	B	A	A	U	A	B	A	A	B	U	U	U	A	U	B	U	A	A
272	B1.02C2_4a	C1	JCVI_4176:1094	AT4G24400.1	Scaffold000231	88.31	63111	1.14	+	(C)	C	M	A	B	B	B	U	B	A	A	B	B	A	B	A	B	B	B	A	A	B	B	A	A	B	A	B	A	A	B	B	B	B	A	B	B	B	A	A
273	B1.02C2_4a	C1	JCVI_15288:250	AT4G24460.1	Scaffold000231	80.07	23610	1.14	+	(T)	T	Y	A	B	B	B	B	B		A					A	B		B		U		B			B			A	A	B				A		B
274	B1.02C2_4a	C1	JCVI_15288:490	AT4G24460.1	Scaffold000231	80.07	23610	1.14	+	(T)	T	Y	A	B	B	B	B	B	A	A	B	B	A	B	U	B	B	B	A	A	B	B	A	A	B	A	B	A	A	B	B	U	B	U	B	U	B	U	A
275	B1.02C2_4b	C1	JCVI_12361:352	AT4G24670.1	Scaffold000016_front	80.87	18968	3.56	-	(G)	G	R	A	B	B	B	B	B		A					A	B		B		A		U			B			A	A	B				A		B
276	B1.02C2_4b	C1	JCVI_12361:120	AT4G24670.1	Scaffold000016_front	80.87	18968	3.56	-	(G)	G	R	A	B	B	B	B	B		A					A	B		B		B		B			B			A	A	B				U		B
277	B1.02C2_4b	C1	EV200962:232	AT4G24680.1	Scaffold000016_front	98.66	28469	3.56	-	(T)	T	W	A	B	B	B	B	B		A					U	B		B		U		B			B			A	A	B				A		B
278	B1.02C2_4b	C1	JCVI_36688:427	AT4G24680.1	Scaffold000016_front	88.53	29980	3.56	-	(A)	A	R	A	B	B	B	B	B	U	A	B	B	B	B	U	B	B	B	A	A	B	B	A	U	B	A	B	U	A	B	B	U	B	A	B	B	B	U	U
279	B1.02C2_4b	C1	EV174303:234	AT4G24680.1	Scaffold000016_front	95.71	30756	3.56	-	(A)	M	A	A	B	B	B	B	B	A	A	U	U	B	B	A	B	B	B	A	A	U	B	A	A	B	A	U	A	A	U	U	U	B	A	U	B	U	A	A
280	B1.02C2_4b	C1	EV174303:569	AT4G24680.1	Scaffold000016_front	95.71	30756	3.56	-	(T)	A	T	A	B	B	B	B	B	A	A	B	B	B	B	A	B	B	B	A	A	B	B	U	A	B	A	B	A	A	U	B	B	B	A	B	B	B	A	A
281	B1.02C2_4b	C1	JCVI_33792:497	AT4G24680.1	Scaffold000016_front	98.35	31606	3.56	-	(C)	R	A	A	B	B	B	B	B	A	A	B	B	B	B	A	U	B	B	A	A	B	B	A	A	B	A	B	A	A	B	B	U	U	A	U	B	U	U	A
282	B1.02C2_5a	C1	JCVI_6274:628	AT4G24690.1	Scaffold000016_front	81.06	35876	3.56	-	(C)	S	C	A	B	B	B	B	U		A					A	B		U		A		B			B			A	A	B	U	U		A		B
283	B1.02C2_5a	C1	JCVI_6274:493	AT4G24690.1	Scaffold000016_front	81.06	35876	3.56	-	(G)	G	R	A	B	B	B	B	B	A	A	B	B	B	B	U	B	B	B	A	A	U	B	U	U	B	A	B	U	U	B	B	B	B	A	B	B	B	U	U
284	B1.02C2_5a	C1	JCVI_10562:118	AT4G24690.1	Scaffold000016_front	82.55	37872	3.56	-	(C)	C	S	A	B	B	B	B	B	A	A	B	B	B	B	A	B	B	B	A	U	B	B	A	A	B	A	B	A	A	B	B	B	B	U	B	B	B	A	A
285	B1.02C2_5b	C1	EV040145:435	AT4G24760.1	Scaffold000016_front	97.74	56698	3.56	-	(T)	T	Y	A	B	B	B	B	B		U					A	B		B		B		B			B			A	U	B				A		B
286	B1.02C2_5b	C1	JCVI_40691:226	AT4G24770.1	Scaffold000016_front	87.45	72659	3.56	-	(C)	C	G	A	B	B	B	B	B	A	A	U	A	U	U	A	B	U	B	A	A	B	B	A	A	B	A	U	A	A	B	B	U	B	A	B	B	B	A	A
287	B1.02C2_5b	C1	JCVI_40691:188	AT4G24770.1	Scaffold000016_front	87.45	72659	3.56	-	(C)	C	T	A	B	B	B	B	B	A	A	U	B	U	U	A	B	U	B	A	A	B	U	A	A	B	A	U	A	A	B	B	U	B	A	B	B	B	A	A
288	B1.02C2_5b	C1	JCVI_17827:517	AT4G24800.1	Scaffold000016_front	90.15	107044	3.56	-	(T)	T	Y	A	B	B	B	B	B	A	A	B	B	B	B	A	B	B	B	A	A	B	B	A	U	B	A	B	A	A	B	B	B	B	A	B	B	B	U	A
289	B1.02C2_5b	C1	JCVI_17827:571	AT4G24800.1	Scaffold000016_front	90.15	107044	3.56	-	(T)	Y	C	A	B	B	B	B	B	A	A	B	B	B	B	A	B	B	B	A	A	B	B	A	A	B	A	B	A	A	U	B	B	B	A	U	B	U	A	A
290	B1.02C2_6a	C1	JCVI_10444:87	AT4G24800.1	Scaffold000016_front	92.92	107554	3.56	-	(T)	T	K	A	B	B	B	B	B	A	A	B	B	B	B	A	B	B	B	A	B	B	B	A	A	B	A	B	A	U	B	B	B	B	A	B	B	B	U	U
291	B1.02C2_6a	C1	JCVI_10444:645	AT4G24800.1	Scaffold000016_front	92.92	107554	3.56	-	(G)	K	W	A	B	B	B	B	B	A	A	B	B	B	B	A	B	B	B	A	A	B	B	A	A	B	A	B	A	A	B	B	B	B	B	B	B	B	A	A
292	B1.02C2_6a	C1	JCVI_10444:462	AT4G24800.1	Scaffold000016_front	92.92	107554	3.56	-	(T)	T	C	A	B	B	B	B	B	A	A	B	B	B	B	A	B	B	B	A	U	B	U	A	A	B	A	B	A	A	B	B	B	B	A	B	B	B	A	A
293	B1.02C2_6a	C1	JCVI_10444:471	AT4G24800.1	Scaffold000016_front	92.92	107554	3.56	-	(C)	C	T	A	B	B	B	B	B	A	A	B	B	B	B	A	B	B	B	A	U	B	U	A	A	B	A	B	A	A	B	B	B	B	A	B	B	B	A	A
294	B1.02C2_6a	C1	JCVI_4443:540	AT4G24805.1	Scaffold000016_front	90.69	109147	3.56	-	(T)	T	Y	A	B	B	B	B	B	A	A	B	B	B	B	A	B	B	B	A	B	B	B	A	A	B	A	B	A	U	B	B	B	B	U	B	B	B	U	U
295	B1.02C2_6a	C1	JCVI_4443:492	AT4G24805.1	Scaffold000016_front	90.69	109147	3.56	-	(G)	G	S	A	B	B	B	B	B	U	A	B	B	B	B	U	B	B	B	U	B	B	B	U	A	B	A	B	U	U	B			B	A	B	B	B	U	U
296	B1.02C2_6a	C1	JCVI_1239:475	AT4G24820.1	Scaffold000016_front	87.19	110212	3.56	-	(A)	A	R	A	B	B	B	B	B	A	A	B	B	B	B	A	B	B	B	A	A	B	B	A	A	B	A	B	A	A	B	B	B	B	A	B	B	B	A	A
297	B1.02C2_6a	C1	JCVI_1239:307	AT4G24820.1	Scaffold000016_front	87.19	110212	3.56	-	(G)	G	R	A	B	B	B	B	B	A	A	B	B	B	B	A	B	B	B	A	A	B	B	A	A	B	A	B	A	A	B	B	B	B	A	B	U	B	A	A
298	B1.02C2_6a	C1	JCVI_1239:679	AT4G24820.1	Scaffold000016_front	87.19	110212	3.56	-	(T)	A	R	A	B	B	B	B	B	A	A	B	B	B	B	A	B	B	B	A	U	B	B	A	A	B	A	B	A	A	B	B	B	B	A	B	B	B	U	A
299	B1.02C2_6a	C1	JCVI_1239:655	AT4G24820.1	Scaffold000016_front	87.19	110212	3.56	-	(G)	R	G	A	B	U	B	B	B	A	A	B	B	B	B	A	B	B	B	A	A	B	U	A	A	B	A	B	A	A	B	B	U	B	A	U	B	U	A	A
300	B1.02C2_6a	C1	JCVI_1781:288	AT4G24820.1	Scaffold000016_front	89.71	111180	3.56	-	(C)	C	S	A	B	B	B	B	B	A	A	B	B	B	B	A	B	B	B	A	A	B	B	A	A	B	A	B	A	A	B	B	B	B	A	B	B	B	A	A
301	B1.02C2_6a	C1	JCVI_1781:102	AT4G24820.1	Scaffold000016_front	89.71	111180	3.56	-	(C)	C	M	A	B	B	B	B	B	A	A	B	B	B	B	A	B	B	B	A	A	B	B	A	A	B	A	B	A	A	U	B	B	B	A	B	B	B	U	U
302	B1.02C2_6a	C1	JCVI_1781:276	AT4G24820.1	Scaffold000016_front	89.71	111180	3.56	-	(T)	Y	T	A	B	B	B	B	B	A	A	B	B	B	B	A	B	B	B	A	A	B	B	A	A	B	A	B	A	A	B	B	B	B	A	B	B	B	A	A
303	B1.02C2_6a	C1	JCVI_1781:629	AT4G24820.1	Scaffold000016_front	89.71	111180	3.56	-	(G)	S	G	A	B	B	B	B	B	A	A	B	B	B	B	A	B	B	B	A	A	B	U	A	A	B	A	B	A	A	B	B	U	B	A	U	B	B	A	A
304	B1.02C2_6a	C1	JCVI_17871:463	AT4G24830.1	Scaffold000016_front	84.78	112853	3.56	-	(G)	R	G	A	B	B	B	U	B	A	A	B	B	B	B	A	B	B	B	A	A	B	B	A	A	B	A	B	A	A	A	B	B	B	A	B	U	B	A	A
305	B1.02C2_6a	C1	EV099831:306	AT4G24840.1	Scaffold000016_front	93.67	116269	3.56	-	(G)	G	A	A	B	B	B	B	B	A	A	B	B	B	B	A	B	B	B	A	A	B	B	A	A	B	A	B	A	A	B	B	B	B	A	B	B	B	A	A
306	B1.02C2_6a	C1	JCVI_23869:474	AT4G24840.1	Scaffold000016_front	98.53	117116	3.56	-	(T)	T	Y	A	B	B	B	B	B	A	A	B	B	B	B	A	B	B	B	A	A	B	B	A	B	B	A	B	A	U	B	B	B	B	U	B	A	B	U	U
307	B1.02C2_6a	C1	JCVI_23869:481	AT4G24840.1	Scaffold000016_front	98.53	117116	3.56	-	(C)	C	Y	A	B	B	B	B	B	A	A	B	B	B	B	A	B	B	B	A	U	B	B	A	U	B	A	B	A	U	B	B	B	B	U	B	U	B	U	U
308	B1.02C2_6a	C1	JCVI_23869:298	AT4G24840.1	Scaffold000016_front	98.53	117116	3.56	-	(C)	C	M	A	B	B	B	U	B	U	U	B	B	B	B	U	B	B	B	U	A	B	B	U	U	B	U	B	U	A	B	B	B	B	U	B	B	B	U	U
309	B1.02C2_6a	C1	EX107542:501	AT4G24930.1	Scaffold000016_front	88.12	145001	3.56	-	(T)	Y	T	A	B	B	B	B	B	A	A	B	B	B	B	U	B	B	B	A	A	B	B	A	A	U	A	B	A	A	A	U	U	B	A	U	U	B	A	A
310	B1.02C2_6a	C1	JCVI_19315:561	AT4G24930.1	Scaffold000016_front	96.72	145787	3.56	-	(A)	G	A	A	B	B	B	B	B	A	A	B	B	B	B	B	B	B	B	A	A	B	B	A	A	B	A	B	A	A	B	B	B	B	A	B	B	B	A	A
311	B1.02C2_6a	C1	JCVI_15898:249	AT4G24940.1	Scaffold000016_front	94.71	148250	3.56	-	(T)	T	Y	A	B	B	B	B	B	U	U	B	B	B	B	A	B	B	B	A	A	B	B	A	A	B	A	B	U	A	B	B	B	B	A	B	B	B	U	U
312	B1.02C2_6a	C1	JCVI_14370:585	AT4G24940.1	Scaffold000016_front	99.37	149567	3.56	-	(G)	G	K	A	B	B	B	B	B	A	A	B	B	B	B	A	B	B	B	A	A	B	B	A	A	B	A	B	A	A	B	B	B	B	A	B	B	B	U	U
313	B1.02C2_7a	C1	JCVI_36153:358	AT4G25960.1	Scaffold000016_front	97.9	1009102	3.56	-	(A)	R	G	A	B	B	B	B	B		A					A	B		B		A		B			B			A	A	B				A		B
314	B1.02C2_7a	C1	JCVI_36153:583	AT4G25960.1	Scaffold000016_front	97.9	1009102	3.56	-	(C)	S	G	A	B	B	B	B	B	A	A	B	B	B	B	A	B	B	B	A	A	B	U	A	A	B	A	B	A	A	B	B	U	B	A	U	B	U	A	A
315	B1.02C2_7a	C1	JCVI_36153:331	AT4G25960.1	Scaffold000016_front	97.9	1009102	3.56	-	(A)	W	A	A	B	B	B	B	B	A	A	U	U	U	U	A	B	U	B	A	A	U	U	A	A	B	A	U	A	A	B	U	U	U	A	U	B	U	U	U
316	B1.02C2_7a	C1	JCVI_1917:888	AT5G57190.1	Scaffold000016_front	82.78	1015679	3.56	-	(C)	A	C	A	B	B	B	B	B	A	A	B	B	B	B	A	B	B	B	A	A	B	B	A	A	B	A	B	A	A	B	B	B	B	A	B	B	B	A	A
317	B1.02C2_7a	C1	JCVI_36194:659	AT3G22650.1	Scaffold000016_front	88.7	1049445	3.56	-	(G)	G	C	A	B	B	B	B	B	A	A	B	B	B	B	A	B	B	B	A	A	B	B	A	A	B	A	B	A	A	B	B	B	U	A	B	B	B	A	U
318	B1.02C2_7a	C1	JCVI_36194:197	AT3G22650.1	Scaffold000016_front	88.7	1049445	3.56	-	(G)	G	A	A	B	B	B	B	B	A	A	B	B	B	B	A	B	B	B	A	A	B	U	A	A	B	A	B	A	A	B	B	B	B	A	B	B	B	A	A
319	B1.02C2_7a	C1	JCVI_32783:74	AT4G26080.1	Scaffold000016_front	90.2	1282348	3.56	-	(G)	G	C	A	B	B	B	B	B	A	A	B	B	B	B	A	B	B	B	A	A	B	B	A	A	B	A	B	A	A	B	B	B	B	A	B	B	B	A	A
320	B1.02C2_7a	C1	JCVI_4110:669	AT5G57020.1	Scaffold000016_front	90.6	1298362	3.56	-	(T)	T	Y	A	B	B	B	B	B	A	A	B	B	B	B	A	B	B	B	A	A	B	B	A	A	B	A	B	A	A	B	B	B	B	A	B	B	B	U	U
321	B1.02C2_7a	C1	JCVI_4110:645	AT5G57020.1	Scaffold000016_front	90.6	1298362	3.56	-	(G)	R	G	A	B	B	B	B	B	A	A	B	B	B	B	A	B	B	B	A	A	B	B	A	A	B	A	B	A	A	B	U	U	U	A	U	B	B	A	A
322	B1.02C2_7a	C1	JCVI_4110:576	AT5G57020.1	Scaffold000016_front	90.6	1298362	3.56	-	(G)	R	A	A	B	B	B	B	B	A	A	B	B	B	B	A	U	B	B	A	A	B	B	A	A	B	A	B	A	A	B	U	U	B	A	U	B	U	A	A
323	B1.02C2_7a	C1	JCVI_4110:579	AT5G57020.1	Scaffold000016_front	90.6	1298362	3.56	-	(T)	Y	C	A	B	B	B	B	B	A	A	B	B	B	B	A	U	B	B	A	A	B	B	A	A	U	A	B	A	A	B	U	U	B	A	U	B	U	A	A
324	B1.02C2_7a	C1	JCVI_4110:345	AT5G57020.1	Scaffold000016_front	90.6	1298362	3.56	-	(T)	Y	C	A	B	B	B	B	B	A	A	B	B	B	B	A	B	B	A	A	A	B	B	A	A	A	A	B	A	A	B	B	U	B	A	U	B	U	A	A
325	B1.02C2_7a	C1	JCVI_4110:213	AT5G57020.1	Scaffold000016_front	90.6	1298362	3.56	-	(A)	A	R	A	B	B	B	B	B	U	A	B	B	B	B	U	B	B	B	U	A	B	B	A	U	U	U	B	A	A	B	B	B	B	A	B	B	B	U	U
326	B1.02C2_7b	C1	JCVI_536:774	AT4G26370.1	Scaffold000016_front	98.02	1538076	3.56	-	(C)	C	Y	A	B	B	B	B	B	A	A	B	B	B	B	A	B	B	B	A	A	A	B	A	A	B	A	B	A	A	B	B	B	B	A	B	B	B	A	A
327	B1.02C2_7b	C1	JCVI_536:106	AT4G26370.1	Scaffold000016_front	98.02	1538076	3.56	-	(C)	Y	C	A	B	B	B	B	B	A	A	B	B	B	B	A	B	B	B	A	A	A	B	A	A	B	A	B	A	A	U	B	U	U	A	U	B	B	A	A
328	B1.02C2_7b	C1	JCVI_23139:107	AT4G26400.2	Scaffold000016_front	99.37	1540457	3.56	-	(G)	G	A	A	B	B	B	U	B	A	A	B	B	B	B	A	B	B	B	A	A	A	B	A	A	B	A	B	A	A	B	B	B	B	A	B	B	B	A	A
329	B1.02C2_7c	C1	JCVI_9580:117	AT4G27410.2	Scaffold000190	88.1	94479	1.13	unknown	(A)	A	R	A	B	B	B	B	B		A					A	B		B		A		B			B			A	U	B				A		B
330	B1.02C2_7c	C1	JCVI_21513:347	AT4G27430.1	Scaffold000190	97.2	222214	1.13	unknown	(C)	W	M	A	B	B	B	U	B	A	A	B	B	B	B	A	U	B	B	A	U	A	B	A	A	B	A	B	U	A	U	B	B	B	A	B	B	B	A	A
331	B1.02C2_7c	C1	JCVI_21513:287	AT4G27430.1	Scaffold000190	97.2	222214	1.13	unknown	(C)	C	Y	A	B	B	B	B	B	A	A	B	B	B	B	A	B	B	B	A	A	U	B	A	A	B	A	B	A	A	B	B	B	B	A	B	B	B	U	A
332	B1.02C2_7c	C1	JCVI_21513:784	AT4G27430.1	Scaffold000190	97.2	222214	1.13	unknown	(C)	Y	C	A	B	B	B	B	B	A	A	B	B	B	B	A	B	B	B	A	A	A	U	A	A	B	A	U	A	A	B	B	B	B	A	B	B	B	A	A
333	B1.02C2_7c	C1	JCVI_21513:1093	AT4G27430.1	Scaffold000190	97.2	222214	1.13	unknown	(A)	M	A	A	B	B	B	B	B	A	A	B	B	B	B	A	B	B	B	A	A	U	U	U	A	B	A	B	A	A	B	B	U	B	A	U	B	B	A	A
334	B1.02C2_7c	C1	JCVI_21513:270	AT4G27430.1	Scaffold000190	97.2	222214	1.13	unknown	(A)	G	R	A	B	B	B	U	B	A	A	B	B	A	B	A	B	B	B	A	A	U	B	A	A	B	A	B	A	A	B	A	A	A	A	A	A	B	U	A
335	B1.02C2_7c	C1	EV154232:136	AT4G27430.1	Scaffold000190	90.44	224480	1.13	unknown	(G)	T	G	A	B	B	B	B	B	A	A	B	B	B	B	A	B	B	B	A	A	A	B	A	A	B	A	B	A	A	B	B	B	B	A	B	B	B	A	A
336	B1.02C2_7c	C1	EV154232:290	AT4G27430.1	Scaffold000190	90.44	224480	1.13	unknown	(A)	T	A	A	B	B	B	B	B	A	A	B	B	B	B	A	B	B	B	A	A	A	B	A	A	B	A	B	A	A	B	B	B	B	A	B	B	B	A	A
337	B1.02C2_7c	C1	EV154232:287	AT4G27430.1	Scaffold000190	90.44	224480	1.13	unknown	(A)	T	A	A	B	B	B	B	B	A	A	B	B	B	B	A	B	B	B	A	A	A	B	A	A	B	A	B	U	A	B	B	B	B	A	B	B	B	A	A
338	B1.02C2_7c	C1	JCVI_4099:376	AT4G27440.1	Scaffold000190	88.04	234478	1.13	unknown	(T)	Y	T	A	B	B	B	B	B	A	B	B	B	B	B	A	B	B	B	A	A	A	B	A	A	B	A	B	A	A	B	B	B	B	A	B	B	B	A	A
339	B1.02C2_7c	C1	JCVI_4099:144	AT4G27440.1	Scaffold000190	88.04	234478	1.13	unknown	(C)	C	M	A	B	B	B	B	B	A	A	B	B	A	B	A	B	B	B	A	U	A	B	A	A	U	U	B	A	A	B	B	U	B	A	U	B	B	U	U
340	B1.02C2_7c	C1	JCVI_4099:271	AT4G27440.1	Scaffold000190	88.04	234478	1.13	unknown	(C)	C	M	A	B	B	B	B	B	A	A	B	B	B	B	A	B	B	B	A	A	A	U	A	A	B	A	B	A	A	B	B	B	B	A	B	B	B	A	A
341	B1.02C2_7c	C1	JCVI_4099:140	AT4G27440.1	Scaffold000190	88.04	234478	1.13	unknown	(G)	K	G	A	B	B	B	B	B	A	A	B	B	B	B	A	B	B	B	A	A	A	U	A	A	B	A	B	A	A	B	B	B	B	A	B	B	B	A	A
342	B1.02C2_7c	C1	JCVI_4099:83	AT4G27440.1	Scaffold000190	88.04	234478	1.13	unknown	(T)	Y	T	A	B	B	B	B	B	A	A	B	B	B	U	U	B	U	B	U	A	A	B	B	A	B	A	B	A	A	B	U	U	B	A	U	B	U	A	A
343	B1.02C2_7c	C1	JCVI_4099:244	AT4G27440.1	Scaffold000190	88.04	234478	1.13	unknown	(A)	R	A	A	B	B	B	B	B	A	A	B	B	B	B	A	U	B	B	A	A	A	U	A	A	B	A	B	U	A	B	B	B	B	A	B	B	B	A	A
344	B1.02C2_7c	C1	JCVI_4099:43	AT4G27440.1	Scaffold000190	88.04	234478	1.13	unknown	(T)	T	Y	A	B	B	B	B	B	A	A	B	B	B	B	U	B	B	B	A	A	A	B	A	A	B	A	B	A	A	B	B	B	B	A	B	B	B	A	A
345	B1.02C2_7c	C1	JCVI_16121:133	AT4G27750.1	Scaffold000190	98.89	594625	1.13	unknown	(C)	M	C	A	B	B	B	B	U	A	A	B	B	U	U	A	B	B	U	A	A	U	U	A	A	U	A	U	A	A	B	U	U	U	A	U	B	U	U	A
346	B1.13-31C2_1a	C1	JCVI_15760:747	AT4G28300.1	Scaffold000127	93.37	1322574	5.04	-	(T)	G	T	A	B	B	B	B	B	A	A	B	B	B	B	A	B	B	B	A	A	A	B	A	A	B	A	B	A	A	B	B	B	B	A	B	B	B	A	A
347	B1.13-31C2_1a	C1	JCVI_15760:767	AT4G28300.1	Scaffold000127	93.37	1322574	5.04	-	(A)	C	A	A	B	B	B	B	B	A	A	B	B	B	B	A	B	B	B	A	A	A	B	A	A	B	A	B	A	A	B	B	B	B	A	B	B	B	A	A
348	B1.13-31C2_1a	C1	JCVI_6738:753	AT4G28320.1	Scaffold000127	94.17	1319589	5.04	-	(A)	C	A	A	B	B	B	B	B	A	A	B	B	B	B	U	B	B	B	A	U	A	B	A	A	B	A	B	A	A	B	B	B	B	A	B	B	B	A	A
349	B1.13-31C2_1a	C1	JCVI_7147:803	AT4G06599.1	Scaffold000127	93.61	911486	5.04	-	(T)	C	T	A	B	B	B	B	B	A	A	B	B	B	B	A	B	B	B	A	A	A	B	A	A	B	A	B	A	A	B	B	B	B	B	B	B	B	A	A
350	B1.13-31C2_1a	C1	JCVI_7147:509	AT4G06599.1	Scaffold000127	93.61	911486	5.04	-	(T)	W	T	A	B	B	B	B	B	A	A	U	U	U	U	A	B	U	B	A	A	A	B	A	A	B	A	U	A	A	B	U	U	U	B	U	B	U	A	A
351	B1.13-31C2_1a	C1	JCVI_7147:1112	AT4G06599.1	Scaffold000127	93.61	911486	5.04	-	(G)	C	S	A	B	B	B	B	B	U	A	B	B	B	B	A	B	B	B	U	A	A	B	U	U	B	A	B	A	A	B	B	B	B	B	B	B	B	U	U
352	B1.13-31C2_1a	C1	JCVI_7147:1052	AT4G06599.1	Scaffold000127	93.61	911486	5.04	-	(G)	A	R	A	B	B	B	B	B	U	A	B	B	B	B	A	B	B	B	A	B	A	B	U	A	B	A	B	A	A	B	B	B	B	B	B	B	B	U	U
353	B1.13-31C2_1a	C1	JCVI_7147:248	AT4G06599.1	Scaffold000127	93.61	911486	5.04	-	(C)	C	S	A	B	B	B	B	B	A	A	B	B	B	B	A	B	B	B	A	A	A	B	A	A	B	A	B	A	A	B	B	B	B	B	B	B	B	U	U
354	B1.13-31C2_1a	C1	JCVI_4789:106	AT4G17170.1	Scaffold000127	76.18	900733	5.04	-	(T)	T	Y	A	B	U	B	B	B	A	A	B	B	B	B	A	B	B	B	A	A	A	B	A	A	B	A	B	A	A	B	B	B	B	B	B	U	B	U	U
355	B1.13-31C2_1a	C1	JCVI_29924:204	AT2G35170.1	Scaffold000127	100	889904	5.04	-	(A)	C	M	A	B	B	B	B	B	A	A	B	B	B	B	A	B	B	B	U	A	U	B	A	A	B	A	B	U	U	B	B	B	B	B	B	B	B	U	U
356	B1.13-31C2_1a	C1	JCVI_29924:228	AT2G35170.1	Scaffold000127	100	889904	5.04	-	(G)	S	G	A	B	B	B	U	U	A	A	U	U	U	B	A	B	B	U	A	A	A	B	A	A	B	A	U	A	A	B	U	U	U	B	U	B	U	U	A
357	B1.13-31C2_1a	C1	JCVI_29924:176	AT2G35170.1	Scaffold000127	100	889904	5.04	-	(G)	R	G	A	B	B	B	U	U		A					A	B		U		A		B			U			A	A	B				B		B
358	B1.13-31C2_1a	C1	EV024340:588	AT4G16790.1	Scaffold000127	99.55	652838	5.04	-	(A)	G	A	A	B	B	B	B	B	A	A	B	B	B	B	A	B	B	B	A	A	A	U	A	A	B	A	B	A	A	B	B	B	B	B	B	B	B	A	A
359	B1.13-31C2_1a	C1	JCVI_28810:640	AT4G16780.1	Scaffold000127	96.15	650097	5.04	-	(G)	T	G	A	B	B	B	B	B	A	A	B	U	B	B	A	B	B	B	A	A	A	B	A	U	B	A	B	A	A	B	B	B	U	B	U	B	B	U	A
360	B1.13-31C2_1a	C1	JCVI_19375:1577	AT4G16760.1	Scaffold000127	94.56	604802	5.04	-	(A)	A	M	A	B	B	B	B	B	A	A	B	B	B	B	A	B	B	B	A	A	A	B	A	A	B	A	B	A	A	B	B	B	B	B	B	B	B	U	U
361	B1.13-31C2_1a	C1	JCVI_19375:852	AT4G16760.1	Scaffold000127	94.56	604802	5.04	-	(G)	G	R	A	B	B	B	B	B	A	A	B	B	B	B	A	B	B	B	A	A	A	B	A	A	B	A	B	A	A	B	B	B	B	B	B	B	B	U	A
362	B1.13-31C2_1a	C1	JCVI_19375:170	AT4G16760.1	Scaffold000127	94.56	604802	5.04	-	(C)	Y	C	A	B	B	B	B	B	A	A	B	B	B	B	A	B	B	U	A	A	A	U	A	A	B	A	B	A	A	B	B	B	B	B	B	B	B	A	A
363	B1.13-31C2_1a	C1	JCVI_19375:1821	AT4G16760.1	Scaffold000127	94.56	604802	5.04	-	(C)	M	C	A	B	B	B	B	B	A	A	B	B	B	B	A	B	B	U	A	A	A	U	A	A	B	A	B	A	A	B	B	B	B	B	B	B	B	A	A
364	B1.13-31C2_1a	C1	JCVI_34504:1123	AT4G16430.1	Scaffold000124	95.01	648658	1.32	-	(A)	A	R	A	B	B	B	B	B	A	A	B	B	B	B	A	B	B	B	U	B	A	B	U	U	B	A	B	A	U	B	B	B	B	B	B	B	B	U	U
365	B1.13-31C2_1a	C1	JCVI_34504:541	AT4G16430.1	Scaffold000124	95.01	648658	1.32	-	(C)	G	S	A	B	B	B	B	B	A	A	B	B	B	B	A	U	B	B	A	A	A	B	U	A	B	A	B	A	U	B	B	B	B	B	B	B	B	U	U
366	B1.13-31C2_1a	C1	JCVI_34504:1090	AT4G16430.1	Scaffold000124	95.01	648658	1.32	-	(G)	G	R	A	B	B	B	B	B	A	A	B	B	B	B	U	B	B	U	U	B	A	B	U	U	B	U	B	U	U	B	B	B	B	B	B	B	B	U	U
367	B1.13-31C2_1a	C1	EX063127:166	AT4G16390.1	Scaffold000124	97.22	679439	1.32	-	(C)	C	Y	A	B	B	B	B	B	U	U	B	B	B	B	A	B	B	B	U	B	U	B	U	U	B	U	B	U	A	B	B	B	B	B	B	B	B	U	U
368	B1.13-31C2_1a	C1	JCVI_35335:261	AT4G16390.1	Scaffold000124	97.62	680036	1.32	-	(A)	G	A	A	B	B	B	B	B	A	A	B	B	B	B	A	B	B	B	A	U	A	B	A	A	B	A	B	A	A	B	B	B	B	B	B	B	B	A	A
369	B1.13-31C2_1a	C1	JCVI_35335:775	AT4G16390.1	Scaffold000124	97.62	680036	1.32	-	(C)	T	Y	A	B	B	B	B	B	A	A	B	B	B	B	A	B	B	B	A	A	A	B	A	A	B	A	B	A	A	B	B	B	B	B	B	B	B	U	A
370	B1.13-31C2_1a	C1	JCVI_35335:853	AT4G16390.1	Scaffold000124	97.62	680036	1.32	-	(T)	Y	T	A	B	B	B	B	B	A	A	B	B	B	B	A	B	B	B	A	A	A	B	A	A	B	A	B	A	A	B	B	U	B	B	U	B	B	A	A
371	B1.13-31C2_1a	C1	JCVI_35335:475	AT4G16390.1	Scaffold000124	97.62	680036	1.32	-	(G)	S	G	A	B	B	B	B	B	A	A	B	B	B	U	A	B	U	B	A	A	A	U	A	A	B	A	U	A	A	B	U	U	U	B	U	B	U	A	A
372	B1.13-31C2_1a	C1	JCVI_35335:445	AT4G16390.1	Scaffold000124	97.62	680036	1.32	-	(T)	C	Y	A	B	B	B	B	B	U	U	B	B	B	B	U	B	B	B	A	A	U	B	A	A	B	U	B	A	A	B	B	B	B	B	B	B	B	U	U
373	B1.13-31C2_1a	C1	JCVI_35335:718	AT4G16390.1	Scaffold000124	97.62	680036	1.32	-	(T)	C	Y	A	B	B	B	B	B	A	A	B	B	B	B	U	B	B	B	A	A	U	B	A	A	B	A	B	U	A	B	B	B	B	B	B	B	B	U	U
374	B1.13-31C2_1a	C1	JCVI_35335:376	AT4G16390.1	Scaffold000124	97.62	680036	1.32	-	(T)	G	K	A	B	B	B	B	B	A	U	B	B	B	B	A	B	B	B	A	A	U	B	A	A	B	A	B	A	U	B	B	B	B	B	B	B	B	U	A
375	B1.13-31C2_1a	C1	JCVI_35335:403	AT4G16390.1	Scaffold000124	97.62	680036	1.32	-	(A)	G	R	A	B	B	B	B	B	U	U	B	B	B	B	U	B	B	B	A	A	U	B	A	A	B	A	B	U	U	B	B	B	B	B	B	B	B	U	A
376	B1.13-31C2_1a	C1	JCVI_35335:883	AT4G16390.1	Scaffold000124	97.62	680036	1.32	-	(C)	Y	C	A	B	B	B	B	B	A	B	B	B	B	B	A	B	U	B	A	A	U	B	A	A	U	A	B	A	A	B	B	U	U	B	U	B	U	A	A
377	B1.13-31C2_1a	C1	JCVI_6076:159	AT4G16380.1	Scaffold000124	81.12	682436	1.32	-	(C)	T	Y	A	B	B	B	B	B	A	A	B	B	B	B	A	B	B	B	A	A	A	B	A	A	B	A	B	A	A	B	B	B	B	B	B	B	B	U	U
378	B1.13-31C2_1a	C1	JCVI_6076:192	AT4G16380.1	Scaffold000124	81.12	682436	1.32	-	(C)	T	Y	A	B	B	B	B	B	A	A	B	B	B	B	A	B	B	B	A	A	A	B	A	A	B	A	B	A	A	B	B	B	B	B	B	B	B	U	U
379	B1.13-31C2_1a	C1	JCVI_15693:1143	AT4G16340.1	Scaffold000124	96.55	763509	1.32	-	(A)	A	R	A	B	B	B	B	B	A	A	B	B	B	B	A	B	B	B	U	A	A	B	A	A	B	A	B	U	A	B	B	B	B	B	B	B	B	U	U
380	B1.13-31C2_1a	C1	JCVI_15693:927	AT4G16340.1	Scaffold000124	96.55	763509	1.32	-	(C)	C	M	A	B	B	B	B	B	A	A	B	B	B	B	A	B	B	B	U	A	A	B	A	A	B	A	B	A	A	B	B	B	B	B	B	B	B	U	U
381	B1.13-31C2_1a	C1	JCVI_1278:522	AT1G54350.1	Scaffold000124	96.3	813581	1.32	-	(A)	A	R	A	B	B	B	B	B	A	A	B	B	B	B	A	B	B	B	A	A	A	B	A	A	B	A	B	A	A	B	B	B	B	B	B	B	B	U	U
382	B1.13-31C2_1a	C1	JCVI_1278:450	AT1G54350.1	Scaffold000124	96.3	813581	1.32	-	(C)	C	Y	A	B	B	B	B	B	A	A	B	B	B	B	A	B	B	B	A	A	A	B	A	A	B	A	B	A	A	B	U	B	B	B	B	B	B	U	U
383	B1.13-31C2_1a	C1	JCVI_1278:696	AT1G54350.1	Scaffold000124	96.3	813581	1.32	-	(A)	A	M	A	B	B	B	B	B	U	A	B	B	B	B	A	B	B	B	U	A	A	B	U	U	B	U	B	A	A	B	B	B	B	B	B	B	B	U	U
384	B1.13-31C2_1a	C1	JCVI_1278:357	AT1G54350.1	Scaffold000124	96.3	813581	1.32	-	(T)	T	Y	A	B	B	B	B	B	A	A	B	B	B	B	A	B	B	B	A	A	A	B	A	A	B	A	B	A	A	B	B	B	B	B	B	B	B	U	U
385	B1.13-31C2_1a	C1	JCVI_1278:354	AT1G54350.1	Scaffold000124	96.3	813581	1.32	-	(T)	T	K	A	B	B	B	B	B	A	A	B	B	B	B	A	B	B	B	A	A	A	B	A	A	B	A	B	A	A	B	B	B	B	B	B	B	B	U	U
386	B1.13-31C2_1a	C1	JCVI_37849:546	AT1G54350.1	Scaffold000124	81.43	815466	1.32	-	(A)	A	W	A	B	B	B	B	B	A	A	B	B	B	B	A	B	B	B	A	A	A	B	A	A	B	A	B	A	A	B	B	B	B	B	B	B	B	A	A
387	B1.13-31C2_1a	C1	JCVI_37849:675	AT1G54350.1	Scaffold000124	81.43	815466	1.32	-	(C)	C	S	A	B	B	B	B	B	A	A	B	B	B	B	A	B	B	B	U	A	U	B	A	U	B	A	B	A	A	B	B	B	B	B	B	B	B	U	U
388	B1.13-31C2_1a	C1	JCVI_12909:457	AT3G17000.1	Scaffold000124	96.22	827093	1.32	-	(A)	A	R	A	B	B	B	B	B	A	A	B	B	B	B	A	B	B	B	A	A	A	B	A	A	B	A	B	A	A	B	B	B	B	B	B	B	B	U	U
389	B1.13-31C2_1a	C1	JCVI_12909:178	AT3G17000.1	Scaffold000124	96.22	827093	1.32	-	(C)	C	Y	A	B	B	B	B	B	A	A	B	B	B	B	A	B	B	B	A	A	A	B	A	A	B	A	B	A	A	B	B	B	B	B	B	B	B	U	U
390	B1.13-31C2_1a	C1	JCVI_12909:146	AT3G17000.1	Scaffold000124	96.22	827093	1.32	-	(C)	C	M	A	B	B	B	B	B	A	A	B	B	B	B	A	B	B	B	A	A	A	B	A	A	B	A	B	A	A	B	B	B	B	B	B	B	B	U	U
391	B1.13-31C2_1a	C1	JCVI_12909:421	AT3G17000.1	Scaffold000124	96.22	827093	1.32	-	(A)	A	R	A	B	B	B	B	B	A	A	B	B	B	B	A	B	B	B	A	A	A	B	A	A	B	A	B	A	A	B	B	B	B	B	B	B	B	U	U
392	B1.13-31C2_1a	C1	JCVI_12909:214	AT3G17000.1	Scaffold000124	96.22	827093	1.32	-	(G)	G	S	A	B	B	B	B	B	U	A	B	B	B	B	A	B	B	B	U	A	U	B	U	U	B	A	B	U	A	B	U	B	B	B	B	B	B	U	U
393	B1.13-31C2_1a	C1	JCVI_12909:496	AT3G17000.1	Scaffold000124	96.22	827093	1.32	-	(T)	T	Y	A	B	B	B	B	B	A	A	B	B	B	B	A	B	B	B	A	U	A	B	A	A	B	A	B	A	A	B	B	B	B	B	B	B	B	U	U
394	B1.13-31C2_1a	C1	JCVI_12909:604	AT3G17000.1	Scaffold000124	96.22	827093	1.32	-	(T)	T	K	A	B	B	B	B	B	A	A	B	B	B	B	A	B	B	B	A	A	A	B	A	A	B	A	B	A	A	B	B	B	B	B	B	B	B	U	U
395	B1.13-31C2_1a	C1	JCVI_12909:724	AT3G17000.1	Scaffold000124	96.22	827093	1.32	-	(G)	T	K	A	B	B	B	B	B	U	A	B	B	B	B	A	B	B	B	A	A	A	B	A	A	B	A	B	A	A	B	B	B	B	B	B	B	B	A	A
396	B1.13-31C2_1a	C1	JCVI_12909:634	AT3G17000.1	Scaffold000124	96.22	827093	1.32	-	(G)	G	S	A	B	B	B	B	B	A	A	B	B	B	B	U	B	B	B	A	U	A	B	A	A	B	A	B	A	A	B	B	B	B	B	B	B	B	U	A
397	B1.13-31C2_1a	C1	JCVI_12909:654	AT3G17000.1	Scaffold000124	96.22	827093	1.32	-	(G)	G	R	A	B	B	B	B	B	A	A	B	B	B	B	U	B	B	B	A	U	A	B	U	A	B	A	B	A	A	B	B	B	B	B	B	B	B	U	A
398	B1.13-31C2_1a	C1	JCVI_12517:125		Scaffold000124	98.33	827234	1.32	-	(A)	C	M	A	B	B	B	B	B	A	A	B	B	B	B	A	B	B	B	A	A	A	B	A	A	B	A	B	A	A	B	B	B	B	B	B	B	B	U	U
399	B1.13-31C2_1a	C1	JCVI_12517:105		Scaffold000124	98.33	827234	1.32	-	(C)	T	Y	A	B	B	B	B	B	A	A	B	B	B	B	A	B	B	B	A	A	A	B	A	A	B	A	B	U	A	B	B	B	B	B	B	B	B	U	U
400	B1.13-31C2_1a	C1	JCVI_12517:339		Scaffold000124	98.33	827234	1.32	-	(C)	G	S	A	B	B	B	B	B	A	A	B	B	B	B	A	B	B	B	A	A	A	B	A	A	B	A	B	A	U	B	B	B	B	B	B	B	B	A	A
401	B1.13-31C2_1a	C1	JCVI_19347:83	AT4G16190.1	Scaffold000124	98.69	838340	1.32	-	(A)	G	R	A	B	B	B	B	B	A	A	U	U	U	U	A	B	U	B	A	B	A	B	A	A	B	A	U	A	A	B	B	B	B	B	B	B	U	A	A
402	B1.13-31C2_1a	C1	JCVI_19347:653	AT4G16190.1	Scaffold000124	98.69	838340	1.32	-	(C)	T	Y	A	B	B	B	B	B	A	A	B	B	B	B	A	B	B	B	A	U	A	B	A	A	B	A	B	A	A	B	B	B	B	B	B	B	B	A	A
403	B1.13-31C2_1a	C1	JCVI_36649:553	AT4G16155.1	Scaffold000124	79.94	857415	1.32	-	(T)	C	Y	A	B	B	B	B	B	A	A	B	B	B	B	A	B	B	B	A	A	A	B	A	A	B	A	B	A	A	B	B	B	B	B	B	B	B	A	A
404	B1.13-31C2_1a	C1	JCVI_36649:1123	AT4G16155.1	Scaffold000124	79.94	857415	1.32	-	(G)	G	K	A	B	B	B	B	B	A	A	B	B	B	B	A	B	B	B	A	A	A	B	A	A	B	A	B	A	A	B	B	B	B	B	B	B	B	A	A
405	B1.13-31C2_1a	C1	JCVI_36649:934	AT4G16155.1	Scaffold000124	79.94	857415	1.32	-	(A)	G	R	A	B	B	B	B	B	A	A	B	B	B	B	A	B	B	B	A	A	A	B	A	A	B	A	B	A	A	B	B	B	B	B	B	B	B	A	A
406	B1.13-31C2_1a	C1	JCVI_36649:1538	AT4G16155.1	Scaffold000124	79.94	857415	1.32	-	(C)	C	Y	A	B	B	B	B	B	A	A	B	B	B	B	A	B	B	B	A	A	A	B	A	A	B	A	B	A	A	B	B	B	B	B	B	B	B	A	A
407	B1.13-31C2_1a	C1	JCVI_36649:522	AT4G16155.1	Scaffold000124	79.94	857415	1.32	-	(G)	G	R	A	B	B	B	B	B	A	A	B	B	B	B	A	B	B	B	A	A	A	B	A	A	B	A	B	A	A	B	B	B	B	B	B	B	B	A	A
408	B1.13-31C2_1a	C1	JCVI_36649:769	AT4G16155.1	Scaffold000124	79.94	857415	1.32	-	(T)	C	Y	A	B	B	B	B	B	A	A	B	B	B	B	A	B	B	B	A	U	A	B	A	A	B	A	B	A	A	B	B	B	B	B	B	B	B	A	A
409	B1.13-31C2_1a	C1	JCVI_36649:487	AT4G16155.1	Scaffold000124	79.94	857415	1.32	-	(G)	G	S	A	B	B	B	B	B	A	A	B	B	B	B	A	B	B	B	A	A	A	B	A	A	B	A	B	A	A	B	B	B	B	B	B	B	B	A	A
410	B1.13-31C2_1a	C1	JCVI_36649:1710	AT4G16155.1	Scaffold000124	79.94	857415	1.32	-	(G)	G	R	A	B	B	B	B	B	A	A	B	B	B	B	A	B	B	B	A	A	A	B	A	A	B	A	B	A	A	B	B	B	B	B	B	B	B	U	A
411	B1.13-31C2_1a	C1	JCVI_36649:751	AT4G16155.1	Scaffold000124	79.94	857415	1.32	-	(A)	G	R	A	B	B	B	B	B	A	A	B	B	B	B	A	B	B	B	A	U	A	B	A	A	B	A	B	A	A	B	B	B	B	B	B	B	B	A	A
412	B1.13-31C2_1a	C1	JCVI_36649:1629	AT4G16155.1	Scaffold000124	79.94	857415	1.32	-	(C)	C	Y	A	B	B	B	B	B	A	A	B	B	B	B	A	B	B	B	A	U	A	B	A	A	B	A	B	A	A	B	B	B	B	B	B	B	B	A	A
413	B1.13-31C2_1a	C1	JCVI_36649:1264	AT4G16155.1	Scaffold000124	79.94	857415	1.32	-	(A)	A	W	A	B	B	B	B	B	A	A	B	B	B	B	A	B	B	B	A	U	A	B	A	A	B	A	B	A	A	B	B	B	B	B	B	B	B	A	A
414	B1.13-31C2_1a	C1	JCVI_36649:1637	AT4G16155.1	Scaffold000124	79.94	857415	1.32	-	(G)	G	R	A	B	B	B	B	B	A	A	B	B	B	B	A	B	B	B	A	U	A	B	A	A	B	A	B	A	A	B	B	B	B	B	B	B	B	A	A
415	B1.13-31C2_1a	C1	JCVI_36649:322	AT4G16155.1	Scaffold000124	79.94	857415	1.32	-	(T)	T	W	A	B	B	B	B	B	A	A	B	B	B	B	A	B	B	B	A	U	A	B	A	A	B	A	B	A	A	B	B	B	B	B	B	B	B	U	A
416	B1.13-31C2_1a	C1	JCVI_36649:1311	AT4G16155.1	Scaffold000124	79.94	857415	1.32	-	(G)	G	S	A	B	B	B	B	B	A	A	B	B	B	B	A	B	B	B	A	U	A	B	A	A	B	A	B	A	A	B	B	B	B	B	B	B	B	A	A
417	B1.13-31C2_1a	C1	JCVI_36649:1781	AT4G16155.1	Scaffold000124	79.94	857415	1.32	-	(A)	A	W	A	B	B	B	B	B	A	A	B	B	B	B	A	B	B	B	U	A	A	B	U	A	B	U	B	A	A	B	B	B	B	B	U	B	U	U	U
418	B1.13-31C2_1a	C1	JCVI_9871:335	AT4G16143.1	Scaffold000124	88.16	911359	1.32	-	(T)	C	Y	A	B	B	B	B	B	A	A	B	B	B	B	A	B	B	B	A	A	A	B	A	A	B	A	B	A	A	B	B	B	B	B	B	B	B	A	A
419	B1.13-31C2_1a	C1	JCVI_9871:395	AT4G16143.1	Scaffold000124	88.16	911359	1.32	-	(T)	T	Y	A	B	B	B	B	B	A	A	B	B	B	B	A	B	B	B	A	A	A	B	A	A	B	A	B	A	A	B	B	B	B	B	B	B	B	A	A
420	B1.13-31C2_1a	C1	JCVI_9871:368	AT4G16143.1	Scaffold000124	88.16	911359	1.32	-	(C)	C	S	A	B	B	B	B	B	A	A	B	B	B	B	A	B	B	B	A	A	A	B	A	A	B	A	B	A	A	B	B	B	B	B	B	B	B	A	A
421	B1.13-31C2_1a	C1	JCVI_9871:287	AT4G16143.1	Scaffold000124	88.16	911359	1.32	-	(A)	A	R	A	B	B	B	B	B	A	A	B	B	B	B	A	B	B	B	A	A	A	B	A	A	B	A	B	A	A	B	B	B	B	B	B	B	B	A	A
422	B1.13-31C2_1a	C1	JCVI_9871:430	AT4G16143.1	Scaffold000124	88.16	911359	1.32	-	(G)	A	R	A	B	B	B	B	B	A	A	B	B	B	B	A	B	B	B	A	A	A	B	A	A	B	A	B	A	A	B	B	B	B	B	B	B	B	A	A
423	B1.13-31C2_1a	C1	JCVI_9871:704	AT4G16143.1	Scaffold000124	88.16	911359	1.32	-	(A)	A	R	A	B	B	B	B	B	A	A	B	B	B	B	A	B	B	B	A	A	A	B	A	A	B	A	B	A	A	B	B	B	B	B	B	B	B	A	A
424	B1.13-31C2_1a	C1	JCVI_9871:705	AT4G16143.1	Scaffold000124	88.16	911359	1.32	-	(T)	T	Y	A	B	B	B	B	B	A	A	B	B	B	B	A	B	B	B	A	A	A	B	A	A	B	A	B	A	A	B	B	B	B	B	B	B	B	A	A
425	B1.13-31C2_1a	C1	JCVI_9871:458	AT4G16143.1	Scaffold000124	88.16	911359	1.32	-	(C)	G	S	A	B	B	B	B	B	A	A	B	B	B	B	A	B	B	B	A	U	A	B	A	A	B	A	B	A	A	B	B	B	B	B	B	B	B	A	A
426	B1.13-31C2_1a	C1	JCVI_9871:591	AT4G16143.1	Scaffold000124	88.16	911359	1.32	-	(T)	C	Y	A	B	B	B	B	B	A	A	B	B	B	B	A	B	B	B	A	U	A	B	A	A	B	A	B	A	A	B	B	B	B	B	B	B	B	A	A
427	B1.13-31C2_1a	C1	JCVI_6694:412	AT4G16143.1	Scaffold000124	89.94	914381	1.32	-	(T)	T	Y	A	B	B	B	B	B	A	A	B	B	B	B	A	B	B	B	A	U	A	B	A	A	B	A	B	A	A	B	B	B	B	B	B	B	B	A	A
428	B1.13-31C2_1a	C1	JCVI_6694:331	AT4G16143.1	Scaffold000124	89.94	914381	1.32	-	(T)	T	K	A	B	B	B	B	B	A	A	B	B	B	B	A	B	B	B	A	U	A	B	A	A	B	A	B	A	A	B	B	B	B	B	B	B	B	A	A
429	B1.13-31C2_1a	C1	JCVI_6694:820	AT4G16143.1	Scaffold000124	89.94	914381	1.32	-	(A)	G	R	A	B	B	B	B	B	A	A	B	B	B	B	A	B	B	B	A	U	A	B	A	A	B	A	B	A	A	B	B	B	B	B	B	B	B	A	A
430	B1.13-31C2_1a	C1	JCVI_6694:427	AT4G16143.1	Scaffold000124	89.94	914381	1.32	-	(T)	T	Y	A	B	B	B	B	B	A	A	B	B	B	B	A	B	B	B	A	U	A	B	A	A	B	A	B	A	A	B	B	B	B	B	B	B	B	A	A
431	B1.13-31C2_1a	C1	JCVI_6694:536	AT4G16143.1	Scaffold000124	89.94	914381	1.32	-	(A)	A	R	A	B	B	B	B	B	A	A	B	B	B	B	A	B	B	B	A	A	A	B	A	A	B	A	B	A	U	B	U	B	B	B	U	B	B	U	U
432	B1.13-31C2_1a	C1	JCVI_23434:290	AT4G16130.1	Scaffold000124	96.13	940110	1.32	-	(T)	T	Y	A	B	B	B	B	B	A	A	B	B	B	B	A	B	B	B	A	B	A	B	A	A	B	A	B	A	A	B			B	B	B	B	B	A	U
433	B1.13-31C2_1a	C1	JCVI_23434:294	AT4G16130.1	Scaffold000124	96.13	940110	1.32	-	(G)	G	R	A	B	B	B	B	B	A	A	B	B	B	B	A	B	B	B	A	U	A	B	A	A	B	A	B	A	A	B	B	B	B	B	B	B	B	A	U
434	B1.13-31C2_1a	C1	JCVI_23434:434	AT4G16130.1	Scaffold000124	96.13	940110	1.32	-	(T)	T	Y	A	B	B	B	B	B	A	A	B	B	B	B	A	B	B	B	A	U	A	B	A	A	B	A	B	A	A	B	B	B	B	B	B	B	B	U	U
435	B1.13-31C2_1a	C1	JCVI_23434:472	AT4G16130.1	Scaffold000124	96.13	940110	1.32	-	(T)	T	Y	A	B	B	B	B	B	A	A	B	B	B	B	U	B	B	B	A	U	A	B	A	A	B	A	B	A	A	B	B	B	B	B	B	B	B	U	U
436	B1.13-31C2_1a	C1	JCVI_19359:338	AT4G16130.1	Scaffold000124	90.35	941205	1.32	-	(C)	T	Y	A	B	B	B	B	B	A	A	B	B	B	B	A	B	B	B	A	A	A	B	A	A	B	A	B	A	A	B	B	B	B	B	B	B	B	A	U
437	B1.13-31C2_1a	C1	JCVI_19359:203	AT4G16130.1	Scaffold000124	90.35	941205	1.32	-	(C)	T	Y	A	B	B	B	B	B	A	A	B	B	B	B	A	B	B	B	A	A	U	B	A	A	B	A	B	A	A	B	B	B	B	B	B	B	B	A	U
438	B1.13-31C2_1a	C1	JCVI_19359:749	AT4G16130.1	Scaffold000124	90.35	941205	1.32	-	(A)	A	R	A	B	B	B	B	B	A	A	B	B	B	B	A	B	B	B	A	B	A	B	A	A	B	A	B	A	A	B	B	B	B	B	B	B	B	A	U
439	B1.13-31C2_1a	C1	JCVI_19359:515	AT4G16130.1	Scaffold000124	90.35	941205	1.32	-	(C)	C	Y	A	B	B	B	B	B	A	A	B	B	B	B	A	B	B	B	A	A	A	B	A	A	B	A	B	A	A	B	B	B	B	B	B	B	B	U	A
440	B1.13-31C2_1a	C1	JCVI_19359:1031	AT4G16130.1	Scaffold000124	90.35	941205	1.32	-	(T)	T	W	A	B	B	B	B	B	A	A	B	B	B	B	A	B	B	B	A	U	A	B	A	A	B	A	B	A	A	B	B	B	B	B	B	B	B	U	A
441	B1.13-31C2_1a	C1	JCVI_19359:140	AT4G16130.1	Scaffold000124	90.35	941205	1.32	-	(C)	T	Y	A	B	B	B	B	B	A	A	B	B	B	B	A	B	B	B	A	B	A	B	A	A	B	A	B	A	A	B	B	B	B	B	B	B	B	U	A
442	B1.13-31C2_1a	C1	JCVI_19359:773	AT4G16130.1	Scaffold000124	90.35	941205	1.32	-	(G)	G	R	A	B	B	B	U	B	A	A	B	B	B	B	A	B	B	B	A	U	A	B	A	A	B	A	B	A	A	B	B	B	B	B	B	B	B	U	U
443	B1.13-31C2_1a	C1	JCVI_19359:818	AT4G16130.1	Scaffold000124	90.35	941205	1.32	-	(C)	C	Y	A	B	B	B	B	B	A	A	B	B	B	B	A	U	B	B	A	U	A	B	A	A	B	A	B	A	A	B	B	B	B	B	B	B	B	A	U
444	B1.13-31C2_1a	C1	JCVI_14249:503	AT4G16120.1	Scaffold000124	96.55	984362	1.32	-	(A)	A	M	A	B	B	B	B	B	A	U	B	B	B	B	U	B	B	B	A	U	A	B	A	A	B	A	B	U	U	B	B	B	B	B	B	B	B	U	A
445	B1.13-31C2_1a	C1	JCVI_24558:514	AT3G16857.2	Scaffold000124	86.29	987427	1.32	-	(C)	C	S	A	B	B	B	B	B	A	A	B	B	B	B	A	B	B	B	U	A	U	B	A	U	B	A	B	A	A	B	B	B	B	B	B	B	B	U	U
446	B1.13-31C2_1a	C1	JCVI_24558:635	AT3G16857.2	Scaffold000124	86.29	987427	1.32	-	(A)	C	M	A	B	B	B	B	B	A	A	B	B	B	B	A	B	B	B	A	A	U	B	A	U	B	A	B	A	U	B	B	B	B	B	B	B	B	U	U
447	B1.13-31C2_1a	C1	JCVI_24558:815	AT3G16857.2	Scaffold000124	86.29	987427	1.32	-	(C)	Y	T	A	B	B	B	B	B	A	A	U	U	U	U	A	B	U	B	A	A	A	B	A	A	U	A	U	A	A	B	U	U	B	B	U	B	U	A	A
448	B1.13-31C2_1a	C1	JCVI_24558:513	AT3G16857.2	Scaffold000124	86.29	987427	1.32	-	(A)	G	R	A	B	B	B	B	B	A	A	B	B	B	B	A	B	B	B	U	U	U	B	A	U	B	A	B	A	A	B	B	B	B	B	B	B	B	U	U
449	B1.13-31C2_1a	C1	JCVI_24558:726	AT3G16857.2	Scaffold000124	86.29	987427	1.32	-	(G)	G	R	A	B	B	B	B	B		A					A	B		B		U		B			B			A	U	B				B		B
450	B1.13-31C2_1a	C1	JCVI_24558:1037	AT3G16857.2	Scaffold000124	86.29	987427	1.32	-	(G)	G	R	A	B	B	B	B	B		A					U	B		B		A		B			B			A	U	B				B		B
451	B1.13-31C2_1a	C1	JCVI_24558:251	AT3G16857.2	Scaffold000124	86.29	987427	1.32	-	(G)	T	K	A	B	B	B	B	B	A	A	B	B	B	B	A	B	B	B	U	A	U	B	U	U	B	A	B	A	U	B	B	B	B	B	B	B	B	U	U
452	B1.13-31C2_1a	C1	JCVI_33932:344	AT5G48930.1	Scaffold000124	98.95	1031358	1.32	-	(T)	G	K	A	B	B	B	B	B	A	A	B	B	B	B	U	B	B	B	A	A	A	U	A	A	B	A	B	A	A	B	B	B	B	B	B	B	B	U	A
453	B1.13-31C2_1a	C1	JCVI_33932:338	AT5G48930.1	Scaffold000124	98.95	1031358	1.32	-	(T)	C	Y	A	B	B	B	B	B	A	A	B	B	B	B	U	B	B	B	A	A	A	U	A	A	B	A	B	A	A	B	B	B	B	B	B	B	B	U	A
454	B1.13-31C2_1a	C1	JCVI_33932:239	AT5G48930.1	Scaffold000124	98.95	1031358	1.32	-	(A)	G	R	A	B	B	B	B	B	A	A	B	B	B	B	A	B	B	B	A	A	A	U	A	A	U	A	B	A	U	B	B	B	B	B	B	B	B	U	U
455	B1.13-31C2_1a	C1	JCVI_34867:179	AT5G48930.1	Scaffold000124	91.29	1032688	1.32	-	(C)	T	Y	A	B	B	B	B	B	A	U	B	B	B	B	U	B	B	B	A	U	A	B	A	A	B	A	B	A	A	B	B	B	B	U	B	B	B	U	U
456	B1.13-31C2_1a	C1	ES911492:319	AT4G15990.1	Scaffold000124	91.9	1054139	1.32	-	(T)	T	Y	A	B	B	B	B	U		A					A	B		B		A		B			B			U	U	B				B		B
457	B1.13-31C2_1a	C1	JCVI_7482:312	AT5G49555.1	Scaffold000124	96.77	1149116	1.32	-	(T)	G	K	A	B	B	B	B	B	A	A	B	B	B	B	A	B	B	B	U	B	A	B	A	A	B	A	B	A	A	B	B	B	B	B	B	B	B	U	U
458	B1.13-31C2_1a	C1	JCVI_7482:645	AT5G49555.1	Scaffold000124	96.77	1149116	1.32	-	(A)	G	R	A	B	B	B	B	B	A	U	B	B	B	B	A	B	B	B	U	A	A	B	A	A	B	A	B	A	A	B	B	B	B	B	B	B	B	U	U
459	B1.13-31C2_1a	C1	JCVI_7482:666	AT5G49555.1	Scaffold000124	96.77	1149116	1.32	-	(A)	A	W	A	B	B	B	B	B	A	U	B	B	B	B	A	B	B	B	U	A	A	B	A	U	B	A	B	A	U	B	B	B	B	B	B	B	B	U	U
460	B1.13-31C2_1a	C1	JCVI_7482:591	AT5G49555.1	Scaffold000124	96.77	1149116	1.32	-	(T)	T	Y	A	B	B	B	B	B	A	A	B	B	B	B	A	B	B	B	A	U	A	U	A	A	B	A	B	A	A	B	B	B	B	B	B	B	B	U	U
461	B1.13-31C2_1a	C1	JCVI_7482:594	AT5G49555.1	Scaffold000124	96.77	1149116	1.32	-	(G)	G	S	A	B	B	B	B	B		U					A	B		B		A		U			B			A	A	B				B		B
462	B1.13-31C2_1a	C1	JCVI_6883:611	AT5G49555.1	Scaffold000124	91.73	1152617	1.32	-	(G)	G	R	A	B	B	B	B	B		A					A	B		B		A		B			B			A	A	B				B		B
463	B1.13-31C2_1a	C1	JCVI_6883:278	AT5G49555.1	Scaffold000124	91.73	1152617	1.32	-	(A)	M	C	A	B	B	U	B	B	A	A	B	B	B	B	A	B	B	B	A	A	A	B	A	A	B	A	B	A	A	B	U	U	B	B	B	A	B	A	A
464	B1.13-31C2_1a	C1	JCVI_7562:528	AT4G15802.1	Scaffold000124	88.69	1161111	1.32	-	(T)	T	Y	A	B	B	B	B	B	A	A	B	B	B	B	A	B	B	B	A	A	A	B	A	A	B	A	B	A	A	B	B	U	B	B	B	B	B	U	U
465	B1.13-31C2_1a	C1	JCVI_7562:469	AT4G15802.1	Scaffold000124	88.69	1161111	1.32	-	(G)	C	S	A	B	B	B	B	B	A	A	B	B	B	B	U	B	B	B	A	U	A	B	A	A	B	A	B	A	A	B	B	B	B	B	B	B	B	U	A
466	B1.13-31C2_1a	C1	EE518153:58	AT5G20660.1	Scaffold000124	93.58	1167176	1.32	-	(A)	A	M	A	B	B	B	B	B	U	A	B	B	B	B	U	B	B	B	A	B	U	B	A	U	B	A	B	A	A	B	B	B	B	B	B	B	B	U	U
467	B1.13-31C2_1a	C1	EE518153:103	AT5G20660.1	Scaffold000124	93.58	1167176	1.32	-	(C)	C	S	A	B	B	B	B	B		A					U	B		B		A		B			B			A	A	B				B		B
468	B1.13-31C2_1a	C1	EE518153:273	AT5G20660.1	Scaffold000124	93.58	1167176	1.32	-	(G)	G	K	A	B	B	B	B	B	U	A	B	B	B	B	U	B	B	B	A	A	U	B	U	U	B	U	B	A	A	B	U	U	B	B	B	B	B	U	U
469	B1.13-31C2_1a	C1	EE518153:36	AT5G20660.1	Scaffold000124	93.58	1167176	1.32	-	(T)	G	K	A	B	B	B	B	B	U	A	B	B	B	B	U	B	B	B	U	B	U	B	U	U	B	U	B	U	U	B	B	B	B	B	B	B	B	U	U
470	B1.13-31C2_1a	C1	EX057963:171	AT5G20660.1	Scaffold000124	94.86	1168978	1.32	-	(A)	T	W	A	B	B	B	B	B	A	A	B	B	B	B	A	B	B	B	U	A	U	B	U	U	U	U	B	U	A	B	B	B	B	B	B	B	B	U	U
471	B1.13-31C2_1a	C1	EX057963:162	AT5G20660.1	Scaffold000124	94.86	1168978	1.32	-	(C)	C	Y	A	B	B	B	B	B	U	A	B	B	B	B	U	B	B	B	U	A	U	B	U	U	U	U	B	U	A	B	B	B	B	B	B	B	U	U	U
472	B1.13-31C2_1a	C1	EX057963:177	AT5G20660.1	Scaffold000124	94.86	1168978	1.32	-	(C)	C	S	A	B	B	B	B	B	A	A	B	B	B	B	U	B	B	B	U	A	U	B	U	U	U	U	B	U	A	B	B	B	B	B	B	B	B	U	U
473	B1.13-31C2_1a	C1	JCVI_23924:577	AT4G15780.1	Scaffold000124	93.18	1188378	1.32	-	(T)	A	W	A	B	B	B	B	B	A	A	B	B	B	B	A	B	B	B	A	A	A	B	A	A	B	A	B	A	A	B	B	B	B	B	B	B	B	U	A
474	B1.13-31C2_1a	C1	JCVI_23924:730	AT4G15780.1	Scaffold000124	93.18	1188378	1.32	-	(T)	C	Y	A	B	B	B	B	B	U	A	B	B	B	B	U	B	B	B	A	A	A	B	A	A	B	A	B	A	U	B	B	B	B	B	B	B	B	U	U
475	B1.13-31C2_1a	C1	JCVI_38775:492	AT4G15700.1	Scaffold000124	91.32	1278806	1.32	-	(C)	C	Y	A	B	B	B	B	B	U	A	B	U	B	B	A	B	U	B	U	A	U	B	U	U	B	U	B	A	A	B	U	B	U	B	U	B	U	U	U
476	B1.13-31C2_1a	C1	JCVI_38775:419	AT4G15700.1	Scaffold000124	91.32	1278806	1.32	-	(C)	C	Y	A	B	B	B	B	B	U	A	B	U	B	B	A	B	U	B	U	A	U	B	U	U	B	U	B	A	A	B	U	B	U	B	B	B	U	U	U
477	B1.13-31C2_1a	C1	JCVI_38775:368	AT4G15700.1	Scaffold000124	91.32	1278806	1.32	-	(C)	C	Y	A	B	B	B	B	B	U	A	B	B	B	B	A	B	U	B	U	A	U	B	U	A	B	U	B	A	A	B	U	B	U	B	B	U	U	U	U
478	B1.13-31C2_1a	C1	JCVI_18225:404	AT4G15560.1	Scaffold000124	97.92	1357083	1.32	-	(A)	G	R	A	B	B	B	B	B	A	A	B	B	B	B	A	B	B	B	A	U	A	B	A	A	B	A	B	A	A	B	B	B	B	B	B	B	B	A	A
479	B1.13-31C2_1a	C1	JCVI_18225:355	AT4G15560.1	Scaffold000124	97.92	1357083	1.32	-	(C)	C	Y	A	B	U	B	B	B	A	A	B	B	B	B	A	B	B	B	A	U	A	B	A	A	B	A	B	A	A	B	B	B	B	B	B	B	B	A	A
480	B1.13-31C2_1a	C1	JCVI_18225:271	AT4G15560.1	Scaffold000124	97.92	1357083	1.32	-	(A)	A	R	A	B	B	B	B	B	A	A	B	B	B	B	A	B	B	B	A	U	A	B	A	A	B	A	B	A	A	B	B	B	B	B	B	B	B	A	A
481	B1.13-31C2_1a	C1	JCVI_18225:379	AT4G15560.1	Scaffold000124	97.92	1357083	1.32	-	(C)	G	S	A	B	B	B	B	B	A	A	B	B	B	B	A	B	B	B	A	U	A	B	A	A	B	A	B	U	A	B	B	B	B	B	B	B	B	A	A
482	B1.13-31C2_1a	C1	JCVI_11050:87	AT4G15560.1	Scaffold000124	96.1	1357801	1.32	-	(T)	T	W	A	B	B	B	B	B	A	A	B	B	B	B	A	B	B	B	A	A	A	B	A	A	B	A	B	A	A	B	B	B	B	B	B	B	B	U	A
483	B1.13-31C2_1a	C1	JCVI_11050:222	AT4G15560.1	Scaffold000124	96.1	1357801	1.32	-	(T)	T	W	A	B	B	B	B	B	A	A	B	B	B	B	A	B	B	B	A	A	A	B	A	A	B	A	B	A	A	B	B	B	B	B	B	B	B	A	A
484	B1.13-31C2_1a	C1	JCVI_11050:387	AT4G15560.1	Scaffold000124	96.1	1357801	1.32	-	(C)	C	Y	A	B	B	B	B	B	A	A	B	B	B	B	A	B	B	B	A	U	A	B	A	A	B	A	B	A	A	B	B	B	B	B	B	B	B	A	A
485	B1.13-31C2_1a	C1	JCVI_11050:435	AT4G15560.1	Scaffold000124	96.1	1357801	1.32	-	(C)	T	Y	A	B	B	B	B	B	A	A	B	B	B	B	A	B	B	B	A	U	A	B	A	A	B	A	B	A	A	B	B	B	B	B	B	B	B	A	A
486	B1.13-31C2_1a	C1	JCVI_11050:396	AT4G15560.1	Scaffold000124	96.1	1357801	1.32	-	(A)	A	R	A	B	B	B	B	B	A	A	B	B	B	B	A	B	B	B	A	U	A	B	A	A	B	A	B	A	A	B	B	B	B	B	B	B	B	A	A
487	B1.13-31C2_1a	C1	JCVI_11050:468	AT4G15560.1	Scaffold000124	96.1	1357801	1.32	-	(T)	T	W	A	B	B	B	B	B	U	A	B	B	B	B	A	B	B	B	U	A	U	B	U	U	B	U	B	A	A	U	U	U	B	B	B	U	B	U	U
488	B1.13-31C2_1a	C1	JCVI_11050:552	AT4G15560.1	Scaffold000124	96.1	1357801	1.32	-	(A)	A	R	A	B	B	B	B	B	A	U	B	B	B	B	A	B	B	B	A	U	U	B	A	U	B	A	U	A	U	B	U	B	B	B	U	B	B	U	U
489	B1.13-31C2_1a	C1	JCVI_11050:135	AT4G15560.1	Scaffold000124	96.1	1357801	1.32	-	(A)	A	W	A	B	B	B	B	U	A	A	B	B	B	B	A	B	B	B	A	U	A	B	A	A	U	A	B	A	A	B	B	B	B	B	B	B	B	A	A
490	B1.13-31C2_1a	C1	JCVI_3222:196	AT4G15545.1	Scaffold000124	98.28	1369988	1.32	-	(G)	G	S	A	B	U	B	B	B	A	A	B	B	B	B	A	B	B	B	A	U	A	B	A	A	B	A	B	A	A	B	B	B	B	B	B	B	B	A	A
491	B1.13-31C2_1a	C1	JCVI_11083:691	AT4G15545.1	Scaffold000124	96.01	1371437	1.32	-	(G)	G	S	A	B	B	B	B	B	A	A	B	B	B	B	A	B	B	B	A	U	A	B	A	A	B	A	B	A	A	B	B	B	B	B	B	B	B	A	A
492	B1.13-31C2_1a	C1	JCVI_11083:660	AT4G15545.1	Scaffold000124	96.01	1371437	1.32	-	(G)	G	R	A	B	B	B	B	B	A	A	B	B	B	B	A	B	B	B	A	U	A	B	A	A	B	A	B	A	A	U	B	B	B	B	B	B	B	A	A
493	B1.13-31C2_1a	C1	JCVI_36046:99	AT4G15530.5	Scaffold000501	97.07	81108			(T)	T	Y	A	B	B	B	B	B	U	U	B	B	B	B	A	B	B	B	B	U	U	B	U	B	B	A	B	A	A	B	A	B	B	B	B	B	B	B	B
494	B1.13-31C2_1a	C1	JCVI_13927:124	AT4G15520.1	Scaffold000501	82.57	78318			(T)	T	K	A	B	B	B	B	B		A					U	B		B		B		B			B			U	U	B				B		B
495	B1.13-31C2_1a	C1	JCVI_9530:675	AT4G15510.1	Scaffold000501	82.96	75569			(A)	A	R	A	B	B	B	B	B	A	A	B	B	B	B	A	B	B	B	A	U	A	B	A	A	B	A	B	U	B	B	B	B	B	B	B	B	B	A	A
496	B1.13-31C2_1a	C1	JCVI_15448:313	AT3G21560.1	Scaffold000501	98.98	29222			(A)	C	M	A	B	B	B	B	B	A	A	B	B	B	B	A	B	B	B	A	U	A	B	U	A	B	A	B	A	U	B	B	U	B	B	B	B	B	U	A
497	B1.13-31C2_1a	C1	JCVI_15448:376	AT3G21560.1	Scaffold000501	98.98	29222			(A)	R	A	A	B	U	B	B	B	A	A	B	U	B	B	A	B	B	B	A	A	A	B	A	A	B	A	B	A	A	U	B	U	B	B	B	B	B	A	A
498	B1.13-31C2_1a	C1	JCVI_15448:619	AT3G21560.1	Scaffold000501	98.98	29222			(G)	T	K	A	B	B	B	B	B	A	A	B	B	B	U	A	B	B	B	A	A	A	B	U	A	B	A	U	A	A	B	B	B	U	B	U	B	B	U	A
499	B1.13-31C2_1a	C1	JCVI_30928:371	AT4G15490.1	Scaffold000501	88.77	28179			(T)	G	K	A	B	B	B	B	B	U	A	B	B	B	B	A	B	B	B	A	A	A	B	U	A	B	A	B	A	A	B	B	B	B	B	U	B	U	U	A
500	B1.13-31C2_1a	C1	JCVI_30928:342	AT4G15490.1	Scaffold000501	88.77	28179			(G)	S	G	A	B	U	B	B	B	A	A	U	U	B	B	A	B	B	B	A	A	A	B	U	A	U	A	B	A	U	B	B	U	U	B	U	B	B	A	A
501	B1.13-31C2_1a	C1	EE455190:456	AT4G15430.1	Scaffold000199	95.64	14050	2.33	+	(G)	A	R	A	B	B	B	B	B		U					A	B		B		A		B			B			A	A	B				B		B
502	B1.13-31C2_1a	C1	JCVI_23717:599	AT3G21760.1	Scaffold000338	98.6	279431	1.44	unknown	(G)	C	G	A	B	B	B	B	B	A	A	B	B	B	B	A	B	B	B	A	A	A	B	A	A	B	A	B	A	A	B	B	B	B	B	B	B	B	A	A
503	B1.13-31C2_1a	C1	JCVI_23717:647	AT3G21760.1	Scaffold000338	98.6	279431	1.44	unknown	(A)	T	A	A	B	B	B	B	B	U	U	B	B	B	B	A	B	B	B	A	A	U	B	A	U	B	U	B	U	U	B	B	B	B	B	B	B	B	A	U
504	B1.13-31C2_1a	C1	JCVI_23717:1601	AT3G21760.1	Scaffold000338	98.6	279431	1.44	unknown	(C)	G	C	A	B	B	B	B	B	A	U	B	U	B	B	A	B	B	B	A	U	A	U	A	A	B	A	B	A	A	B	B	B	B	B	B	B	B	U	A
505	B1.13-31C2_1a	C1	JCVI_23717:564	AT3G21760.1	Scaffold000338	98.6	279431	1.44	unknown	(C)	T	Y	A	B	B	B	B	B	A	A	B	B	U	B	U	B	B	B	A	A	A	B	U	A	B	A	B	A	A	B	B	U	B	B	U	B	B	U	U
506	B1.13-31C2_1a	C1	JCVI_30117:889	AT4G14990.1	Scaffold000338	88.84	10429	1.44	unknown	(T)	G	T	A	B	B	B	B	B	A	A	B	B	B	B	A	B	B	B	A	A	A	B	U	A	B	A	B	A	A	B	B	B	B	B	B	B	B	A	A
507	B1.13-31C2_1a	C1	JCVI_30117:771	AT4G14990.1	Scaffold000338	88.84	10429	1.44	unknown	(A)	A	T	A	B	B	B	B	B	A	A	B	B	B	B	A	B	B	B	A	U	A	B	A	A	B	A	B	A	A	B	B	B	B	B	B	B	B	A	A
508	B1.13-31C2_1a	C1	JCVI_30117:389	AT4G14990.1	Scaffold000338	88.84	10429	1.44	unknown	(T)	T	Y	A	B	B	B	B	B	U	A	B	B	B	B	A	B	B	B	U	U	A	B	U	U	B	U	B	U	U	B	B	B	B	B	B	B	B	U	U
509	B1.13-31C2_1a	C1	JCVI_39389:826	AT4G14950.1	Scaffold000171	96.52	8979	1.25	+	(T)	G	T	A	B	B	B	B	B	A	A	B	B	B	B	A	B	B	B	A	U	A	B	A	A	B	A	B	A	A	B	B	B	B	B	U	U	B	U	A
510	B1.13-31C2_1a	C1	JCVI_7888:788	AT4G14680.1	Scaffold000171	99.66	565754	1.25	+	(G)	R	G	A	B	B	B	B	U	A	A	B	B	B	B	A	B	B	B	A	A	A	B	A	A	B	A	B	A	A	B	B	B	B	B	U	B	B	A	A
511	B1.13-31C2_1a	C1	JCVI_33712:542	AT4G14605.1	Scaffold000171	89.56	635289	1.25	+	(G)	R	G	A	B	B	B	B	B		A					A	A		B		A		U			B			A	A	B				B		B
512	B1.13-31C2_1a	C1	JCVI_33712:537	AT4G14605.1	Scaffold000171	89.56	635289	1.25	+	(G)	G	S	A	B	B	B	B	B	U	U	B	B	B	B	A	B	B	B	U	A	A	B	U	A	B	U	B	U	A	B	B	B	B	B	U	B	B	U	U
517	B1.13-31C2_1a	C1	JCVI_6969:143	AT4G12730.1	Scaffold000111	94.51	16310	1.38	unknown	(G)	G	R	A	B	B	B	B	B	A	A	B	B	B	B	A	B	B	B	A	A	A	B	A	A	B	A	B	A	A	B	B	B	B	B	B	B	B	A	A
518	B1.13-31C2_1a	C1	JCVI_6969:166	AT4G12730.1	Scaffold000111	94.51	16310	1.38	unknown	(C)	M	C	A	B	B	B	B	B	A	A	B	B	B	B	A	B	B	B	A	A	A	B	A	A	B	A	B	A	A	B	B	B	B	B	B	B	B	A	A
519	B1.13-31C2_1a	C1	JCVI_6969:679	AT4G12730.1	Scaffold000111	94.51	16310	1.38	unknown	(G)	K	G	A	B	B	U	B	B		A					A	B		B		A		U			U			A	A	B				U		B
520	B1.13-31C2_1a	C1	JCVI_22390:223	AT3G01920.1	Scaffold000111	87.96	57368	1.38	unknown	(G)	R	G	A	B	B	B	B	B	A	A	B	B	B	U	A	B	B	B	A	A	A	B	A	A	B	A	B	A	A	B	B	U	B	B	B	B	B	A	A
521	B1.13-31C2_1a	C1	JCVI_22390:833	AT3G01920.1	Scaffold000111	87.96	57368	1.38	unknown	(C)	Y	C	A	B	B	B	B	B	A	A	B	B	B	B	A	B	B	U	A	A	A	U	A	A	B	A	B	A	A	B	B	U	B	B	B	B	B	A	A
522	B1.13-31C2_1a	C1	JCVI_22390:560	AT3G01920.1	Scaffold000111	87.96	57368	1.38	unknown	(C)	S	C	A	B	B	B	B	B	A	A	B	B	B	B	A	B	B	B	A	A	A	U	A	A	B	A	B	A	U	B	B	U	B	B	B	B	B	A	A
574	B1.13-31C2_1a	C1	JCVI_19811:351	AT1G54440.1	Scaffold000237	96.95	447663	1.23	unknown	(G)	A	G	A	B	B	B	B	B	A	A	B	B	B	B	A	B	B	B	A	A	A	B	A	A	B	A	B	A	A	B	B	B	B	B	B	B	B	A	A
575	B1.13-31C2_1a	C1	JCVI_6236:351	AT1G54850.1	Scaffold000237	94.1	657845	1.23	unknown	(G)	R	G	A	B	B	B	U	B	A	A	B	B	B	B	A	B	B	B	A	A	A	B	A	A	B	A	B	A	A	B	B	U	B	B	B	B	B	A	A
561	B1.13-31C2_1a	C1	JCVI_8004:627	AT1G54680.1	Scaffold004588	99.58	109			(A)	A	R	A	B	B	B	B	B	A	A	B	B	B	B	A	B	B	B	A	A	A	B	A	A	B	A	B	A	A	B	B	B	B	B	B	B	B	U	A
562	B1.13-31C2_1a	C1	JCVI_8004:779	AT1G54680.1	Scaffold004588	99.58	109			(G)	G	R	A	B	B	B	B	B	A	A	B	B	B	B	A	B	B	B	U	A	A	B	U	A	B	U	B	A	U	B			B	B	B	B	B	U	U
563	B1.13-31C2_1a	C1	JCVI_34745:1931	AT1G55020.1	Scaffold000020_back	93.75	2011711	5.23	unknown	(C)	C	M	A	B	B	B	B	B	A	A	B	B	B	B	A	B	B	B	A	A	A	B	A	A	B	A	B	A	A	B	B	B	B	B	B	B	B	U	U
564	B1.13-31C2_1a	C1	JCVI_34745:1435	AT1G55020.1	Scaffold000020_back	93.75	2011711	5.23	unknown	(G)	G	S	A	B	B	B	B	B	A	A	B	B	B	B	A	B	B	B	A	A	A	B	A	A	B	A	B	A	A	B	B	B	B	B	B	B	B	U	U
565	B1.13-31C2_1a	C1	JCVI_34745:2045	AT1G55020.1	Scaffold000020_back	93.75	2011711	5.23	unknown	(A)	A	R	A	B	B	B	B	B	A	A	B	B	B	B	A	B	B	B	A	A	A	B	A	A	B	A	B	A	A	B	B	B	B	U	B	B	B	U	U
566	B1.13-31C2_1a	C1	JCVI_34745:2336	AT1G55020.1	Scaffold000020_back	93.75	2011711	5.23	unknown	(A)	W	A	A	B	B	B	B	B	A	A	B	B	B	B	A	B	B	B	A	A	A	B	A	A	B	A	B	A	A	B	B	B	B	B	B	B	B	A	A
567	B1.13-31C2_1a	C1	JCVI_34745:79	AT1G55020.1	Scaffold000020_back	93.75	2011711	5.23	unknown	(C)	Y	C	A	B	B	B	U	U	A	A	U	B	U	U	A	B	U	B	A	A	A	B	A	A	B	A	U	A	A	B	U	U	U	B	U	B	U	A	A
568	B1.13-31C2_1a	C1	JCVI_7449:551	AT1G56230.1	Scaffold000020_back	97.68	2055710	5.23	unknown	(G)	G	R	A	B	B	B	B	B	U	A	B	B	B	B	A	B	B	B	A	A	A	B	U	A	B	A	B	A	A	B			B	B	B	B	B	U	U
569	B1.13-31C2_1a	C1	JCVI_7449:24	AT1G56230.1	Scaffold000020_back	97.68	2055710	5.23	unknown	(T)	G	K	A	B	B	B	B	B	U	A	B	B	B	B	A	B	U	B	U	U	U	B	U	A	B	A	B	A	U	B	B	B	B	B	B	B	B	U	U
570	B1.13-31C2_1a	C1	EH423070:614	AT1G56230.1	Scaffold000020_back	97.01	2057375	5.23	unknown	(T)	Y	C	A	B	B	B	B	U	A	A	U	U	B	U	A	B	U	B	A	A	A	B	A	A	B	A	B	A	A	B	U	U	U	B	U	B	U	A	A
571	B1.13-31C2_1a	C1	JCVI_9789:595	AT1G56420.1	Scaffold000020_back	99.12	2249267	5.23	unknown	(A)	A	M	A	B	B	B	B	B	A	A	B	B	B	B	A	U	B	B	A	A	A	B	A	A	B	A	B	A	A	B	B	B	B	B	U	B	B	U	U
572	B1.13-31C2_1a	C1	JCVI_9789:423	AT1G56420.1	Scaffold000020_back	99.12	2249267	5.23	unknown	(T)	Y	T	A	B	B	B	B	B	A	A	U	B	B	B	A	B	B	B	A	A	A	B	A	A	B	A	B	A	A	B	U	U	U	B	U	B	U	A	A
573	B1.13-31C2_1a	C1	JCVI_9789:617	AT1G56420.1	Scaffold000020_back	99.12	2249267	5.23	unknown	(A)	W	A	A	B	B	B	B	B	A	A	U	B	B	B	A	B	U	B	A	A	A	B	A	A	U	A	B	A	A	B	U	U	B	B	U	B	U	A	A
576	B1.13-31C2_1a	C1	JCVI_848:192	AT1G56450.1	Scaffold000028	97.88	37227	1.22	unknown	(G)	K	G	A	B	B	B	U	B	A	A	B	B	B	B	A	B	B	B	A	A	A	U	A	A	B	A	B	A	A	B	B	U	B	B	B	B	B	A	A
577	B1.13-31C2_1a	C1	EV025570:381	AT1G57610.1	Scaffold000028	96.78	437265	1.22	unknown	(G)	C	G	A	B	B	B	B	B		U					A	B		B		U		B			B			B	U	B	B	B		B		B
578	B1.13-31C2_1a	C1	JCVI_7275:222	AT1G57620.1	Scaffold000028	95.76	466775	1.22	unknown	(C)	S	C	A	B	B	B	B	B	A	A	B	B	B	B	A	B	U	B	A	A	A	B	A	A	U	A	U	A	A	B	B	U	U	B	U	B	U	A	A
579	B1.13-31C2_1a	C1	JCVI_29159:389	AT1G57680.1	Scaffold000028	97.77	584531	1.22	+	(C)	C	Y	A	B	B	B	B	B	A	A	B	B	B	B	A	B	B	B	A	A	A	B	A	A	B	A	B	A	A	B	B	B	B	B	B	B	B	A	A
580	B1.13-31C2_1a	C1	JCVI_29159:96	AT1G57680.1	Scaffold000028	97.77	584531	1.22	+	(C)	S	G	A	B	B	B	B	B	A	A	B	B	B	B	A	B	B	B	A	A	A	U	A	A	B	A	B	A	A	B	B	B	B	B	B	B	B	A	A
581	B1.13-31C2_1a	C1	JCVI_11910:593	AT1G57680.1	Scaffold000028	95.86	585116	1.22	+	(G)	S	G	A	B	B	B	B	B	A	A	U	B	B	B	A	B	U	U	A	A	A	B	A	A	U	A	B	A	A	B	B	U	B	U	B	B	U	A	A
582	B1.13-31C2_1a	C1	ES954811:375	AT1G57680.1	Scaffold000028	99.29	585491	1.22	unknown	(A)	T	A	A	B	B	B	B	B	A	A	B	B	B	B	A	B	B	B	A	A	A	U	A	A	B	A	B	A	A	B	B	B	B	B	B	B	B	A	A
583	B1.13-31C2_1a	C1	ES954811:266	AT1G57680.1	Scaffold000028	99.29	585491	1.22	unknown	(T)	C	T	A	B	B	B	B	B	A	U	B	B	B	B	A	B	B	B	U	U	A	B	A	A	B	A	B	A	A	B	B	B	B	B	B	B	B	A	A
584	B1.13-31C2_1a	C1	ES954811:464	AT1G57680.1	Scaffold000028	99.29	585491	1.22	unknown	(A)	G	A	A	B	B	B	B	B	A	A	B	B	B	B	U	U	B	B	A	U	A	B	A	A	B	A	B	A	A	B	B	B	B	B	B	B	B	A	A
585	B1.13-31C2_1a	C1	ES913345:73		Scaffold000028	97.92	711305	1.22	unknown	(C)	A	C	A	B	B	B	B	B	A	A	B	B	B	B	A	B	B	B	A	A	A	B	A	U	B	A	B	A	A	B	B	B	B	B	B	B	B	U	A
586	B1.13-31C2_1a	C1	JCVI_4787:121	AT1G58180.2	Scaffold000028	94.58	776452	1.22	+	(G)	C	S	A	B	B	B	B	B	U	A	B	B	B	B	A	B	B	B	A	U	U	B	U	A	B	A	B	A	A	B	B	B	B	B	B	B	B	U	U
587	B1.13-31C2_1a	C1	JCVI_5045:307	AT1G58200.1	Scaffold000028	74.01	792657	1.22	+	(T)	T	Y	A	B	B	B	B	B	U	A	B	B	B	B	A	B	B	B	A	A	A	B	A	U	B	A	B	U	U	B	B	B	B	B	B	B	B	U	U
588	B1.13-31C2_1a	C1	EV038205:200	AT1G58250.1	Scaffold000028	99.54	906553	1.22	unknown	(G)	R	G	A	B	B	B	B	B	A	A	U	U	B	U	A	B	U	B	A	A	U	B	A	A	B	A	U	A	A	B	U	U	U	B	U	B	U	A	A
589	B1.13-31C2_1a	C1	JCVI_7977:682	AT1G58290.1	Scaffold000028	71.38	1028677	1.22	unknown	(C)	K	Y	A	B	B	B	B	B	B	A	B	B	B	B	A	B	B	B	A	A	A	B	A	A	B	A	B	A	B	B	B	B	B	B	B	B	B	A	A
590	B1.13-31C2_1a	C1	JCVI_7977:1085	AT1G58290.1	Scaffold000028	71.38	1028677	1.22	+	(C)	T	Y	A	B	B	B	B	B	A	A	B	B	B	B	A	B	B	B	A	U	A	B	A	A	B	A	B	A	A	B	B	B	B	B	B	B	B	U	U
591	B1.13-31C2_1a	C1	JCVI_7977:1158	AT1G58290.1	Scaffold000028	71.38	1028677	1.22	+	(T)	Y	T	A	B	B	B	B	B	A	A	B	B	B	B	A	B	B	B	A	A	A	B	A	A	B	A	B	A	A	B	B	B	B	B	B	B	U	A	A
592	B1.13-31C2_1a	C1	JCVI_20173:1205	AT1G58360.1	Scaffold000028	98.9	1332210	1.22	+	(C)	C	Y	A	B	B	B	B	B	A	A	B	B	B	B	A	B	B	B	A	U	A	B	A	A	B	A	B	A	A	B	B	B	B	B	B	B	B	U	U
593	B1.13-31C2_1a	C1	JCVI_8422:377	AT1G58380.1	Scaffold000028	96.71	1395743	1.22	+	(G)	R	G	A	B	B	B	B	B	A	A	B	B	B	B	A	B	B	B	A	A	A	B	A	A	B	A	B	A	A	B	B	B	B	B	B	B	B	A	A
594	B1.13-31C2_1a	C1	JCVI_8422:376	AT1G58380.1	Scaffold000028	96.71	1395743	1.22	+	(G)	R	G	A	B	B	B	B	B	A	A	B	B	B	B	A	B	B	B	A	A	A	B	A	A	B	A	B	A	A	B	B	B	B	B	B	B	B	A	A
595	B1.13-31C2_1a	C1	JCVI_8422:255	AT1G58380.1	Scaffold000028	96.71	1395743	1.22	+	(G)	G	R	A	B	B	B	B	B	A	A	B	B	B	B	A	B	B	B	A	A	A	B	A	A	B	A	B	A	A	B	B	B	B	B	B	B	B	A	A
596	B1.13-31C2_1a	C1	JCVI_8422:834	AT1G58380.1	Scaffold000028	96.71	1395743	1.22	+	(C)	C	S	A	B	B	B	B	B	A	A	B	B	B	B	A	B	B	B	A	A	A	B	A	A	B	A	B	A	A	B	B	B	B	B	B	B	B	A	A
597	B1.13-31C2_1a	C1	JCVI_14637:810	AT1G59520.1	Scaffold000028	80.26	1407703	1.22	+	(T)	T	Y	A	B	B	B	B	B	A	A	B	B	B	B	A	B	B	B	A	A	A	B	A	A	B	A	B	A	U	B	B	B	B	B	B	B	B	U	U
598	B1.13-31C2_1a	C1	JCVI_12110:1765	AT1G59750.2	Scaffold000028	98.13	1574793	1.22	+	(G)	T	K	A	B	B	B	B	B	A	A	B	B	B	B	A	B	B	B	A	A	A	B	A	A	B	A	B	A	A	B	B	B	B	B	B	B	B	A	U
599	B1.13-31C2_1a	C1	JCVI_12110:1195	AT1G59750.2	Scaffold000028	98.13	1574793	1.22	+	(T)	W	T	A	B	B	B	B	B	A	A	U	U	U	B	A	B	B	B	A	A	A	B	A	A	B	A	B	A	A	B	U	U	U	B	U	B	U	A	A
600	B1.13-31C2_1a	C1	JCVI_12110:167	AT1G59750.2	Scaffold000028	98.13	1574793	1.22	+	(A)	A	R	A	B	B	B	B	B	A	A	B	B	B	B	U	B	B	B	U	A	U	B	A	U	B	A	U	A	U	B	B	B	B	B	B	B	B	U	U
601	B1.13-31C2_1a	C1	JCVI_12110:1257	AT1G59750.2	Scaffold000028	98.13	1574793	1.22	+	(C)	Y	C	A	B	B	B	B	B	A	A	U	B	B	B	A	B	B	B	A	A	A	B	A	A	U	A	B	A	A	B	U	U	U	B	U	B	U	U	A
602	B1.13-31C2_1a	C1	JCVI_12110:2234	AT1G59750.2	Scaffold000028	98.13	1574793	1.22	+	(A)	A	R	A	B	B	B	B	B	A	A	B	B	B	B	A	B	B	B	A	A	A	B	U	A	B	A	B	A	A	B	B	B	B	B	B	B	U	U	U
603	B1.13-31C2_1a	C1	JCVI_20303:407	AT1G59820.1	Scaffold000028	79.74	1630797	1.22	+	(G)	G	K	A	B	B	B	B	B	U	A	B	B	B	B	U	B	B	B	A	B	U	B	U	U	B	A	B	A	U	B	B	B	B	B	B	B	B	U	U
604	B1.13-31C2_1a	C1	JCVI_27040:87	AT1G59840.1	Scaffold000028	86.96	1667216	1.22	unknown	(A)	C	A	A	B	B	B	B	B	A	A	B	B	B	B	A	B	B	B	A	A	A	B	A	A	B	U	B	A	U	B	B	B	B	B	B	B	B	A	A
605	B1.13-31C2_1a	C1	JCVI_27040:141	AT1G59840.1	Scaffold000028	86.96	1667216	1.22	unknown	(G)	A	G	A	B	B	B	B	B	A	A	U	B	B	B	U	B	B	B	A	A	A	B	A	A	B	A	B	A	A	B	B	B	B	B	B	B	B	A	A
606	B1.13-31C2_1a	C1	JCVI_29202:371	AT1G59840.1	Scaffold000028	97.73	1668374	1.22	unknown	(A)	A	T	A	B	B	B	B	B	A	A	B	B	B	B	A	B	B	B	A	A	A	B	A	A	B	U	B	A	U	B	B	U	B	B	B	B	U	U	U
607	B1.13-31C2_1a	C1	JCVI_3994:596	AT1G60170.1	Scaffold000028	92.47	2205950	1.22	unknown	(G)	K	R	A	B	B	B	B	B	A	A	B	B	B	B	A	B	B	B	A	A	A	B	A	A	B	A	B	A	A	B	B	B	B	B	B	B	B	A	A
608	B1.13-31C2_1a	C1	JCVI_3994:542	AT1G60170.1	Scaffold000028	92.47	2205950	1.22	+	(C)	Y	C	A	B	B	B	B	B	A	A	B	B	B	B	A	B	B	B	A	A	A	B	A	A	B	A	B	A	A	B	U	U	B	B	B	B	B	A	A
609	B1.13-31C2_1a	C1	JCVI_18636:156	AT1G60170.1	Scaffold000028	99.11	2206303	1.22	unknown	(T)	A	T	A	B	B	B	B	B	A	A	B	B	B	B	A	B	B	B	A	A	A	B	A	A	B	A	B	A	A	B	B	B	B	B	B	B	B	A	A
610	B1.13-31C2_1a	C1	JCVI_18636:840	AT1G60170.1	Scaffold000028	99.11	2206303	1.22	+	(G)	R	G	A	B	B	B	B	B	A	A	B	B	B	B	A	B	B	B	A	A	A	B	A	A	B	A	B	A	A	B	B	U	B	B	U	B	B	A	A
611	B1.13-31C2_1a	C1	JCVI_18636:740	AT1G60170.1	Scaffold000028	99.11	2206303	1.22	+	(G)	G	S	A	B	B	B	B	B	A	A	B	B	B	B	A	B	B	B	A	A	A	B	A	A	B	A	B	A	A	B	B	B	B	B	B	B	B	A	U
612	B1.13-31C2_1a	C1	JCVI_18636:297	AT1G60170.1	Scaffold000028	99.11	2206303	1.22	+	(T)	Y	T	A	B	B	B	B	B	A	A	B	B	B	B	A	B	B	B	A	A	A	B	A	A	B	A	B	A	A	B	B	B	B	B	U	B	U	A	A
613	B1.13-31C2_1a	C1	JCVI_18636:887	AT1G60170.1	Scaffold000028	99.11	2206303	1.22	+	(C)	Y	C	A	B	B	B	B	B	A	A	B	B	B	B	A	B	B	B	A	A	A	U	A	A	B	A	B	A	A	B	B	U	B	B	U	B	B	A	A
614	B1.13-31C2_1a	C1	JCVI_9517:809	AT1G60200.1	Scaffold000028	96.57	2225931	1.22	+	(G)	S	G	A	B	U	B	B	B	A	A	B	B	B	B	A	B	B	U	A	A	A	B	A	A	U	A	B	A	A	B	B	U	B	U	U	B	B	A	A
615	B1.13-31C2_1a	C1	JCVI_17787:131	AT1G60420.1	Scaffold000028	80	2267995	1.22	+	(C)	Y	C	A	B	B	B	B	B	A	A	B	B	B	B	A	B	B	B	A	A	A	B	A	A	B	A	B	A	A	B	B	B	B	B	U	B	B	U	A
616	B1.13-31C2_1a	C1	JCVI_17787:957	AT1G60420.1	Scaffold000028	80	2267995	1.22	+	(C)	C	Y	A	B	B	B	B	B	A	A	B	B	B	B	A	B	B	B	A	U	A	B	A	A	B	A	B	A	A	B	B	B	B	B	B	B	B	U	A
617	B1.13-31C2_1a	C1	JCVI_17787:78	AT1G60420.1	Scaffold000028	80	2267995	1.22	+	(A)	A	R	A	B	B	B	B	B	A	A	B	B	B	B	A	B	B	B	A	U	A	B	A	A	B	A	B	A	A	B	B	B	B	B	B	B	B	A	A
618	B1.13-31C2_1a	C1	JCVI_17787:690	AT1G60420.1	Scaffold000028	80	2267995	1.22	+	(C)	Y	T	A	B	B	B	B	B	U	A	B	B	B	B	A	B	B	B	U	A	U	U	U	U	B	U	B	A	A	B	B	B	B	B	B	B	B	U	U
619	B1.13-31C2_1a	C1	JCVI_17787:673	AT1G60420.1	Scaffold000028	80	2267995	1.22	+	(G)	G	S	A	B	B	B	B	B	A	U	U	U	U	B	U	B	U	B	A	B	A	B	A	A	B	A	U	U	U	U	U	B	U	B	U	B	B	A	A
620	B1.13-31C2_1a	C1	JCVI_17063:184	AT1G60600.1	Scaffold000028	86.35	2623455	1.22	unknown	(G)	G	C	A	B	B	B	B	B	A	A	B	B	B	B	A	B	B	B	A	A	A	B	A	A	B	A	B	A	A	B	B	B	B	B	B	B	B	A	A
621	B1.13-31C2_1a	C1	JCVI_17063:187	AT1G60600.1	Scaffold000028	86.35	2623455	1.22	unknown	(A)	A	C	A	B	B	B	B	B	A	A	B	B	B	B	A	B	B	B	A	A	A	B	A	A	B	A	B	A	A	B	B	B	B	B	B	B	B	A	A
622	B1.13-31C2_1a	C1	EE467778:52		Scaffold000184	90.27	443462	1.27	-	(G)	T	G	A	B	B	B	B	B	A	A	U	B	B	B	A	B	B	U	A	A	A	B	A	A	U	A	B	A	A	B	B	B	B	B	B	B	B	A	A
623	B1.13-31C2_1a	C1	JCVI_38592:278	AT1G61660.1	Scaffold000184	96.98	513830	1.27	-	(G)	G	R	A	B	B	B	B	B		A					A	B		B		A		B			B			A	U	B				B		B
624	B1.13-31C2_1a	C1	JCVI_38592:118	AT1G61660.1	Scaffold000184	96.98	513830	1.27	-	(G)	G	R	A	B	B	B	B	B		U					A	B		A		A		B			B			U	U	B				B		B
625	B1.13-31C2_1a	C1	JCVI_25920:798	AT1G61660.1	Scaffold000184	97.48	515908	1.27	-	(G)	G	R	A	B	B	B	B	B	U	A	B	B	B	B	U	B	B	B	A	A	U	B	U	U	B	A	B	U	U	B	B	U	B	B	B	B	B	U	U
626	B1.13-31C2_1a	C1	JCVI_7848:582	AT1G61690.1	Scaffold000184	97.89	668701	1.27	-	(T)	T	K	A	B	B	B	U	B		U					A	B		B		A		U			B			U	U	B				B		B
627	B1.13-31C2_1a	C1	JCVI_14378:536	AT1G61770.1	Scaffold000184	90.58	798430	1.27	-	(G)	K	G	A	B	B	B	B	B	A	A	B	B	B	B	A	B	B	B	A	A	A	B	A	A	B	A	B	A	A	B	B	B	B	B	B	B	B	A	A
628	B1.13-31C2_1a	C1	JCVI_14378:1053	AT1G61770.1	Scaffold000184	90.58	798430	1.27	-	(A)	A	R	A	B	B	B	B	B	U	A	B	B	B	B	A	B	B	B	U	A	A	U	U	A	B	U	B	A	U	B	B	U	B	B	B	B	B	U	U
558	B1.13-31C2_1a	C1	JCVI_17536:1599	AT5G35210.2	Scaffold000239	94.62	375258	1.24	unknown	(G)	R	G	A	B	B	B	B	B	A	A	U	B	B	B	A	B	B	B	A	A	A	B	A	A	B	A	B	A	A	B	B	U	U	B	B	B	B	A	A
559	B1.13-31C2_1a	C1	JCVI_17536:1636	AT5G35210.2	Scaffold000239	94.62	375258	1.24	unknown	(C)	C	Y	A	B	B	B	B	B	A	A	B	B	B	B	A	B	B	B	A	A	A	B	U	A	B	A	B	A	A	B	B	B	B	B	B	B	B	U	U
560	B1.13-31C2_1a	C1	JCVI_17536:380	AT5G35210.2	Scaffold000239	94.62	375258	1.24	unknown	(C)	M	C	A	B	U	U	B	B	A	A	U	U	U	U	A	B	B	B	A	A	A	B	A	A	B	A	U	A	A	B	U	U	U	B	U	B	U	A	A
523	B1.13-31C2_1a	C1	JCVI_28997:305	AT3G50900.1	Scaffold000060	96.57	1214395	9.05	unknown	(G)	G	R	A	B	B	B	B	B	A	A	B	B	B	B	A	B	B	B	A	U	A	B	A	A	B	A	B	A	A	B	B	B	B	B	B	B	B	U	U
513	B1.13-31C2_1a	C1	JCVI_8691:121	AT3G51000.1	Scaffold000058	95.86	1066318	5.16	unknown	(G)	K	G	A	B	B	B	U	U	A	A	U	U	U	B	A	B	U	U	B	A	A	B	A	A	U	A	U	A	A	B	B	U	U	B	U	B	U	A	A
514	B1.13-31C2_1a	C1	JCVI_22136:860	AT3G50660.1	Scaffold000058	97.38	1387780	5.16	unknown	(G)	A	R	A	B	B	B	B	B	A	A	B	B	B	U	A	B	U	B	A	U	U	U	A	A	B	A	B	U	U	B	B	B	B	B	B	B	B	U	A
515	B1.13-31C2_1a	C1	JCVI_8170:77		Scaffold000058	99.57	1577404	5.16	unknown	(A)	C	A	A	B	B	B	B	B	A	A	B	B	B	B	A	B	B	B	A	A	A	B	A	A	B	A	B	A	A	B	B	B	B	B	B	B	B	A	A
516	B1.13-31C2_1a	C1	JCVI_36297:204		Scaffold000058	100	1578041	5.16	unknown	(T)	C	T	A	B	B	B	B	B	A	A	U	B	B	B	A	B	B	B	A	U	A	B	A	A	B	U	B	A	A	B	B	B	B	B	B	B	B	A	U
524	B1.13-31C2_1a	C1	JCVI_31945:395	AT3G48870.1	Scaffold000361	92.43	242158	1.31	+	(C)	C	Y	A	B	B	B	U	B	A	U	B	B	B	B	U	B	B	B	A	A	A	B	A	A	U	A	B	U	A	B	B	B	B	B	B	B	B	U	U
525	B1.13-31C2_1a	C1	JCVI_31945:89	AT3G48870.1	Scaffold000361	92.43	242158	1.31	+	(G)	G	R	A	B	B	B	B	B	A	U	B	B	B	B	U	B	B	B	A	A	A	B	A	A	B	A	B	U	U	B	B	B	B	B	B	B	B	U	A
526	B1.13-31C2_1a	C1	EV075897:160	AT3G48870.1	Scaffold000361	90.11	242184	1.31	+	(C)	A	C	A	B	B	B	B	B	A	A	B	B	B	B	A	B	B	B	A	A	A	B	A	A	B	A	B	A	A	B	B	B	B	B	B	B	B	A	A
527	B1.13-31C2_1a	C1	JCVI_7459:473	AT3G47650.1	Scaffold000137	96.01	362595	1.12	-	(C)	C	Y	A	B	B	B	B	B	A	A	B	B	B	B	A	B	B	B	A	A	A	B	A	A	B	A	B	A	A	B	B	B	B	B	B	B	B	A	A
528	B1.13-31C2_1a	C1	JCVI_7459:207	AT3G47650.1	Scaffold000137	96.01	362595	1.12	-	(T)	Y	T	A	B	B	B	B	B	A	A	B	B	B	B	A	B	B	B	A	A	A	B	A	A	B	A	B	A	A	B	B	B	B	B	B	B	B	A	A
529	B1.13-31C2_1a	C1	JCVI_7459:60	AT3G47650.1	Scaffold000137	96.01	362595	1.12	-	(G)	R	G	A	B	U	B	B	B	A	A	B	B	B	B	A	B	B	B	A	A	A	A	A	A	B	A	B	A	A	B	B	B	B	B	B	B	B	A	A
530	B1.13-31C2_1a	C1	ES967556:632	AT4G17610.1	Scaffold000137	95.91	391208	1.12	-	(A)	G	A	A	B	B	B	B	B	A	A	B	B	B	B	A	B	B	B	A	A	A	B	A	A	B	A	B	A	A	B	B	B	B	B	B	B	B	U	U
531	B1.13-31C2_1a	C1	ES967556:212	AT4G17610.1	Scaffold000137	95.91	391208	1.12	-	(A)	G	A	A	B	B	B	B	B	A	A	B	B	B	B	A	B	B	B	A	A	A	B	A	A	B	A	B	A	A	B	B	U	B	B	B	B	B	U	A
532	B1.13-31C2_1a	C1	JCVI_39022:163	AT1G36380.1	Scaffold000137	96.78	700179	1.12	-	(G)	G	K	A	B	B	B	B	B	A	A	B	B	B	B	U	B	B	B	A	A	A	B	A	A	B	A	B	U	U	B	B	B	B	B	B	B	B	U	U
533	B1.13-31C2_1a	C1	JCVI_25696:138	AT4G16650.1	Scaffold000137	96.53	881269	1.12	-	(A)	C	A	A	B	B	B	B	B	A	U	B	B	B	B	A	B	B	B	A	A	A	B	A	A	B	A	B	A	A	B	B	B	B	B	B	B	B	A	A
534	B1.13-31C2_1a	C1	JCVI_3532:237	AT3G46780.1	Scaffold000137	96.46	906205	1.12	-	(A)	M	A	A	B	B	B	B	B	A	A	B	B	B	B	A	B	B	B	A	A	A	B	A	A	B	A	B	A	A	B	B	B	B	B	B	B	B	A	A
535	B1.13-31C2_1a	C1	JCVI_18807:454	AT3G46740.1	Scaffold000137	92.46	987153	1.12	-	(G)	G	T	A	B	B	B	B	B	A	A	B	B	B	B	A	B	B	B	A	A	A	B	A	A	B	A	B	A	A	B	B	B	B	B	B	B	B	A	A
536	B1.13-31C2_1a	C1	JCVI_1097:467	AT3G46600.1	Scaffold000137	98.74	1125447	1.12	-	(C)	M	C	A	B	B	B	B	B	A	A	B	B	B	B	A	B	B	B	A	A	A	A	A	A	U	A	B	A	A	B	B	B	B	B	B	B	B	A	U
537	B1.13-31C2_1a	C1	JCVI_1097:312	AT3G46600.1	Scaffold000137	98.74	1125447	1.12	-	(T)	C	Y	A	B	B	B	B	B	A	A	B	B	B	B	A	B	B	B	A	U	A	B	A	A	B	A	B	A	A	B	B	B	B	B	B	B	B	U	U
538	B1.13-31C2_1a	C1	JCVI_4831:543	AT3G46600.3	Scaffold000137	89.51	1126687	1.12	-	(G)	A	G	A	B	B	B	B	B	A	A	B	B	B	B	A	B	B	B	A	U	A	B	A	A	B	A	B	A	A	B	B	B	B	B	B	B	B	A	A
539	B1.13-31C2_1a	C1	JCVI_4831:695	AT3G46600.3	Scaffold000137	89.51	1126687	1.12	-	(C)	Y	C	A	B	B	U	B	U	A	A	U	B	U	B	A	U	B	U	A	A	A	B	A	A	U	A	B	A	A	U	B	U	B	B	B	B	U	A	A
540	B1.13-31C2_1a	C1	JCVI_7803:618	AT3G46510.1	Scaffold000137	87.56	1254170	1.12	-	(C)	Y	C	A	B	B	B	B	B	A	A	B	B	B	B	A	B	B	B	A	A	A	B	A	A	B	A	B	A	A	B	B	U	B	B	B	B	B	A	A
541	B1.13-31C2_1a	C1	JCVI_7803:577	AT3G46510.1	Scaffold000137	87.56	1254170	1.12	-	(A)	R	A	A	B	B	B	B	B	A	A	B	B	B	B	A	B	B	U	A	A	A	B	A	A	B	A	U	A	A	B	B	U	B	B	B	B	B	A	A
542	B1.13-31C2_1a	C1	JCVI_7803:832	AT3G46510.1	Scaffold000137	87.56	1254170	1.12	-	(T)	T	Y	A	B	B	B	B	B	A	A	B	B	B	B	A	B	B	B	A	A	U	B	A	U	B	A	B	A	A	B	B	B	B	B	B	B	B	U	U
543	B1.13-31C2_1a	C1	JCVI_7803:431	AT3G46510.1	Scaffold000137	87.56	1254170	1.12	-	(G)	S	G	A	B	B	B	B	B	A	A	U	B	U	B	A	U	B	B	A	A	A	U	A	A	U	A	U	A	A	B	B	U	U	B	U	B	B	A	A
544	B1.13-31C2_1a	C1	JCVI_7803:1045	AT3G46510.1	Scaffold000137	87.56	1254170	1.12	-	(T)	Y	T	A	B	B	B	B	B	A	A	B	B	B	B	A	B	B	B	A	A	A	B	A	A	U	A	B	A	A	B	B	U	U	B	B	B	U	A	A
545	B1.13-31C2_1a	C1	JCVI_38908:80	AT3G46440.1	Scaffold000354	92.71	202840			(C)	A	C	A	B	B	B	B	B	A	A	B	B	B	B	A	B	B	B	A	A	A	B	A	A	B	A	B	A	A	B	B	B	B	B	B	B	B	A	A
546	B1.13-31C2_1a	C1	JCVI_38908:50	AT3G46440.1	Scaffold000354	92.71	202840			(A)	T	A	A	B	B	B	B	B	A	A	B	B	B	B	B	B	B	B	A	A	A	B	A	A	B	A	B	A	A	B	B	B	B	B	B	B	B	U	A
547	B1.13-31C2_1a	C1	JCVI_38908:406	AT3G46440.1	Scaffold000354	92.71	202840			(C)	T	C	A	B	B	B	B	B	A	A	B	B	B	B	A	B	B	B	A	A	A	U	A	A	B	A	B	A	A	B	B	B	B	B	B	B	B	A	A
548	B1.13-31C2_1a	C1	JCVI_7725:1299	AT3G46290.1	Scaffold000354	97.57	111685			(T)	T	G	A	B	B	B	U	B	A	A	B	B	B	B	A	B	B	B	A	A	A	U	A	A	B	A	B	A	A	B	B	U	B	B	B	B	B	A	A
549	B1.13-31C2_1a	C1	JCVI_7725:920	AT3G46290.1	Scaffold000354	97.57	111685			(G)	K	G	A	B	B	B	B	B	A	A	U	U	B	B	A	B	B	B	A	A	A	B	A	A	B	A	B	A	A	B	B	U	U	B	U	B	U	A	A
550	B1.13-31C2_1a	C1	JCVI_7725:1099	AT3G46290.1	Scaffold000354	97.57	111685			(A)	W	A	A	B	B	B	B	B		U					A	B		B		U		U			U			A	A	B				B		B
551	B1.13-31C2_1a	C1	AM390515:75	AT3G45850.1	Scaffold000337	71.26	309430	1.2	+	(G)	G	R	A	B	B	B	B	B	A	A	B	B	B	B	A	B	B	B	A	B	A	B	A	A	B	A	B	A	A	B	B	B	B	B	B	B	B	U	U
552	B1.13-31C2_1a	C1	AM390515:311	AT3G45850.1	Scaffold000337	71.26	309430	1.2	+	(T)	A	W	A	B	B	B	B	B	A	A	B	B	B	B	A	B	B	B	A	U	A	B	A	A	B	A	B	A	A	B	B	B	B	B	B	B	B	A	A
553	B1.13-31C2_1a	C1	AM390515:388	AT3G45850.1	Scaffold000337	71.26	309430	1.2	+	(T)	Y	T	A	B	B	B	B	B	A	A	B	B	B	B	A	B	B	U	A	A	A	B	A	A	B	A	B	A	A	B	B	B	B	B	B	B	B	A	A
554	B1.13-31C2_1a	C1	AM390515:187	AT3G45850.1	Scaffold000337	71.26	309430	1.2	+	(T)	A	W	A	B	B	B	B	B	A	U	B	B	B	B	A	B	B	B	A	A	A	B	A	A	B	A	B	A	A	B	B	B	B	B	B	B	B	U	U
555	B1.13-31C2_1a	C1	JCVI_40809:160	AT3G45850.1	Scaffold000337	79.23	310499	1.2	+	(G)	A	G	A	B	B	B	B	B	A	A	B	B	B	B	A	B	B	B	A	U	A	B	A	A	B	A	B	A	A	B	B	B	B	B	B	B	B	A	A
556	B1.13-31C2_1a	C1	JCVI_13056:35	AT3G45850.1	Scaffold000337	80.75	310499	1.2	+	(G)	G	K	A	B	B	B	B	B	A	A	B	B	B	B	U	B	B	B	A	A	A	B	A	A	B	A	B	A	A	B	B	B	B	B	B	B	B	U	U
557	B1.13-31C2_1a	C1	JCVI_3308:641	AT3G45770.1	Scaffold000337	97.99	343605	1.2	+	(G)	G	R	A	B	B	B	B	U	U	A	B	B	B	B	U	B	B	B	U	A	A	B	A	U	B	U	B	U	U	U	B	B	B	B	B	B	B	U	U
629	B1.13-31C2_2a	C1	JCVI_8661:498	AT2G31670.1	Scaffold000069	90.09	595594	5.56	+	(A)	T	A	A	B	B	B	B	B	A	A	B	B	B	B	A	B	B	B	A	U	A	B	A	A	B	A	B	A	A	B	B	B	B	B	B	B	B	A	A
630	B1.13-31C2_2a	C1	JCVI_8661:405	AT2G31670.1	Scaffold000069	90.09	595594	5.56	+	(A)	G	R	A	B	B	B	B	B	A	A	B	B	B	B	A	B	B	B	U	B	A	B	U	A	B	U	B	U	U	B	B	A	B	B	B	B	B	U	U
631	B1.13-31C2_2a	C1	JCVI_26982:1058	AT3G23710.1	Scaffold000069	99.37	598714	5.56	+	(G)	M	S	A	B	B	B	B	B	A	A	B	B	B	B	A	B	B	B	A	A	A	B	A	A	B	A	B	A	A	B	B	B	B	B	B	B	B	A	A
632	B1.13-31C2_2a	C1	JCVI_26982:981	AT3G23710.1	Scaffold000069	99.37	598714	5.56	+	(A)	W	A	A	B	B	B	U	B	A	A	B	B	B	B	A	B	B	B	A	A	A	B	A	A	B	A	B	U	A	U	B	U	U	U	U	B	U	A	A
633	B1.13-31C2_2a	C1	JCVI_22014:812	AT3G23690.1	Scaffold000069	76.14	645703	5.56	+	(C)	G	S	A	B	B	B	B	B	A	A	B	B	B	B	A	B	B	B	A	A	A	B	A	A	B	A	B	A	U	B	B	B	B	B	B	B	B	U	U
634	B1.13-31C2_2a	C1	JCVI_14846:356	AT3G23640.1	Scaffold000069	97.62	687013	5.56	+	(A)	A	M	A	B	B	B	B	B	A	A	B	B	B	B	A	B	B	B	A	A	A	B	A	A	B	A	B	A	A	B	B	B	B	B	B	B	B	U	A
635	B1.13-31C2_2a	C1	JCVI_14846:691	AT3G23640.1	Scaffold000069	97.62	687013	5.56	+	(G)	G	K	A	B	B	B	B	B	U	A	B	B	B	B	A	B	B	B	U	A	A	B	U	A	B	U	B	A	A	B	U	B	B	B	U	B	B	U	U
636	B1.13-31C2_2a	C1	JCVI_32437:1067	AT3G23640.1	Scaffold000069	80.35	688981	5.56	+	(T)	Y	T	A	B	B	B	B	B	A	A	B	B	B	B	A	B	B	B	A	A	A	B	A	A	B	A	U	A	A	B	B	U	B	B	U	B	B	A	A
637	B1.13-31C2_2a	C1	JCVI_32437:1234	AT3G23640.1	Scaffold000069	80.35	688981	5.56	+	(A)	A	W	A	B	B	B	B	B	A	A	B	B	B	B	A	B	B	B	A	U	A	B	A	A	B	A	B	A	A	B	B	B	B	B	B	B	B	U	U
638	B1.13-31C2_2a	C1	JCVI_32437:1443	AT3G23640.1	Scaffold000069	80.35	688981	5.56	+	(G)	G	R	A	B	B	B	B	B	A	A	B	B	B	B	A	B	B	B	A	U	A	B	A	A	B	A	B	A	A	B	B	B	B	B	B	B	B	A	A
639	B1.13-31C2_2a	C1	JCVI_32437:902	AT3G23640.1	Scaffold000069	80.35	688981	5.56	+	(C)	C	Y	A	B	B	B	B	B	U	A	B	B	B	B	A	B	B	B	U	A	U	B	U	U	B	U	B	A	U	B	B	B	B	B	B	B	B	B	U
640	B1.13-31C2_2a	C1	JCVI_32437:1424	AT3G23640.1	Scaffold000069	80.35	688981	5.56	+	(A)	M	A	A	B	B	B	B	B	A	A	U	U	B	B	A	B	B	U	A	A	A	U	A	A	U	A	B	A	A	B	B	U	B	B	U	B	U	A	A
641	B1.13-31C2_2a	C1	JCVI_32437:1425	AT3G23640.1	Scaffold000069	80.35	688981	5.56	+	(C)	Y	C	A	B	B	B	B	B	A	A	U	U	B	B	A	B	B	U	A	A	A	U	A	A	U	A	B	A	A	B	B	U	B	B	U	B	U	A	A
642	B1.13-31C2_2a	C1	JCVI_28753:720	AT3G23640.1	Scaffold000069	97.45	693815	5.56	+	(G)	G	S	A	B	B	B	B	B	A	A	B	B	B	B	A	B	B	B	A	U	U	B	A	A	B	A	B	A	A	B	B	B	B	B	B	B	B	U	U
643	B1.13-31C2_2a	C1	JCVI_6656:535	AT3G23600.1	Scaffold000069	97.28	892175	5.56	+	(T)	T	Y	A	B	B	B	B	B	A	A	B	B	B	B	A	B	B	B	A	A	A	B	A	A	B	A	B	A	A	B	B	B	B	B	B	B	B	U	A
644	B1.13-31C2_2a	C1	JCVI_6656:628	AT3G23600.1	Scaffold000069	97.28	892175	5.56	+	(C)	C	Y	A	B	B	B	B	B	A	A	B	B	B	B	A	B	B	B	A	A	A	B	A	A	B	A	B	A	A	B	B	B	B	B	B	B	U	U	U
645	B1.13-31C2_2a	C1	JCVI_6656:372	AT3G23600.1	Scaffold000069	97.28	892175	5.56	+	(C)	C	Y	A	B	B	B	B	B	A	A	B	B	B	B	A	B	B	B	A	A	A	B	A	A	B	A	B	A	A	B	B	B	B	B	B	B	B	U	U
646	B1.13-31C2_2a	C1	JCVI_6656:355	AT3G23600.1	Scaffold000069	97.28	892175	5.56	+	(T)	W	A	A	B	B	B	B	B	A	A	B	B	B	B	A	B	B	B	A	A	A	B	A	A	B	A	B	A	A	B	B	B	B	B	B	B	B	A	A
647	B1.13-31C2_2a	C1	JCVI_6656:319	AT3G23600.1	Scaffold000069	97.28	892175	5.56	+	(G)	G	R	A	B	B	B	B	B	A	A	B	B	B	B	A	B	B	B	A	A	A	B	A	A	B	A	B	A	A	B	U	B	B	B	B	B	B	U	U
648	B1.13-31C2_2a	C1	JCVI_6656:331	AT3G23600.1	Scaffold000069	97.28	892175	5.56	+	(C)	Y	C	A	B	B	B	B	B	A	A	B	B	B	B	A	B	B	B	A	A	A	B	A	A	B	A	B	A	A	B	B	B	B	B	B	B	B	A	A
649	B1.13-31C2_2a	C1	JCVI_6656:631	AT3G23600.1	Scaffold000069	97.28	892175	5.56	+	(G)	R	A	A	B	B	B	B	B	A	A	B	B	B	B	A	B	B	B	A	A	A	B	A	A	B	A	B	A	A	B	B	B	B	B	B	B	B	A	A
650	B1.13-31C2_2a	C1	JCVI_6656:240	AT3G23600.1	Scaffold000069	97.28	892175	5.56	+	(A)	A	W	A	B	B	B	B	B	A	U	B	B	B	B	A	B	B	B	A	U	A	B	A	A	B	A	B	U	U	B	B	B	B	B	B	B	B	U	U
651	B1.13-31C2_2a	C1	JCVI_9100:704	AT3G23540.1	Scaffold000069	92.78	1043766	5.56	+	(C)	Y	C	A	B	B	B	B	B	A	A	U	B	B	B	A	B	B	B	A	A	A	B	A	A	B	A	B	A	A	B	U	U	U	B	B	B	U	A	A
652	B1.13-31C2_2a	C1	JCVI_10260:113	AT3G23340.1	Scaffold000069	89.95	1254851	5.56	+	(T)	T	Y	A	B	B	B	B	B	A	A	B	B	B	B	A	B	B	B	A	A	A	B	A	A	B	A	B	A	U	B	B	B	B	B	B	B	B	U	U
653	B1.13-31C2_2a	C1	JCVI_22769:531	AT3G21690.1	Scaffold000101	96.27	142454	1.35	+	(C)	Y	C	A	B	B	B	B	B	A	B	B	B	B	B	A	B	B	B	A	A	A	U	A	A	B	A	B	A	A	B	B	B	B	B	B	B	B	A	A
654	B1.13-31C2_2a	C1	JCVI_15022:60	AT3G21670.1	Scaffold000101	98.73	57716	1.35	+	(T)	A	W	A	B	B	B	B	B	A	A	B	B	B	B	A	B	B	B	U	A	U	B	A	U	B	A	B	A	A	B	B	B	B	B	B	B	B	U	U
655	B1.13-31C2_2a	C1	JCVI_15022:466	AT3G21670.1	Scaffold000101	98.73	57716	1.35	+	(C)	M	C	A	B	B	B	B	B		A					A	B		B		A		B			B			A	A	B				B		B
656	B1.13-31C2_2a	C1	JCVI_15022:492	AT3G21670.1	Scaffold000101	98.73	57716	1.35	+	(C)	S	C	A	B	B	B	B	B		U					A	B		B		A		B			B			A	A	B				B		B
657	B1.13-31C2_2a	C1	AM060217:87		Scaffold000515	99.67	17725			(G)	C	G	A	B	B	B	B	B	A	B	B	B	B	B	A	B	B	B	A	U	A	B	A	A	B	A	B	A	A	B	B	B	B	B	B	B	B	A	A
658	B1.13-31C2_2a	C1	AM060217:171		Scaffold000515	99.67	17725			(G)	C	G	A	B	B	B	B	B	A	A	B	B	B	B	A	B	B	B	A	A	A	B	A	A	U	A	B	A	A	B	B	B	B	B	B	B	B	A	A
659	B1.13-31C2_2a	C1	JCVI_9149:189	AT3G21550.1	Scaffold000515	97.67	54008			(C)	C	Y	A	B	B	B	B	B	A	A	B	B	B	B	U	B	B	B	A	A	A	B	A	A	B	A	B	A	A	B	B	B	B	B	B	B	B	U	A
660	B1.13-31C2_2a	C1	JCVI_11313:165	AT3G21200.1	Scaffold000136	96.57	40869	1.37	+	(A)	W	A	A	B	B	B	B	B	A	A	B	B	B	B	A	B	B	B	A	A	A	B	A	A	B	A	B	A	A	B	B	B	B	B	B	B	B	A	A
661	B1.13-31C2_2a	C1	JCVI_11313:643	AT3G21200.1	Scaffold000136	96.57	40869	1.37	+	(G)	S	G	A	B	B	B	B	B	A	A	B	B	B	B	A	B	B	B	A	A	A	U	A	A	B	A	B	A	A	B	B	B	B	B	B	B	B	A	A
662	B1.13-31C2_2a	C1	JCVI_11313:132	AT3G21200.1	Scaffold000136	96.57	40869	1.37	+	(C)	C	M	A	B	B	B	B	B	A	A	B	B	B	B	U	B	B	B	A	B	A	B	A	A	B	A	B	A	A	B	B	B	B	U	B	B	B	A	A
663	B1.13-31C2_2a	C1	JCVI_6560:491	AT3G21380.1	Scaffold000136	98.76	146247	1.37	unknown	(A)	G	A	A	B	U	B	B	B	U	A	U	U	U	U	A	B	U	B	A	A	U	B	A	A	B	U	U	A	A	B	U	U	U	B	U	B	U	U	U
664	B1.13-31C2_2a	C1	DR697822:458	AT3G21215.1	Scaffold000136	97.48	369911	1.37	unknown	(A)	C	T	A	B	B	B	B	B	A	A	B	B	B	B	A	B	B	B	A	A	A	B	A	A	B	A	B	A	A	B	B	B	B	B	B	B	U	U	U
665	B1.13-31C2_2a	C1	JCVI_20918:650	AT3G21215.1	Scaffold000136	76.07	369911	1.37	unknown	(T)	C	T	A	B	B	B	B	B	A	A	B	B	B	B	A	B	B	B	A	A	A	U	A	A	B	A	B	A	A	B	B	B	B	B	U	B	B	A	A
666	B1.13-31C2_2a	C1	JCVI_4349:1037	AT3G21190.1	Scaffold000136	96.74	393361	1.37	+	(T)	T	Y	A	B	B	B	B	B	A	A	B	B	B	B	A	B	B	B	A	A	A	B	A	A	B	A	B	A	A	B	B	B	B	B	B	B	B	U	A
667	B1.13-31C2_2a	C1	JCVI_4349:696	AT3G21190.1	Scaffold000136	96.74	393361	1.37	+	(A)	M	A	A	B	B	B	B	B	A	A	B	B	B	B	A	B	B	U	A	A	A	B	A	A	B	A	B	A	A	B	B	B	B	B	B	B	B	A	A
668	B1.13-31C2_2a	C1	JCVI_4349:964	AT3G21190.1	Scaffold000136	96.74	393361	1.37	+	(G)	G	K	A	B	B	B	B	B	A	A	B	B	B	B	A	B	B	B	A	A	A	B	A	A	B	A	B	A	A	B	B	B	B	B	B	B	B	A	A
669	B1.13-31C2_2a	C1	JCVI_12331:304	AT3G21175.2	Scaffold000136	97.65	403202	1.37	+	(G)	G	R	A	B	B	B	B	B	A	A	B	B	B	B	A	B	B	B	A	A	A	B	A	A	B	A	B	A	A	B	B	B	B	B	B	B	B	A	A
670	B1.13-31C2_2a	C1	JCVI_12331:268	AT3G21175.2	Scaffold000136	97.65	403202	1.37	+	(G)	G	R	A	B	B	B	B	B	A	A	B	B	B	B	A	B	B	B	A	A	A	B	A	A	B	A	B	A	A	B	B	B	B	B	B	B	B	U	U
671	B1.13-31C2_2a	C1	JCVI_12331:424	AT3G21175.2	Scaffold000136	97.65	403202	1.37	+	(C)	Y	C	A	B	B	B	B	B	A	A	B	B	B	B	A	B	B	B	A	A	A	U	A	A	B	A	B	A	A	B	B	U	B	B	U	B	B	A	A
672	B1.13-31C2_4a	C1	JCVI_3252:550	AT3G19390.1	Scaffold000057	94.47	1609868	1.28	-	(C)	Y	C	A	B	B	B	B	B	A	A	U	U	B	U	A	B	B	U	A	A	B	B	A	A	B	A	U	A	A	B	B	U	B	B	U	B	U	U	A
673	B1.13-31C2_4a	C1	JCVI_18388:396	AT3G19100.1	Scaffold000057	96.6	1424513	1.28	-	(C)	C	S	A	B	B	B	B	B	A	A	B	B	B	B	U	U	B	B	A	A	B	B	A	A	U	A	B	A	A	B	B	B	B	B	B	B	B	U	U
674	B1.13-31C2_4b	C1	JCVI_22842:346	AT3G18780.2	Scaffold000057	86.11	1069551	1.28	-	(A)	A	W	A	B	U	U	B	B	A	A	U	U	B	U	A	B	U	B	A	U	B	B	B	A	B	A	U	A	A	B	B	B	B	B	B	B	U	A	A
675	B1.13-31C2_4b	C1	JCVI_8788:1209	AT3G18750.1	Scaffold000057	96.83	982507	1.28	-	(A)	W	A	A	B	B	B	B	B	A	A	U	U	B	U	A	B	B	U	A	A	B	B	B	A	B	A	B	A	A	B	B	U	U	B	U	B	U	A	U
676	B1.13-31C2_4b	C1	JCVI_34043:453	AT3G18350.1	Scaffold000057	93.07	680350	1.28	-	(A)	A	R	A	B	U	B	B	A		A					A	B		B		B		B			B			A	U	B				B		B
677	B1.13-31C2_4b	C1	JCVI_10732:344	AT3G17210.1	Scaffold000235	82.2	380555	5.42	unknown	(G)	G	R	A	B	B	B	B	B	A	A	B	B	B	B	A	B	B	B	A	U	B	B	B	A	B	A	B	A	A	B	B	B	B	B	B	B	B	A	A
678	B1.13-31C2_4b	C1	JCVI_21129:253	AT3G17000.1	Scaffold000038_back	97.85	2361874	1.36	-	(T)	Y	T	A	B	B	B	B	B	A	A	U	U	B	B	A	B	B	B	A	A	B	B	B	A	B	A	U	A	A	B	B	U	B	B	U	B	U	A	A
679	B1.13-31C2_4b	C1	JCVI_18654:1952	AT3G16630.1	Scaffold000038_back	90.44	2090139	1.36	-	(G)	G	R	A	B	B	B	B	B	A	A	B	B	B	B	A	B	B	B	A	A	B	B	B	A	B	A	B	A	A	B	B	B	B	B	B	B	B	U	U
680	B1.13-31C2_4b	C1	JCVI_18654:1958	AT3G16630.1	Scaffold000038_back	90.44	2090139	1.36	-	(C)	C	S	A	B	B	B	B	B	A	A	B	B	B	B	A	B	B	B	A	A	B	B	B	A	B	A	B	A	A	B	B	B	B	B	B	B	B	U	U
681	B1.13-31C2_4b	C1	JCVI_18654:1175	AT3G16630.1	Scaffold000038_back	90.44	2090139	1.36	-	(A)	R	A	A	B	B	B	B	B	A	A	B	B	B	B	A	B	B	B	A	A	U	B	B	A	B	A	B	A	A	B	B	U	B	B	U	B	U	A	A
682	B1.13-31C2_4b	C1	JCVI_18654:1886	AT3G16630.1	Scaffold000038_back	90.44	2090139	1.36	-	(A)	R	A	A	B	B	B	B	B	A	A	U	B	B	B	B	B	B	B	A	A	B	B	B	A	B	A	B	A	A	B	U	U	U	B	U	B	U	A	A
683	B1.13-31C2_4b	C1	JCVI_18654:950	AT3G16630.1	Scaffold000038_back	90.44	2090139	1.36	-	(A)	A	R	A	B	B	B	B	B	A	A	B	B	B	B	A	B	B	B	A	U	B	B	B	A	B	A	B	A	A	B	B	B	B	B	B	B	B	U	U
684	B1.13-31C2_4b	C1	JCVI_18654:704	AT3G16630.1	Scaffold000038_back	90.44	2090139	1.36	-	(G)	G	R	A	B	B	B	B	B	A	A	B	B	B	B	A	B	B	B	A	U	B	B	B	A	B	A	B	A	A	B	B	B	B	B	B	B	B	U	U
685	B1.13-31C2_4b	C1	JCVI_18654:1909	AT3G16630.1	Scaffold000038_back	90.44	2090139	1.36	-	(A)	A	R	A	B	B	B	B	B	A	A	B	B	B	B	A	B	B	B	A	A	B	B	B	A	B	A	B	A	U	B	B	B	B	B	B	B	B	U	U
686	B1.13-31C2_4b	C1	JCVI_18654:647	AT3G16630.1	Scaffold000038_back	90.44	2090139	1.36	-	(A)	C	M	A	B	B	B	B	B	A	A	B	B	B	B	A	B	B	B	A	U	B	B	B	A	B	A	B	A	A	B	B	B	B	B	B	B	B	U	U
687	B1.13-31C2_4b	C1	JCVI_18654:1199	AT3G16630.1	Scaffold000038_back	90.44	2090139	1.36	-	(T)	T	W	A	B	B	U	B	B	A	A	B	B	B	B	A	B	B	B	A	A	B	B	B	A	B	A	B	A	A	B	B	B	B	B	B	B	B	A	U
688	B1.13-31C2_4b	C1	JCVI_18654:390	AT3G16630.1	Scaffold000038_back	90.44	2090139	1.36	-	(T)	Y	T	A	B	B	B	B	U		A					A	B		B		A		B			B			A	A	B				U		B
689	B1.13-31C2_4b	C1	JCVI_18654:1046	AT3G16630.1	Scaffold000038_back	90.44	2090139	1.36	-	(G)	R	G	A	B	B	B	B	B	A	A	B	U	B	B	A	B	B	B	A	A	B	A	U	A	B	A	U	A	A	B	B	U	B	B	B	B	U	A	A
690	B1.13-31C2_4b	C1	JCVI_18654:476	AT3G16630.1	Scaffold000038_back	90.44	2090139	1.36	-	(A)	A	R	A	B	B	B	B	B	A	A	B	B	B	B	A	B	B	B	A	U	B	B	B	U	B	A	B	A	A	B	B	U	B	B	B	B	B	U	U
691	B1.13-31C2_4b	C1	JCVI_18654:1669	AT3G16630.1	Scaffold000038_back	90.44	2090139	1.36	-	(A)	A	R	A	B	B	B	B	B	A	A	B	B	B	B	A	B	B	B	A	A	B	B	B	A	B	A	B	A	U	B	U	B	B	B	B	B	U	U	U
692	B1.13-31C2_4b	C1	JCVI_2040:675	AT2G33070.1	Scaffold000038_back	99.41	1970831	1.36	-	(G)	A	G	A	B	B	B	B	B	A	A	B	B	B	B	A	B	B	B	A	A	B	B	B	A	B	A	B	A	A	B	B	B	B	B	B	B	B	A	A
693	B1.13-31C2_4b	C1	JCVI_5888:298	AT3G16250.1	Scaffold000038_back	95.09	1873512	1.36	-	(T)	Y	T	A	B	B	B	B	B	A	A	B	B	B	B	A	B	B	B	A	A	B	B	B	A	B	A	B	A	A	B	B	B	B	B	B	B	B	A	A
694	B1.13-31C2_4b	C1	JCVI_5694:269	AT1G24310.1	Scaffold000038_back	99.33	1686345	1.36	-	(C)	M	C	A	B	B	B	B	B	A	A	B	U	B	B	A	B	B	B	A	A	B	B	B	A	U	A	B	A	A	B	B	U	B	B	U	B	B	A	A
695	B1.13-31C2_4b	C1	JCVI_5694:351	AT1G24310.1	Scaffold000038_back	99.33	1686345	1.36	-	(G)	K	G	A	B	U	B	U	B	A	A	B	B	B	B	A	B	B	B	A	A	B	B	B	A	U	A	B	A	A	B	B	U	B	B	U	B	U	A	A
696	B1.13-31C2_4b	C1	JCVI_4736:192	AT1G52360.1	Scaffold000038_back	97.83	1635086	1.36	-	(A)	W	A	A	B	B	B	B	B	A	A	B	B	B	B	A	B	B	B	A	A	B	U	B	A	U	A	B	A	A	B	B	U	B	U	B	B	B	A	A
697	B1.13-31C2_4b	C1	JCVI_3909:548	AT3G15730.1	Scaffold000038_back	94.03	1469796	1.36	-	(C)	C	Y	A	B	B	B	B	B	A	A	B	B	A	B	A	B	B	B	U	A	U	B	B	U	B	A	B	A	A	B	A	U	B	B	U	B	B	U	U
698	B1.13-31C2_4b	C1	JCVI_3909:332	AT3G15730.1	Scaffold000038_back	94.03	1469796	1.36	-	(C)	C	Y	A	B	B	B	B	B	A	A	B	B	B	B	A	B	B	B	A	U	B	B	B	A	B	A	B	A	A	B	B	B	B	B	B	B	B	A	A
699	B1.13-31C2_4b	C1	JCVI_3909:643	AT3G15730.1	Scaffold000038_back	94.03	1469796	1.36	-	(G)	G	R	A	B	B	B	B	B	A	A	B	B	B	B	A	B	B	B	A	A	B	B	B	A	B	A	B	A	A	B	B	B	B	B	B	B	B	A	A
700	B1.13-31C2_4b	C1	JCVI_3909:302	AT3G15730.1	Scaffold000038_back	94.03	1469796	1.36	-	(C)	A	M	A	B	B	B	B	B	A	A	B	B	B	B	A	B	B	B	A	U	B	B	B	A	B	A	B	A	A	B	B	B	B	B	B	B	B	A	A
701	B1.13-31C2_4b	C1	JCVI_3909:341	AT3G15730.1	Scaffold000038_back	94.03	1469796	1.36	-	(C)	T	Y	A	B	B	B	B	B	A	A	B	B	B	B	A	B	B	B	A	U	B	B	B	A	B	A	B	A	A	B	B	B	B	B	B	B	B	A	A
702	B1.13-31C2_4b	C1	JCVI_3909:222	AT3G15730.1	Scaffold000038_back	94.03	1469796	1.36	-	(A)	A	R	A	B	B	B	B	B		U					A	B		B		A		B			B			A	A	B				B		B
703	B1.13-31C2_4b	C1	JCVI_3909:1248	AT3G15730.1	Scaffold000038_back	94.03	1469796	1.36	-	(G)	G	K	A	B	B	B	B	B	A	A	B	B	B	B	U	U	B	B	A	U	A	B	B	A	B	A	B	A	A	B	B	B	B	B	B	B	B	A	A
704	B1.13-31C2_4b	C1	JCVI_3982:254	AT3G15710.1	Scaffold000038_back	85.66	1445410	1.36	-	(G)	G	R	A	B	B	B	B	B	U	A	B	B	B	B	A	B	B	B	U	A	B	B	B	A	B	A	B	A	A	B	U	B	B	B	B	B	B	U	U
705	B1.13-31C2_4b	C1	JCVI_3982:311	AT3G15710.1	Scaffold000038_back	85.66	1445410	1.36	-	(A)	G	R	A	B	B	B	B	B	A	A	B	B	B	B	A	B	B	B	A	B	B	B	B	A	B	A	B	A	A	B	B	B	B	B	B	B	B	A	A
706	B1.13-31C2_4b	C1	JCVI_3982:362	AT3G15710.1	Scaffold000038_back	85.66	1445410	1.36	-	(T)	C	Y	A	B	B	B	B	B	A	A	B	B	B	B	A	B	B	B	A	B	B	B	B	A	B	A	B	A	A	B	B	B	B	B	B	B	B	A	A
707	B1.13-31C2_4b	C1	JCVI_3982:428	AT3G15710.1	Scaffold000038_back	85.66	1445410	1.36	-	(C)	A	M	A	B	B	B	B	B	A	U	B	B	B	B	U	B	B	B	A	B	B	B	B	A	B	A	B	A	A	B	B	B	B	B	B	B	B	U	U
708	B1.13-31C2_4b	C1	EX089451:412	AT3G15540.1	Scaffold000038_back	99.36	1132765	1.36	-	(G)	G	R	A	B	B	B	B	B	A	U	B	B	B	B	U	B	B	B	U	U	B	U	B	A	B	A	B	A	U	B	B	B	B	B	B	B	B	U	U
709	B1.13-31C2_4b	C1	JCVI_20260:230	AT3G15351.1	Scaffold000206	93.68	785738	3.65	+	(T)	T	W	A	B	B	B	B	B	A	A	B	B	B	B	A	B	B	B	A	U	B	B	B	A	B	A	B	A	A	B	B	B	B	B	B	B	B	U	U
710	B1.13-31C2_4b	C1	JCVI_20260:278	AT3G15351.1	Scaffold000206	93.68	785738	3.65	+	(C)	C	Y	A	B	B	B	B	B	U	A	B	B	B	B	U	B	B	B	U	B	B	B	B	A	B	U	B	A	A	B	B	U	B	B	B	B	B	U	U
711	B1.13-31C2_4b	C1	JCVI_85:410	AT3G16530.1	Scaffold000206	96.81	783545	3.65	+	(C)	C	Y	A	B	B	B	B	B	U	A	B	B	B	B	A	B	B	B	A	B	B	B	B	A	B	A	B	A	A	B	B	B	U	B	B	B	B	A	A
712	B1.13-31C2_4b	C1	JCVI_85:614	AT3G16530.1	Scaffold000206	96.81	783545	3.65	+	(G)	G	R	A	B	B	B	B	B	U	A	B	B	B	B	A	B	B	B	A	U	B	B	B	A	B	A	B	A	A	B	B	B	B	B	B	B	B	A	A
713	B1.13-31C2_4b	C1	JCVI_85:581	AT3G16530.1	Scaffold000206	96.81	783545	3.65	+	(G)	G	R	A	B	B	B	B	B	U	A	B	B	B	B	A	B	B	B	A	U	B	B	B	A	B	A	B	A	A	B	B	B	B	B	B	B	B	A	A
714	B1.13-31C2_4b	C1	JCVI_85:320	AT3G16530.1	Scaffold000206	96.81	783545	3.65	+	(C)	C	M	A	B	B	B	B	B	U	A	B	B	B	B	A	B	U	B	A	A	B	B	B	A	B	A	B	A	A	B	B	B	B	U	B	B	B	A	A
715	B1.13-31C2_4b	C1	JCVI_21023:570	AT1G53090.1	Scaffold000206	99.33	779262	3.65	+	(C)	T	Y	A	B	B	B	B	B	U	A	B	B	U	B	A	B	B	B	U	A	B	B	B	U	B	U	U	A	U	B	B	U	B	B	B	B	B	U	U
716	B1.13-31C2_4b	C1	JCVI_21023:239	AT1G53090.1	Scaffold000206	99.33	779262	3.65	+	(A)	C	M	A	B	B	B	B	B		A					A	B		B		U		B			U			A	A	B				B		B
717	B1.13-31C2_4b	C1	JCVI_38912:121	AT1G53090.1	Scaffold000206	87.37	778393	3.65	+	(A)	A	R	A	B	B	B	B	B		U					A	B		B		A		B			B			A	A	B				B		B
718	B1.13-31C2_4b	C1	JCVI_38912:73	AT1G53090.1	Scaffold000206	87.37	778393	3.65	+	(A)	T	W	A	B	B	B	B	B		A					A	B		B		A		B			B			A	A	B				B		B
719	B1.13-31C2_4b	C1	JCVI_38912:361	AT1G53090.1	Scaffold000206	87.37	778393	3.65	+	(G)	A	R	A	B	U	B	B	B		U					A	B		B		U		B			B			A	A	B				B		B
720	B1.13-31C2_4b	C1	JCVI_38912:97	AT1G53090.1	Scaffold000206	87.37	778393	3.65	+	(A)	G	R	A	B	B	B	B	B	U	U	B	B	B	B	A	B	B	B	U	U	U	B	B	U	B	U	B	U	A	B			B	B	U	B	B	U	U
721	B1.13-31C2_4b	C1	JCVI_6929:387	AT3G15190.1	Scaffold000206	93.27	646185	3.65	+	(T)	G	K	A	B	B	B	B	B	A	A	B	B	B	B	A	B	B	B	A	U	B	B	B	A	B	A	B	A	A	B	B	B	B	B	B	B	B	A	A
722	B1.13-31C2_4b	C1	JCVI_6929:576	AT3G15190.1	Scaffold000206	93.27	646185	3.65	+	(T)	A	W	A	B	B	B	B	B	A	A	B	B	B	B	A	B	B	U	A	B	B	B	B	A	B	A	B	A	A	B	B	B	B	B	B	B	B	A	A
723	B1.13-31C2_6a	C1	JCVI_30882:537	AT3G13750.1	Scaffold000289	84.12	371869	1.39	-	(T)	Y	T	A	B	B	B	B	B	A	A	B	B	B	B	A	B	B	B	A	U	B	B	B	A	B	U	B	A	A	B	A	B	B	B	B	B	A	A	U
724	B1.13-31C2_6a	C1	JCVI_1673:242	AT3G13920.2	Scaffold000289	96.44	215624	1.39	-	(C)	C	Y	A	B	B	B	B	B	A	A	B	B	B	B	A	B	B	B	A	U	B	B	B	A	B	A	B	A	A	B	A	B	B	B	B	B	A	A	A
725	B1.13-31C2_6a	C1	JCVI_40515:466	AT3G13530.1	Scaffold000161	97.05	1138635	1.4	-	(G)	T	G	A	B	B	B	B	B	A	A	B	B	B	B	A	B	B	B	A	A	B	B	B	A	B	A	B	A	A	B	A	B	B	B	B	B	A	U	A
726	B1.13-31C2_6a	C1	JCVI_9245:587	AT3G13410.1	Scaffold000161	87.29	1043944	1.4	-	(T)	Y	T	A	B	B	B	U	B	A	A	B	B	B	B	A	B	B	B	A	A	B	U	B	A	B	A	B	A	A	B	A	B	B	B	B	B	A	A	A
727	B1.13-31C2_7a	C1	EV103062:595	AT3G13360.1	Scaffold000161	98.42	1014002	1.4	-	(G)	C	G	A	B	B	B	B	B	A	A	B	B	B	B	A	B	B	B	A	A	B	B	B	A	B	A	B	A	A	B	A	B	B	B	B	B	A	A	A
728	B1.13-31C2_7a	C1	EV103062:53	AT3G13360.1	Scaffold000161	98.42	1014002	1.4	-	(C)	T	C	A	B	B	B	B	B	A	A	B	B	B	B	A	B	B	B	A	A	B	U	B	A	B	A	B	A	A	B	A	U	B	B	B	B	A	A	A
729	B1.13-31C2_7a	C1	EV103062:439	AT3G13360.1	Scaffold000161	98.42	1014002	1.4	-	(T)	A	T	A	B	B	B	B	B	A	A	B	B	B	B	A	B	B	B	A	U	B	U	B	A	B	A	B	A	A	B	A	B	B	B	B	B	A	A	A
730	B1.13-31C2_7a	C1	EV103062:447	AT3G13360.1	Scaffold000161	98.42	1014002	1.4	-	(C)	A	C	A	B	B	B	B	B	A	A	B	B	B	B	A	B	B	B	A	U	B	U	B	A	B	A	B	A	A	B	A	B	B	B	B	B	A	A	A
731	B1.13-31C2_7a	C1	EV103062:266	AT3G13360.1	Scaffold000161	98.42	1014002	1.4	-	(C)	T	C	A	B	B	B	B	B	A	A	B	B	B	B	A	B	B	B	A	A	B	U	B	A	B	A	B	A	A	B	A	B	B	B	B	U	A	A	A
732	B1.13-31C2_7a	C1	JCVI_31580:501	AT3G13225.1	Scaffold000161	74.34	953127	1.4	-	(C)	C	Y	A	B	B	B	B	B	U	A	B	B	B	B	A	B	B	B	U	A	B	B	B	U	B	A	B	U	U	B	A	B	B	B	B	B	U	U	U
733	B1.13-31C2_7a	C1	JCVI_31580:508	AT3G13225.1	Scaffold000161	74.34	953127	1.4	-	(C)	C	S	A	B	B	B	B	B		A					A	B		B		A		B			B			U	U	B				B		B
734	B1.13-31C2_7a	C1	JCVI_35252:259	AT3G13224.2	Scaffold000161	74.34	941710	1.4	-	(A)	W	A	A	B	B	U	B	B		A					A	B		U		A		U			B			A	A	B				B		B
735	B1.13-31C2_7a	C1	JCVI_14816:1036	AT3G12480.1	Scaffold000263	98.71	447314	1.41	-	(T)	A	T	A	B	B	B	B	B	A	A	B	B	B	B	A	B	B	B	A	U	B	B	B	A	B	A	B	A	A	B	A	B	B	B	U	B	U	U	U
736	B1.13-31C2_7a	C1	JCVI_14816:1067	AT3G12480.1	Scaffold000263	98.71	447314	1.41	-	(C)	T	C	A	B	B	B	B	B	A	A	B	B	B	B	A	B	B	B	A	U	B	B	B	A	B	A	B	A	A	B	A	B	B	B	A	B	U	U	U
737	B1.13-31C2_7a	C1	JCVI_1358:581	AT3G12390.1	Scaffold000263	96.38	414846	1.41	-	(G)	S	G	A	B	U	B	B	B	A	A	B	B	B	B	A	B	B	B	A	A	B	B	B	A	B	A	B	A	A	B	A	B	B	B	B	B	A	A	A
738	B1.13-31C2_7a	C1	JCVI_1358:551	AT3G12390.1	Scaffold000263	96.38	414846	1.41	-	(T)	Y	T	A	B	B	B	B	U	A	A	B	B	B	B	A	B	B	B	A	A	B	B	B	A	B	A	B	A	A	B	A	B	B	B	B	B	A	A	A
739	B1.13-31C2_7b	C1	JCVI_34926:343	AT3G12200.1	Scaffold000263	97.84	311957	1.41	unknown	(A)	G	A	A	B	B	B	B	B	A	A	B	B	B	B	A	B	B	B	A	A	B	B	B	A	B	A	B	A	A	B	A	B	B	B	B	B	A	A	A
740	B1.13-31C2_7b	C1	JCVI_34926:302	AT3G12200.1	Scaffold000263	97.84	311957	1.41	unknown	(T)	A	T	A	B	B	B	B	B	A	A	B	B	B	B	A	B	B	B	A	U	B	B	B	A	B	A	B	A	A	B	A	B	B	B	B	B	A	A	A
741	B1.13-31C2_7b	C1	JCVI_34926:375	AT3G12200.1	Scaffold000263	97.84	311957	1.41	-	(C)	Y	C	A	B	B	B	B	B	A	A	B	B	B	B	A	B	B	B	U	A	B	B	B	A	B	A	B	A	A	B	A	B	B	B	B	B	A	A	A
742	B1.13-31C2_7b	C1	JCVI_33323:263	AT3G11770.1	Scaffold000263	95.75	127259	1.41	unknown	(C)	G	C	A	B	B	B	U	B	A	A	B	B	B	B	A	B	B	B	A	A	B	B	B	A	B	A	B	A	A	B	A	B	B	B	B	B	A	A	A
743	B1.13-31C2_7b	C1	JCVI_33323:547	AT3G11770.1	Scaffold000263	95.75	127259	1.41	-	(T)	T	Y	A	B	B	B	B	B	U	A	B	B	B	B	A	B	B	B	A	A	B	B	B	A	B	A	B	A	A	B	A	U	B	B	B	B	U	U	U
744	B1.13-31C2_8a	C1	EE433718:88	AT3G10870.1	Scaffold000102	89.2	1096765	7.39	unknown	(C)	A	C	A	B	B	B	B	B	U	A	B	B	B	U	A	B	B	U	A	A	B	A	B	A	B	U	B	A	A	U	A	B	U	B	B	B	U	U	U
745	B1.13-31C2_8a	C1	JCVI_11635:169	AT3G10860.1	Scaffold000102	90.2	1093510	7.39	-	(G)	R	G	A	B	B	B	B	B	A	A	U	U	U	U	U	B	U	B	A	A	B	A	U	A	U	A	U	A	A	B	A	U	U	B	U	B	U	A	A
746	B1.13-31C2_8a	C1	JCVI_19697:398	AT3G10810.1	Scaffold000102	93.22	1090342	7.39	unknown	(C)	T	C	A	B	B	B	B	B	A	A	B	B	B	B	A	B	B	B	A	A	B	A	B	A	B	A	B	A	A	B	A	B	B	B	B	B	A	A	A
747	B1.13-31C2_8a	C1	JCVI_19697:89	AT3G10810.1	Scaffold000102	93.22	1090342	7.39	-	(T)	T	Y	A	B	B	B	B	B	A	A	B	B	B	B	U	B	B	B	A	A	B	A	B	A	B	A	B	A	U	B	A	B	B	B	B	B	A	A	U
748	B1.13-31C2_8a	C1	JCVI_33362:732	AT3G10770.1	Scaffold000102	94.77	1068754	7.39	-	(T)	W	T	A	B	B	B	B	U	A	A	U	U	B	B	A	B	B	B	A	A	B	A	U	A	U	A	U	A	A	B	A	U	U	B	U	B	A	A	A
749	B1.13-31C2_8a	C1	JCVI_23836:495	AT3G10770.2	Scaffold000102	98.21	1068151	7.39	unknown	(T)	G	T	A	B	B	B	B	B	A	A	B	B	B	B	A	B	B	B	A	A	B	A	B	A	B	A	B	A	A	B	A	B	B	B	B	B	A	A	A
750	B1.13-31C2_8a	C1	JCVI_37586:803	AT3G10740.1	Scaffold000102	84.84	1049101	7.39	unknown	(T)	A	T	A	B	B	B	B	B	A	A	B	B	B	B	A	B	B	B	A	A	B	A	B	A	B	A	B	A	A	B	A	B	B	B	B	B	A	A	A
751	B1.13-31C2_8a	C1	JCVI_37586:87	AT3G10740.1	Scaffold000102	84.84	1049101	7.39	unknown	(C)	T	C	A	B	B	B	B	B	A	A	B	B	B	B	A	B	B	B	A	A	B	A	B	A	B	A	B	A	A	B	A	B	B	B	B	B	A	A	A
752	B1.13-31C2_8a	C1	JCVI_37586:270	AT3G10740.1	Scaffold000102	84.84	1049101	7.39	-	(G)	A	R	A	B	B	B	B	B	A	A	B	B	B	B	A	B	B	B	A	A	B	A	B	A	B	A	U	A	A	B	A	B	B	B	B	B	A	U	A
753	B1.13-31C2_8b	C1	JCVI_8757:160	AT3G10720.2	Scaffold000102	94.07	984292	7.39	-	(C)	Y	T	A	B	B	B	B	B	A	A	U	U	B	U	A	B	U	B	U	A	U	A	U	A	B	A	U	A	A	B	A	U	U	B	U	B	A	U	U
754	B1.13-31C2_8b	C1	JCVI_1742:945	AT5G04590.1	Scaffold000102	97.36	859038	7.39	-	(T)	Y	T	A	B	B	B	B	B	A	A	B	B	B	B	A	B	B	B	B	A	B	A	B	A	B	A	B	A	A	B	A	B	B	B	B	B	A	A	A
755	B1.13-31C2_8b	C1	JCVI_1742:1395	AT5G04590.1	Scaffold000102	97.36	859038	7.39	-	(T)	Y	T	A	B	B	B	B	B	A	A	B	B	B	B	A	B	B	B	B	A	B	A	B	A	B	A	B	A	A	B	A	B	B	B	B	B	A	A	A
756	B1.13-31C2_8b	C1	JCVI_1742:849	AT5G04590.1	Scaffold000102	97.36	859038	7.39	-	(T)	Y	T	A	B	B	B	B	B	A	A	B	B	B	B	A	B	B	B	B	A	B	A	B	A	B	A	B	A	A	B	A	B	B	B	B	B	A	A	A
757	B1.13-31C2_8b	C1	JCVI_1742:645	AT5G04590.1	Scaffold000102	97.36	859038	7.39	-	(C)	C	Y	A	B	B	B	B	B	A	A	B	B	B	B	A	B	U	B	B	A	B	A	B	A	B	A	B	A	A	B	A	B	U	B	U	B	A	U	A
758	B1.13-31C2_8c	C1	JCVI_18937:172	AT3G10525.1	Scaffold000102	93.68	817138	7.39	-	(G)	R	G	A	B	B	B	B	B	A	A	U	B	B	A	A	U	B	B	B	A	B	A	B	A	B	A	B	A	A	B	A	U	B	B	U	B	A	A	A
759	B1.13-31C2_8c	C1	JCVI_18937:407	AT3G10525.1	Scaffold000102	93.68	817138	7.39	-	(G)	S	G	A	B	B	B	B	B	A	A	B	B	B	A	A	U	B	B	B	A	B	A	B	A	B	A	B	A	A	B	A	U	B	B	U	B	U	A	A
760	B1.13-31C2_8c	C1	JCVI_7605:518	AT3G10410.1	Scaffold000102	91.85	745936	7.39	-	(T)	Y	T	A	B	B	B	B	B		A					A	B		B		A		A			B			A	A	B				B		B
761	B1.13-31C2_8c	C1	JCVI_7605:912	AT3G10410.1	Scaffold000102	91.85	745936	7.39	-	(T)	Y	T	A	B	B	B	B	B	A	A	B	B	B	A	A	B	B	B	B	A	B	A	B	A	B	A	B	A	A	B	A	U	B	B	B	B	A	A	A
762	B1.13-31C2_8c	C1	JCVI_7605:1047	AT3G10410.1	Scaffold000102	91.85	745936	7.39	-	(C)	Y	T	A	B	B	U	B	B	A	A	B	B	B	A	A	B	B	U	B	A	B	A	B	A	B	A	B	B	A	B	A	B	B	B	B	B	A	A	A
763	B1.13-31C2_8c	C1	EV216103:461	AT3G10370.1	Scaffold000102	94.79	733436	7.39	-	(A)	W	A	A	B	B	B	B	B		A					A	B		B		A		A			B			A	A	B				B		B
764	B1.13-31C2_8c	C1	JCVI_22776:416	AT3G10370.1	Scaffold000102	94.01	730858	7.39	-	(A)	R	A	A	B	B	B	B	B	A	A	U	U	U	A	A	B	U	B	U	A	U	A	U	A	U	A	U	A	A	B	A	U	U	B	U	B	A	A	A
765	B1.13-31C2_8c	C1	JCVI_16935:709	AT3G10350.1	Scaffold000102	72.65	727815	7.39	-	(A)	R	A	A	B	B	B	B	B	A	A	B	B	B	A	A	B	B	B	B	A	B	A	B	A	B	A	B	A	A	B	A	U	B	B	U	B	A	A	A
766	B1.13-31C2_8c	C1	JCVI_6463:873	AT3G10300.3	Scaffold000102	97.84	719114	7.39	-	(A)	Y	C	A	B	B	B	B	B	A	A	B	B	B	A	A	B	B	B	B	A	B	A	B	A	B	A	B	A	A	B	A	B	B	B	B	B	A	A	A
767	B1.13-31C2_8c	C1	JCVI_15359:894	AT3G10250.1	Scaffold000102	89.08	709680	7.39	-	(G)	R	A	A	B	U	B	B	B	A	A	U	U	B	A	U	B	B	B	B	A	B	A	B	A	B	A	B	A	A	B	A	U	U	B	U	B	A	A	A
768	B1.13-31C2_8c	C1	JCVI_15359:214	AT3G10250.1	Scaffold000102	89.08	709680	7.39	-	(A)	M	A	A	B	U	B	B	B		A					A	B		B		A		A			U			A	A	B				B		B
769	B1.13-31C2_8c	C1	JCVI_15359:339	AT3G10250.1	Scaffold000102	89.08	709680	7.39	-	(C)	Y	C	A	B	U	B	B	B		A					A	U		B		A		A			U			A	A	B				B		B
770	B1.13-31C2_8c	C1	JCVI_15359:174	AT3G10250.1	Scaffold000102	89.08	709680	7.39	-	(C)	Y	C	A	B	U	B	B	U		A					A	B		U		A		A			U			A	A	B				B		B
771	B1.13-31C2_8c	C1	JCVI_40645:1036	AT3G10160.1	Scaffold000102	95.68	649509	7.39	-	(C)	Y	T	A	B	B	B	B	B	A	A	B	B	B	A	A	B	B	B	B	A	B	A	B	A	B	A	U	A	A	B	A	B	B	B	U	B	A	A	A
772	B1.13-31C2_8c	C1	JCVI_40645:871	AT3G10160.1	Scaffold000102	95.68	649509	7.39	-	(A)	R	G	A	B	B	B	B	B	A	A	B	B	B	A	A	B	B	B	B	A	U	A	B	A	B	A	U	A	A	B	A	U	B	B	B	B	A	A	A
773	B1.13-31C2_8c	C1	JCVI_40645:1396	AT3G10160.1	Scaffold000102	95.68	649509	7.39	-	(T)	K	T	A	B	B	B	B	B	A	A	B	B	B	A	A	B	B	B	B	A	B	A	B	A	B	A	B	A	A	B	A	U	B	B	B	B	A	A	A
774	B1.13-31C2_8c	C1	JCVI_40645:1351	AT3G10160.1	Scaffold000102	95.68	649509	7.39	-	(T)	Y	T	A	B	B	B	B	B	A	A	B	B	U	A	A	B	B	B	U	A	U	A	B	A	B	A	U	A	A	B	A	U	U	B	U	B	A	A	A
775	B1.13-31C2_8c	C1	JCVI_40645:1042	AT3G10160.1	Scaffold000102	95.68	649509	7.39	-	(C)	Y	T	A	B	B	B	B	B	A	A	B	B	B	A	A	B	B	B	B	A	B	A	B	A	B	A	U	A	A	B	A	B	B	B	B	U	A	A	A
776	B1.13-31C2_8c	C1	JCVI_40645:955	AT3G10160.1	Scaffold000102	95.68	649509	7.39	-	(G)	R	A	A	B	B	U	B	B	A	A	B	B	B	A	A	A	B	B	B	A	B	A	B	A	U	A	B	A	A	B	A	A	B	B	U	B	A	A	A
777	B1.13-31C2_8c	C1	JCVI_40645:1666	AT3G10160.1	Scaffold000102	95.68	649509	7.39	-	(T)	Y	T	A	B	U	U	B	B	A	A	U	U	U	A	A	B	U	B	U	A	U	A	B	A	B	A	U	A	A	B	A	U	U	B	U	B	A	U	A
778	B1.13-31C2_8c	C1	JCVI_40645:946	AT3G10160.1	Scaffold000102	95.68	649509	7.39	-	(G)	K	T	A	B	B	U	U	U	A	A	B	B	B	A	A	A	B	B	B	A	B	A	B	A	U	A	B	A	A	B	A	B	B	B	U	B	A	A	A
779	B1.13-31C2_8c	C1	JCVI_28919:1109	AT3G10050.1	Scaffold000102	86.85	612253	7.39	-	(G)	K	G	A	B	B	B	B	B	A	A	B	B	B	A	A	B	B	B	B	A	B	A	B	A	B	A	B	A	A	B	A	B	B	B	B	B	A	A	A
780	B1.13-31C2_8c	C1	JCVI_28919:1118	AT3G10050.1	Scaffold000102	86.85	612253	7.39	-	(A)	M	C	A	B	B	B	B	B	A	A	B	B	B	A	A	B	B	B	B	A	B	A	B	A	B	A	B	A	A	B	A	B	B	B	B	B	A	A	A
781	B1.13-31C2_8c	C1	JCVI_28919:1079	AT3G10050.1	Scaffold000102	86.85	612253	7.39	-	(A)	R	G	A	B	B	B	B	B	A	A	B	B	B	A	A	B	B	U	B	A	B	A	B	A	U	A	B	A	A	B	A	B	B	B	B	B	A	A	A
782	B1.13-31C2_8c	C1	JCVI_28919:1064	AT3G10050.1	Scaffold000102	86.85	612253	7.39	-	(C)	Y	T	A	B	B	B	B	B	A	A	B	B	B	A	A	B	B	B	B	A	B	A	B	A	U	A	B	A	A	U	A	B	B	B	B	B	A	A	A
783	B1.13-31C2_8c	C1	JCVI_28919:467	AT3G10050.1	Scaffold000102	86.85	612253	7.39	-	(C)	Y	C	A	B	B	B	B	U	A	A	B	B	B	A	A	U	B	B	B	A	B	A	B	A	U	A	B	A	A	B	A	U	B	B	B	B	A	A	A
784	B1.13-31C2_8c	C1	JCVI_2690:325	AT3G09840.1	Scaffold000102	97.98	580920	7.39	-	(C)	Y	C	A	B	B	B	B	B	A	A	B	B	B	A	A	B	B	B	B	A	B	A	B	A	B	A	B	A	A	B	A	B	B	B	B	B	A	A	A
785	B1.13-31C2_8c	C1	JCVI_2690:190	AT3G09840.1	Scaffold000102	97.98	580920	7.39	-	(C)	S	C	A	B	B	B	B	B	A	A	B	B	B	A	A	B	B	B	B	A	B	A	B	A	B	A	B	A	A	B	A	B	B	B	B	B	A	A	A
786	B1.13-31C2_8c	C1	JCVI_2690:659	AT3G09840.1	Scaffold000102	97.98	580920	7.39	-	(A)	W	A	A	B	B	B	B	B	A	A	B	B	B	A	A	B	B	B	B	A	B	A	B	A	B	A	B	A	A	B	A	U	B	B	U	B	A	A	A
787	B1.13-31C2_8c	C1	JCVI_29245:588	AT3G09820.1	Scaffold000102	87.64	570649	7.39	-	(A)	W	A	A	B	B	B	B	B	A	A	B	B	B	A	A	B	B	B	B	A	B	A	B	A	B	A	B	A	A	B	A	B	B	B	B	B	A	A	A
788	B1.13-31C2_8c	C1	JCVI_29245:171	AT3G09820.1	Scaffold000102	87.64	570649	7.39	-	(T)	Y	T	A	B	B	B	B	B	A	A	B	B	B	A	A	B	B	U	B	A	B	A	B	A	B	A	B	A	A	B	A	B	B	B	B	B	A	A	A
789	B1.13-31C2_8c	C1	JCVI_29245:657	AT3G09820.1	Scaffold000102	87.64	570649	7.39	-	(T)	Y	T	A	B	B	B	B	B	A	A	B	B	B	A	A	B	B	B	B	A	B	A	B	A	B	A	B	A	A	B	A	B	B	B	U	U	A	A	A
790	B1.13-31C2_8c	C1	JCVI_29953:265	AT3G09770.1	Scaffold000102	86.59	562500	7.39	-	(T)	K	T	A	B	B	B	U	B		A					A	B		U		A		A			B			A	A	B	A	U		B		B
791	B1.13-31C2_8c	C1	JCVI_29953:286	AT3G09770.1	Scaffold000102	86.59	562500	7.39	-	(C)	S	G	A	B	B	B	U	B	A	A	U	U	B	A	A	B	B	U	U	A	U	A	U	A	U	A	U	A	A	B	A	U	U	B	U	B	A	A	U
792	B1.13-31C2_8c	C1	JCVI_10623:436	AT3G09740.1	Scaffold000102	96.68	559633	7.39	-	(G)	G	R	A	B	B	U	B	B	U	A	B	B	B	U	A	B	B	B	B	A	B	A	B	A	B	U	B	A	A	B	U	B	B	B	B	B	U	U	U
793	B1.13-31C2_8c	C1	JCVI_10623:517	AT3G09740.1	Scaffold000102	96.68	559633	7.39	-	(A)	A	M	A	B	B	B	B	B	A	A	B	B	B	A	A	B	B	B	B	A	B	A	B	A	U	A	B	A	A	B	A	U	B	U	U	U	A	U	U
794	B1.13-31C2_8c	C1	JCVI_12597:198	AT3G09735.1	Scaffold000102	92.07	558089	7.39	-	(C)	C	Y	A	B	B	B	B	B	A	A	B	B	B	A	A	B	B	B	B	A	B	A	B	A	B	A	B	A	A	B	A	B	B	B	B	B	A	U	A
795	B1.13-31C2_8c	C1	JCVI_12597:161	AT3G09735.1	Scaffold000102	92.07	558089	7.39	-	(A)	A	R	A	B	B	B	B	B	A	A	B	B	B	A	A	B	B	B	B	A	B	A	B	A	B	A	B	A	U	B	A	U	B	B	B	B	A	U	U
796	B1.13-31C2_8c	C1	JCVI_12597:245	AT3G09735.1	Scaffold000102	92.07	558089	7.39	-	(G)	A	R	A	B	B	B	B	B	A	A	B	B	B	A	A	B	B	B	B	A	B	A	B	A	B	A	B	A	A	B	A	B	B	B	B	B	A	U	U
797	B1.13-31C2_8c	C1	JCVI_28869:175	AT3G09735.1	Scaffold000102	88.21	558088	7.39	unknown	(C)	C	G	A	B	B	B	B	B	A	A	B	B	B	A	A	B	B	B	B	A	B	A	B	A	B	A	B	A	A	B	A	B	B	B	B	B	A	A	A
798	B1.13-31C2_8c	C1	JCVI_27988:707	AT3G09690.1	Scaffold000102	87.44	532740	7.39	-	(T)	K	T	A	B	B	B	B	B	A	A	U	U	U	A	A	B	B	B	U	A	B	B	U	A	B	A	B	A	A	B	A	U	U	B	U	B	A	A	A
799	B1.13-31C2_8c	C1	JCVI_27988:377	AT3G09690.1	Scaffold000102	87.44	532740	7.39	-	(C)	Y	T	A	B	B	B	B	B	A	A	B	B	B	A	A	B	B	B	B	A	B	A	B	A	B	A	B	A	A	B	A	B	B	B	B	B	A	A	A
800	B1.13-31C2_8c	C1	JCVI_27988:614	AT3G09690.1	Scaffold000102	87.44	532740	7.39	-	(T)	Y	T	A	B	B	B	B	B	A	A	B	B	B	A	A	B	B	B	B	A	B	A	U	A	B	A	B	A	A	B	A	U	B	B	U	B	A	A	A
801	B1.13-31C2_8c	C1	JCVI_27988:674	AT3G09690.1	Scaffold000102	87.44	532740	7.39	-	(T)	Y	T	A	B	B	B	B	B	A	A	B	B	B	A	A	B	B	B	B	A	B	A	B	A	B	A	B	A	A	B	A	U	B	B	B	B	A	A	A
802	B1.13-31C2_8c	C1	JCVI_27988:305	AT3G09690.1	Scaffold000102	87.44	532740	7.39	-	(A)	W	T	A	B	B	B	B	B	A	A	U	U	B	A	A	B	B	B	B	A	U	A	U	A	B	A	B	A	A	B	A	U	B	A	U	B	A	U	A
803	B1.13-31C2_8c	C1	JCVI_27988:284	AT3G09690.1	Scaffold000102	87.44	532740	7.39	-	(A)	R	A	A	B	B	B	B	B	A	A	B	B	B	A	A	U	B	B	B	A	B	A	U	A	B	A	B	A	A	B	A	U	B	B	U	B	A	A	A
804	B1.13-31C2_8c	C1	JCVI_27988:244	AT3G09690.1	Scaffold000102	87.44	532740	7.39	-	(A)	R	A	A	B	B	B	B	B	A	A	B	B	B	A	A	U	B	B	B	A	B	A	B	A	B	A	B	A	A	B	A	U	B	B	B	B	A	A	A
805	B1.13-31C2_8c	C1	JCVI_27988:303	AT3G09690.1	Scaffold000102	87.44	532740	7.39	-	(A)	M	C	A	B	B	B	B	B	A	A	U	U	U	A	A	B	B	B	B	A	U	A	U	A	B	A	B	A	A	B	A	U	B	U	U	B	A	U	A
806	B1.13-31C2_8c	C1	JCVI_27988:590	AT3G09690.1	Scaffold000102	87.44	532740	7.39	-	(G)	R	G	A	B	B	B	B	B	A	A	U	U	U	A	A	B	B	B	B	A	B	A	U	A	B	A	U	A	A	B	A	U	U	B	U	B	A	A	A
807	B1.13-31C2_8c	C1	JCVI_38844:305	AT3G09690.1	Scaffold000102	95.32	530579	7.39	-	(T)	W	A	A	B	B	B	B	B	A	A	B	B	U	A	A	B	B	U	B	A	U	A	B	A	B	A	B	A	A	B	A	U	B	B	B	B	A	A	A
808	B1.13-31C2_8c	C1	JCVI_343:712	AT3G09630.1	Scaffold000102	95.81	524175	7.39	unknown	(T)	Y	T	A	B	B	B	U	B		A					A	B		B		A		A			B			A	A	B				B		B
809	B1.13-31C2_8c	C1	JCVI_343:286	AT3G09630.1	Scaffold000102	95.81	524175	7.39	unknown	(C)	Y	C	A	B	B	B	B	B	A	A	B	B	B	A	A	B	B	B	B	A	B	A	B	A	U	A	B	A	A	B	A	B	B	B	B	B	A	A	A
810	B1.13-31C2_8c	C1	JCVI_25345:1170	AT3G09560.2	Scaffold000102	94.35	511066	7.39	-	(T)	Y	C	A	B	B	B	B	B	A	A	U	U	B	A	A	B	U	B	U	A	U	A	U	A	B	A	U	A	A	B	A	U	U	B	U	B	A	A	A
811	B1.13-31C2_8c	C1	JCVI_25345:866	AT3G09560.2	Scaffold000102	94.35	511066	7.39	-	(A)	R	A	A	B	B	B	B	B		A					A	B		B		A		A			U			A	A	B				B		B
812	B1.13-31C2_8c	C1	JCVI_11840:294	AT3G09250.1	Scaffold000102	89.02	318861	7.39	-	(T)	Y	T	A	B	B	B	B	B	A	A	B	B	B	A	A	B	B	B	B	A	B	A	B	A	B	A	B	A	A	B	A	U	B	B	U	B	A	A	A
813	B1.13-31C2_8c	C1	JCVI_11840:272	AT3G09250.1	Scaffold000102	89.02	318861	7.39	-	(T)	Y	C	A	B	B	B	B	B	A	A	B	B	B	A	A	B	B	B	B	A	B	A	B	A	B	A	B	A	A	B	A	U	B	B	U	B	A	A	A
814	B1.13-31C2_8c	C1	CX267652:338	AT3G09230.1	Scaffold000102	87.93	307217	7.39	-	(C)	M	A	A	B	B	B	B	U		A					A	U		U		A		A			U			A	A	B				B		B
815	B1.13-31C2_8c	C1	JCVI_13430:438	AT3G09210.1	Scaffold000102	85.61	305847	7.39	-	(G)	R	G	A	B	B	B	B	B	A	A	B	B	B	A	A	B	B	B	B	A	B	A	B	A	U	A	B	A	A	B	A	B	B	B	B	B	A	A	A
816	B1.13-31C2_8c	C1	JCVI_13430:216	AT3G09210.1	Scaffold000102	85.61	305847	7.39	-	(C)	S	C	A	B	B	B	B	B	A	A	B	B	B	A	A	B	B	B	B	A	B	A	B	A	B	A	B	A	A	B	A	B	B	B	B	B	A	A	A
817	B1.13-31C2_8c	C1	JCVI_13430:219	AT3G09210.1	Scaffold000102	85.61	305847	7.39	-	(A)	R	A	A	B	B	B	B	B	A	A	B	B	B	A	A	B	B	B	B	A	B	A	B	A	B	A	B	A	A	B	A	B	B	B	B	B	A	A	A
818	B1.13-31C2_8c	C1	JCVI_3548:44	AT3G09200.1	Scaffold000102	90.14	302729	7.39	-	(A)	R	A	A	B	B	B	B	B	A	A	B	B	B	A	A	B	B	B	B	A	B	A	B	A	B	A	B	A	A	B	A	B	B	B	B	B	A	A	A
819	B1.13-31C2_8c	C1	JCVI_3548:149	AT3G09200.1	Scaffold000102	90.14	302729	7.39	-	(C)	C	M	A	B	B	B	B	B	A	A	B	B	B	A	A	B	B	B	B	A	B	A	B	A	B	A	B	A	A	B	A	B	B	B	B	B	A	A	A
820	B1.13-31C2_8c	C1	JCVI_3548:256	AT3G09200.1	Scaffold000102	90.14	302729	7.39	-	(G)	S	G	A	B	B	B	B	B	A	A	B	B	B	A	A	B	B	B	B	A	B	A	B	A	B	A	B	A	A	B	A	B	B	B	B	B	A	A	A
821	B1.13-31C2_8c	C1	JCVI_3548:252	AT3G09200.1	Scaffold000102	90.14	302729	7.39	-	(A)	R	A	A	B	B	B	B	B	A	A	B	B	B	A	A	B	B	B	B	A	B	A	B	A	B	A	B	A	A	B	A	B	B	B	B	B	A	A	A
822	B1.13-31C2_8c	C1	JCVI_3548:727	AT3G09200.1	Scaffold000102	90.14	302729	7.39	-	(T)	W	T	A	B	B	B	B	B	A	A	B	B	B	A	A	B	B	B	B	A	B	A	B	A	U	A	B	A	A	B	A	B	B	B	B	U	A	A	A
823	B1.13-31C2_8c	C1	JCVI_18129:754	AT3G08880.1	Scaffold000102	74.46	225128	7.39	unknown	(C)	C	Y	A	B	B	B	B	U		A					A	B		B		A		A			B			U	U	B				B		B
824	B1.13-31C2_9a	C1	JCVI_7677:1336	AT3G08730.1	Scaffold000102	91.4	193079	7.39	-	(G)	R	G	A	B	B	B	A	B		A					A	B		B		A		A			B			A	A	B	A	U		B		B
825	B1.13-31C2_9a	C1	JCVI_19339:553	AT3G08510.1	Scaffold000102	99.43	116066	7.39	-	(C)	Y	C	A	B	B	B	A	B	A	A	B	B	B	A	A	B	B	B	B	A	B	A	B	A	B	A	B	A	A	B	A	B	B	B	B	B	A	A	A
826	B1.13-31C2_9a	C1	JCVI_19339:525	AT3G08510.1	Scaffold000102	99.43	116066	7.39	-	(C)	Y	C	A	B	B	B	A	B	A	A	B	B	B	A	A	B	B	B	B	A	B	A	B	A	B	A	B	A	A	B	A	B	B	B	B	B	A	A	A
827	B1.13-31C2_9a	C1	JCVI_19339:888	AT3G08510.1	Scaffold000102	99.43	116066	7.39	-	(A)	R	A	A	B	B	B	A	B	A	A	B	B	B	A	A	B	B	U	B	A	B	A	B	A	B	A	B	A	A	B	A	B	B	B	B	B	A	A	A
828	B1.13-31C2_9a	C1	JCVI_19339:914	AT3G08510.1	Scaffold000102	99.43	116066	7.39	-	(A)	R	G	A	B	B	B	A	B	A	A	B	B	B	A	A	B	B	U	B	A	B	A	B	A	B	A	B	A	A	B	A	U	B	B	U	B	A	A	A
829	B1.13-31C2_9a	C1	JCVI_19339:246	AT3G08510.1	Scaffold000102	99.43	116066	7.39	-	(G)	R	A	A	B	B	B	A	B	A	A	B	B	B	A	A	B	B	B	B	A	B	A	B	A	U	A	B	A	A	B	A	B	B	B	B	B	A	A	A
830	B1.13-31C2_9a	C1	JCVI_19339:196	AT3G08510.1	Scaffold000102	99.43	116066	7.39	-	(C)	M	C	A	B	B	B	A	B	A	A	B	B	B	A	A	B	B	B	B	A	U	A	B	A	U	A	B	A	A	B	A	B	B	B	B	B	A	A	A
831	B1.13-31C2_9b	C1	JCVI_37305:652	AT3G08020.1	Scaffold000102	96.98	87991	7.39	-	(T)	Y	T	A	B	B	B	A	B	A	A	U	U	U	A	A	B	U	B	U	A	U	A	U	A	B	A	U	A	A	B	A	U	U	B	U	B	A	U	A
832	B1.13-31C2_9b	C1	JCVI_37305:706	AT3G08020.1	Scaffold000102	96.98	87991	7.39	-	(G)	R	G	A	B	B	B	A	B	A	A	B	B	B	A	A	B	B	B	B	A	U	A	B	A	B	A	U	A	A	B	A	U	U	B	U	B	A	A	A
833	B1.13-31C2_9b	C1	JCVI_37305:619	AT3G08020.1	Scaffold000102	96.98	87991	7.39	-	(G)	K	G	A	B	B	B	A	U		A					A	B		B		A		A			B			A	A	B				B		B
834	B1.13-31C2_9b	C1	JCVI_37305:436	AT3G08020.1	Scaffold000102	96.98	87991	7.39	-	(C)	Y	C	A	B	B	B	A	B		A					A	B		B		A		A			B			A	A	B	A	U		B		B
835	B1.13-31C2_9b	C1	JCVI_37305:586	AT3G08020.1	Scaffold000102	96.98	87991	7.39	-	(G)	K	G	A	B	B	B	U	U		A					A	B		B		A		A			B			A	A	B				B		B
836	B1.13-31C2_9b	C1	JCVI_37305:538	AT3G08020.1	Scaffold000102	96.98	87991	7.39	-	(A)	R	G	A	B	B	B	A	B	A	A	U	U	B	A	A	B	B	B	U	A	U	A	U	A	U	A	U	A	A	B	A	U	U	B	U	B	A	U	A
837	B1.13-31C2_9b	C1	JCVI_37305:511	AT3G08020.1	Scaffold000102	96.98	87991	7.39	-	(C)	Y	C	A	B	B	B	A	B	A	A	U	U	B	A	A	B	B	B	U	A	U	A	U	A	U	A	U	A	A	B	A	U	U	B	U	B	A	A	A
838	B1.13-31C2_9b	C1	JCVI_37305:523	AT3G08020.1	Scaffold000102	96.98	87991	7.39	-	(A)	M	C	A	B	B	U	A	B	A	A	U	U	B	A	A	B	B	B	U	A	U	A	U	A	U	A	U	A	A	B			U	B	U	B	A	A	U
839	B1.13-31C2_9b	C1	JCVI_37305:910	AT3G08020.1	Scaffold000102	96.98	87991	7.39	-	(T)	Y	T	A	B	B	B	A	B	A	A	B	U	B	A	U	B	B	B	U	A	U	A	B	A	B	A	U	A	U	U	A	A	U	B	U	B	A	A	A
840	B1.13-31C2_9b	C1	JCVI_5870:142	AT3G08020.1	Scaffold000102	91.65	85298	7.39	-	(G)	R	G	A	B	B	B	A	B		A					A	B		B		A		A			B			A	A	B				B		B
841	B1.13-31C2_9b	C1	JCVI_5870:691	AT3G08020.1	Scaffold000102	91.65	85298	7.39	-	(G)	R	A	A	B	U	B	A	B	A	A	U	U	U	A	A	B	U	B	B	A	U	A	B	A	B	A	B	A	A	B	A	U	U	B	U	B	A	A	A
842	B1.13-31C2_9b	C1	AM388140:535	AT3G08020.1	Scaffold000102	95.26	84828	7.39	-	(T)	K	T	A	B	B	B	A	B		A					A	B		B		A		A			B			A	A	B				B		B
843	B1.13-31C2_9b	C1	JCVI_7187:946	AT3G07950.1	Scaffold000102	93.04	60975	7.39	-	(T)	Y	T	A	B	B	B	A	B	A	A	B	B	B	A	A	B	B	B	B	A	B	A	B	A	B	A	B	A	A	B	A	B	B	U	B	B	A	A	A
844	B1.13-31C2_9b	C1	JCVI_7187:1012	AT3G07950.1	Scaffold000102	93.04	60975	7.39	-	(A)	R	A	A	B	B	B	A	B	A	A	B	B	B	A	A	B	B	B	B	A	B	A	B	A	B	A	B	A	A	B	A	U	B	B	U	B	A	A	A
845	B1.13-31C2_9b	C1	JCVI_27497:169	AT3G07940.1	Scaffold000102	96.25	38899	7.39	-	(T)	T	Y	A	B	B	B	U	B	U	A	B	B	B	A	A	B	B	B	B	A	B	A	B	A	B	A	B	A	U	B	U	B	U	B	B	B	U	U	U
846	B1.13-31C2_9b	C1	JCVI_20571:493	AT3G07940.1	Scaffold000102	84.68	36745	7.39	-	(T)	T	Y	A	B	B	B	U	B		A					A	B		B		A		A			B			A	A	B				B		B
847	B1.13-31C3_2a	C1	JCVI_18375:736	AT3G07790.1	Scaffold000251_front	94.76	389542	1.47	unknown	(G)	R	G	A	B	B	B	A	U	A	B	U	U	U	A	A	B	U	A	U	A	B	A	U	A	B	A	B	A	A	B	A	U	U	B	U	B	A	A	U
848	B1.13-31C3_2a	C1	JCVI_26726:661	AT3G07790.1	Scaffold000251_front	95.32	388896	1.47	unknown	(T)	Y	C	A	B	B	B	U	U	A	B	U	U	B	A	A	B	B	B	B	A	B	A	B	A	B	A	B	A	A	B	A	U	B	B	U	B	A	A	A
849	B1.13-31C3_2a	C1	EV181669:114	AT3G07780.1	Scaffold000251_front	96.07	381981	1.47	unknown	(A)	A	G	A	B	B	B	U	B	A	U	B	B	B	A	A	B	B	B	B	A	B	A	B	A	B	A	B	A	A	B	A	B	B	B	B	B	A	A	A
850	B1.13-31C3_2a	C1	JCVI_10275:922	AT3G07780.1	Scaffold000251_front	92.5	380108	1.47	unknown	(A)	R	A	A	B	B	B	A	B	A	B	B	B	B	A	A	B	B	B	B	A	B	A	B	A	B	A	B	A	A	B	A	U	U	B	B	B	A	A	A
851	B1.13-31C3_2a	C1	JCVI_10275:1571	AT3G07780.1	Scaffold000251_front	92.5	380108	1.47	unknown	(G)	R	G	A	B	B	B	A	B	A	B	B	B	B	A	A	B	B	B	B	A	B	A	B	A	B	A	B	A	A	B	A	B	B	B	B	B	A	A	A
852	B1.13-31C3_2a	C1	JCVI_10275:1514	AT3G07780.1	Scaffold000251_front	92.5	380108	1.47	unknown	(G)	R	G	A	B	B	B	A	B	A	B	B	B	B	A	A	B	B	B	B	A	B	A	B	A	B	A	B	A	A	B	A	B	B	B	B	B	A	A	A
853	B1.13-31C3_2a	C1	JCVI_10275:1358	AT3G07780.1	Scaffold000251_front	92.5	380108	1.47	unknown	(A)	R	A	A	B	B	B	A	U	A	B	U	U	B	A	A	B	B	B	U	A	B	A	U	A	U	A	B	A	A	B	A	U	U	B	U	B	A	A	A
854	B1.13-31C3_2a	C1	JCVI_10275:1442	AT3G07780.1	Scaffold000251_front	92.5	380108	1.47	unknown	(A)	R	G	A	B	B	B	A	B	A	B	B	B	B	A	A	B	B	U	B	A	B	A	B	A	U	A	B	A	A	B	A	B	B	B	B	B	A	A	A
855	B1.13-31C3_2a	C1	JCVI_17096:77	AT3G07670.1	Scaffold000251_front	97.1	361481	1.47	unknown	(T)	Y	T	A	B	B	B	A	B	A	B	B	B	B	A	A	B	U	B	B	A	B	A	B	A	B	A	B	A	A	B	A	U	U	B	U	B	A	A	A
856	B1.13-31C3_2a	C1	JCVI_17096:54	AT3G07670.1	Scaffold000251_front	97.1	361481	1.47	unknown	(T)	W	T	A	B	B	B	A	B	A	B	B	B	B	A	A	B	U	B	B	A	B	A	B	A	B	A	B	A	A	B	A	U	U	B	U	B	A	A	A
857	B1.13-31C3_2a	C1	JCVI_14712:272	AT3G07670.1	Scaffold000251_front	84.85	353969	1.47	unknown	(C)	Y	C	A	B	B	B	A	B	A	B	B	B	B	A	A	B	B	B	B	A	B	A	B	A	B	A	B	A	A	B	A	B	B	B	B	B	A	A	A
858	B1.13-31C3_2a	C1	JCVI_14712:257	AT3G07670.1	Scaffold000251_front	84.85	353969	1.47	unknown	(A)	M	C	A	B	B	B	A	B	A	B	B	B	B	A	A	B	B	B	B	A	B	A	B	A	B	A	B	A	A	B	A	U	U	B	U	B	A	A	A
859	B1.13-31C3_2a	C1	JCVI_14712:499	AT3G07670.1	Scaffold000251_front	84.85	353969	1.47	unknown	(C)	S	C	A	B	B	B	A	B	A	B	B	B	B	A	A	B	B	B	B	A	B	A	B	A	B	A	U	A	A	B	A	B	B	B	B	B	A	A	A
860	B1.13-31C3_2a	C1	JCVI_14712:308	AT3G07670.1	Scaffold000251_front	84.85	353969	1.47	unknown	(G)	K	T	A	B	B	B	A	B	A	B	B	B	B	A	A	B	B	B	B	A	B	A	B	A	B	A	B	A	A	B	A	B	B	B	B	B	A	A	A
861	B1.13-31C3_2a	C1	JCVI_16921:585	AT3G07660.1	Scaffold000251_front	96.41	348540	1.47	unknown	(C)	Y	T	A	B	B	B	A	B	A	B	B	B	B	A	A	B	B	B	B	A	U	A	U	A	B	A	U	A	A	B	A	U	B	B	B	B	A	A	A
862	B1.13-31C3_2a	C1	JCVI_16921:552	AT3G07660.1	Scaffold000251_front	96.41	348540	1.47	unknown	(T)	Y	C	A	B	B	B	A	B	A	B	B	B	B	A	A	B	B	B	B	A	U	A	U	A	U	A	U	A	A	B	A	U	B	B	U	B	A	A	A
863	B1.13-31C3_2a	C1	JCVI_16921:705	AT3G07660.1	Scaffold000251_front	96.41	348540	1.47	unknown	(A)	R	A	A	B	B	B	A	B	A	B	B	B	B	A	A	B	B	B	B	A	U	A	B	A	U	A	U	A	A	U	A	U	B	B	B	B	A	A	A
864	B1.13-31C3_2a	C1	JCVI_16921:264	AT3G07660.1	Scaffold000251_front	96.41	348540	1.47	unknown	(T)	Y	C	A	B	B	B	A	B	A	B	B	B	B	A	A	B	B	B	B	A	U	A	B	A	B	A	B	A	A	B	A	U	B	B	U	B	A	A	A
865	B1.13-31C3_2a	C1	JCVI_16921:701	AT3G07660.1	Scaffold000251_front	96.41	348540	1.47	unknown	(C)	Y	C	A	B	B	B	A	B	A	B	B	B	B	A	A	U	B	B	B	A	U	A	B	A	U	A	U	A	A	U	A	U	B	B	B	B	A	A	A
866	B1.13-31C3_2a	C1	JCVI_16921:951	AT3G07660.1	Scaffold000251_front	96.41	348540	1.47	unknown	(A)	R	A	A	B	B	B	A	B	A	B	U	U	U	A	A	B	U	B	B	A	U	A	U	A	B	A	U	A	A	B	A	U	U	B	U	B	A	A	A
867	B1.13-31C3_2a	C1	JCVI_7832:131	AT3G07590.1	Scaffold000251_front	98.98	334561	1.47	unknown	(A)	R	A	A	B	B	B	A	B	A	B	B	B	B	A	A	B	B	B	B	A	B	A	B	A	B	A	B	A	A	B	A	B	B	B	B	B	A	A	A
868	B1.13-31C3_2a	C1	JCVI_14954:580	AT3G07410.1	Scaffold000251_front	95.62	304924	1.47	unknown	(C)	Y	C	A	B	B	B	A	B	A	B	B	B	B	A	A	B	B	B	U	A	U	A	U	A	B	A	B	A	A	B	A	U	U	B	U	B	A	U	A
869	B1.13-31C3_2a	C1	JCVI_14954:355	AT3G07410.1	Scaffold000251_front	95.62	304924	1.47	unknown	(T)	Y	T	A	B	B	B	A	B	A	B	B	B	B	A	A	B	B	B	B	A	B	A	B	A	B	A	B	A	A	B	A	B	B	B	U	B	A	A	A
870	B1.13-31C3_2a	C1	JCVI_14954:520	AT3G07410.1	Scaffold000251_front	95.62	304924	1.47	unknown	(A)	R	A	A	B	B	B	A	B	A	B	B	B	B	A	A	B	B	B	B	A	B	A	B	A	B	A	B	A	A	B	A	U	B	B	U	B	A	A	A
871	B1.13-31C3_2a	C1	JCVI_14954:583	AT3G07410.1	Scaffold000251_front	95.62	304924	1.47	unknown	(T)	W	T	A	B	B	B	A	B	A	B	B	B	B	A	U	B	B	B	U	A	U	A	U	A	B	A	B	A	A	B			U	B	U	B	A	U	A
872	B1.13-31C3_2a	C1	JCVI_37035:516	AT3G07360.1	Scaffold000251_front	97.04	289418	1.47	unknown	(C)	Y	T	A	B	B	B	A	B	A	B	U	U	B	A	A	B	B	B	B	A	B	A	B	A	U	A	B	A	A	B	A	U	B	B	U	B	A	A	A
873	B1.13-31C3_2a	C1	JCVI_37035:237	AT3G07360.1	Scaffold000251_front	97.04	289418	1.47	unknown	(A)	W	A	A	B	B	B	A	U	A	B	U	U	U	A	A	B	B	B	B	A	B	A	B	A	B	A	B	A	A	B	A	U	B	B	B	B	A	A	A
874	B1.13-31C3_2a	C1	JCVI_37035:234	AT3G07360.1	Scaffold000251_front	97.04	289418	1.47	unknown	(T)	K	T	A	B	B	B	A	U	A	B	U	U	U	A	A	B	B	U	B	A	B	A	B	A	B	A	B	A	A	B	A	U	B	B	B	B	A	A	A
875	B1.13-31C3_2a	C1	JCVI_26907:415	AT3G07350.1	Scaffold000251_front	86.61	273506	1.47	unknown	(G)	S	G	A	B	B	B	A	B		B					A	B		U		A		U			B			A	U	B				B		U
876	B1.13-31C3_2a	C1	JCVI_13486:395	AT3G05520.1	Scaffold000378	95.53	273647	1.51	-	(C)	S	G	A	B	B	B	A	B	A	B	B	B	B	A	A	B	B	B	B	A	B	A	B	A	B	A	B	A	A	B	A	U	B	B	U	B	A	A	A
877	B1.13-31C3_2a	C1	JCVI_17329:143	AT3G05420.2	Scaffold000378	96.3	257200	1.51	-	(T)	Y	T	A	B	B	B	A	B	A	B	B	U	B	A	A	B	U	B	B	A	B	A	U	A	B	A	U	A	A	B	A	U	U	U	U	B	A	A	A
878	B1.13-31C3_2a	C1	JCVI_2280:605	AT3G04840.1	Scaffold000378	92.62	64363	1.51	-	(G)	G	R	A	B	B	B	B	B	A	A	B	B	B	A	B	B	B	B	A	A	B	A	B	A	B	A	B	A	A	B	A	B	B	B	B	B	A	A	A
879	B1.13-31C3_2a	C1	JCVI_583:737	AT3G04790.1	Scaffold000378	95.35	62040	1.51	-	(T)	W	T	A	B	B	B	A	B	A	B	B	B	B	A	A	B	B	B	B	A	B	A	B	A	B	A	B	A	A	B	A	B	B	B	B	B	A	A	A
880	B1.13-31C3_2a	C1	JCVI_4143:900	AT4G38130.1	Scaffold000378	97.51	24648	1.51	-	(G)	S	G	A	B	B	B	A	B	A	B	B	B	B	A	A	U	B	B	B	A	B	A	B	A	B	A	B	A	A	B	A	B	B	B	U	B	A	A	A
881	B1.13-31C3_2a	C1	JCVI_4143:747	AT4G38130.1	Scaffold000378	97.51	24648	1.51	-	(A)	R	G	A	B	B	B	A	B	A	B	B	B	B	A	A	U	B	B	B	A	B	A	B	A	U	A	B	A	A	U			B	B	U	B	A	A	A
882	B1.13-31C3_2a	C1	JCVI_4143:732	AT4G38130.1	Scaffold000378	97.51	24648	1.51	-	(G)	R	G	A	B	B	B	A	B	A	B	B	B	B	A	A	U	B	U	B	A	U	A	B	A	U	A	B	A	A	U	A	U	B	B	U	B	A	A	A
883	B1.13-31C3_2a	C1	JCVI_30289:754	AT3G04600.1	Scaffold000378	92.49	11118	1.51	-	(C)	Y	T	A	B	U	B	A	B	A	B	B	B	B	A	A	B	B	B	B	A	B	A	B	A	B	A	B	A	A	B	A	U	U	B	U	B	A	A	A
884	B1.13-31C3_2a	C1	JCVI_30289:148	AT3G04600.1	Scaffold000378	92.49	11118	1.51	-	(C)	Y	C	A	B	B	B	A	B	A	B	B	B	B	A	A	B	U	B	B	A	U	A	B	A	U	A	U	A	A	B	A	U	U	B	U	U	A	A	A
885	B1.13-31C3_2a	C1	JCVI_28047:685	AT3G04550.1	Scaffold000412	94.45	194027	1.52	-	(C)	M	A	A	B	B	B	A	B	A	B	B	B	B	A	A	B	B	B	B	A	B	A	B	A	B	A	B	A	A	B	A	B	B	B	B	B	A	A	A
886	B1.13-31C3_2a	C1	JCVI_28047:319	AT3G04550.1	Scaffold000412	94.45	194027	1.52	-	(C)	M	A	A	B	B	B	A	B	A	B	B	B	B	A	A	B	B	B	B	A	B	A	B	A	U	A	B	A	A	B	A	B	B	B	B	B	A	A	A
887	B1.13-31C3_2a	C1	JCVI_28047:736	AT3G04550.1	Scaffold000412	94.45	194027	1.52	-	(G)	R	A	A	B	B	B	A	B	A	B	B	B	B	A	A	B	B	B	B	A	B	A	B	A	B	A	B	A	A	B	A	B	B	B	B	B	A	A	A
888	B1.13-31C3_2a	C1	EV178343:516	AT3G04350.1	Scaffold000412	90.57	121635	1.52	-	(G)	R	A	A	B	B	B	A	B	A	B	B	B	B	A	A	B	B	B	B	A	B	A	B	A	B	A	B	A	A	B	A	U	B	B	U	B	A	A	A
889	B1.13-31C3_2a	C1	JCVI_34408:1467	AT3G04240.1	Scaffold000412	98.61	82481	1.52	-	(G)	R	G	A	B	B	B	A	B	A	B	B	B	B	A	A	B	B	B	B	A	U	A	B	A	B	A	U	A	A	B	A	U	B	B	B	B	A	A	A
890	B1.13-31C3_2a	C1	JCVI_34408:1272	AT3G04240.1	Scaffold000412	98.61	82481	1.52	-	(A)	R	A	A	B	B	B	A	B	A	B	B	B	B	A	A	B	B	B	B	A	U	A	B	A	B	A	B	A	A	B	A	U	B	B	B	B	A	A	A
891	B1.13-31C3_2a	C1	JCVI_34408:1530	AT3G04240.1	Scaffold000412	98.61	82481	1.52	-	(G)	K	G	A	B	B	B	A	B	A	B	B	B	B	A	A	B	B	U	B	A	B	A	B	A	B	A	B	A	A	B	A	B	B	B	B	B	A	A	A
892	B1.13-31C3_2a	C1	JCVI_34408:302	AT3G04240.1	Scaffold000412	98.61	82481	1.52	-	(A)	W	A	A	B	B	B	A	B	A	B	B	B	B	A	A	B	B	U	B	A	U	A	B	A	B	A	U	A	A	B	A	U	B	B	U	B	A	A	A
893	B1.13-31C3_2a	C1	JCVI_34408:345	AT3G04240.1	Scaffold000412	98.61	82481	1.52	-	(C)	Y	T	A	B	B	B	A	B	A	B	B	B	B	A	A	B	B	U	B	A	U	A	B	A	B	U	B	A	A	B	A	U	B	B	B	B	A	A	U
894	B1.13-31C3_1a	C1	JCVI_4149:840	AT3G02910.1	Scaffold000339	84.79	18008	1.54	unknown	(G)	K	T	A	B	B	B	A	B	A	B	U	U	U	A	B	B	U	U	U	A	B	A	U	A	B	U	B	A	A	B	A	U	U	B	U	B	A	A	A
895	B1.13-31C3_1a	C1	JCVI_15987:643	AT3G02750.1	Scaffold000425	91.27	91232	1.56	-	(C)	Y	C	A	B	B	B	A	B	A	B	U	U	U	A	B	B	B	A	B	A	B	A	U	A	B	B	B	A	A	B	A	U	U	B	U	B	A	A	A
896	B1.13-31C3_1a	C1	JCVI_15987:775	AT3G02750.1	Scaffold000425	91.27	91232	1.56	-	(C)	M	C	A	B	B	B	A	B		B					B	B		B		A		A			U			U	A	B	U	U		B		B
897	B1.13-31C3_1a	C1	JCVI_15987:159	AT3G02750.1	Scaffold000425	91.27	91232	1.56	-	(A)	R	G	A	B	U	B	A	U	A	U	U	U	U	A	B	B	U	U	U	A	U	A	U	A	B	U	U	A	A	B	A	U	U	B	U	B	A	A	A
898	B1.13-31C3_1a	C1	JCVI_2230:175	AT3G02730.1	Scaffold000425	96.55	86538	1.56	-	(C)	S	C	A	B	B	B	A	B	A	B	B	B	B	A	B	B	B	B	B	A	B	A	B	A	B	B	B	A	A	B	A	B	B	B	B	B	A	A	A
899	B1.13-31C3_1a	C1	JCVI_12615:505	AT3G02710.1	Scaffold000425	82.98	85047	1.56	-	(C)	Y	T	A	B	B	B	A	B	A	B	B	B	B	A	B	B	B	B	B	A	B	A	B	A	B	B	B	A	A	B	A	B	B	U	U	B	A	A	A
900	B1.13-31C3_1a	C1	JCVI_17112:1046	AT3G02700.1	Scaffold000425	89.33	80644	1.56	-	(C)	Y	C	A	B	B	B	A	B	A	B	U	U	U	A	B	B	U	B	U	A	B	A	U	A	B	U	U	A	A	B	A	U	U	B	U	B	A	A	U
901	B1.13-31C3_1a	C1	JCVI_17112:971	AT3G02700.1	Scaffold000425	89.33	80644	1.56	-	(T)	Y	T	A	B	B	B	A	B	A	B	U	B	B	A	B	B	B	B	B	A	B	A	B	A	B	B	B	A	A	B	A	U	U	B	U	B	A	A	A
902	B1.13-31C3_1a	C1	JCVI_17112:923	AT3G02700.1	Scaffold000425	89.33	80644	1.56	-	(C)	M	C	A	B	B	B	A	B	A	B	B	B	B	A	B	B	B	B	U	A	B	A	B	A	B	B	B	A	A	B	A	U	U	B	U	B	A	A	A
903	B1.13-31C3_1a	C1	JCVI_17112:1051	AT3G02700.1	Scaffold000425	89.33	80644	1.56	-	(T)	K	T	A	B	B	B	A	B	A	B	U	U	U	A	B	B	B	B	U	A	B	A	U	A	B	U	U	A	A	B	A	U	U	B	U	B	A	A	U
904	B1.13-31C3_1a	C1	JCVI_27262:1257	AT3G02690.1	Scaffold000425	90.11	78696	1.56	-	(T)	Y	C	A	B	B	B	A	B	A	B	B	B	B	A	B	B	B	B	B	A	B	A	B	A	B	B	B	A	A	B	A	U	B	B	B	B	A	A	A
905	B1.13-31C3_1a	C1	JCVI_27262:963	AT3G02690.1	Scaffold000425	90.11	78696	1.56	-	(C)	Y	T	A	B	B	B	A	B	A	B	B	B	B	A	B	B	B	B	B	A	B	A	B	A	B	B	B	A	A	B	A	U	B	B	B	B	A	A	A
906	B1.13-31C3_1a	C1	JCVI_27262:966	AT3G02690.1	Scaffold000425	90.11	78696	1.56	-	(A)	W	A	A	B	B	B	A	B	A	B	B	B	B	A	B	B	B	B	B	A	B	A	B	A	B	B	B	A	A	B			B	B	U	B	A	A	A
907	B1.13-31C3_1a	C1	JCVI_27262:1098	AT3G02690.1	Scaffold000425	90.11	78696	1.56	-	(A)	R	A	A	B	B	B	A	B	A	B	B	B	B	A	B	U	B	B	B	A	B	A	B	A	B	B	B	A	A	B	A	U	B	B	B	B	A	A	A
908	B1.13-31C3_1a	C1	JCVI_27262:1071	AT3G02690.1	Scaffold000425	90.11	78696	1.56	-	(T)	W	T	A	B	B	B	A	U		B					B	B		B		A		A			U			A	U	B				B		B
909	B1.13-31C3_1a	C1	JCVI_13933:1090	AT3G01060.1	Scaffold000475	97.06	30628	1.53	+	(A)	M	A	A	B	B	B	A	B		B					B	B		B		A		A			B			A	A	B				B		B
910	X_C1_4a	C1	JCVI_7906:181	AT3G01090.2	Scaffold000475	98.78	40320	1.53	+	(C)	C	S	A	B	B	B	B	B	A	A	B	B	U	A	B	B	B	B	A	A	B	A	B	A	B	B	B	A	U	B	U	B	U	B	B	B	U	U	U
911	X_C1_4a	C1	JCVI_12773:919	AT3G01200.1	Scaffold000475	94.95	106956	1.53	+	(C)	C	Y	A	B	B	B	B	A	U	U	B	B	A	U	B	B	B	B	U	A	B	A	B	U	B	B	B	A	U	U	U	B	U	B	B	B	U	U	U
912	X_C2_1a	C2	JCVI_34050:664	AT5G18430.1	Scaffold000266	94.22	689901	2.1	-	(A)	A	R	A	B	B	B	U	B	A	B	A	A	B	B	A	B	A	B	U	B	B	B	A	A	B	B	A	B	B	A	A	B	A	B	A	A	A	U	B
913	B2.03-05C2_6a	C2	JCVI_21232:158	AT5G18520.1	Scaffold000266	96.86	658593	2.1	-	(A)	A	R	A	B	B	B	B	B	A	A	A	A	B	B	U	B	A	B	A	B	B	A	U	A	B	B	A	B	B	U	A	B	A	B	A	A	A	U	B
914	B2.03-05C2_6a	C2	JCVI_21232:338	AT5G18520.1	Scaffold000266	96.86	658593	2.1	-	(C)	C	Y	A	B	B	B	A	B	A	A	A	U	B	B	A	B	A	B	A	B	B	A	U	U	B	B	U	B	B	A	A	B	U	B	U	A	U	U	B
915	B2.03-05C2_6a	C2	JCVI_27137:142	AT5G18520.1	Scaffold000266	91.61	657749	2.1	-	(C)	C	Y	A	B	B	B	A	B	U	A	U	A	B	B	A	B	A	B	A	B	B	A	A	U	B	B	A	B	B	A	A	B	A	B	U	A	U	U	B
916	B2.03-05C2_6a	C2	JCVI_27137:61	AT5G18520.1	Scaffold000266	91.61	657749	2.1	-	(G)	G	K	A	B	B	B	A	B	A	U	A	A	B	B	A	B	A	B	A	B	B	A	A	A	B	B	A	B	B	A	A	B	A	B	A	A	A	U	B
917	B2.03-05C2_6a	C2	JCVI_27137:127	AT5G18520.1	Scaffold000266	91.61	657749	2.1	-	(G)	G	S	A	B	B	B	A	B	A	A	A	A	B	B	A	B	A	B	A	B	B	A	A	A	B	B	A	B	B	A	A	B	A	B	U	A	A	U	B
918	B2.03-05C2_6a	C2	JCVI_23253:167	AT5G18570.1	Scaffold000266	97.99	630923	2.1	-	(G)	A	R	A	B	B	B	A	B	A	A	A	A	B	B	A	B	A	B	U	B	B	A	A	A	B	B	U	B	B	A			U	B	U	A	U	U	B
919	B2.03-05C2_6a	C2	JCVI_23253:227	AT5G18570.1	Scaffold000266	97.99	630923	2.1	-	(G)	G	K	A	B	B	B	A	B	A	A	A	A	B	B	A	B	U	B	U	B	B	A	A	A	B	B	U	B	B	A	A	B	U	B	U	A	U	U	B
920	B2.03-05C2_6a	C2	JCVI_23253:233	AT5G18570.1	Scaffold000266	97.99	630923	2.1	-	(G)	A	R	A	B	B	B	A	B	A	A	A	A	B	B	A	B	U	B	U	B	B	A	A	U	B	B	U	B	B	A	A	B	U	B	U	A	U	U	B
921	B2.03-05C2_6a	C2	JCVI_26001:248	AT5G18580.1	Scaffold000266	97	628289	2.1	-	(G)	G	R	A	B	A	B	A	B	A	U	U	A	B	B	A	B	A	B	A	B	B	A	A	A	B	B	A	B	B	A	A	B	A	B	U	A	U	U	U
922	B2.03-05C2_6a	C2	EX099391:663	AT5G18580.1	Scaffold000266	95.43	625791	2.1	-	(G)	G	R	A	B	B	B	A	B	A	A	U	A	B	B	A	B	A	B	A	B	B	U	A	U	B	B	A	B	B	A	A	B	U	U	U	A	U	U	B
923	B2.03-05C2_7a	C2	JCVI_7777:402	AT5G20500.1	Scaffold000030_front	99.53	1449691	9.37	+	(G)	R	G	A	B	B	B	A	B	A	A	B	A	B	B	A	B	A	B	A	B	B	A	A	A	U	B	A	B	B	B	A	B	A	U	A	A	A	A	U
924	B2.03-05C2_7a	C2	JCVI_16662:508	AT5G21170.1	Scaffold000030_front	97.59	949106	9.37	+	(A)	W	A	A	B	B	B	A	B	A	A	B	A	B	B	A	B	A	B	A	U	B	A	A	A	B	U	A	B	B	B	A	U	A	B	A	A	A	A	U
925	B2.03-05C2_7a	C2	JCVI_16662:441	AT5G21170.1	Scaffold000030_front	97.59	949106	9.37	+	(A)	R	A	A	B	B	B	A	B	A	A	U	A	B	B	A	B	A	B	A	B	U	A	A	A	B	U	A	B	U	B	A	U	A	B	A	A	A	A	U
926	B2.03-05C2_7a	C2	CX188349:478	AT5G21482.1	Scaffold000030_front	98.4	928742	9.37	+	(C)	S	G	A	B	B	B	A	U	A	A	U	A	B	B	A	B	A	U	A	B	B	A	A	A	U	B	A	B	U	U	A	B	A	U	A	A	A	A	B
927	B2.03-05C2_7a	C2	EX130273:168	AT5G21482.1	Scaffold000030_front	96.14	926675	9.37	+	(T)	Y	T	A	B	B	B	A	B	A	A	U	A	U	U	A	B	A	B	A	B	U	A	A	A	B	B	A	B	B	B	A	U	A	B	A	A	A	U	U
928	B2.03-05C2_7a	C2	EX130273:435	AT5G21482.1	Scaffold000030_front	96.14	926675	9.37	+	(T)	W	T	A	B	B	B	A	B	A	A	U	A	U	B	A	B	A	B	A	B	B	A	A	A	B	B	A	B	B	B	A	U	A	B	A	A	A	A	U
929	B2.03-05C2_7a	C2	EX130273:199	AT5G21482.1	Scaffold000030_front	96.14	926675	9.37	+	(G)	R	G	A	B	B	B	A	B	A	A	U	A	U	B	A	B	A	B	U	B	U	A	A	A	B	B	A	B	B	B	A	U	A	B	U	A	A	U	U
930	B2.03-05C2_7a	C2	EX130273:274	AT5G21482.1	Scaffold000030_front	96.14	926675	9.37	+	(A)	M	A	A	B	B	B	A	B	A	A	U	A	U	B	A	B	A	B	A	U	B	A	A	A	B	B	A	B	B	B	A	U	A	B	A	A	U	U	U
931	B2.03-05C2_7a	C2	EX130273:283	AT5G21482.1	Scaffold000030_front	96.14	926675	9.37	+	(T)	K	T	A	B	B	B	A	B	A	A	U	A	U	B	A	B	A	B	A	U	U	A	A	A	B	B	A	B	B	B	A	U	A	B	A	A	U	U	U
932	B2.03-05C2_7a	C2	EX130273:306	AT5G21482.1	Scaffold000030_front	96.14	926675	9.37	+	(C)	Y	C	A	B	B	B	A	B	A	A	U	A	U	B	A	B	A	B	A	U	B	A	A	A	B	B	A	B	B	A	A	U	A	B	A	A	A	U	U
933	B2.03-05C2_7a	C2	EX130273:24	AT5G21482.1	Scaffold000030_front	96.14	926675	9.37	+	(G)	R	G	A	B	B	B	A	U	A	A	U	A	U	U	A	U	A	U	A	B	U	A	A	A	U	B	A	B	U	U	A	U	A	B	A	A	A	U	U
934	B2.03-05C2_7a	C2	JCVI_782:365	AT5G21940.1	Scaffold000030_front	82.64	903398	9.37	+	(T)	W	T	A	B	U	B	A	B	A	A	U	A	U	U	A	B	A	B	A	U	U	A	A	U	U	U	A	B	U	U	A	U	A	B	A	A	A	U	U
935	B2.03-05C2_7a	C2	JCVI_17791:441	AT5G22010.1	Scaffold000030_front	79.54	804323	9.37	+	(G)	R	G	A	B	B	B	A	B	A	A	B	A	B	U	A	B	A	B	A	B	B	A	A	A	U	B	A	B	U	B	A	U	A	U	A	A	A	A	U
936	B2.03-05C2_7a	C2	EX133905:668	AT5G22010.1	Scaffold000030_front	91.45	800221	9.37	+	(G)	R	G	A	B	B	B	A	B	A	A	B	A	B	B	A	B	A	U	A	A	U	A	A	A	B	B	A	B	B	U	A	U	A	U	A	A	A	A	U
937	B2.03-05C2_7a	C2	JCVI_1729:356	AT5G22060.1	Scaffold000030_front	82.06	787773	9.37	+	(G)	R	G	A	B	B	B	A	B	A	U	B	A	B	B	A	B	A	B	A	U	B	A	A	A	B	B	A	B	B	B	A	B	A	B	A	A	A	A	B
938	B2.03-05C2_7a	C2	JCVI_1729:359	AT5G22060.1	Scaffold000030_front	82.06	787773	9.37	+	(G)	S	C	A	B	B	B	A	B	A	A	B	A	B	B	A	B	A	B	A	U	B	A	A	A	B	B	A	B	B	B	A	B	A	B	A	A	A	A	B
939	B2.03-05C2_7b	C2	JCVI_24453:170	AT5G22090.1	Scaffold000030_front	75	777063	9.37	+	(A)	R	A	A	B	B	B	A	B		A					A	B		U		U		A			B			U	B	B				B		A
940	B2.03-05C2_7b	C2	JCVI_2437:86	AT5G59180.1	Scaffold000164	84.44	344500	2.15	-	(T)	C	Y	A	B	B	B	A	B	A	A	A	A	B	B	A	B	A	B	A	B	B	U	A	A	B	B	A	B	B	A	A	B	A	B	A	A	U	U	B
941	B2.03-05C2_7b	C2	JCVI_2437:50	AT5G59180.1	Scaffold000164	84.44	344500	2.15	-	(T)	T	W	A	B	B	B	U	B	U	U	A	U	B	B	A	B	U	B	U	B	U	A	U	U	B	B	U	B	B	A	U	B	U	B	U	A	U	U	B
942	B2.03-05C2_7b	C2	JCVI_6942:704	AT5G57800.1	Scaffold000164	96.57	1112486	2.15	-	(C)	Y	C	A	B	B	B	A	B	A	A	B	A	B	B	A	B	A	B	A	B	B	A	A	A	B	B	A	B	B	B	A	U	A	B	A	A	A	A	U
943	B2.03-05C2_7b	C2	JCVI_6942:103	AT5G57800.1	Scaffold000164	96.57	1112486	2.15	-	(T)	Y	T	A	B	B	B	A	B	A	A	B	A	B	B	A	U	A	B	A	B	B	A	A	A	U	B	A	B	B	B	A	B	A	B	A	A	A	A	U
944	B2.03-05C2_7b	C2	JCVI_6942:700	AT5G57800.1	Scaffold000164	96.57	1112486	2.15	-	(T)	T	W	A	B	B	B	U	B	A	A	A	A	B	B	A	B	A	B	A	B	B	A	A	A	B	B	A	B	B	A	U	B	A	B	U	A	U	U	B
945	B2.03-05C2_7b	C2	JCVI_6942:310	AT5G57800.1	Scaffold000164	96.57	1112486	2.15	-	(T)	K	T	A	B	B	B	A	U	A	A	B	A	B	B	A	B	A	U	A	U	B	A	A	A	B	B	A	B	B	B	A	B	A	B	A	A	A	A	B
946	B2.03-05C2_7b	C2	JCVI_6942:94	AT5G57800.1	Scaffold000164	96.57	1112486	2.15	-	(T)	Y	C	A	B	U	B	A	B	A	A	B	A	B	B	A	B	A	B	A	B	B	A	A	A	U	B	A	B	B	B	A	B	A	U	A	A	A	A	U
947	B2.03-05C2_7b	C2	JCVI_21922:673	AT5G57800.1	Scaffold000164	95	1115371	2.15	-	(T)	Y	C	A	B	B	U	A	B	A	A	B	A	B	B	A	B	A	B	A	A	B	A	A	A	U	B	A	B	B	B	A	B	A	B	A	A	A	A	U
948	B2.03-05C2_7b	C2	JCVI_39979:990	AT5G57710.1	Scaffold000176	83.26	21739	8.01	+	(C)	S	C	A	B	B	B	A	B		A					A	B		B		B		A			B			B	B	B				B		A
949	B2.03-05C2_7b	C2	JCVI_39979:918	AT5G57710.1	Scaffold000176	83.26	21739	8.01	+	(T)	Y	T	A	B	B	U	A	U		A					A	U		U		B		A			B			U	U	U				U		A
950	B2.03-05C2_7b	C2	EV209407:285	AT5G57660.1	Scaffold000176	80.42	144823	8.01	+	(T)	Y	C	A	B	B	B	A	B	A	A	U	A	B	B	A	U	A	B	A	U	B	A	A	A	B	B	A	B	B	B	A	U	A	B	A	A	A	A	U
951	B2.03-05C2_7b	C2	JCVI_10373:600	AT5G57660.1	Scaffold000176	96.32	145214	8.01	+	(T)	Y	T	A	B	B	B	A	B		A					A	B		B		B		A			B			B	B	B				B		A
952	B2.03-05C2_7b	C2	JCVI_10373:825	AT5G57660.1	Scaffold000176	96.32	145214	8.01	+	(T)	Y	C	A	B	B	B	A	B		A					A	B		B		U		A			B			B	B	B				B		A
953	B2.03-05C2_7b	C2	JCVI_10373:819	AT5G57660.1	Scaffold000176	96.32	145214	8.01	+	(C)	Y	C	A	B	B	B	B	B		A					A	B		B		U		A			B			B	B	B				B		A
954	B2.03-05C2_7b	C2	JCVI_37263:935	AT5G57580.1	Scaffold000176	92.29	198087	8.01	+	(C)	C	Y	A	B	B	B	U	B	A	A	A	A	B	B	A	B	A	B	A	B	B	A	A	A	B	B	A	B	B	A	A	B	A	B	A	A	A	U	B
955	B2.03-05C2_7b	C2	JCVI_37263:914	AT5G57580.1	Scaffold000176	92.29	198087	8.01	+	(T)	Y	T	A	B	B	B	A	B	A	A	B	A	B	B	A	B	A	B	A	U	U	A	A	A	U	B	A	B	B	B	A	B	A	U	A	A	A	A	U
956	B2.03-05C2_7b	C2	JCVI_37263:224	AT5G57580.1	Scaffold000176	92.29	198087	8.01	+	(G)	K	G	A	B	B	B	A	B	A	A	B	A	B	B	A	B	A	U	A	B	U	A	A	A	U	B	A	U	B	B	A	U	A	B	A	A	A	A	U
957	B2.03-05C2_7b	C2	JCVI_37263:1000	AT5G57580.1	Scaffold000176	92.29	198087	8.01	+	(A)	G	R	A	B	B	B	A	B	A	U	A	A	B	B	A	B	A	B	A	B	B	B	A	A	B	B	A	B	B	U	A	B	A	B	A	A	A	B	B
958	B2.03-05C2_7b	C2	JCVI_10257:741	AT5G57345.1	Scaffold000176	97.95	460558	8.01	+	(T)	K	G	A	B	B	B	A	B	A	A	B	A	B	B	A	U	A	B	A	A	B	A	A	A	B	B	A	B	B	B	A	B	A	B	A	A	A	A	B
959	B2.03-05C2_7b	C2	JCVI_11340:507	AT5G57180.2	Scaffold000176	94.13	626809	8.01	+	(A)	M	A	A	B	B	B	A	B	A	A	B	A	B	B	A	B	A	B	A	A	U	A	A	A	B	B	A	B	B	B	A	U	A	B	A	A	A	A	U
960	B2.03-05C2_7b	C2	JCVI_11340:511	AT5G57180.2	Scaffold000176	94.13	626809	8.01	+	(C)	Y	T	A	B	B	B	A	B	A	A	B	A	B	B	A	B	A	B	A	A	U	A	A	A	B	B	A	B	B	B	A	U	A	B	A	A	A	A	U
961	B2.03-05C2_7b	C2	EV188856:647	AT5G57110.1	Scaffold000176	85.26	765709	8.01	+	(C)	S	C	A	B	B	B	A	B	A	A	B	A	B	B	A	B	A	B	A	B	B	A	A	A	B	B	A	B	B	B	A	B	A	B	A	A	A	A	U
962	B2.03-05C2_7b	C2	EV188856:101	AT5G57110.1	Scaffold000176	85.26	765709	8.01	+	(C)	M	C	A	B	B	B	A	B	A	A	U	A	B	B	A	B	A	B	A	B	U	A	A	A	B	B	A	B	B	B	A	U	A	B	A	A	U	A	U
963	B2.03-05C2_7b	C2	EV188856:340	AT5G57110.1	Scaffold000176	85.26	765709	8.01	+	(A)	W	A	A	B	B	B	A	B	A	A	B	A	B	B	A	B	A	B	A	U	B	A	A	A	B	B	A	B	B	B	A	B	A	B	A	A	A	A	B
964	B2.03-05C2_7b	C2	EV188856:239	AT5G57110.1	Scaffold000176	85.26	765709	8.01	+	(A)	W	A	A	B	B	B	A	B	A	A	B	A	B	B	A	B	A	B	A	B	U	A	A	A	B	B	A	B	B	B	A	U	A	B	A	A	A	A	U
965	B2.03-05C2_7b	C2	JCVI_5800:338	AT5G56980.1	Scaffold000176	97.07	851190	8.01	+	(A)	A	R	A	B	B	B	A	B		A					A	B		B		B		A			B			B	B	A				B		A
966	B2.03-05C2_7b	C2	JCVI_8085:203	AT5G56940.1	Scaffold000176	98.93	1012774	8.01	+	(G)	G	R	A	B	B	B	B	B	A	A	A	A	B	B	A	B	A	B	A	B	B	A	A	A	B	B	A	B	B	A	A	B	A	B	A	A	A	A	B
967	B2.03-05C2_7b	C2	JCVI_8085:113	AT5G56940.1	Scaffold000176	98.93	1012774	8.01	+	(G)	R	G	A	B	B	B	A	B	A	A	B	A	B	B	A	B	A	U	A	B	B	A	A	A	B	B	A	U	B	B	A	U	A	B	A	A	A	A	U
968	B2.03-05C2_7b	C2	JCVI_8085:269	AT5G56940.1	Scaffold000176	98.93	1012774	8.01	+	(G)	R	G	A	B	B	B	A	B	A	A	B	A	B	B	A	B	A	B	A	B	B	A	A	A	U	B	A	B	B	B	A	B	A	U	A	A	A	A	B
969	B2.03-05C2_7b	C2	JCVI_8085:95	AT5G56940.1	Scaffold000176	98.93	1012774	8.01	+	(C)	Y	C	A	B	B	B	A	B	A	A	B	A	B	B	A	B	A	U	A	B	B	A	A	A	B	B	A	U	B	B	A	B	A	B	A	A	A	A	U
970	B2.03-05C2_7b	C2	JCVI_8085:120	AT5G56940.1	Scaffold000176	98.93	1012774	8.01	+	(G)	R	G	A	B	B	B	A	B	A	A	B	A	B	B	A	B	A	U	A	B	B	A	A	A	B	B	A	U	B	U	A	B	A	B	A	A	A	A	U
971	B2.03-05C2_7b	C2	JCVI_3933:92	AT5G56260.1	Scaffold000036	95.7	208372	3.02	+	(G)	G	K	A	B	B	B	A	B	A	A	A	A	B	B	A	B	A	B	A	B	B	A	A	A	B	B	A	B	B	A	A	B	A	B	A	A	A	U	B
972	B2.03-05C2_7b	C2	JCVI_3933:258	AT5G56260.1	Scaffold000036	95.7	208372	3.02	+	(C)	M	A	A	B	B	B	A	B	A	U	B	A	B	B	A	B	A	B	A	U	B	A	A	A	B	B	A	B	B	B	A	B	A	B	A	A	A	A	B
973	B2.03-05C2_7b	C2	JCVI_3933:259	AT5G56260.1	Scaffold000036	95.7	208372	3.02	+	(A)	R	G	A	B	B	B	A	B	A	A	B	A	B	B	A	B	A	B	A	U	B	A	A	A	B	B	A	B	B	B	A	B	A	U	A	A	A	A	B
974	B2.03-05C2_7b	C2	JCVI_7722:202	AT5G56190.2	Scaffold000036	88.17	158307	3.02	+	(C)	M	C	A	B	B	B	A	B	A	A	B	A	B	B	A	B	A	B	A	B	B	A	A	A	B	B	A	B	B	B	A	U	A	B	A	A	A	A	B
975	B2.03-05C2_7b	C2	JCVI_8854:175	AT5G56190.1	Scaffold000036	86.52	156825	3.02	+	(A)	W	A	A	B	B	B	A	B		A					A	B		B		B		A			B			B	B	B				B		A
976	B2.03-05C2_7b	C2	JCVI_8854:460	AT5G56190.1	Scaffold000036	86.52	156825	3.02	+	(T)	W	T	A	B	B	B	A	B	A	A	B	A	B	B	A	B	A	B	A	U	B	A	A	A	B	B	A	B	B	B	A	U	A	B	A	A	A	A	U
977	B2.03-05C2_7b	C2	JCVI_8854:265	AT5G56190.1	Scaffold000036	86.52	156825	3.02	+	(G)	R	G	A	B	B	B	A	B	U	A	U	U	B	B	A	B	A	B	A	B	B	U	U	A	B	B	U	B	U	B	U	U	A	B	A	A	A	A	B
978	B2.03-05C2_7b	C2	JCVI_8854:610	AT5G56190.1	Scaffold000036	86.52	156825	3.02	+	(T)	W	T	A	B	B	B	A	B	A	A	B	A	B	B	A	B	A	B	A	U	B	A	A	A	A	B	A	B	U	B	A	U	A	B	A	A	A	A	U
979	B2.03-05C2_7b	C2	JCVI_7268:377	AT5G56180.1	Scaffold000036	94.64	155039	3.02	+	(G)	K	T	A	B	U	B	A	U	A	A	B	A	U	B	A	B	A	U	A	B	U	A	A	A	B	U	A	B	B	B	A	U	A	B	A	A	A	A	U
980	B2.03-05C2_7b	C2	JCVI_9209:122	AT5G56180.1	Scaffold000036	93.95	151856	3.02	+	(A)	R	G	A	B	B	B	A	B	A	A	B	A	B	B	A	B	A	B	A	B	B	A	A	A	U	B	A	B	B	B	A	U	A	B	A	A	A	A	U
981	B2.03-05C2_7b	C2	JCVI_14112:439	AT5G56150.1	Scaffold000036	80.88	147190	3.02	+	(A)	R	G	A	B	B	B	A	B	A	A	B	A	B	B	A	B	A	B	A	U	B	A	A	A	B	B	A	B	B	B	A	U	A	B	A	A	A	A	U
982	B2.03-05C2_7b	C2	JCVI_26231:457	AT5G55990.1	Scaffold000140	98.16	2163	2.17	-	(C)	Y	C	A	B	B	B	A	B	A	A	B	A	B	B	A	B	A	B	A	B	B	A	A	A	B	B	A	B	B	B	A	U	A	B	A	A	A	A	U
983	B2.03-05C2_7b	C2	JCVI_26231:589	AT5G55990.1	Scaffold000140	98.16	2163	2.17	-	(G)	R	G	A	B	B	B	A	B	A	A	B	A	B	B	A	B	A	B	A	B	B	A	A	A	B	B	A	B	B	B	A	U	A	B	A	A	A	A	U
984	B2.03-05C2_7b	C2	JCVI_26231:310	AT5G55990.1	Scaffold000140	98.16	2163	2.17	-	(T)	Y	C	A	B	B	B	A	B	A	A	B	A	B	B	A	B	A	U	A	B	B	A	A	A	B	B	A	B	B	B	A	B	A	B	A	A	A	A	U
985	B2.03-05C2_7b	C2	JCVI_26231:721	AT5G55990.1	Scaffold000140	98.16	2163	2.17	-	(T)	Y	T	A	B	B	B	A	B	A	A	B	A	B	B	A	U	A	B	A	B	B	A	A	A	B	B	A	B	B	B	A	B	A	B	A	A	A	A	B
986	B2.03-05C2_7b	C2	JCVI_26231:346	AT5G55990.1	Scaffold000140	98.16	2163	2.17	-	(C)	Y	C	A	B	B	B	A	B	A	A	U	A	U	U	A	B	A	U	A	B	B	A	A	A	B	B	A	B	B	B	A	U	A	B	A	A	A	A	U
987	B2.03-05C2_7b	C2	JCVI_11676:819	AT5G56010.1	Scaffold000140	93.17	18451	2.17	-	(G)	R	G	A	B	B	B	A	B	A	A	B	A	B	B	A	B	A	B	A	B	B	A	A	A	B	B	A	B	B	B	A	B	A	B	A	A	A	A	B
988	B2.03-05C2_7b	C2	JCVI_11676:379	AT5G56010.1	Scaffold000140	93.17	18451	2.17	-	(A)	S	G	A	B	B	B	B	B	A	A	B	A	B	B	A	B	A	B	A	B	B	A	A	A	U	B	A	B	B	B	A	B	A	B	A	A	A	A	B
989	B2.03-05C2_7b	C2	JCVI_11676:1223	AT5G56010.1	Scaffold000140	93.17	18451	2.17	-	(C)	K	T	A	B	B	B	A	B	A	A	B	A	B	B	A	B	A	B	A	U	B	A	A	A	B	B	A	B	B	B	A	B	A	U	A	A	A	A	B
990	B2.03-05C2_7b	C2	JCVI_11676:1052	AT5G56010.1	Scaffold000140	93.17	18451	2.17	-	(T)	Y	T	A	B	B	B	A	B	A	A	B	A	B	B	A	B	A	B	A	U	B	A	A	A	B	B	A	B	B	B	A	B	A	B	A	A	A	A	B
991	B2.03-05C2_7b	C2	JCVI_11676:1031	AT5G56010.1	Scaffold000140	93.17	18451	2.17	-	(A)	G	R	A	B	B	B	U	B	A	A	A	A	B	B	A	B	A	B	A	B	B	U	A	A	B	B	A	B	B	U	A	B	A	B	A	A	A	A	B
992	B2.03-05C2_7b	C2	JCVI_11676:1097	AT5G56010.1	Scaffold000140	93.17	18451	2.17	-	(C)	Y	T	A	B	B	B	A	B	A	A	B	A	B	B	A	U	A	B	A	U	B	A	A	A	U	B	A	B	B	B	A	B	A	B	A	A	A	A	B
993	B2.03-05C2_7b	C2	JCVI_3547:538	AT5G56030.1	Scaffold000140	97.99	20023	2.17	-	(C)	C	Y	A	B	B	B	A	B	A	A	A	A	B	B	A	A	A	B	A	B	B	U	A	U	B	B	U	B	B	A	A	B	A	B	U	A	A	U	B
994	B2.03-05C2_7b	C2	JCVI_3547:861	AT5G56030.1	Scaffold000140	97.99	20023	2.17	-	(T)	G	T	A	B	B	B	U	B	A	A	U	A	B	B	A	U	A	B	U	B	B	A	A	A	B	B	A	B	B	U	A	B	A	B	A	A	A	U	B
995	B2.03-05C2_7b	C2	JCVI_3547:331	AT5G56030.1	Scaffold000140	97.99	20023	2.17	-	(T)	W	T	A	B	B	B	A	B	A	A	B	A	B	B	A	B	A	B	A	B	B	A	A	A	B	B	A	B	B	B	A	B	A	B	A	A	A	A	B
996	B2.03-05C2_7b	C2	JCVI_10152:384	AT5G55850.1	Scaffold000140	91.67	33401	2.17	-	(C)	M	C	A	B	B	U	A	B	U	A	U	U	U	U	A	B	A	B	A	B	B	A	A	U	B	U	U	B	B	B	U	U	U	B	A	A	A	A	U
997	B2.03-05C2_7b	C2	JCVI_10152:296	AT5G55850.1	Scaffold000140	91.67	33401	2.17	-	(C)	T	Y	A	B	B	U	U	B		A					A	B		B		B		A			B			B	B	U				B		A
998	B2.03-05C2_7b	C2	JCVI_22076:329	AT5G55710.1	Scaffold000140	99.35	98666	2.17	-	(T)	Y	C	A	B	B	B	A	B	A	A	B	A	B	B	A	U	A	B	A	U	B	A	A	A	U	B	A	B	B	B	A	B	A	B	A	A	A	A	B
999	B2.03-05C2_7b	C2	JCVI_23759:636	AT5G55660.1	Scaffold000140	99.73	115506	2.17	-	(A)	R	G	A	B	B	B	A	B	A	A	B	A	B	B	A	U	A	B	A	B	B	A	A	A	B	B	A	B	B	B	A	B	A	B	A	A	A	A	B
1000	B2.03-05C2_7b	C2	JCVI_23759:552	AT5G55660.1	Scaffold000140	99.73	115506	2.17	-	(G)	K	T	A	B	B	B	A	B	A	A	B	A	B	B	A	B	A	B	A	B	B	A	A	A	B	B	A	B	B	B	A	B	A	B	A	A	A	A	B
1001	B2.03-05C2_7b	C2	JCVI_23759:276	AT5G55660.1	Scaffold000140	99.73	115506	2.17	-	(C)	Y	T	A	B	B	B	A	B	A	A	B	A	B	B	A	B	A	B	A	B	B	A	A	A	B	B	A	B	B	B	A	B	A	B	A	A	A	A	B
1002	B2.03-05C2_7b	C2	JCVI_20531:678	AT5G55660.1	Scaffold000140	99.76	117200	2.17	-	(A)	M	A	A	B	B	B	A	B	A	A	B	A	B	B	A	B	A	B	A	B	B	A	A	A	B	B	A	B	B	B	A	B	A	B	A	A	A	A	B
1003	B2.03-05C2_7b	C2	JCVI_20531:679	AT5G55660.1	Scaffold000140	99.76	117200	2.17	-	(A)	W	T	A	B	B	B	A	B	A	A	B	A	B	B	A	B	A	B	A	B	B	A	A	A	B	B	A	B	B	B	A	B	A	B	A	A	A	A	B
1004	B2.03-05C2_7b	C2	JCVI_20531:28	AT5G55660.1	Scaffold000140	99.76	117200	2.17	-	(G)	R	A	A	B	B	B	A	B	A	A	U	A	B	B	A	B	A	B	A	B	B	A	A	A	B	B	A	B	B	B	A	B	A	B	A	A	A	A	U
1005	B2.03-05C2_7b	C2	JCVI_20531:645	AT5G55660.1	Scaffold000140	99.76	117200	2.17	-	(A)	R	G	A	B	B	B	A	B	A	A	B	A	B	B	A	B	A	B	A	B	B	A	A	A	B	B	A	B	B	B	A	B	A	B	A	A	A	A	B
1006	B2.03-05C2_7b	C2	JCVI_20531:148	AT5G55660.1	Scaffold000140	99.76	117200	2.17	-	(A)	M	C	A	B	B	B	A	B	A	A	U	A	B	B	A	B	A	B	A	U	B	A	A	A	B	B	A	B	B	B	A	B	A	B	A	A	A	A	U
1007	B2.03-05C2_7b	C2	JCVI_20531:151	AT5G55660.1	Scaffold000140	99.76	117200	2.17	-	(G)	S	G	A	B	B	B	A	B	A	A	U	A	B	B	A	B	A	B	A	U	B	A	A	A	B	B	A	B	B	B	A	B	A	B	A	A	A	A	U
1008	B2.03-05C2_7b	C2	JCVI_20531:130	AT5G55660.1	Scaffold000140	99.76	117200	2.17	-	(C)	S	G	A	B	B	B	A	B	A	A	U	A	B	B	A	B	A	B	A	B	B	A	A	A	B	B	A	B	B	B	A	U	A	B	A	U	A	A	U
1009	B2.03-05C2_7b	C2	JCVI_14968:616	AT5G55660.1	Scaffold000140	99.7	117723	2.17	-	(A)	R	G	A	B	B	B	A	B	A	A	B	A	B	B	A	B	A	B	A	B	B	A	A	A	B	B	A	B	B	B	A	B	A	B	A	A	A	A	B
1010	B2.03-05C2_7b	C2	JCVI_14968:545	AT5G55660.1	Scaffold000140	99.7	117723	2.17	-	(C)	S	G	A	B	B	B	A	B	A	A	B	A	B	B	A	B	A	B	A	U	B	A	A	A	U	B	A	B	B	B	A	B	A	B	A	A	A	A	B
1011	B2.03-05C2_7b	C2	JCVI_25928:723	AT2G30350.2	Scaffold000140	94.23	199669	2.17	-	(A)	R	G	A	B	B	B	A	B	A	A	B	A	B	B	A	B	A	B	A	U	B	A	A	A	U	B	A	B	U	B	A	U	A	B	A	A	A	A	U
1012	B2.03-05C2_7b	C2	JCVI_24475:282	AT5G55390.1	Scaffold000140	88.1	252219	2.17	-	(C)	C	Y	A	B	B	B	A	B	U	A	U	A	B	B	A	B	A	B	U	B	B	A	U	U	B	B	U	B	B	U	A	B	U	B	U	A	U	U	B
1013	B2.03-05C2_7b	C2	AM395952:154	AT5G55390.1	Scaffold000140	100	253178	2.17	-	(A)	A	R	A	B	B	B	A	U		A					A	B		B		B		U			B			B	B	B				B		A
1014	B2.03-05C2_7b	C2	ES937987:178	AT5G55390.1	Scaffold000140	86.19	254316	2.17	-	(G)	G	K	A	B	B	B	A	B	U	A	U	U	B	B	A	B	A	B	U	B	B	A	U	U	B	B	U	B	B	A	A	B	A	B	U	A	U	U	B
1015	B2.03-05C2_7b	C2	JCVI_18662:305	AT5G55390.1	Scaffold000140	95.72	255194	2.17	-	(G)	R	G	A	B	B	B	A	B	A	A	U	A	B	B	A	B	A	B	A	B	B	A	A	A	U	B	A	B	U	B	A	U	A	B	A	A	A	A	U
1016	B2.03-05C2_7b	C2	JCVI_18662:348	AT5G55390.1	Scaffold000140	95.72	255194	2.17	-	(A)	A	W	A	B	B	B	A	B	U	A	U	U	B	B	A	B	A	B	U	B	B	U	U	U	B	B	U	B	B	A	U	B	U	B	U	A	U	U	U
1017	B2.03-05C2_7b	C2	JCVI_18662:423	AT5G55390.1	Scaffold000140	95.72	255194	2.17	-	(C)	Y	C	A	B	B	B	A	B	A	A	B	A	B	B	A	B	A	B	A	B	B	A	A	A	B	B	A	B	B	B	A	U	A	B	A	A	A	A	U
1018	B2.03-05C2_7b	C2	JCVI_18662:516	AT5G55390.1	Scaffold000140	95.72	255194	2.17	-	(G)	K	T	A	B	B	U	A	B	A	A	U	A	B	B	A	U	A	U	A	B	B	A	A	A	B	B	A	B	B	B	A	U	A	B	A	A	A	A	U
1019	B2.03-05C2_7b	C2	JCVI_18662:411	AT5G55390.1	Scaffold000140	95.72	255194	2.17	-	(C)	Y	C	A	B	B	B	A	B	A	A	B	A	B	B	A	B	A	B	A	B	B	A	A	A	U	B	A	B	U	B	A	U	A	B	A	A	A	A	U
1020	B2.03-05C2_7b	C2	JCVI_18662:399	AT5G55390.1	Scaffold000140	95.72	255194	2.17	-	(T)	T	Y	A	B	B	B	U	B		A					A	B		B		B		B			B			B	B	A	U	B		B		U
1021	B2.03-05C2_7b	C2	JCVI_18662:417	AT5G55390.1	Scaffold000140	95.72	255194	2.17	-	(C)	Y	T	A	B	U	B	A	B	A	A	B	A	B	B	A	B	A	B	A	B	B	A	A	A	U	B	A	B	U	B	A	U	A	B	A	A	A	A	U
1022	B2.03-05C2_7b	C2	JCVI_6522:858	AT5G55300.1	Scaffold000140	94.51	366915	2.17	-	(A)	R	G	A	B	B	B	A	B	A	A	B	A	B	B	A	B	A	B	A	B	U	A	A	A	B	B	A	B	B	B	A	U	A	U	A	A	A	A	B
1023	B2.03-05C2_7b	C2	JCVI_6522:281	AT5G55300.1	Scaffold000140	94.51	366915	2.17	-	(G)	G	R	A	B	B	B	U	B	U	A	A	A	B	B	U	B	A	B	U	B	B	A	U	U	B	B	U	B	B	A	U	B	U	B	U	A	U	U	B
1024	B2.03-05C2_7b	C2	JCVI_30126:626	AT5G55300.1	Scaffold000140	96.23	368115	2.17	-	(A)	R	G	A	B	B	B	A	B	A	A	B	A	B	B	A	B	A	B	A	A	U	A	A	A	B	B	A	B	B	B	A	B	A	B	A	A	A	A	U
1025	B2.03-05C2_7b	C2	JCVI_30126:653	AT5G55300.1	Scaffold000140	96.23	368115	2.17	-	(G)	R	G	A	B	B	B	A	B	A	A	B	A	B	B	A	B	A	U	A	U	U	A	A	A	B	B	A	B	B	B	A	B	A	B	A	A	A	A	B
1026	B2.03-05C2_7b	C2	JCVI_30126:633	AT5G55300.1	Scaffold000140	96.23	368115	2.17	-	(G)	K	G	A	B	B	B	A	B	A	A	B	A	B	B	A	B	A	A	A	A	U	A	A	A	B	B	A	B	B	U	A	B	A	B	A	A	A	A	B
1027	B2.03-05C2_7b	C2	JCVI_7968:683	AT5G55300.1	Scaffold000140	85.12	371199	2.17	-	(G)	G	R	A	B	B	B	A	B	A	A	A	A	B	B	A	B	A	B	A	B	B	A	A	A	B	B	A	B	B	A	A	B	A	B	A	A	A	A	B
1028	B2.03-05C2_7b	C2	JCVI_19476:297	AT5G55230.1	Scaffold000140	94.81	386257	2.17	-	(A)	A	R	A	B	B	U	A	B	A	A	A	A	B	B	A	B	A	B	A	B	B	U	A	A	B	B	A	B	B	B	A	B	A	B	U	A	U	U	B
1029	B2.03-05C2_7b	C2	JCVI_38639:558	AT5G55230.1	Scaffold000140	97.48	387733	2.17	-	(C)	M	C	A	B	B	B	A	B	A	A	U	A	B	B	A	B	A	B	A	B	B	A	A	A	B	B	A	B	B	B	U	U	A	B	A	A	A	A	U
1030	B2.03-05C2_7b	C2	JCVI_38639:288	AT5G55230.1	Scaffold000140	97.48	387733	2.17	-	(A)	R	A	A	B	B	B	U	B	A	A	U	A	B	B	A	B	A	B	A	B	U	A	A	A	U	U	A	B	B	B	A	U	A	B	A	A	A	A	U
1031	B2.03-05C2_7b	C2	JCVI_34280:174	AT5G55220.1	Scaffold000140	87.36	406657	2.17	-	(C)	Y	C	A	B	B	B	U	B	U	A	B	U	B	B	U	B	A	B	A	U	B	A	U	U	B	B	U	B	B	B	U	B	A	B	A	A	A	A	B
1032	B2.03-05C2_7b	C2	JCVI_35112:1392	AT5G54630.1	Scaffold000140	96.55	880490	2.17	-	(G)	A	R	A	B	B	B	A	B	A	A	A	U	B	B	A	B	U	B	U	B	B	A	U	A	B	B	U	B	B	B	A	B	U	B	U	A	U	U	B
1033	B2.03-05C2_7b	C2	JCVI_14597:298	AT5G54470.1	Scaffold000140	91.76	1093998	2.17	-	(C)	Y	C	A	B	B	B	A	B		A					A	B		B		U		A			B			B	B	B				B		A
1034	B2.03-05C2_7b	C2	JCVI_10537:938	AT5G54430.1	Scaffold000140	86.99	1099126	2.17	-	(C)	Y	C	A	B	B	B	A	B	A	U	U	A	B	B	A	B	A	B	A	B	B	A	A	A	B	B	A	B	B	B	A	U	A	B	A	A	A	A	U
1035	B2.03-05C2_7b	C2	JCVI_16056:480	AT5G54440.1	Scaffold000140	98.13	1108314	2.17	-	(A)	R	G	A	B	B	B	A	B	A	A	B	A	B	B	A	U	A	B	A	B	B	A	A	A	B	B	A	B	B	B			A	B	A	A	A	A	U
1036	B2.03-05C2_7b	C2	JCVI_16056:306	AT5G54440.1	Scaffold000140	98.13	1108314	2.17	-	(A)	R	A	A	B	B	B	A	U	A	A	U	A	B	B	A	B	A	B	A	B	B	A	A	A	U	B	A	U	U	B	A	U	A	U	A	A	A	A	U
1037	B2.03-05C2_7b	C2	JCVI_16056:409	AT5G54440.1	Scaffold000140	98.13	1108314	2.17	-	(A)	M	A	A	B	B	B	A	U	A	A	U	A	U	U	A	U	A	B	A	B	B	A	A	A	B	U	A	U	B	B	A	U	A	U	A	A	A	A	U
1038	B2.03-05C2_7b	C2	JCVI_7775:800	AT1G20960.1	Scaffold000140	97.86	1122886	2.17	-	(C)	Y	C	A	B	B	B	A	B	A	A	B	A	B	B	A	U	A	B	A	U	U	A	A	A	B	B	A	B	B	B	A	U	A	B	A	A	A	A	U
1039	B2.03-05C2_7b	C2	JCVI_7775:1637	AT1G20960.1	Scaffold000140	97.86	1122886	2.17	-	(T)	Y	T	A	B	B	B	A	B	A	A	B	A	B	B	A	B	A	B	A	U	B	A	A	A	B	B	A	B	B	B	A	B	A	B	A	A	A	A	B
1040	B2.03-05C2_7b	C2	CD830765:409	AT1G20960.1	Scaffold000140	100	1129896	2.17	-	(C)	Y	T	A	B	B	B	A	U	A	A	B	A	B	B	A	B	A	B	A	U	U	A	A	A	B	B	U	B	B	B	A	B	A	B	A	A	A	A	U
1041	B2.03-05C2_7b	C2	JCVI_33525:1093	AT5G54390.1	Scaffold000140	95.76	1145603	2.17	-	(T)	W	T	A	B	B	B	A	U	A	A	B	A	B	B	A	B	A	U	A	B	B	A	A	A	U	B	A	B	B	B	A	B	A	B	A	A	A	A	B
1042	B2.03-05C2_7b	C2	JCVI_6144:753	AT5G54680.1	Scaffold000019_back	90.2	2136783	9.24	+	(G)	G	S	A	B	B	B	A	B	A	A	A	A	B	B	A	B	A	B	A	B	B	A	A	A	B	B	A	B	B	B	A	B	A	B	A	A	A	U	B
1044	B2.03-05C2_7b	C2	JCVI_40365:160	AT5G55070.1	Scaffold000019_back	88.89	2702508	9.24	+	(A)	A	R	A	B	B	B	A	B	A	A	A	A	B	B	A	B	A	B	A	B	B	A	A	A	B	B	A	B	B	B	A	B	A	B	A	A	A	U	B
1045	B2.03-05C2_7b	C2	JCVI_40365:620	AT5G55070.1	Scaffold000019_back	88.89	2702508	9.24	+	(G)	G	R	A	B	B	B	A	B	A	A	A	A	B	B	A	B	A	B	A	B	B	U	U	A	B	B	U	B	B	B	A	B	A	B	A	A	U	U	B
1046	B2.03-05C2_7b	C2	JCVI_40365:689	AT5G55070.1	Scaffold000019_back	88.89	2702508	9.24	+	(T)	K	T	A	B	B	B	A	B	A	A	B	A	B	B	A	B	A	B	A	U	B	A	A	A	B	B	A	B	B	B	A	B	A	B	A	A	A	A	B
1047	B2.03-05C2_7b	C2	JCVI_40365:608	AT5G55070.1	Scaffold000019_back	88.89	2702508	9.24	+	(C)	T	Y	A	B	B	B	A	B	A	A	A	U	B	B	A	B	A	B	A	B	B	B	U	A	B	B	U	B	B	B	A	B	A	B	A	A	U	U	B
1048	B2.03-05C2_7b	C2	JCVI_40365:773	AT5G55070.1	Scaffold000019_back	88.89	2702508	9.24	+	(G)	R	G	A	B	B	B	A	B	A	A	B	A	B	B	A	B	A	B	A	U	B	A	A	A	B	B	A	B	B	B	A	B	A	B	A	A	A	A	B
1049	B2.03-05C2_7b	C2	JCVI_40365:602	AT5G55070.1	Scaffold000019_back	88.89	2702508	9.24	+	(A)	G	R	A	B	B	B	U	B	U	A	A	U	B	B	A	B	A	B	U	B	B	U	U	A	B	B	U	B	B	B	A	B	A	B	A	A	U	U	B
1043	B2.03-05C2_7b	C2	JCVI_12515:995	AT5G55070.1	Scaffold000019_back	79.77	2701216	9.24	+	(C)	Y	C	A	B	B	B	A	B	A	A	B	A	B	B	A	U	A	U	A	B	B	A	A	A	B	B	A	B	B	B	A	B	A	B	A	A	A	A	B
1050	B2.06-09C2_2a	C2	JCVI_4209:825	AT5G52540.1	Scaffold000001_back	82.96	5029079	6.47	-	(G)	G	K	A	B	B	B	A	B	A	A	A	A	B	B	A	B	A	B	A	B	B	A	A	A	B	B	A	B	B	B	A	B	A	B	A	A	A	A	B
1051	B2.06-09C2_2a	C2	JCVI_8275:555	AT5G52520.1	Scaffold000001_back	80.42	5032307	6.47	-	(T)	T	W	A	B	B	U	U	B	A	A	A	A	B	B	A	B	A	B	A	B	B	U	A	A	B	B	A	B	B	B	A	B	A	B	A	A	A	A	B
1052	B2.06-09C2_2b	C2	JCVI_788:105	AT5G52440.1	Scaffold000001_back	98.36	5076335	6.47	-	(C)	Y	C	A	B	B	B	A	B	A	A	B	A	B	B	A	B	A	B	A	B	B	A	A	A	B	B	B	B	B	B	A	B	A	B	A	A	A	A	B
1053	B2.06-09C2_2b	C2	JCVI_8448:168	AT5G52420.1	Scaffold000001_back	95.68	5093842	6.47	-	(G)	G	R	A	B	B	B	A	B	A	A	A	A	B	B	A	B	A	B	A	B	B	A	A	A	B	B	B	B	B	B	A	B	A	U	A	U	A	A	B
1054	B2.06-09C2_2b	C2	JCVI_8448:236	AT5G52420.1	Scaffold000001_back	95.68	5093842	6.47	-	(C)	C	Y	A	B	B	B	A	B	A	A	A	A	B	B	A	B	A	B	A	B	B	A	A	A	U	B	B	B	U	B	A	B	A	B	A	A	A	A	B
1055	B2.06-09C2_2b	C2	JCVI_8448:297	AT5G52420.1	Scaffold000001_back	95.68	5093842	6.47	-	(C)	M	C	A	B	B	B	A	B	A	A	B	A	B	B	A	B	A	B	A	U	B	A	A	A	U	B	B	B	B	B	A	B	A	U	A	A	A	A	B
1056	B2.06-09C2_2b	C2	JCVI_17105:698	AT5G52300.1	Scaffold000001_back	93.99	5264929	6.47	-	(C)	A	C	A	B	B	B	A	B	A	U	U	U	B	B	A	B	A	B	A	B	B	U	A	A	B	B	B	B	B	U	A	B	A	B	A	A	A	A	B
1057	B2.06-09C2_2b	C2	JCVI_3362:852	AT5G52280.1	Scaffold000001_back	88.95	5292212	6.47	-	(A)	M	A	A	B	B	B	A	U	A	A	U	A	B	B	A	B	A	B	A	U	B	A	A	A	U	U	B	B	B	B	A	U	A	B	A	A	A	U	U
1058	B2.06-09C2_1a	C2	JCVI_1456:496	AT1G65430.1	Scaffold000001_back	93.89	6800745	6.47	-	(G)	G	R	A	B	B	B	A	B	U	A	A	U	B	B	A	B	A	B	B	B	B	A	U	A	B	B	B	B	B	B	A	B	U	B	U	A	U	U	B
1059	B2.06-09C2_1a	C2	JCVI_18330:139	AT1G65410.1	Scaffold000001_back	92.83	6787852	6.47	-	(G)	G	S	A	B	B	B	A	B	A	A	A	A	B	B	A	B	A	B	B	B	B	A	A	A	B	B	B	B	B	B	A	B	U	U	U	A	U	U	B
1060	B2.06-09C2_4a	C2	JCVI_4969:287	AT1G67250.1	Scaffold000001_back	96.97	8438071	6.47	-	(G)	K	G	A	B	B	B	A	B	A	A	B	A	B	B	A	B	A	B	B	A	B	A	A	A	U	B	B	B	U	B	B	U	A	B	A	A	A	A	U
1061	B2.06-09C2_5a	C2	JCVI_6256:926	AT1G70570.1	Scaffold000010	90.7	3118	7.14	+	(C)	Y	C	A	B	B	B	A	B		B					A	B		U		A		A			U			B	U	B				B		A
1062	B2.06-09C2_5a	C2	JCVI_26591:612	AT1G70620.1	Scaffold000010	88.49	26098	7.14	+	(C)	C	Y	A	B	U	B	A	B	U	B	B	A	B	B	A	B	A	B	B	A	B	A	A	A	U	B	B	B	B	B	U	B	U	B	U	A	U	U	U
1063	B2.06-09C2_5a	C2	EX096295:346	AT1G70700.3	Scaffold000010	89.41	108941	7.14	+	(T)	T	Y	A	B	B	B	U	B	A	B	B	A	B	B	A	B	A	B	B	U	B	A	A	A	B	B	B	B	B	B	A	B	A	B	A	A	A	A	B
1064	B2.06-09C2_5a	C2	EX042619:435		Scaffold000010	94.13	109413	7.14	+	(C)	C	Y	A	B	B	B	A	B	A	B	B	A	B	B	A	B	A	B	B	A	B	A	A	A	B	B	B	B	B	B	U	B	A	B	U	A	U	U	U
1065	B2.06-09C2_5a	C2	JCVI_6699:645	AT1G70700.3	Scaffold000010	96.11	110346	7.14	+	(G)	R	G	A	B	B	B	A	B	A	B	B	A	B	B	A	B	A	B	B	A	B	A	A	A	B	U	B	U	B	B	A	U	A	B	A	A	A	A	U
1066	B2.06-09C2_5a	C2	JCVI_913:97	AT1G70760.1	Scaffold000037	82.89	2471934	2.27	-	(T)	T	Y	A	B	B	B	A	B	A	B	B	A	B	U	A	B	A	B	U	A	B	A	A	A	B	U	B	B	B	B	A	B	A	B	U	A	A	U	B
1067	B2.06-09C2_5a	C2	JCVI_15535:808	AT1G71180.1	Scaffold000037	92.85	1951444	2.27	-	(T)	T	W	A	B	B	B	A	B	A	B	B	A	B	B	A	B	A	B	B	A	B	A	U	A	B	B	B	B	B	B	A	B	U	B	U	A	U	U	B
1068	B2.06-09C2_5a	C2	JCVI_37594:312	AT1G71696.2	Scaffold000037	98.77	1917612	2.27	-	(C)	Y	C	A	B	B	B	A	B	A	B	B	A	B	B	A	B	A	B	B	A	B	A	A	A	B	B	B	B	B	B	A	U	A	B	A	A	A	A	U
1069	B2.06-09C2_5a	C2	JCVI_36892:773	AT1G71410.1	Scaffold000037	87.08	1748808	2.27	-	(T)	W	Y	A	B	B	B	A	B	A	B	B	A	B	B	A	B	A	B	B	A	B	A	A	A	B	B	B	B	B	B	U	B	A	B	A	A	A	A	B
1070	B2.06-09C2_5a	C2	JCVI_36892:310	AT1G71410.1	Scaffold000037	87.08	1748808	2.27	-	(T)	T	Y	A	B	B	B	A	B	A	B	B	A	B	B	A	B	A	B	B	A	B	A	A	U	B	B	B	B	B	B	U	B	A	B	U	A	A	U	B
1071	B2.06-09C2_5a	C2	JCVI_36892:262	AT1G71410.1	Scaffold000037	87.08	1748808	2.27	-	(A)	A	R	A	B	B	B	A	B	A	B	B	A	B	B	A	B	A	U	B	A	B	A	A	U	B	B	B	B	B	B	U	B	U	B	U	A	A	U	B
1072	B2.06-09C2_5a	C2	JCVI_36892:220	AT1G71410.1	Scaffold000037	87.08	1748808	2.27	-	(C)	Y	C	A	B	B	B	A	B	A	B	B	A	B	B	A	B	A	B	B	A	U	A	A	A	B	B	U	B	B	B	A	U	A	B	A	A	A	A	U
1073	B2.06-09C2_5a	C2	JCVI_36892:289	AT1G71410.1	Scaffold000037	87.08	1748808	2.27	-	(C)	Y	C	A	B	B	B	A	B	A	B	B	A	B	B	A	B	A	B	B	A	U	A	A	A	B	B	U	B	B	B	A	U	A	B	A	A	A	A	U
1074	B2.06-09C2_5a	C2	JCVI_36892:223	AT1G71410.1	Scaffold000037	87.08	1748808	2.27	-	(T)	T	Y	A	B	B	B	A	U	A	B	B	A	B	B	A	B	A	B	B	A	U	A	A	A	B	B	B	B	B	B	U	B	U	B	U	A	U	U	B
1075	B2.06-09C2_5a	C2	JCVI_36892:547	AT1G71410.1	Scaffold000037	87.08	1748808	2.27	-	(C)	C	Y	A	B	B	B	B	B	U	B	B	U	B	B	A	B	U	B	B	A	B	A	U	U	B	B	B	B	B	B	U	B	U	B	U	A	U	U	B
1076	B2.06-09C2_5a	C2	JCVI_36892:82	AT1G71410.1	Scaffold000037	87.08	1748808	2.27	-	(C)	Y	C	A	B	U	B	A	B	A	B	U	A	B	B	A	B	A	B	B	A	U	A	A	A	U	B	U	B	B	B	A	U	A	B	A	A	A	A	U
1077	B2.06-09C2_5a	C2	JCVI_36892:227	AT1G71410.1	Scaffold000037	87.08	1748808	2.27	-	(T)	Y	T	A	B	B	B	A	B	A	B	U	A	B	B	A	B	A	B	B	A	U	A	A	A	B	B	U	B	B	B	A	U	A	B	A	A	A	A	U
1078	B2.06-09C2_5a	C2	JCVI_36892:759	AT1G71410.1	Scaffold000037	87.08	1748808	2.27	-	(A)	W	A	A	B	B	U	A	B	A	B	U	A	U	B	U	B	A	B	U	A	U	A	A	A	U	U	U	B	B	B	U	U	A	B	A	A	A	A	U
1079	B2.06-09C2_5a	C2	EX045267:79	AT1G71410.1	Scaffold000037	96.58	1748071	2.27	-	(C)	C	Y	A	B	B	B	A	B	U	B	B	U	B	B	A	B	U	B	B	U	B	U	U	U	B	B	B	B	B	B	U	B	U	B	U	U	U	U	B
1080	B2.06-09C2_5a	C2	EX045267:281	AT1G71410.1	Scaffold000037	96.58	1748071	2.27	-	(C)	C	Y	A	B	B	B	A	B	A	B	B	A	B	B	A	B	A	B	B	A	B	A	U	U	B	B	B	B	B	B	U	B	U	B	U	A	A	U	B
1081	B2.06-09C2_5a	C2	EX045267:382	AT1G71410.1	Scaffold000037	96.58	1748071	2.27	-	(C)	C	S	A	B	B	B	A	B	A	B	B	U	B	B	U	B	A	B	B	A	B	A	U	U	B	B	B	B	B	B	U	B	U	B	U	A	U	U	B
1082	B2.06-09C2_5b	C2	JCVI_16613:853	AT1G73650.2	Scaffold000017	75.05	2794708	2.43	-	(T)	Y	T	A	B	B	B	A	B		B					A	B		U		A		A			U			U	B	B				B		A
1083	B2.06-09C2_5b	C2	JCVI_16613:720	AT1G73650.2	Scaffold000017	75.05	2794708	2.43	-	(T)	T	Y	A	B	B	B	U	B		B					A	B		B		A		A			B			B	B	B				B		A
1084	B2.06-09C2_5b	C2	JCVI_35746:1686	AT1G73680.1	Scaffold000017	97.95	2783937	2.43	-	(G)	G	R	A	B	B	B	A	B	U	B	B	U	B	B	A	B	U	B	B	A	B	A	U	U	B	B	B	B	B	B	U	B	U	B	U	A	U	U	B
1085	B2.06-09C2_5b	C2	JCVI_35746:1859	AT1G73680.1	Scaffold000017	97.95	2783937	2.43	-	(G)	G	R	A	B	B	B	A	B		B					A	B		B		U		A			B			B	B	B				B		A
1086	B2.06-09C2_5b	C2	JCVI_35746:1509	AT1G73680.1	Scaffold000017	97.95	2783937	2.43	-	(A)	A	W	A	B	B	B	A	B		B					A	B		B		U		A			B			B	B	B				B		A
1087	B2.06-09C2_5b	C2	JCVI_35746:1718	AT1G73680.1	Scaffold000017	97.95	2783937	2.43	-	(G)	G	K	A	B	B	B	A	B	U	B	B	U	B	B	A	B	U	B	B	U	B	A	U	U	B	B	B	B	B	B	U	B	U	B	U	A	U	U	B
1088	B2.06-09C2_5b	C2	JCVI_35746:1749	AT1G73680.1	Scaffold000017	97.95	2783937	2.43	-	(G)	R	G	A	B	B	B	A	B	A	B	B	A	B	B	A	B	A	B	B	A	B	A	A	A	B	B	B	B	B	B	A	U	A	B	A	A	A	A	U
1089	B2.06-09C2_5b	C2	JCVI_35746:1916	AT1G73680.1	Scaffold000017	97.95	2783937	2.43	-	(C)	C	Y	A	B	B	B	A	B		B					A	B		B		B		A			B			B	U	B				B		A
1090	B2.06-09C2_5b	C2	JCVI_35746:1895	AT1G73680.1	Scaffold000017	97.95	2783937	2.43	-	(C)	C	Y	A	B	B	B	A	B		B					A	B		B		B		A			B			B	B	B				B		B
1091	B2.06-09C2_5b	C2	JCVI_37832:401	AT1G73930.1	Scaffold000017	95.22	2518648	2.43	-	(A)	A	M	A	B	B	B	A	B	A	B	B	A	B	B	A	B	A	B	B	U	B	A	A	A	B	B	B	B	B	B	U	B	U	B	U	A	U	U	U
1092	B2.06-09C2_5b	C2	JCVI_37832:427	AT1G73930.1	Scaffold000017	95.22	2518648	2.43	-	(A)	R	G	A	B	B	B	A	U	A	B	U	A	B	B	A	U	A	B	B	A	B	A	A	A	U	B	B	U	U	B	A	U	A	B	A	A	A	A	U
1093	B2.06-09C2_5b	C2	JCVI_22942:878	AT1G73980.1	Scaffold000017	97.9	2516082	2.43	-	(C)	C	M	A	B	B	B	A	B	A	B	B	A	B	B	A	B	A	B	B	A	B	A	A	A	B	B	B	B	B	B	A	B	A	B	U	A	U	U	B
1094	B2.06-09C2_5b	C2	JCVI_339:243	AT1G74050.1	Scaffold000017	81.57	2456000	2.43	-	(A)	A	T	A	B	B	B	U	B	A	B	B	A	B	B	A	B	A	B	B	A	B	A	A	A	B	B	B	B	U	B	A	B	A	B	A	A	A	A	B
1095	B2.06-09C2_5b	C2	JCVI_339:466	AT1G74050.1	Scaffold000017	81.57	2456000	2.43	-	(G)	G	K	A	B	B	B	U	B	A	B	B	A	B	B	A	B	A	B	B	A	B	A	A	A	B	B	B	B	B	B	A	B	A	B	A	A	A	A	B
1096	B2.06-09C2_5b	C2	JCVI_339:394	AT1G74050.1	Scaffold000017	81.57	2456000	2.43	-	(G)	R	G	A	B	B	B	A	B	A	B	B	A	B	B	A	B	A	B	B	A	B	A	A	A	B	B	B	B	B	B	A	B	A	B	A	A	A	A	B
1097	B2.06-09C2_5b	C2	JCVI_339:580	AT1G74050.1	Scaffold000017	81.57	2456000	2.43	-	(G)	G	R	A	B	B	B	A	B	A	B	B	A	B	B	A	B	A	B	B	A	B	A	A	A	B	B	B	U	B	B	A	B	A	B	A	A	A	A	B
1098	B2.06-09C2_5b	C2	JCVI_339:517	AT1G74050.1	Scaffold000017	81.57	2456000	2.43	-	(G)	K	T	A	B	B	B	A	B	A	B	B	A	B	B	A	U	A	U	B	A	B	A	A	A	B	B	B	B	B	B	A	B	A	B	A	A	A	A	B
1099	B2.06-09C2_5b	C2	JCVI_339:534	AT1G74050.1	Scaffold000017	81.57	2456000	2.43	-	(G)	K	G	A	B	B	B	A	B	A	B	B	A	B	B	A	U	A	U	B	A	B	A	A	A	B	B	B	B	B	B	A	B	A	B	A	A	A	A	B
1100	B2.06-09C2_5b	C2	JCVI_9997:955	AT1G74070.1	Scaffold000017	93.58	2448734	2.43	-	(A)	A	R	A	B	B	B	A	B	A	B	B	A	B	B	A	B	A	B	B	A	B	A	A	A	B	B	B	B	B	B	A	B	A	B	A	A	A	A	B
1101	B2.06-09C2_5b	C2	JCVI_9997:949	AT1G74070.1	Scaffold000017	93.58	2448734	2.43	-	(G)	A	R	A	B	B	B	A	B	A	B	B	A	B	B	A	B	A	B	B	A	B	A	A	A	B	B	B	B	B	B	A	B	A	B	A	A	A	A	B
1102	B2.06-09C2_5b	C2	JCVI_9997:676	AT1G74070.1	Scaffold000017	93.58	2448734	2.43	-	(T)	T	Y	A	B	B	B	A	B	A	B	B	A	B	B	A	B	A	B	B	A	B	A	A	A	B	B	B	B	B	B	A	B	A	B	U	A	A	U	B
1103	B2.06-09C2_5b	C2	JCVI_9997:681	AT1G74070.1	Scaffold000017	93.58	2448734	2.43	-	(T)	T	Y	A	B	B	B	U	B	A	B	B	A	B	B	A	B	U	B	B	A	B	A	A	A	B	B	B	B	B	B	A	B	A	B	U	A	A	U	B
1104	B2.06-09C2_5b	C2	JCVI_9997:769	AT1G74070.1	Scaffold000017	93.58	2448734	2.43	-	(A)	R	G	A	B	B	B	A	B	A	B	B	A	B	B	A	B	A	B	B	A	B	A	A	A	A	B	B	B	B	B	A	B	A	B	A	A	A	A	B
1105	B2.06-09C2_5b	C2	JCVI_9997:805	AT1G74070.1	Scaffold000017	93.58	2448734	2.43	-	(G)	R	G	A	B	B	B	A	B	A	B	B	A	B	B	A	B	A	B	B	A	B	A	A	A	B	B	B	B	B	B	A	B	A	B	A	A	A	A	B
1106	B2.06-09C2_5b	C2	JCVI_9997:529	AT1G74070.1	Scaffold000017	93.58	2448734	2.43	-	(C)	S	C	A	B	B	B	A	B	A	B	B	A	B	B	A	B	A	U	B	A	B	A	A	A	B	B	B	B	B	B	A	B	A	B	A	U	A	A	B
1107	B2.06-09C2_5b	C2	JCVI_9997:302	AT1G74070.1	Scaffold000017	93.58	2448734	2.43	-	(C)	C	Y	A	B	B	B	A	B		B					A	B		B		A		A			B			B	B	B				B		A
1108	B2.06-09C2_5b	C2	JCVI_9997:715	AT1G74070.1	Scaffold000017	93.58	2448734	2.43	-	(G)	K	T	A	B	B	B	A	B	A	B	B	A	B	B	A	U	A	B	B	A	B	A	A	A	B	B	B	B	B	B	A	B	A	B	A	A	A	A	B
1109	B2.06-09C2_5b	C2	JCVI_9997:446	AT1G74070.1	Scaffold000017	93.58	2448734	2.43	-	(A)	A	W	A	B	U	B	U	B	A	B	B	A	B	B	A	B	A	B	B	A	B	A	A	A	B	B	B	B	B	B	A	B	A	B	A	A	A	A	B
1110	B2.06-09C2_5b	C2	JCVI_6034:413	AT1G74100.1	Scaffold000017	95.24	2427441	2.43	-	(G)	G	R	A	B	B	B	U	B	A	B	B	A	B	B	A	B	A	B	B	A	B	A	A	A	U	B	B	B	B	B	A	B	A	B	U	A	A	A	B
1111	B2.06-09C2_5b	C2	EV116227:680	AT1G74160.1	Scaffold000017	97.41	2369182	2.43	-	(C)	G	C	A	B	B	B	A	B	A	B	B	A	B	B	A	B	A	B	B	A	B	A	A	A	B	B	B	B	B	B	A	B	A	B	A	A	A	A	B
1112	B2.06-09C2_5b	C2	EV116227:659	AT1G74160.1	Scaffold000017	97.41	2369182	2.43	-	(C)	A	C	A	B	B	B	A	B	A	B	B	A	B	B	A	B	A	B	B	A	B	A	A	A	B	B	B	B	B	B	A	B	A	B	A	A	A	A	B
1113	B2.06-09C2_5b	C2	EV116227:737	AT1G74160.1	Scaffold000017	97.41	2369182	2.43	-	(C)	T	C	A	B	B	B	A	B	A	B	B	A	B	B	A	B	A	B	B	A	B	A	A	A	B	B	B	B	B	B	A	B	A	B	A	A	A	A	B
1114	B2.06-09C2_5b	C2	EV116227:566	AT1G74160.1	Scaffold000017	97.41	2369182	2.43	-	(T)	T	Y	A	B	B	B	A	B	A	B	B	A	B	B	A	B	A	B	B	A	B	A	A	U	B	B	B	B	B	B	A	B	A	B	U	A	A	U	B
1115	B2.06-09C2_5b	C2	EV116227:121	AT1G74160.1	Scaffold000017	97.41	2369182	2.43	-	(C)	Y	T	A	B	U	U	A	B	A	U	U	A	B	B	A	B	A	B	U	A	U	A	A	A	B	B	U	B	B	B	A	U	A	B	A	A	A	A	U
1116	B2.06-09C2_5b	C2	EV116227:141	AT1G74160.1	Scaffold000017	97.41	2369182	2.43	-	(C)	M	C	A	B	B	U	A	B	A	U	U	A	B	B	A	B	A	B	U	A	U	A	A	A	U	B	U	B	B	B			A	B	A	U	A	A	U
1117	B2.06-09C2_5b	C2	EV112990:278	AT1G74160.1	Scaffold000017	84.94	2367014	2.43	-	(A)	A	C	A	B	B	B	A	B	A	B	B	A	B	B	A	U	A	B	B	A	B	A	A	A	B	B	B	B	B	B	A	B	A	B	A	A	A	A	B
1118	B2.06-09C2_5b	C2	JCVI_3437:96	AT1G74160.1	Scaffold000017	99.12	2365619	2.43	-	(T)	T	Y	A	B	B	B	A	B	A	B	B	A	B	B	A	B	A	B	B	A	B	A	A	A	B	B	B	B	B	B	A	B	A	B	U	A	U	U	B
1119	B2.06-09C2_6a	C2	JCVI_12153:987		Scaffold000017	94.2	697349	2.43	-	(G)	R	G	A	B	B	B	A	B	A	B	U	B	U	B	A	A	B	B	B	A	U	A	A	B	B	B	U	B	B	B	U	U	A	B	U	U	B	U	U
1120	B2.06-09C2_6a	C2	JCVI_12153:749		Scaffold000017	94.2	697349	2.43	-	(G)	K	G	A	B	U	B	A	B		B					A	A		B		A		A			B			B	B	B				B		A
1121	B2.06-09C2_6a	C2	JCVI_11163:219	AT1G76570.1	Scaffold000017	98.84	471378	2.43	-	(G)	T	K	A	B	B	B	A	U	A	B	B	A	B	U	A	A	A	B	U	A	B	A	A	A	U	U	B	U	B	U	A	U	A	U	U	A	A	U	B
1122	B2.06-09C2_6a	C2	EV177213:489		Scaffold000013_back	93.26	1229017	5.36	-	(A)	A	G	A	B	B	B	A	A	A	B	B	A	B	U	A	A	A	B	B	U	B	A	A	A	U	B	B	U	B	B	A	B	A	B	A	A	A	A	B
1123	B2.06-09C2_6a	C2	JCVI_25151:615		Scaffold000013_back	88.36	1229673	5.36	-	(A)	A	G	A	B	B	B	A	B	A	B	B	A	B	B	U	A	A	B	B	A	B	A	A	A	B	B	B	B	B	B	A	B	A	B	A	A	A	A	B
1124	B2.06-09C2_6a	C2	JCVI_25151:454		Scaffold000013_back	88.36	1229673	5.36	-	(G)	G	A	A	B	B	B	A	B	A	B	B	A	B	B	A	A	A	B	B	A	B	A	A	A	B	B	B	B	B	B	A	B	A	B	A	A	A	A	B
1125	B2.06-09C2_6a	C2	JCVI_25151:220		Scaffold000013_back	88.36	1229673	5.36	-	(A)	A	T	A	B	B	B	A	B	A	B	B	A	B	B	A	A	A	B	B	U	B	A	A	A	B	B	B	B	B	B	A	B	A	B	A	A	A	A	B
1126	B2.06-09C2_6a	C2	JCVI_25151:262		Scaffold000013_back	88.36	1229673	5.36	-	(C)	C	G	A	B	B	B	A	B	A	B	B	A	B	B	A	A	A	U	B	A	B	A	A	A	B	B	B	B	B	B	A	B	A	B	A	A	A	A	B
1127	B2.06-09C2_6a	C2	JCVI_26220:1009	AT1G79430.2	Scaffold000013_back	93.04	1309955	5.36	-	(C)	C	Y	A	B	B	B	A	B	A	B	B	U	B	B	A	A	A	B	B	A	B	A	U	A	B	B	B	B	B	B	A	B	A	B	U	A	A	U	B
1128	B2.06-09C2_6a	C2	JCVI_378:729	AT1G79550.1	Scaffold000013_back	96.18	1384325	5.36	-	(C)	Y	C	A	B	B	B	A	B	A	B	B	A	B	B	A	A	A	B	B	A	B	A	A	A	B	B	B	B	B	B	A	B	A	B	A	A	A	A	B
1129	B2.06-09C2_6a	C2	JCVI_4489:346	AT1G79590.1	Scaffold000013_back	94.69	1469660	5.36	-	(T)	T	Y	A	B	B	B	A	B	A	B	B	A	B	B	A	A	A	B	B	A	B	A	A	A	B	B	B	B	B	B	A	B	A	B	A	A	A	U	B
1130	B2.06-09C2_6a	C2	JCVI_38791:428	AT1G79600.1	Scaffold000013_back	90.74	1472425	5.36	-	(T)	T	K	A	B	B	B	A	B	A	B	B	A	B	B	A	A	A	B	B	U	B	A	A	A	B	B	B	B	B	B	A	B	A	B	A	A	A	U	B
1131	B2.06-09C2_6a	C2	JCVI_38791:267	AT1G79600.1	Scaffold000013_back	90.74	1472425	5.36	-	(C)	Y	T	A	B	B	B	A	B	A	B	B	A	B	B	A	A	A	U	B	A	U	A	A	A	B	B	B	B	B	B	A	B	A	B	A	A	A	A	B
1132	B2.06-09C2_6a	C2	JCVI_9520:708	AT1G80920.1	Scaffold000013_back	95.5	1508455	5.36	-	(C)	Y	C	A	B	B	B	A	B	A	B	U	A	U	B	A	A	A	B	B	A	B	A	A	A	B	U	B	B	B	B	A	U	A	B	A	A	A	A	U
1133	B2.06-09C2_6a	C2	JCVI_9520:636	AT1G80920.1	Scaffold000013_back	95.5	1508455	5.36	-	(G)	G	R	A	B	B	U	A	B	A	U	B	A	B	B	A	A	A	B	B	U	B	A	A	A	B	B	B	B	B	B	A	B	A	B	A	U	A	A	B
1134	B2.06-09C2_6a	C2	EV051468:497	AT1G80900.1	Scaffold000013_back	96.45	1599654	5.36	-	(T)	T	K	A	B	B	B	A	B	U	B	B	U	B	B	A	U	U	B	B	A	B	A	U	U	B	B	B	B	B	B	U	B	U	B	U	A	U	U	B
1135	B2.06-09C2_6a	C2	EV051468:534	AT1G80900.1	Scaffold000013_back	96.45	1599654	5.36	-	(A)	A	R	A	B	U	B	A	B	A	B	B	U	B	B	A	U	U	B	B	A	B	A	U	U	B	B	B	B	A	B	A	B	U	B	U	A	U	U	B
1136	B2.06-09C2_6a	C2	EV194165:452	AT1G80900.1	Scaffold000013_back	89.46	1600675	5.36	-	(A)	W	A	A	B	B	B	A	B	A	B	U	A	B	U	A	A	A	B	U	A	B	A	A	A	U	B	U	A	B	B	A	U	A	B	A	A	A	A	U
1137	B2.06-09C2_6a	C2	JCVI_35378:1480	AT2G26000.2	Scaffold000013_back	99.2	1797311	5.36	-	(T)	Y	T	A	B	B	B	A	B	A	B	B	A	B	B	A	A	A	B	U	A	B	A	A	A	B	B	B	B	B	B	A	U	A	B	U	A	A	A	U
1138	B2.06-09C2_6a	C2	JCVI_35378:1351	AT2G26000.2	Scaffold000013_back	99.2	1797311	5.36	-	(A)	M	A	A	B	B	U	A	B	A	B	U	A	U	U	A	A	A	B	U	A	B	A	A	A	B	B	B	B	U	B	A	U	A	B	A	A	A	A	U
1139	B2.06-09C2_6a	C2	JCVI_35378:1350	AT2G26000.2	Scaffold000013_back	99.2	1797311	5.36	-	(A)	R	A	A	B	U	B	A	B	A	B	U	A	U	U	A	A	A	B	U	A	B	A	A	A	B	B	B	B	U	B	A	U	A	B	A	U	A	A	U
1140	B2.06-09C2_6a	C2	JCVI_35378:1290	AT2G26000.2	Scaffold000013_back	99.2	1797311	5.36	-	(C)	Y	C	A	B	U	B	A	U	A	B	U	A	U	U	A	A	A	U	U	A	B	A	A	A	U	U	U	B	B	B	A	U	A	B	A	A	A	A	U
1141	B2.06-09C2_6a	C2	JCVI_3780:341	AT1G80560.1	Scaffold000013_back	97.29	1802421	5.36	-	(T)	T	K	A	B	B	B	A	B		B					A	A		B		A		A			B			B	B	B				B		A
1142	B2.06-09C2_6a	C2	JCVI_3780:296	AT1G80560.1	Scaffold000013_back	97.29	1802421	5.36	-	(T)	T	K	A	B	B	B	A	U	A	B	B	A	B	B	A	A	A	B	B	A	B	A	A	A	B	B	B	B	B	B	A	B	A	B	A	A	A	A	B
1143	B2.06-09C2_6a	C2	JCVI_29650:222	AT1G80480.1	Scaffold000013_back	91.29	1889950	5.36	-	(A)	M	W	A	B	B	B	A	B	A	B	B	A	B	B	A	A	A	B	B	A	B	A	A	A	B	B	B	B	B	B	A	B	A	B	A	A	A	A	B
1144	B2.06-09C2_6a	C2	JCVI_29650:154	AT1G80480.1	Scaffold000013_back	91.29	1889950	5.36	-	(C)	C	Y	A	B	B	B	A	B	A	B	B	A	B	B	A	A	A	B	B	A	B	A	A	A	B	B	B	B	B	B	A	B	A	B	A	A	A	A	B
1145	B2.06-09C2_6a	C2	JCVI_29650:417	AT1G80480.1	Scaffold000013_back	91.29	1889950	5.36	-	(C)	C	Y	A	B	B	B	A	B	A	B	B	A	B	B	A	A	A	B	B	A	B	A	A	A	B	B	B	B	B	B	A	B	A	B	A	A	A	A	B
1146	B2.06-09C2_6a	C2	JCVI_29650:396	AT1G80480.1	Scaffold000013_back	91.29	1889950	5.36	-	(A)	A	R	A	B	B	B	A	B	A	B	B	A	B	B	A	A	A	B	B	A	B	A	A	A	B	B	B	B	B	B	A	B	A	B	A	A	A	A	B
1147	B2.06-09C2_6a	C2	JCVI_20523:911	AT1G80400.1	Scaffold000013_back	94.14	1913593	5.36	-	(A)	M	A	A	B	B	B	A	U	A	B	U	A	B	U	A	A	A	B	U	A	U	A	A	A	B	U	B	B	B	B	A	U	A	B	A	A	A	A	U
1148	B2.06-09C2_6a	C2	JCVI_20523:1001	AT1G80400.1	Scaffold000013_back	94.14	1913593	5.36	-	(C)	C	Y	A	B	B	B	A	B		B					A	A		U		U		A			B			B	B	B				B		A
1149	B2.06-09C2_6a	C2	EV017762:31	AT1G80380.2	Scaffold000013_back	91.19	1915085	5.36	-	(T)	Y	T	A	B	B	B	A	B	U	B	U	A	U	U	A	A	A	B	U	A	B	A	A	A	B	U	U	B	B	B	A	U	A	B	A	A	A	A	U
1150	B2.06-09C2_6a	C2	EV017762:145	AT1G80380.2	Scaffold000013_back	91.19	1915085	5.36	-	(G)	T	K	A	B	B	B	U	B	A	B	B	A	B	B	A	A	A	B	B	A	B	A	A	A	B	B	B	B	B	B	A	B	U	B	A	A	A	U	B
1151	B2.10-19C1_1a	C2	JCVI_31918:291		Scaffold000013_back	86.53	3214729	5.36	-	(T)	A	T	A	B	B	B	A	B	A	B	B	U	B	B	U	A	U	B	B	A	B	A	A	A	B	B	B	B	B	B	U	B	U	B	A	A	A	U	B
1152	B2.10-19C1_1a	C2	JCVI_5699:943	AT5G45280.2	Scaffold000104	100	1462720	2.26	-	(T)	T	G	A	B	B	B	A	B	A	B	B	A	B	B	A	A	A	B	B	A	U	A	A	A	B	U	B	B	B	B	A	B	A	B	A	A	A	A	B
1153	B2.10-19C1_1b	C2	EV105284:655	AT5G45410.1	Scaffold000104	70.88	1334396	2.26	-	(G)	G	K	A	B	B	B	A	B	U	B	B	U	B	B	A	A	A	B	B	A	B	A	U	A	U	B	B	B	B	B	B	B	A	B	U	A	U	U	B
1154	B2.10-19C1_1b	C2	JCVI_13935:752	AT5G45410.1	Scaffold000104	73.06	1334240	2.26	-	(T)	K	T	A	B	B	B	A	B		B					A	A		B		A		A			B			B	U	B	U	U		B		A
1155	B2.10-19C1_1b	C2	JCVI_40190:818	AT5G45490.1	Scaffold000104	91.63	1138781	2.26	-	(G)	G	R	A	B	B	B	A	B	A	B	B	A	B	B	B	A	A	B	B	U	B	B	A	A	B	B	B	B	B	B	B	B	A	B	A	B	A	U	B
1156	B2.10-19C1_1b	C2	ES904966:106	AT5G45510.2	Scaffold000104	100	1099367	2.26	-	(T)	G	T	A	B	B	B	A	B	A	B	B	A	B	B	A	A	A	B	B	A	B	A	A	A	B	B	B	B	B	B	B	B	A	B	A	A	A	A	B
1157	B2.10-19C1_1b	C2	JCVI_2576:527	AT5G45510.1	Scaffold000104	90.33	1097042	2.26	-	(A)	A	R	A	B	B	B	U	B	A	B	B	A	B	B	A	A	A	U	B	A	B	A	A	A	B	B	B	B	B	B	B	B	A	B	A	A	A	U	B
1158	B2.10-19C1_1b	C2	JCVI_2576:659	AT5G45510.1	Scaffold000104	90.33	1097042	2.26	-	(G)	R	G	A	B	B	B	A	B	A	B	B	A	B	B	A	A	A	B	B	A	B	A	A	A	B	B	B	B	U	B	B	U	A	B	A	A	A	A	U
1159	B2.10-19C1_1b	C2	JCVI_1793:135	AT5G45775.2	Scaffold000104	91.04	949681	2.26	-	(C)	C	S	A	B	B	B	B	B	A	B	B	A	B	B	A	A	A	B	B	A	B	A	A	A	B	B	B	B	B	B	B	B	A	B	A	A	A	A	B
1160	B2.10-19C1_1b	C2	JCVI_3432:926	AT5G45930.1	Scaffold000104	87.97	783297	2.26	-	(G)	R	G	A	B	B	B	A	B	A	B	B	A	B	B	A	A	A	B	B	U	B	A	A	A	B	B	B	B	B	B	B	B	A	B	A	A	A	A	B
1161	B2.10-19C1_1b	C2	JCVI_3432:295	AT5G45930.1	Scaffold000104	87.97	783297	2.26	-	(A)	R	A	A	B	B	B	A	B	A	B	B	A	B	B	A	U	A	B	B	A	B	A	A	A	B	B	B	B	B	B	B	B	A	B	A	A	A	A	B
1162	B2.10-19C1_1b	C2	JCVI_3432:977	AT5G45930.1	Scaffold000104	87.97	783297	2.26	-	(C)	Y	C	A	B	B	B	A	B	A	B	B	A	B	B	A	A	A	B	B	A	B	A	A	A	B	B	B	B	B	B	B	B	A	U	A	A	A	A	B
1163	B2.10-19C1_1b	C2	JCVI_10926:410	AT5G45950.1	Scaffold000104	97.17	729096	2.26	-	(C)	C	Y	A	B	B	B	A	B	A	B	A	A	B	B	A	A	A	B	B	A	B	A	A	A	B	B	B	B	B	B	B	B	A	B	U	A	A	U	U
1164	B2.10-19C1_1b	C2	JCVI_10926:908	AT5G45950.1	Scaffold000104	97.17	729096	2.26	-	(A)	A	W	A	B	B	B	A	B	A	B	B	A	B	B	A	A	A	B	B	A	B	A	A	A	B	B	B	B	B	B	B	B	A	B	U	A	A	U	B
1165	B2.10-19C1_1b	C2	JCVI_10926:1116	AT5G45950.1	Scaffold000104	97.17	729096	2.26	-	(A)	M	A	A	B	B	B	A	B	A	B	B	A	B	B	A	A	A	B	B	A	B	A	A	A	B	B	B	B	B	B	B	U	A	B	A	A	A	A	U
1166	B2.10-19C1_1b	C2	JCVI_10926:1015	AT5G45950.1	Scaffold000104	97.17	729096	2.26	-	(G)	R	G	A	B	B	B	A	B	A	B	B	A	B	B	A	A	A	B	B	A	B	A	A	A	B	B	B	B	B	B	B	B	A	B	A	A	A	A	U
1167	B2.10-19C1_1b	C2	JCVI_10926:978	AT5G45950.1	Scaffold000104	97.17	729096	2.26	-	(G)	G	R	A	B	B	B	A	B	A	B	B	A	B	B	A	A	A	B	B	A	B	A	A	A	B	B	B	B	B	B	B	B	A	B	A	U	A	U	B
1168	B2.10-19C1_1b	C2	JCVI_10926:405	AT5G45950.1	Scaffold000104	97.17	729096	2.26	-	(C)	C	S	A	B	B	B	A	B	A	B	A	A	B	B	A	A	A	B	B	A	B	A	A	A	B	B	B	B	B	B	B	B	A	B	U	A	A	U	U
1169	B2.10-19C1_1b	C2	JCVI_16231:479	AT5G46620.1	Scaffold000423	92.86	172397	2.41	-	(C)	C	Y	A	B	B	B	A	B	A	B	B	U	B	B	A	A	U	B	B	A	B	A	U	U	B	B	B	B	B	B	B	B	U	B	U	A	U	U	B
1170	B2.10-19C1_1c	C2	JCVI_24148:822	AT5G46800.1	Scaffold000423	92.64	40569	2.41	-	(T)	Y	T	A	B	B	B	A	U	A	B	B	A	B	B	A	A	A	U	B	A	B	A	A	A	B	B	B	B	B	B	B	B	A	B	A	U	A	A	U
1171	B2.10-19C1_1c	C2	JCVI_24148:662	AT5G46800.1	Scaffold000423	92.64	40569	2.41	-	(C)	C	Y	A	B	B	B	U	B	A	B	B	A	B	B	A	A	A	B	B	U	B	A	A	A	B	B	B	B	B	B	B	B	A	B	A	A	A	A	B
1172	B2.10-19C1_1c	C2	JCVI_8162:255	AT5G57490.1	Scaffold000125	98.3	378019	2.14	+	(G)	G	C	A	B	B	B	A	B	A	B	B	U	B	B	A	A	A	B	B	A	B	A	A	A	B	B	B	B	B	B	B	B	A	B	A	A	A	A	B
1173	B2.10-19C1_1c	C2	JCVI_27615:254	AT5G47010.1	Scaffold000125	97.12	503804	2.14	+	(T)	A	W	A	B	B	B	A	B	A	B	B	A	B	B	A	A	A	B	B	A	B	A	A	A	B	B	B	B	B	B	B	B	A	B	A	A	A	U	B
1174	B2.10-19C1_1c	C2	JCVI_27615:440	AT5G47010.1	Scaffold000125	97.12	503804	2.14	+	(T)	Y	T	A	B	B	B	A	B	A	B	B	A	B	B	A	A	A	U	B	A	U	A	A	A	B	B	B	B	B	B	B	U	A	B	A	A	A	A	U
1175	B2.10-19C1_1c	C2	JCVI_2305:173	AT5G47030.1	Scaffold000125	89.72	508377	2.14	+	(G)	G	R	A	B	U	B	U	B	A	B	B	A	B	B	A	A	A	B	B	U	B	A	A	A	B	B	B	B	B	B	B	B	A	B	A	A	A	A	B
1176	B2.10-19C1_1c	C2	JCVI_37000:400	AT5G47050.1	Scaffold000125	96.23	570003	2.14	+	(A)	A	G	A	B	B	B	A	B	A	A	B	A	B	B	U	A	A	B	B	A	B	A	A	A	U	B	B	B	B	B	B	B	A	B	A	A	A	A	B
1177	B2.10-19C1_2a	C2	JCVI_7096:648	AT5G47620.1	Scaffold000170	96.24	968479		-	(A)	W	A	A	B	B	B	A	B	U	B	B	A	B	B	A	A	A	B	B	A	B	A	U	A	B	B	B	A	U	A	B	U	A	B	A	A	U	A	B
1178	B2.10-19C1_2a	C2	JCVI_269:679	AT5G47650.1	Scaffold000170	96.1	943129		-	(A)	A	M	A	B	B	B	U	B		B					A	A		B		A		A			B			B	B	A				U		A
1179	B2.10-19C1_2a	C2	AM392099:297	AT5G47690.1	Scaffold000170	83.18	916584		-	(T)	K	T	A	B	B	B	A	B	A	B	B	A	B	B	A	A	A	B	U	A	U	A	A	U	B	B	U	B	B	A	B	U	A	A	A	A	A	A	U
1180	B2.10-19C1_2a	C2	AM392099:494	AT5G47690.1	Scaffold000170	83.18	916584		-	(A)	W	A	A	B	B	B	A	B	A	B	B	A	B	B	A	A	A	B	B	A	U	A	A	A	B	B	U	B	B	A	U	U	A	A	A	A	A	A	U
1181	B2.10-19C1_2a	C2	AM392099:277	AT5G47690.1	Scaffold000170	83.18	916584		-	(C)	Y	C	A	B	B	B	A	B	A	B	B	A	B	B	A	A	A	B	U	A	U	A	A	A	B	B	U	B	U	A	B	U	A	A	A	A	A	A	U
1182	B2.10-19C1_2a	C2	JCVI_30325:149	AT5G47690.1	Scaffold000170	98.94	912135		-	(A)	C	A	A	B	B	B	A	B	A	B	B	A	B	B	A	A	U	B	B	A	B	A	A	A	B	B	B	U	B	A	B	U	A	A	A	A	A	A	B
1183	B2.10-19C1_2a	C2	JCVI_30325:500	AT5G47690.1	Scaffold000170	98.94	912135		-	(C)	A	C	A	B	B	B	U	B	A	B	B	A	B	B	A	A	A	B	B	U	B	A	A	A	B	B	B	B	B	A	B	B	A	A	A	A	A	A	B
1184	B2.10-19C1_2a	C2	JCVI_30325:776	AT5G47690.1	Scaffold000170	98.94	912135		-	(T)	K	T	A	B	B	B	A	B	A	B	B	A	B	B	A	A	A	B	B	A	B	A	A	A	B	B	B	B	B	A	B	U	A	A	A	A	A	A	U
1185	B2.10-19C1_2a	C2	JCVI_30325:656	AT5G47690.1	Scaffold000170	98.94	912135		-	(C)	S	C	A	B	B	B	A	B	A	B	B	A	B	B	A	A	A	B	B	A	B	A	A	A	B	B	B	B	B	A	B	U	A	A	A	A	A	A	U
1186	B2.10-19C1_2a	C2	JCVI_15858:355	AT5G47690.1	Scaffold000170	93.29	909831		-	(G)	C	G	A	B	B	B	A	B	A	B	B	A	B	B	A	A	A	B	B	U	B	A	A	A	U	B	B	B	B	A	B	B	A	A	A	A	A	A	B
1187	B2.10-19C1_2a	C2	JCVI_15858:357	AT5G47690.1	Scaffold000170	93.29	909831		-	(G)	A	G	A	B	B	B	A	B	A	B	B	A	B	B	A	A	A	B	B	U	B	A	A	A	U	B	B	B	B	A	B	B	A	A	A	A	A	A	B
1188	B2.10-19C1_2a	C2	JCVI_15858:427	AT5G47690.1	Scaffold000170	93.29	909831		-	(A)	G	A	A	B	B	B	A	B	A	B	B	A	B	B	A	A	A	B	B	A	B	A	A	A	B	B	B	B	B	A	B	B	A	A	A	A	A	A	B
1189	B2.10-19C1_2a	C2	EX051294:353	AT5G47690.1	Scaffold000170	95.53	909784		-	(C)	Y	C	A	B	U	B	A	B	A	B	U	A	U	U	A	A	A	B	U	A	B	A	A	A	B	U	U	B	B	A	U	U	A	A	A	A	U	A	U
1190	B2.10-19C1_2a	C2	JCVI_27153:643	AT5G47730.1	Scaffold000170	86.84	902442		-	(T)	C	Y	A	B	B	B	A	B	B	B	B	B	B	B	A	A	B	B	B	B	B	U	A	A	B	B	B	B	B	B	B	B	A	B	B	A	B	U	B
1191	B2.10-19C1_2a	C2	JCVI_27153:463	AT5G47730.1	Scaffold000170	86.84	902442		-	(C)	M	C	A	B	B	B	A	B	A	B	U	A	U	U	A	A	A	B	U	A	U	A	A	A	B	U	U	B	B	A	U	U	A	A	A	A	A	A	U
1192	B2.10-19C1_2a	C2	JCVI_27153:577	AT5G47730.1	Scaffold000170	86.84	902442		-	(A)	R	A	A	B	B	B	A	B	A	B	U	A	B	U	A	A	A	B	U	A	B	A	A	A	B	B	U	B	U	A	U	U	A	A	A	A	A	A	U
1193	B2.10-19C1_2a	C2	JCVI_19390:510	AT2G01110.1	Scaffold000170	87.63	699504		-	(C)	A	C	A	B	U	B	A	B	A	U	B	A	B	B	A	A	A	B	B	A	B	A	A	A	B	B	B	B	B	A	B	B	A	A	A	A	A	A	B
1194	B2.10-19C1_2a	C2	JCVI_27431:200		Scaffold000170	99.56	663865		-	(C)	T	C	A	B	U	B	U	B	A	B	B	A	B	B	A	A	A	B	B	A	B	A	A	A	B	B	B	B	B	A	B	B	A	A	A	A	A	A	B
1195	B2.10-19C1_2a	C2	JCVI_27431:366		Scaffold000170	99.56	663865		-	(G)	T	G	A	B	B	B	U	B	A	B	B	A	B	B	A	A	A	B	B	A	B	A	A	A	B	B	B	B	B	U	B	B	A	A	A	A	A	A	B
1196	B2.10-19C1_2a	C2	JCVI_27431:144		Scaffold000170	99.56	663865		-	(T)	A	T	A	B	B	B	A	B	A	B	B	A	B	B	A	A	A	B	B	A	B	A	A	A	B	B	B	B	B	A	B	B	A	A	A	A	A	A	B
1197	B2.10-19C1_2a	C2	JCVI_21057:1072	AT2G01260.1	Scaffold000170	98.54	509012		-	(T)	Y	T	A	B	B	B	A	B	A	B	U	A	U	U	A	A	A	B	U	A	U	A	A	A	U	U	B	B	B	A	U	U	A	A	U	A	A	A	U
1198	B2.10-19C1_2a	C2	JCVI_7933:370	AT2G01320.4	Scaffold000170	98.04	478486		-	(C)	S	G	A	B	U	B	A	B	A	B	B	A	B	B	A	A	A	U	B	A	B	A	A	A	B	B	B	B	B	A	B	B	A	A	A	A	A	A	B
1199	B2.10-19C1_2a	C2	JCVI_7933:598	AT2G01320.4	Scaffold000170	98.04	478486		-	(A)	A	R	A	B	B	B	A	B	A	B	B	A	B	B	A	A	A	B	B	A	B	A	A	A	B	B	B	B	B	A	B	B	A	A	A	A	A	A	B
1200	B2.10-19C1_2a	C2	JCVI_24944:656	AT2G01320.4	Scaffold000170	81.31	478486		-	(A)	A	R	A	B	B	B	A	B	A	B	B	A	B	B	A	A	A	B	B	A	B	A	A	A	B	B	B	B	B	A	B	B	A	A	U	A	A	U	B
1201	B2.10-19C1_2a	C2	JCVI_7933:415	AT2G01320.4	Scaffold000170	98.04	478486		-	(G)	G	S	A	B	B	B	U	B	A	B	B	A	B	B	A	A	A	B	B	A	B	A	A	A	B	B	B	B	B	A	B	B	A	A	A	A	A	A	B
1202	B2.10-19C1_2a	C2	JCVI_17664:737	AT2G01320.3	Scaffold000170	97.89	476938		-	(G)	Y	K	A	B	B	U	A	B	A	B	U	A	U	U	A	A	A	B	U	A	U	A	A	A	B	U	U	B	B	A			A	U	A	A	A	U	U
1203	B2.10-19C1_2a	C2	JCVI_17664:249	AT2G01320.3	Scaffold000170	97.89	476938		-	(T)	T	Y	A	B	B	B	U	B	A	B	B	A	B	B	A	A	A	B	B	U	B	A	A	A	B	B	B	B	B	A	B	B	A	A	A	A	A	A	B
1204	B2.10-19C1_2a	C2	JCVI_17664:1094	AT2G01320.3	Scaffold000170	97.89	476938		-	(A)	A	R	A	B	B	B	U	B	A	B	B	A	B	B	A	A	A	B	B	U	B	A	A	A	B	B	B	B	B	A	B	B	A	A	A	A	A	A	B
1205	B2.10-19C1_2a	C2	JCVI_17664:1079	AT2G01320.3	Scaffold000170	97.89	476938		-	(A)	T	W	A	B	B	B	A	B	A	B	B	A	B	B	A	A	A	B	B	U	B	A	A	A	B	B	B	B	B	A	B	B	A	A	A	A	A	A	B
1206	B2.10-19C1_2a	C2	JCVI_17664:1275	AT2G01320.3	Scaffold000170	97.89	476938		-	(A)	M	A	A	B	B	B	A	U	A	B	B	A	B	B	A	A	A	B	B	U	B	A	A	A	B	B	B	B	B	A	B	B	A	A	A	A	A	A	B
1207	B2.10-19C1_2a	C2	JCVI_17664:1518	AT2G01320.3	Scaffold000170	97.89	476938		-	(C)	C	Y	A	B	B	B	A	B	A	B	B	A	B	B	A	A	A	B	B	A	B	A	A	A	B	B	B	B	B	A	B	B	A	A	A	A	A	A	B
1208	B2.10-19C1_2a	C2	JCVI_17664:362	AT2G01320.3	Scaffold000170	97.89	476938		-	(G)	G	S	A	B	B	B	A	B	A	B	B	A	U	B	A	A	A	B	B	A	B	A	A	U	B	B	B	B	B	A	B	B	U	A	U	A	U	U	B
1209	B2.10-19C1_2a	C2	JCVI_17664:209	AT2G01320.3	Scaffold000170	97.89	476938		-	(G)	C	S	A	B	B	B	A	B	A	B	B	A	B	B	A	A	A	B	B	A	B	A	A	A	B	B	B	B	B	A	B	B	A	A	A	A	A	U	B
1210	B2.10-19C1_2a	C2	JCVI_17664:386	AT2G01320.3	Scaffold000170	97.89	476938		-	(C)	M	C	A	B	B	B	A	B	A	B	B	A	B	B	A	A	A	B	B	A	U	A	A	A	B	B	B	B	B	A	B	B	A	A	A	A	A	A	U
1211	B2.10-19C1_2a	C2	JCVI_17664:1067	AT2G01320.3	Scaffold000170	97.89	476938		-	(T)	Y	T	A	B	B	B	A	B	A	B	B	A	B	B	A	A	A	B	B	A	B	A	A	A	B	B	B	B	B	A	B	B	A	A	A	A	A	A	B
1212	B2.10-19C1_2a	C2	JCVI_17664:1511	AT2G01320.3	Scaffold000170	97.89	476938		-	(A)	M	A	A	B	B	B	A	B	A	B	B	A	B	B	A	A	A	B	B	A	B	A	A	A	B	B	B	B	B	A	B	U	A	A	A	A	A	A	B
1213	B2.10-19C1_2a	C2	JCVI_17664:1503	AT2G01320.3	Scaffold000170	97.89	476938		-	(T)	T	W	A	B	B	B	A	B	A	B	B	A	B	B	A	A	A	B	B	U	B	A	A	A	B	B	B	B	B	A	B	B	A	A	A	A	A	A	B
1214	B2.10-19C1_2a	C2	JCVI_17664:224	AT2G01320.3	Scaffold000170	97.89	476938		-	(G)	G	K	A	B	B	B	A	B	A	B	B	A	B	B	U	A	A	B	B	U	B	A	A	A	B	B	B	B	B	A	B	B	A	A	A	A	A	U	B
1215	B2.10-19C1_2a	C2	JCVI_17664:1316	AT2G01320.3	Scaffold000170	97.89	476938		-	(G)	G	S	A	B	B	B	A	B	A	B	B	A	B	B	A	A	A	B	B	U	B	A	A	A	B	B	B	B	B	A	B	B	A	A	A	A	A	A	B
1216	B2.10-19C1_2a	C2	JCVI_17664:1340	AT2G01320.3	Scaffold000170	97.89	476938		-	(C)	C	Y	A	B	B	B	A	B	A	B	B	A	B	B	A	A	A	B	B	U	B	A	A	A	B	B	B	B	B	A	B	B	A	A	A	A	A	A	B
1217	B2.10-19C1_2a	C2	EE475943:395	AT5G36290.1	Scaffold000170	79.34	465884		-	(G)	R	A	A	B	B	B	A	B	A	B	B	A	B	B	A	A	A	A	B	A	B	A	A	A	B	B	B	U	B	A	B	U	A	A	A	A	A	A	U
1218	B2.10-19C1_2a	C2	JCVI_20652:245	AT2G01350.1	Scaffold000170	75.63	438123		-	(T)	K	T	A	B	B	B	A	B	A	B	U	A	B	B	A	A	A	B	U	A	B	A	A	A	B	B	B	B	U	A	B	U	A	A	A	A	A	A	U
1219	B2.10-19C1_2a	C2	JCVI_19683:129	AT2G01340.1	Scaffold000170	86.67	438123		-	(A)	A	W	A	B	B	B	A	B	A	B	B	A	B	B	A	A	A	B	B	A	B	U	A	A	B	B	B	B	B	A	B	B	A	A	A	A	A	A	B
1220	B2.10-19C1_2a	C2	JCVI_23054:454	AT2G01350.4	Scaffold000170	93.41	436971		-	(C)	G	C	A	B	B	B	A	B	A	B	B	A	B	B	A	A	A	U	B	U	B	U	A	A	B	B	B	B	B	A	B	B	A	A	A	A	A	A	B
1221	B2.10-19C1_2a	C2	JCVI_23054:152	AT2G01350.4	Scaffold000170	93.41	436971		-	(G)	G	C	A	B	B	B	A	B	A	B	B	A	B	B	A	A	A	B	B	A	B	A	A	A	B	B	B	B	B	A	B	B	A	A	A	A	A	A	B
1222	B2.10-19C1_2a	C2	JCVI_27820:175	AT2G01350.1	Scaffold000170	78	435812		-	(A)	A	R	A	B	B	B	A	B	A	B	B	A	B	B	A	A	A	B	B	A	B	A	A	A	B	B	B	B	B	A	B	B	A	A	A	A	A	U	B
1223	B2.10-19C1_2a	C2	JCVI_27820:154	AT2G01350.1	Scaffold000170	78	435812		-	(T)	Y	C	A	B	B	B	A	B	A	B	B	A	B	B	A	A	A	B	U	A	B	A	A	A	B	B	B	B	B	A	B	U	A	A	A	A	A	A	U
1224	B2.10-19C1_2a	C2	JCVI_27820:48	AT2G01350.1	Scaffold000170	78	435812		-	(G)	R	A	A	B	B	B	A	U	A	B	B	A	B	U	A	A	A	B	U	A	U	A	A	A	B	B	U	B	B	A	U	U	A	A	A	A	A	A	U
1225	B2.10-19C1_2a	C2	JCVI_41952:222	AT2G01420.2	Scaffold000170	95.55	382057		-	(A)	A	R	A	B	B	B	U	B	A	B	B	A	B	B	A	A	A	B	B	A	B	A	A	A	B	B	B	B	B	A	B	B	A	A	A	A	A	A	U
1226	B2.10-19C1_2a	C2	JCVI_41952:316	AT2G01420.2	Scaffold000170	95.55	382057		-	(A)	R	A	A	B	B	B	A	B	A	B	B	A	B	B	A	A	A	B	B	A	B	A	A	A	B	B	B	B	B	A	B	U	A	A	A	A	A	A	U
1227	B2.10-19C1_2a	C2	JCVI_27012:409	AT2G01450.1	Scaffold000170	91.89	354037		-	(C)	C	T	A	B	B	B	A	B	A	B	B	A	B	B	A	A	A	B	B	A	B	A	A	A	B	B	B	B	B	A	B	B	A	A	A	A	A	A	B
1228	B2.10-19C1_2a	C2	JCVI_27012:476	AT2G01450.1	Scaffold000170	91.89	354037		-	(G)	G	A	A	B	B	B	A	B	A	B	B	A	B	B	A	A	A	B	B	A	B	A	A	A	B	B	B	B	B	A	B	B	A	A	A	A	A	A	U
1229	B2.10-19C1_2a	C2	JCVI_5176:136	AT2G01450.1	Scaffold000170	98.68	352883		-	(A)	R	A	A	B	B	B	A	B	A	B	B	A	B	B	A	A	A	B	B	A	B	A	A	A	B	B	B	B	B	A			A	A	A	A	A	A	U
1230	B2.10-19C1_2a	C2	JCVI_13266:113	AT2G01470.1	Scaffold000170	91.84	323791		-	(T)	Y	T	A	B	B	B	A	B	A	B	B	A	B	U	A	A	A	U	U	A	U	A	A	A	B	B	U	B	B	A	B	U	A	A	U	A	A	U	U
1231	B2.10-19C1_2a	C2	JCVI_13266:418	AT2G01470.1	Scaffold000170	91.84	323791		-	(A)	A	W	A	B	B	B	A	B	A	B	B	A	B	B	A	A	A	B	B	A	B	A	A	A	B	B	B	B	B	A	B	B	A	A	A	U	A	A	B
1232	B2.10-19C1_2a	C2	EV216602:424	AT2G01490.1	Scaffold000170	78.87	280876		-	(T)	T	C	A	B	B	B	A	B	A	B	B	A	B	B	A	A	A	B	B	A	B	A	A	A	B	B	B	B	B	A	B	B	A	A	A	A	A	A	B
1233	B2.10-19C1_2a	C2	EV216602:520	AT2G01490.1	Scaffold000170	78.87	280876		-	(C)	C	Y	A	B	B	B	A	B	A	B	B	A	B	B	A	A	A	B	B	A	B	A	A	A	B	B	B	B	B	A	B	B	A	A	A	A	A	U	B
1234	B2.10-19C1_2a	C2	JCVI_4460:1017	AT2G01490.1	Scaffold000170	100	279810		-	(C)	C	Y	A	B	B	B	A	B	A	B	B	A	B	B	A	A	A	B	B	A	B	A	A	A	B	B	B	B	B	A	B	B	A	A	A	A	A	U	B
1235	B2.10-19C1_2a	C2	JCVI_4460:270	AT2G01490.1	Scaffold000170	100	279810		-	(A)	A	W	A	B	B	B	A	B	U	B	B	A	B	B	A	A	A	B	B	U	B	A	A	A	B	B	B	B	B	A	B	B	A	A	A	A	A	U	B
1236	B2.10-19C1_2a	C2	JCVI_4460:948	AT2G01490.1	Scaffold000170	100	279810		-	(C)	C	S	A	B	B	B	A	B	A	B	B	A	B	B	A	A	A	B	B	U	B	A	A	A	B	B	B	U	B	A	B	B	A	B	A	A	A	U	B
1237	B2.10-19C1_2a	C2	JCVI_15064:468	AT2G01540.1	Scaffold000170	97.28	143559		-	(C)	C	Y	A	B	B	B	B	B	U	B	B	A	B	B	A	A	A	B	B	A	B	A	A	A	B	B	B	B	B	A	B	B	A	A	A	A	A	U	B
1238	B2.10-19C1_2a	C2	JCVI_15064:335	AT2G01540.1	Scaffold000170	97.28	143559		-	(A)	A	W	A	B	B	B	A	B	A	B	B	A	B	B	A	A	A	B	B	A	B	A	A	A	B	B	B	B	B	A	B	B	A	A	A	A	A	U	B
1239	B2.10-19C1_2a	C2	JCVI_15064:513	AT2G01540.1	Scaffold000170	97.28	143559		-	(A)	M	A	A	B	B	B	A	B	A	B	B	A	B	B	A	A	A	B	B	A	B	A	A	A	U	B	B	U	B	A	U	U	A	A	A	A	A	A	U
1240	B2.10-19C1_2a	C2	JCVI_9456:422	AT2G01590.1	Scaffold000170	90.21	137310		-	(A)	M	A	A	B	B	B	A	B	A	B	B	A	B	B	A	A	A	B	B	A	B	A	A	A	B	B	B	B	B	A	U	U	A	A	A	A	A	A	U
1241	B2.10-19C1_2a	C2	CN736572:94	AT2G01590.1	Scaffold000170	95.3	136803		-	(C)	C	M	A	B	B	U	A	B	A	B	B	A	B	B	A	A	A	B	B	U	B	A	A	A	B	B	B	B	B	A	B	B	A	A	A	A	A	U	B
1242	B2.10-19C1_2a	C2	CN736572:539	AT2G01590.1	Scaffold000170	95.3	136803		-	(T)	T	W	A	B	B	B	A	B	A	B	B	A	B	B	A	A	A	B	B	U	B	A	A	A	B	B	B	B	B	A	B	B	A	A	A	A	A	A	B
1243	X_C2_2a	C2	JCVI_336:890	AT3G26520.1	Scaffold000056	97.58	928744	2.48	+	(C)	C	Y	A	B	B	B	U	B	A	B	B	A	B	B	A	A	A	B	B	U	B	A	A	A	B	B	B	B	B	A	B	A	A	A	A	A	A	A	B
1244	B2.10-19C1_3a	C2	JCVI_27087:378	AT3G27090.1	Scaffold000056	99.24	1292978	2.48	unknown	(G)	A	G	A	B	B	B	A	B	A	B	B	A	B	B	A	A	A	B	B	U	B	A	A	A	B	B	B	B	B	A	B	A	A	A	A	A	A	A	B
1245	B2.10-19C1_3a	C2	EV222602:77	AT3G27090.1	Scaffold000056	77.15	1294117	2.48	unknown	(A)	G	A	A	B	B	B	A	B	A	B	B	U	B	U	A	A	A	B	B	A	B	A	A	A	B	B	B	B	B	A	B	A	A	A	A	A	A	A	B
1246	B2.10-19C1_3a	C2	EV100833:187	AT3G27160.1	Scaffold000056	88.38	1334477	2.48	unknown	(G)	A	G	A	B	B	B	A	B	A	B	B	A	B	B	A	A	A	U	B	U	B	A	A	A	B	B	B	B	B	A	B	A	A	U	A	A	A	A	B
1247	B2.10-19C1_3a	C2	JCVI_4130:53	AT3G27160.1	Scaffold000056	91.12	1334512	2.48	+	(C)	S	C	A	B	B	U	A	B	A	B	B	A	B	B	A	A	A	B	B	A	B	A	A	A	B	B	B	B	B	A	B	A	A	A	A	A	A	A	B
1248	B2.10-19C1_3b	C2	JCVI_23394:259	AT3G27240.1	Scaffold000056	98.6	1401418	2.48	+	(A)	G	R	A	B	B	B	A	B	A	B	B	A	B	B	A	U	A	B	B	U	B	A	A	A	B	B	B	B	B	A	B	A	A	A	A	A	A	A	B
1249	B2.10-19C1_3c	C2	JCVI_39283:473	AT3G27350.1	Scaffold000056	98.51	1547758	2.48	unknown	(C)	T	C	A	B	B	B	A	B	A	B	B	A	B	B	A	A	A	B	U	A	B	A	A	A	B	B	B	B	B	A	B	U	A	A	A	A	A	A	B
1250	B2.10-19C1_3c	C2	JCVI_39283:422	AT3G27350.1	Scaffold000056	98.51	1547758	2.48	unknown	(C)	T	C	A	B	B	B	A	B	A	B	B	A	B	B	A	A	A	B	U	A	B	A	A	A	B	B	B	B	B	A	B	A	A	A	A	A	A	A	B
1251	B2.10-19C1_3c	C2	JCVI_15537:612	AT3G27770.1	Scaffold000056	86.64	1766558	2.48	+	(C)	C	Y	A	B	B	B	A	B	U	B	B	U	B	B	A	A	U	B	B	A	B	A	U	U	B	B	B	B	B	A	B	U	U	A	U	A	U	U	B
1252	B2.10-19C1_3c	C2	JCVI_15537:627	AT3G27770.1	Scaffold000056	86.64	1766558	2.48	+	(G)	G	R	A	B	B	B	A	B	A	B	B	A	B	B	A	A	A	B	B	A	B	A	U	A	B	B	B	B	B	A	B	U	U	A	U	A	U	U	B
1253	B2.10-19C1_3c	C2	JCVI_15537:678	AT3G27770.1	Scaffold000056	86.64	1766558	2.48	+	(A)	R	A	A	B	B	B	A	B	A	B	B	A	B	B	A	A	A	B	B	A	B	A	A	A	B	B	B	B	B	A	B	A	A	A	A	A	A	A	U
1254	B2.10-19C1_3c	C2	EV194475:75	AT3G28450.1	Scaffold000056	99.56	2076571	2.48	unknown	(T)	C	T	A	B	B	B	A	B	A	B	B	A	B	B	A	A	A	B	B	A	B	A	A	A	B	B	B	B	B	A	B	A	A	A	A	A	A	A	B
1255	B2.10-19C1_4a	C2	JCVI_7391:53	AT3G28715.1	Scaffold000045	94.5	2237674	2.5	-	(T)	T	Y	A	B	B	B	U	B	A	B	B	A	B	B	A	U	A	B	B	B	B	A	A	A	B	B	B	B	B	A	B	U	A	A	A	U	A	U	B
1256	B2.10-19C1_4a	C2	JCVI_7403:54		Scaffold000045	77.46	2000182	2.5	-	(G)	G	C	A	B	B	B	A	B	A	B	B	A	B	B	A	A	A	B	B	U	B	U	A	A	B	B	B	B	B	A	B	A	A	A	A	A	A	A	B
1257	B2.10-19C1_4a	C2	JCVI_4721:144	AT3G29170.1	Scaffold000045	95.25	1950525	2.5	-	(A)	C	A	A	B	B	B	A	B	A	B	B	A	B	B	A	A	A	B	B	B	B	U	A	A	B	B	B	B	B	A	B	A	A	A	A	A	A	A	B
1258	B2.10-19C1_4a	C2	JCVI_4721:102	AT3G29170.1	Scaffold000045	95.25	1950525	2.5	-	(A)	G	A	A	B	B	B	A	B	A	B	B	A	B	B	A	A	A	B	B	B	B	U	A	A	B	B	B	B	B	A	B	A	A	A	A	A	A	A	B
1259	B2.10-19C1_4a	C2	AM386574:228	AT3G29310.1	Scaffold000045	97.98	1881063	2.5	-	(A)	A	T	A	B	B	B	A	B	A	B	B	A	B	B	A	A	A	B	B	B	B	A	A	A	B	B	B	B	B	A	B	A	A	A	A	A	A	A	B
1260	B2.10-19C1_4a	C2	JCVI_13914:488	AT5G48630.1	Scaffold000045	78.84	781806	2.5	-	(T)	W	T	A	B	B	B	U	B	A	B	U	A	B	U	A	A	A	B	U	B	B	A	A	A	U	B	B	B	B	A	U	A	A	A	A	A	A	A	U
1261	B2.10-19C1_4a	C2	JCVI_13914:559	AT5G48630.1	Scaffold000045	78.84	781806	2.5	-	(A)	R	A	A	B	B	B	A	B	A	B	U	A	U	U	A	A	A	B	U	A	U	A	A	A	U	B	U	B	B	A	U	A	A	A	A	A	A	A	U
1262	X_C2_3a	C2	JCVI_16990:457	AT5G49400.1	Scaffold000045	99.52	387022	2.5	-	(A)	A	R	A	B	A	B	A	B	A	B	B	A	B	B	A	A	A	B	B	B	B	A	A	A	U	B	B	B	B	A	B	A	A	A	A	A	A	A	B
1263	X_C2_3a	C2	JCVI_16990:454	AT5G49400.1	Scaffold000045	99.52	387022	2.5	-	(G)	G	S	A	B	A	B	A	B	A	B	B	A	B	B	A	A	A	B	B	B	B	A	A	A	B	B	B	B	B	A	B	A	A	A	A	A	A	A	B
1264	B2.10-19C1_5a	C2	JCVI_1381:244		Scaffold000045	76.47	219221	2.5	-	(A)	W	A	A	B	A	B	A	B	A	B	B	A	B	B	A	A	A	B	B	B	B	A	A	A	B	B	B	B	B	A	B	A	A	A	A	A	A	A	B
1265	B2.10-19C1_5a	C2	JCVI_1381:583		Scaffold000045	76.47	219221	2.5	-	(G)	R	G	A	B	A	B	A	B	A	B	B	A	B	B	A	A	A	B	B	B	B	A	A	A	B	B	B	B	B	A	B	A	A	A	A	A	A	A	U
1266	B2.10-19C1_5a	C2	JCVI_1381:630		Scaffold000045	76.47	219221	2.5	-	(C)	Y	C	A	B	A	B	A	B	A	B	B	A	B	B	A	A	A	B	B	B	B	A	A	A	B	B	B	U	B	A	B	A	A	A	A	A	A	A	U
1267	B2.10-19C1_5a	C2	JCVI_26935:165		Scaffold000045	94.29	219185	2.5	-	(C)	Y	C	A	B	A	B	A	B	A	B	B	A	B	B	A	A	A	B	B	B	B	A	A	A	B	B	B	B	B	A	B	A	A	A	A	A	A	A	B
1268	B2.10-19C1_5a	C2	JCVI_38534:154	AT5G26760.2	Scaffold000194	94.99	542105	2.55	+	(G)	G	A	A	B	A	B	A	B	A	B	B	A	B	B	A	A	A	B	B	B	B	A	A	A	B	B	B	B	B	U	B	A	A	A	A	A	A	A	B
1269	B2.10-19C1_5a	C2	JCVI_23681:244	AT5G26760.2	Scaffold000194	78.01	540872	2.55	+	(T)	T	A	A	B	A	B	A	U	A	B	B	A	B	B	A	A	A	B	B	B	B	A	A	A	B	B	B	B	B	A	B	A	A	A	A	A	A	A	B
1270	B2.10-19C1_5a	C2	JCVI_36833:117	AT5G26742.2	Scaffold000194	93.73	186377	2.55	+	(G)	Y	K	A	B	A	B	A	B	A	B	B	A	B	B	A	A	A	B	B	B	B	A	A	A	B	B	B	B	B	A	B	A	A	A	A	A	A	A	B
1271	B2.10-19C1_5a	C2	JCVI_36833:175	AT5G26742.2	Scaffold000194	93.73	186377	2.55	+	(G)	K	G	A	B	A	B	A	B	A	B	B	A	B	B	A	A	A	B	B	B	U	A	A	A	U	B	U	B	B	A	B	A	A	A	A	A	A	A	B
1272	B2.10-19C1_5a	C2	EV189062:447	AT5G26742.2	Scaffold000194	94.32	186373	2.55	+	(G)	G	R	A	B	A	B	A	B	A	B	B	A	B	B	A	A	A	B	B	B	B	A	A	A	B	B	B	B	B	A	B	U	A	A	A	A	A	A	B
1273	B2.10-19C1_5a	C2	JCVI_22602:159	AT5G26710.1	Scaffold000194	96.79	163048	2.55	+	(T)	T	C	A	B	A	U	A	B	A	B	B	A	B	B	U	A	A	B	B	B	B	U	A	A	B	B	B	B	B	A	B	A	A	A	A	A	A	A	B
1274	B2.10-19C1_5a	C2	JCVI_9071:159	AT5G25940.1	Scaffold000194	93.16	23362	2.55	+	(G)	G	R	A	B	A	B	A	B	A	B	B	A	B	B	A	A	A	B	B	B	B	U	A	A	B	B	B	B	B	A	B	A	A	A	A	A	A	A	B
1275	B2.10-19C1_5a	C2	JCVI_11082:58	AT5G25610.1	Scaffold000155	97.99	274573	2.54	+	(C)	C	S	A	B	A	B	U	B	A	B	B	A	B	B	A	A	A	B	B	B	B	B	A	A	B	B	B	B	B	A	B	A	A	A	A	A	A	A	B
1276	B2.10-19C1_5a	C2	JCVI_25901:739	AT5G25610.1	Scaffold000155	97.97	274783	2.54	+	(G)	R	G	A	B	A	B	U	B	A	U	B	A	B	B	U	A	A	B	B	B	B	A	A	B	U	B	B	B	B	A	B	B	A	A	B	A	B	U	B
1277	B2.10-19C1_5a	C2	JCVI_25901:769	AT5G25610.1	Scaffold000155	97.97	274783	2.54	+	(G)	R	G	A	B	A	B	A	B	A	U	B	A	B	B	U	A	A	B	B	B	B	A	A	A	U	B	B	B	B	U	B	B	A	A	A	A	B	U	B
1278	B2.10-19C1_5a	C2	JCVI_7807:1232	AT5G25560.2	Scaffold000155	81.23	282419	2.54	+	(A)	A	R	A	B	A	B	U	B	A	B	B	A	B	B	A	A	A	B	B	B	B	U	A	A	B	B	B	B	B	A	B	A	A	A	A	A	A	A	B
1279	B2.10-19C1_5a	C2	JCVI_7807:1832	AT5G25560.2	Scaffold000155	81.23	282419	2.54	+	(A)	R	G	A	B	A	B	A	B	U	B	B	U	B	B	A	A	U	B	B	U	B	A	U	U	B	B	B	B	B	A	B	U	U	A	U	A	U	U	B
1280	B2.10-19C1_5a	C2	JCVI_7807:1492	AT5G25560.2	Scaffold000155	81.23	282419	2.54	+	(T)	T	Y	A	B	A	B	A	B	A	B	B	A	B	B	A	A	A	B	B	B	B	U	A	A	U	B	B	B	B	A	B	A	A	A	A	A	A	A	B
1281	B2.10-19C1_5a	C2	JCVI_7807:2169	AT5G25560.2	Scaffold000155	81.23	282419	2.54	+	(A)	A	R	A	B	A	B	A	B	A	B	B	A	B	B	A	A	A	B	B	B	B	U	A	A	B	B	B	B	B	A	B	A	A	U	A	A	A	A	B
1282	B2.10-19C1_5a	C2	JCVI_16604:523		Scaffold000155	97.16	283330	2.54	+	(A)	A	G	A	B	A	B	A	B	A	B	B	A	B	B	A	A	A	B	B	B	B	U	A	A	B	B	B	B	B	A	B	A	A	A	A	A	A	A	B
1283	B2.10-19C1_5a	C2	JCVI_16604:467		Scaffold000155	97.16	283330	2.54	+	(A)	A	T	A	B	A	B	U	B	A	B	B	A	B	B	A	A	A	B	B	B	B	A	A	A	U	B	B	B	B	A	B	A	A	A	A	A	A	A	B
1284	B2.10-19C1_5a	C2	JCVI_16604:440		Scaffold000155	97.16	283330	2.54	+	(T)	T	C	A	B	A	B	U	B	A	B	B	A	B	B	A	A	A	B	B	B	B	U	A	A	B	B	B	B	B	A	B	A	A	A	A	A	A	A	B
1285	B2.10-19C1_5a	C2	JCVI_26628:253	AT5G25540.1	Scaffold000155	98.8	290159	2.54	+	(A)	A	G	A	B	A	B	A	B	A	B	B	A	B	B	A	A	A	B	B	B	B	A	A	A	B	B	B	B	B	A	B	A	A	A	A	A	A	U	B
1286	B2.10-19C1_5a	C2	JCVI_40282:411	AT5G25510.1	Scaffold000155	88.3	295211	2.54	+	(C)	S	C	A	B	A	B	A	B	A	B	U	A	B	B	A	A	A	B	U	B	B	A	A	A	B	B	B	B	B	A	B	A	A	A	A	A	A	A	U
1287	B2.10-19C1_5a	C2	JCVI_40282:337	AT5G25510.1	Scaffold000155	88.3	295211	2.54	+	(T)	T	Y	A	B	A	B	A	B	A	B	B	A	B	B	A	A	A	B	B	B	B	U	A	A	B	B	B	B	B	A	B	A	A	A	A	A	A	U	B
1288	B2.10-19C1_5a	C2	JCVI_40282:418	AT5G25510.1	Scaffold000155	88.3	295211	2.54	+	(T)	T	Y	A	B	A	B	A	B	A	B	B	A	B	B	A	A	A	B	B	B	B	U	A	A	B	B	B	B	B	A	B	U	A	A	U	A	A	U	B
1289	B2.10-19C1_5a	C2	JCVI_40282:410	AT5G25510.1	Scaffold000155	88.3	295211	2.54	+	(G)	K	G	A	B	A	B	A	B	A	B	U	A	B	B	A	A	A	B	U	B	B	A	A	A	B	B	B	B	U	A	B	A	A	A	A	A	A	A	U
1290	B2.10-19C1_5a	C2	JCVI_428:690	AT5G25460.1	Scaffold000155	96.26	313113	2.54	+	(G)	G	S	A	B	A	B	U	B	A	B	B	A	B	B	A	A	A	B	B	B	B	U	A	A	B	U	B	B	B	A	B	A	A	A	A	A	A	A	B
1291	B2.10-19C1_5a	C2	JCVI_428:711	AT5G25460.1	Scaffold000155	96.26	313113	2.54	+	(A)	R	A	A	B	A	B	A	B	A	B	B	A	B	B	A	A	A	B	B	B	B	A	A	A	B	B	B	B	B	A	B	A	A	A	U	A	A	A	B
1292	B2.10-19C1_5a	C2	JCVI_14537:435	AT5G25360.1	Scaffold000155	86.7	349421	2.54	+	(T)	T	Y	A	B	A	B	U	B	A	B	B	A	B	B	A	A	A	B	B	B	B	U	A	A	B	B	B	B	B	A	B	A	A	A	A	A	A	A	B
1293	B2.10-19C1_5a	C2	JCVI_14537:429	AT5G25360.1	Scaffold000155	86.7	349421	2.54	+	(G)	K	G	A	B	A	B	A	B	A	B	B	A	B	B	A	A	A	B	B	B	B	A	A	A	B	B	B	B	B	A	B	A	A	A	A	A	A	A	U
1294	B2.10-19C1_5a	C2	JCVI_14537:357	AT5G25360.1	Scaffold000155	86.7	349421	2.54	+	(A)	R	A	A	B	A	B	A	B		B					A	A		B		B		A			U			B	B	A				A		A
1295	B2.10-19C1_5a	C2	JCVI_7250:121		Scaffold000155	97.18	470345	2.54	+	(T)	T	G	A	B	A	B	A	B	A	B	B	A	B	B	A	A	A	B	B	B	B	A	A	A	B	B	B	B	B	A	B	A	A	A	A	A	A	A	B
1296	B2.10-19C1_5a	C2	CX193256:222		Scaffold000155	96.74	509279	2.54	+	(A)	A	R	A	B	U	B	U	B	A	B	B	A	B	B	A	U	A	B	B	B	B	U	A	A	B	B	B	B	B	A	B	A	U	A	A	A	U	A	B
1297	B2.10-19C1_5a	C2	JCVI_12445:460	AT5G25120.1	Scaffold000155	97.55	602270	2.54	+	(A)	R	G	A	B	A	B	A	B	A	B	B	A	B	B	A	A	A	U	B	B	B	A	A	A	B	B	B	B	B	A	U	A	A	A	A	A	A	U	U
1298	B2.10-19C1_5a	C2	JCVI_7576:174	AT5G24890.1	Scaffold000155	96.25	684012	2.54	+	(G)	G	T	A	B	A	B	A	B	A	B	B	A	B	B	A	A	A	B	B	B	B	A	A	A	B	B	B	U	B	A	B	A	A	A	A	A	A	A	B
1299	B2.10-19C1_5a	C2	JCVI_1681:358	AT5G24810.1	Scaffold000155	88.7	716841	2.54	+	(A)	A	R	A	B	A	B	A	B	A	B	B	A	B	B	A	A	A	B	B	B	B	U	A	A	B	B	B	B	B	A	B	A	A	A	A	A	A	U	B
1300	B2.10-19C1_5a	C2	JCVI_1681:352	AT5G24810.1	Scaffold000155	88.7	716841	2.54	+	(A)	R	G	A	B	A	B	A	B	A	B	B	A	B	B	A	A	A	B	B	B	U	A	A	A	B	B	B	B	B	A	B	A	A	A	A	A	A	A	U
1301	B2.10-19C1_5a	C2	JCVI_1681:181	AT5G24810.1	Scaffold000155	88.7	716841	2.54	+	(T)	K	G	A	B	A	B	A	B	A	B	B	A	B	B	A	A	A	B	B	B	U	A	A	A	B	B	B	B	B	A	B	A	U	A	A	A	A	A	B
1302	B2.10-19C1_5a	C2	EV112593:123	AT5G24810.1	Scaffold000155	97.45	719372	2.54	+	(G)	R	G	A	B	A	B	A	B	A	B	B	A	U	B	A	A	A	B	B	B	B	A	A	A	B	B	B	B	B	A	B	A	A	A	A	A	A	A	U
1303	B2.10-19C1_5a	C2	JCVI_11782:781	AT5G24800.1	Scaffold000155	98.82	720323	2.54	+	(C)	W	M	A	B	U	B	A	B	A	B	B	A	B	U	A	A	U	B	B	B	B	A	A	A	B	B	B	B	B	A	B	U	A	A	A	A	U	U	U
1304	B2.10-19C1_5a	C2	EX026005:685	AT5G24800.1	Scaffold000155	97.82	720407	2.54	+	(C)	W	M	A	B	A	B	A	B	A	B	B	A	B	B	A	A	A	B	B	B	B	A	A	A	B	B	B	B	B	A	B	U	A	A	A	A	A	U	B
1305	X_C2_4a	C2	JCVI_11792:674	AT5G24580.1	Scaffold000155	94.81	779955	2.54	+	(C)	C	M	A	B	A	B	A	B	A	B	B	U	B	B	A	A	U	B	B	B	B	U	A	U	B	B	B	B	B	A	B	U	U	A	U	A	U	U	U
1306	X_C2_4a	C2	JCVI_11792:377	AT5G24580.1	Scaffold000155	94.81	779955	2.54	+	(C)	C	M	A	B	A	B	A	B	A	U	B	U	B	B	A	A	U	B	B	B	B	U	A	U	B	B	B	B	B	A	B	U	U	A	U	A	U	B	U
1307	X_C2_4a	C2	JCVI_37818:83	AT5G24570.1	Scaffold000155	95.54	797380	2.54	+	(G)	G	R	A	B	A	B	B	B	A	B	B	A	B	A	A	A	A	B	B	B	B	A	A	A	B	A	B	B	B	A	A	U	A	U	A	A	A	B	B
1308	X_C2_4a	C2	JCVI_26368:142	AT5G24530.1	Scaffold000155	98.12	800179	2.54	+	(A)	T	W	A	B	A	B	A	B	A	B	B	A	B	B	A	A	A	B	B	B	B	U	A	A	B	B	B	B	B	A	B	A	A	A	A	A	A	B	B
1309	X_C2_4a	C2	JCVI_26368:157	AT5G24530.1	Scaffold000155	98.12	800179	2.54	+	(C)	C	Y	A	B	A	B	U	B	A	B	B	A	B	B	A	A	A	B	B	B	B	U	A	A	B	B	B	B	B	A	B	A	A	A	A	A	A	B	B
1310	X_C2_4a	C2	EV092653:190	AT5G43470.1	Scaffold000155	95.6	879984	2.54	+	(G)	G	R	A	B	A	B	A	B	A	B	B	A	B	B	U	A	A	B	B	B	B	A	A	A	B	B	B	B	B	A	B	U	A	A	U	A	A	B	B
1311	B2.10-19C1_8a	C2	JCVI_15598:270	AT5G08130.1	Scaffold000256	96.51	16414	1.34	unknown	(A)	A	G	A	B	A	B	A	B	A	B	B	A	B	B	A	A	A	B	B	B	U	A	A	A	B	B	B	B	B	A	B	A	B	A	B	A	A	B	B
1312	B2.10-19C1_8a	C2	JCVI_2171:345	AT5G08130.1	Scaffold000256	97.22	16414	1.34	+	(T)	K	T	A	B	A	U	A	B	A	B	U	A	U	U	A	B	A	U	U	B	U	A	A	A	B	U	U	B	U	A	U	U	U	A	U	A	A	U	U
1313	B2.10-19C1_8a	C2	JCVI_1709:799	AT5G61210.1	Scaffold000256	95.26	325684	1.34	+	(C)	C	S	A	B	A	B	A	B	A	B	B	U	B	B	A	A	A	B	B	B	B	A	U	A	B	B	B	B	B	A	B	U	B	A	B	A	A	B	B
1314	B2.10-19C1_8a	C2	JCVI_1709:616	AT5G61210.1	Scaffold000256	95.26	325684	1.34	+	(A)	A	W	A	B	A	B	A	B	A	B	B	U	B	B	A	A	A	B	B	B	B	A	U	A	B	B	B	B	B	U	B	U	B	A	B	A	A	B	B
1315	B2.10-19C1_8a	C2	JCVI_15895:506	AT5G65990.1	Scaffold000256	92.07	335404	1.34	+	(C)	C	S	A	B	A	B	U	B		B					U	A		B		B		A			B			B	B	A				A		U
1316	B2.10-19C1_8a	C2	EX092364:384	AT5G61420.2	Scaffold000256	89.11	477916	1.34	+	(C)	C	Y	A	B	A	B	A	B	A	U	B	A	B	B	A	A	A	B	B	B	B	U	A	A	U	B	B	B	B	A	B	A	B	A	B	A	U	B	B
1317	B2.10-19C1_7a	C2	JCVI_4954:408	AT5G61780.1	Scaffold000256	99.39	509684	1.34	+	(C)	T	Y	A	B	A	B	U	B	A	B	B	A	B	B	A	A	A	B	B	B	B	A	A	A	B	B	B	B	B	A	B	A	B	A	B	A	B	B	B
1318	B2.10-19C1_7a	C2	JCVI_4954:471	AT5G61780.1	Scaffold000256	99.39	509684	1.34	+	(G)	A	R	A	B	A	B	U	B	A	B	B	A	B	B	A	A	A	B	B	B	B	A	A	A	B	B	B	B	B	A	B	U	B	A	B	A	B	B	B
1319	B2.10-19C1_7a	C2	JCVI_4954:480	AT5G61780.1	Scaffold000256	99.39	509684	1.34	+	(T)	T	Y	A	B	A	B	U	B	A	B	B	A	B	B	A	A	A	B	B	B	B	A	A	A	B	B	B	B	B	A	B	U	B	A	B	A	B	B	B
1320	B2.10-19C1_7a	C2	JCVI_4954:392	AT5G61780.1	Scaffold000256	99.39	509684	1.34	+	(C)	C	M	A	B	A	B	U	B	A	B	B	A	B	B	A	A	A	B	B	B	B	A	A	A	B	B	B	B	B	A	B	U	B	U	B	A	B	B	B
1321	B2.10-19C1_7a	C2	JCVI_596:505	AT5G61790.1	Scaffold000256	97.34	511991	1.34	+	(C)	C	S	A	B	A	B	U	B	A	B	B	A	B	B	A	A	A	B	B	B	B	A	A	A	B	B	B	B	B	A	B	A	B	A	B	A	B	B	B
1322	B2.10-19C1_7a	C2	JCVI_596:235	AT5G61790.1	Scaffold000256	97.34	511991	1.34	+	(T)	Y	C	A	B	A	B	A	B	A	B	B	A	B	B	A	A	A	B	B	B	B	A	A	A	B	B	B	B	B	A	B	A	B	A	B	A	B	B	B
1323	B2.10-19C1_7a	C2	JCVI_596:430	AT5G61790.1	Scaffold000256	97.34	511991	1.34	+	(C)	C	Y	A	B	A	B	A	B	A	B	B	A	B	B	A	A	A	B	B	B	B	A	A	A	B	B	B	B	B	A	B	A	B	A	B	A	B	B	B
1324	B2.10-19C1_7a	C2	JCVI_596:25	AT5G61790.1	Scaffold000256	97.34	511991	1.34	+	(C)	C	M	A	B	A	B	U	B	A	B	B	A	B	B	A	A	A	B	B	B	B	A	A	A	B	B	B	B	B	A	B	A	B	U	B	A	B	B	B
1325	B2.10-19C1_7a	C2	JCVI_5656:217	AT5G61790.1	Scaffold000256	92.99	512330	1.34	+	(T)	T	Y	A	B	A	B	U	B	A	B	B	A	B	B	A	A	A	B	B	B	B	A	A	A	B	B	B	B	B	A	B	A	B	A	B	A	B	B	B
1326	B2.10-19C1_7a	C2	JCVI_5656:752	AT5G61790.1	Scaffold000256	92.99	512330	1.34	+	(G)	G	R	A	B	A	B	A	B	A	B	B	A	B	B	A	A	A	B	B	B	B	A	A	A	B	B	B	B	B	A	B	A	B	A	B	A	B	B	B
1327	B2.10-19C1_7a	C2	JCVI_5656:697	AT5G61790.1	Scaffold000256	92.99	512330	1.34	+	(C)	Y	C	A	B	A	B	A	B	A	B	B	A	B	B	A	A	A	B	B	B	B	A	A	A	B	B	B	B	B	A	B	A	B	A	B	A	B	B	B
1328	B2.10-19C1_7a	C2	JCVI_5656:463	AT5G61790.1	Scaffold000256	92.99	512330	1.34	+	(T)	Y	T	A	B	A	B	A	B	A	B	B	A	B	B	U	A	A	B	B	B	B	A	A	A	B	B	B	B	B	A	B	A	B	A	B	A	B	B	B
1329	B2.10-19C1_7a	C2	JCVI_5656:835	AT5G61790.1	Scaffold000256	92.99	512330	1.34	+	(G)	G	K	A	B	A	B	A	B	A	B	B	A	B	B	A	A	A	B	B	B	B	U	A	A	B	B	B	B	B	A	B	A	B	A	B	A	B	B	B
1330	B2.10-19C1_7a	C2	JCVI_11621:667	AT5G61960.1	Scaffold000256	96.97	597389	1.34	+	(T)	T	Y	A	B	A	B	U	B	A	B	B	A	B	B	A	A	A	B	B	B	B	A	A	A	B	B	B	B	B	A	B	A	B	A	B	A	B	B	B
1331	B2.10-19C1_7a	C2	JCVI_11621:475	AT5G61960.1	Scaffold000256	96.97	597389	1.34	+	(T)	K	G	A	B	A	B	A	B	A	B	B	A	B	B	A	A	A	B	U	B	U	A	A	A	B	B	B	B	B	B			U	A	U	A	U	U	U
1332	B2.10-19C1_7a	C2	JCVI_11621:832	AT5G61960.1	Scaffold000256	96.97	597389	1.34	+	(A)	A	W	A	B	A	U	A	B	A	B	B	A	B	B	A	A	A	B	B	B	B	U	A	A	B	B	B	B	B	A	B	A	B	A	B	A	B	B	B
1333	B2.10-19C1_7a	C2	JCVI_11621:588	AT5G61960.1	Scaffold000256	96.97	597389	1.34	+	(A)	R	G	A	B	A	B	U	B	A	B	B	A	B	B	A	A	A	B	B	U	U	A	A	A	B	B	B	B	B	A	B	A	B	A	U	A	B	U	U
1334	B2.10-19C1_7a	C2	JCVI_12418:374	AT5G61960.1	Scaffold000256	85.76	597756	1.34	+	(G)	G	K	A	B	A	B	U	B	A	B	B	A	B	B	A	A	A	B	B	B	B	U	A	A	B	B	B	B	B	A	B	U	B	A	B	A	B	U	B
1335	B2.10-19C1_6a	C2	JCVI_38084:468	AT5G62000.1	Scaffold000256	96.13	645206	1.34	+	(A)	A	W	A	B	A	B	B	B	A	B	B	U	B	B	A	A	A	B	B	B	B	A	U	U	B	B	B	B	B	A	B	U	B	A	B	A	B	U	B
1336	B2.10-19C1_6a	C2	JCVI_38084:321	AT5G62000.1	Scaffold000256	96.13	645206	1.34	+	(C)	C	Y	A	B	A	B	B	B	A	B	B	A	B	B	A	A	A	B	B	B	B	U	A	U	B	B	B	B	B	A	B	A	B	A	U	A	B	B	B
1337	B2.10-19C1_6a	C2	JCVI_38084:255	AT5G62000.1	Scaffold000256	96.13	645206	1.34	+	(A)	T	W	A	B	A	B	B	B	A	B	B	A	B	B	A	A	A	B	B	B	B	A	A	A	B	B	B	B	B	A	B	A	B	A	B	A	B	B	B
1338	B2.10-19C1_6a	C2	JCVI_38084:66	AT5G62000.1	Scaffold000256	96.13	645206	1.34	+	(A)	A	W	A	B	A	B	B	B		B					A	A		B		B		A			B			U	B	A				A		A
1339	B2.10-19C1_6a	C2	JCVI_38084:48	AT5G62000.1	Scaffold000256	96.13	645206	1.34	+	(C)	M	C	A	B	A	B	B	B	A	B	U	A	U	U	A	A	A	B	U	B	U	A	A	A	U	U	U	B	U	A	U	A	U	A	U	A	U	U	U
1340	B2.10-19C1_6a	C2	JCVI_38084:46	AT5G62000.1	Scaffold000256	96.13	645206	1.34	+	(C)	Y	C	A	B	A	B	B	B	A	B	U	A	U	U	A	A	A	B	U	B	U	A	A	A	U	U	U	U	U	A	U	A	U	A	U	A	U	U	U
1341	B2.10-19C1_6a	C2	JCVI_4487:111	AT5G62000.1	Scaffold000256	89.24	647872	1.34	+	(T)	T	Y	A	B	A	B	B	B	A	B	B	A	B	B	A	A	A	B	B	B	B	A	A	A	B	B	B	B	B	A	B	U	B	A	B	A	B	B	B
1342	B2.10-19C1_6a	C2	JCVI_4487:249	AT5G62000.1	Scaffold000256	89.24	647872	1.34	+	(T)	T	W	A	B	A	B	B	B	A	B	B	U	B	B	A	A	A	B	B	B	B	A	U	A	B	B	U	B	B	A	B	U	B	A	B	A	B	U	B
1343	B2.10-19C1_6a	C2	JCVI_4487:137	AT5G62000.1	Scaffold000256	89.24	647872	1.34	+	(G)	G	R	A	B	A	B	B	B	A	B	B	A	B	B	A	A	A	B	B	B	B	A	A	A	B	B	B	B	B	A	B	U	B	A	B	A	B	B	B
1344	B2.10-19C1_6a	C2	JCVI_4487:432	AT5G62000.1	Scaffold000256	89.24	647872	1.34	+	(G)	G	R	A	B	A	B	B	B	A	B	B	A	B	B	A	A	A	B	B	B	B	U	A	A	B	B	B	B	B	A	B	U	B	A	B	A	B	B	B
1345	B2.10-19C1_6a	C2	JCVI_4487:359	AT5G62000.1	Scaffold000256	89.24	647872	1.34	+	(G)	G	K	A	B	A	B	B	B		B					A	A		B		B		U			B			B	B	A				A		A
1346	B2.10-19C1_6a	C2	JCVI_4487:577	AT5G62000.1	Scaffold000256	89.24	647872	1.34	+	(A)	A	R	A	B	U	B	B	B		B					A	U		B		B		B			B			B	B	U				A		U
1347	B2.10-19C1_6a	C2	EE416839:603	AT5G62090.1	Scaffold000256	95.62	663267	1.34	+	(C)	C	Y	A	B	A	B	B	B	A	B	B	A	B	B	A	A	A	B	B	B	B	A	A	U	B	B	B	B	B	A	B	U	B	A	B	A	B	U	B
1348	B2.10-19C1_6a	C2	EE416839:333	AT5G62090.1	Scaffold000256	95.62	663267	1.34	+	(T)	T	Y	A	B	A	B	B	B	U	B	B	U	B	B	A	A	U	B	B	B	B	A	U	U	B	B	U	B	B	U			B	U	B	A	B	B	B
1349	B2.10-19C1_6a	C2	EE416839:51	AT5G62090.1	Scaffold000256	95.62	663267	1.34	+	(A)	A	R	A	B	U	B	B	B		B					A	A		B		B		U			B			B	B	A				A		A
1350	B2.10-19C1_6a	C2	EE416839:357	AT5G62090.1	Scaffold000256	95.62	663267	1.34	+	(A)	A	R	A	B	A	B	B	B	U	B	B	U	B	B	U	A	U	B	B	B	B	A	A	U	B	B	B	B	U	U	B	U	B	A	B	A	B	B	B
1351	B2.10-19C1_6a	C2	EV027589:424	AT5G62140.1	Scaffold000256	79.83	709110	1.34	+	(T)	T	Y	A	B	A	B	B	B		B					A	A		B		B		U			B			B	B	A				A		A
1352	B2.10-19C1_6a	C2	JCVI_13791:83	AT5G62140.1	Scaffold000256	97.24	709952	1.34	+	(A)	A	R	A	B	A	B	B	B	A	B	B	A	B	B	A	A	A	B	B	B	B	A	A	A	B	B	B	B	B	A	B	A	B	A	B	A	B	B	B
1353	B2.10-19C1_6a	C2	JCVI_13791:296	AT5G62140.1	Scaffold000256	97.24	709952	1.34	+	(T)	T	Y	A	B	A	B	B	B	A	B	B	A	B	B	A	A	A	B	B	B	B	A	A	A	B	B	B	B	B	A	B	U	B	A	B	A	B	B	B
1354	B2.10-19C1_6a	C2	JCVI_13791:443	AT5G62140.1	Scaffold000256	97.24	709952	1.34	+	(G)	G	K	A	B	A	B	B	B	A	B	B	A	B	B	A	A	A	B	B	B	B	U	A	A	B	B	B	B	B	A	B	A	B	A	B	A	B	B	B
1355	B2.10-19C1_6a	C2	JCVI_13791:95	AT5G62140.1	Scaffold000256	97.24	709952	1.34	+	(C)	C	Y	A	B	A	U	B	B	A	B	B	A	B	B	A	A	A	B	B	B	B	A	A	A	B	B	B	B	B	A	B	A	B	A	B	A	B	B	B
1356	B2.10-19C1_6a	C2	JCVI_24671:1620	AT5G62190.1	Scaffold000121	92.33	287020	2.6	+	(C)	C	M	A	B	A	B	B	B	A	B	B	A	B	B	A	A	A	B	B	B	B	U	A	A	B	B	B	B	B	A	B	A	B	A	B	A	B	B	B
1357	B2.10-19C1_6a	C2	JCVI_24671:1656	AT5G62190.1	Scaffold000121	92.33	287020	2.6	+	(T)	T	W	A	B	A	B	B	B	A	B	B	A	B	B	A	A	A	B	B	B	B	U	A	A	U	B	B	B	B	A	B	A	B	A	B	A	B	B	B
1358	B2.10-19C1_6a	C2	JCVI_24671:1489	AT5G62190.1	Scaffold000121	92.33	287020	2.6	+	(A)	A	R	A	B	A	B	B	B	A	B	B	A	B	B	U	A	A	B	B	B	B	A	A	A	B	B	B	U	B	U	B	A	B	U	B	A	B	B	B
1359	B2.10-19C1_6a	C2	JCVI_24671:1488	AT5G62190.1	Scaffold000121	92.33	287020	2.6	+	(C)	C	Y	A	B	A	B	B	B	A	B	B	A	B	B	U	A	A	B	B	B	B	A	A	A	B	B	B	U	B	U	B	A	B	U	B	A	B	B	B
1360	B2.10-19C1_6a	C2	JCVI_2349:365	AT5G62200.1	Scaffold000121	90.74	297896	2.6	+	(A)	G	R	A	B	A	B	B	B	A	B	B	A	B	B	A	A	A	B	B	B	B	A	A	A	B	B	B	B	B	A	B	A	B	U	B	A	B	B	B
1361	B2.10-19C1_6a	C2	JCVI_2349:110	AT5G62200.1	Scaffold000121	90.74	297896	2.6	+	(T)	T	Y	A	B	A	B	B	B		B					A	A		B		B		A			B			B	U	A				A		A
1362	B2.10-19C1_6a	C2	JCVI_2349:260	AT5G62200.1	Scaffold000121	90.74	297896	2.6	+	(A)	A	R	A	B	A	B	U	B	A	B	B	A	B	B	A	A	A	B	B	B	B	A	A	A	B	B	B	B	B	A	B	A	B	A	B	A	B	B	B
1363	B2.10-19C1_6a	C2	JCVI_2349:425	AT5G62200.1	Scaffold000121	90.74	297896	2.6	+	(A)	R	A	A	B	U	B	B	B	A	B	B	A	B	B	A	A	A	B	B	B	B	A	A	A	B	B	B	B	U	A	B	A	B	A	B	A	B	B	U
1364	B2.10-19C1_6a	C2	JCVI_976:299	AT5G62350.1	Scaffold000121	94.73	352362	2.6	+	(T)	T	Y	A	B	A	B	B	B	A	B	B	A	B	B	A	A	A	B	B	B	B	A	A	A	B	B	B	B	B	A	B	A	B	A	B	A	B	B	B
1365	B2.10-19C1_6a	C2	JCVI_976:194	AT5G62350.1	Scaffold000121	94.73	352362	2.6	+	(A)	A	W	A	B	A	B	B	B	A	B	B	A	B	B	A	A	A	B	B	B	B	U	A	A	B	B	B	B	B	A	B	A	B	A	B	A	B	B	B
1366	B2.10-19C1_6a	C2	JCVI_976:344	AT5G62350.1	Scaffold000121	94.73	352362	2.6	+	(C)	C	M	A	B	A	B	B	B	A	B	B	A	B	B	A	A	A	B	B	B	B	A	A	A	B	B	B	B	B	A	B	A	B	A	B	A	B	B	B
1367	B2.10-19C1_6a	C2	JCVI_976:255	AT5G62350.1	Scaffold000121	94.73	352362	2.6	+	(C)	C	S	A	B	A	B	B	B	A	B	B	A	B	B	A	A	A	B	B	B	B	A	A	A	B	B	B	B	U	A	B	A	B	A	B	A	B	B	B
1368	B2.10-19C1_6a	C2	JCVI_976:393	AT5G62350.1	Scaffold000121	94.73	352362	2.6	+	(A)	A	R	A	B	A	B	B	B	A	B	B	A	B	B	A	A	A	B	B	B	B	U	A	A	B	B	B	B	B	A	B	A	B	A	B	A	B	B	B
1369	B2.10-19C1_6a	C2	JCVI_976:140	AT5G62350.1	Scaffold000121	94.73	352362	2.6	+	(T)	T	Y	A	B	A	B	B	B	A	B	B	A	B	B	A	A	A	B	B	B	B	U	A	A	B	B	B	B	B	A	B	A	B	A	B	A	B	B	B
1370	B2.10-19C1_6a	C2	JCVI_976:161	AT5G62350.1	Scaffold000121	94.73	352362	2.6	+	(A)	A	R	A	B	A	B	B	B	A	B	B	A	B	B	A	U	A	B	B	B	B	U	A	A	B	B	B	B	B	A	B	A	B	A	B	A	B	B	B
1371	B2.10-19C1_6a	C2	EX043867:505	AT5G62430.1	Scaffold000121	92.2	388179	2.6	+	(C)	C	M	A	B	A	B	B	B		B					A	A		B		B		A			B			B	B	A				A		A
1372	B2.10-19C1_6a	C2	EX043867:275	AT5G62430.1	Scaffold000121	92.2	388179	2.6	+	(C)	C	Y	A	B	A	B	B	B		B					A	A		B		B		B			A			B	B	A				A		A
1373	B2.10-19C1_6a	C2	EX043867:351	AT5G62430.1	Scaffold000121	92.2	388179	2.6	+	(C)	C	M	A	B	A	B	B	B		B					A	U		B		B		A			B			B	B	A				A		A
1374	B2.10-19C1_6a	C2	EX043867:506	AT5G62430.1	Scaffold000121	92.2	388179	2.6	+	(G)	G	R	A	B	A	B	B	B		U					A	A		B		B		A			B			B	B	A				A		A
1375	B2.10-19C1_6a	C2	EX043867:100	AT5G62430.1	Scaffold000121	92.2	388179	2.6	+	(G)	T	K	A	B	A	B	B	B		B					A	A		B		B		U			B			B	B	A				A		A
1376	B2.10-19C1_6a	C2	EX043867:159	AT5G62430.1	Scaffold000121	92.2	388179	2.6	+	(C)	A	M	A	B	A	B	B	B		B					A	U		B		B		U			B			B	B	A				A		A
1377	B2.10-19C1_6a	C2	EX043867:81	AT5G62430.1	Scaffold000121	92.2	388179	2.6	+	(A)	A	R	A	B	U	B	B	B		B					A	A		B		B		U			B			B	B	A				A		U
1378	B2.10-19C1_6a	C2	EX043867:164	AT5G62430.1	Scaffold000121	92.2	388179	2.6	+	(C)	A	M	A	B	A	B	B	B		B					A	U		B		B		A			B			B	B	A				A		A
1379	B2.10-19C1_6a	C2	EX043867:51	AT5G62430.1	Scaffold000121	92.2	388179	2.6	+	(C)	C	S	A	B	U	B	B	B		B					A	A		B		B		U			B			B	B	A				U		U
1380	B2.10-19C1_6a	C2	EX043867:123	AT5G62430.1	Scaffold000121	92.2	388179	2.6	+	(C)	C	Y	A	B	A	B	B	B		B					A	U		B		B		U			B			B	B	A				A		A
1381	B2.10-19C1_6a	C2	JCVI_37218:965	AT5G62460.1	Scaffold000121	97.4	395617	2.6	+	(A)	A	W	A	B	A	U	B	B	A	B	U	A	B	B	U	A	A	B	B	B	B	A	A	A	B	B	B	B	B	U	B	U	B	A	B	A	B	B	B
1382	B2.10-19C1_6a	C2	JCVI_13343:748	AT5G62680.1	Scaffold000121	92.19	457628	2.6	+	(A)	A	R	A	B	A	B	B	B	U	B	B	A	B	B	A	A	U	B	B	B	B	A	U	A	B	B	B	B	B	A	B	A	B	A	B	A	B	B	B
1383	B2.10-19C1_6a	C2	JCVI_13343:973	AT5G62680.1	Scaffold000121	92.19	457628	2.6	+	(A)	A	W	A	B	U	B	B	B	U	B	B	U	B	B	A	A	U	B	B	B	B	A	U	U	B	B	B	U	B	U	B	U	U	A	U	A	B	B	U
1384	B2.10-19C1_6a	C2	JCVI_33685:93	AT5G62680.1	Scaffold000121	96.59	459076	2.6	+	(G)	K	G	A	B	A	B	B	B	A	B	U	A	B	U	A	A	A	B	U	B	U	A	A	A	B	U	U	B	B	A	B	A	U	A	U	A	U	U	U
1385	B2.10-19C1_6b	C2	JCVI_32717:640	AT5G62950.1	Scaffold000121	82.14	549886	2.6	unknown	(T)	T	G	A	B	A	B	B	B	A	B	B	A	B	B	A	A	A	B	B	B	B	A	A	A	B	B	B	B	B	A	B	A	U	A	B	A	B	B	U
1386	B2.10-19C1_6b	C2	JCVI_2742:368	AT5G63280.1	Scaffold000121	78.55	578264	2.6	+	(T)	Y	C	A	B	A	B	B	B	A	B	B	A	B	B	A	A	A	B	B	B	B	A	A	A	B	B	B	B	B	A	B	A	B	A	U	A	U	U	U
1387	B2.10-19C1_6c	C2	JCVI_4791:390	AT5G63510.1	Scaffold000121	94.54	849995	2.6	+	(A)	R	A	A	B	A	B	B	B	A	B	B	B	U	B	A	A	A	B	B	B	U	A	A	A	U	B	U	B	B	A	U	A	U	A	U	A	U	U	U
1388	B2.10-19C1_6c	C2	JCVI_4986:1437	AT5G63520.1	Scaffold000121	91.65	853131	2.6	unknown	(G)	S	K	A	B	A	B	B	B	A	B	B	B	B	B	A	A	A	B	B	B	B	A	U	A	U	B	B	B	B	A	B	A	B	U	B	A	B	U	B
1389	B2.10-19C1_6c	C2	JCVI_21931:61	AT5G63590.1	Scaffold000121	97.64	891417	2.6	unknown	(G)	G	A	A	B	A	B	B	B	A	B	B	B	B	B	A	A	A	B	B	B	B	A	A	A	U	B	B	B	B	A	B	A	B	A	B	A	B	B	B
1390	B2.10-19C1_6c	C2	JCVI_21931:184	AT5G63590.1	Scaffold000121	97.64	891417	2.6	unknown	(A)	A	G	A	B	A	B	B	B		B					A	A		U		B		A			U			B	B	A				A		A
1391	B2.10-19C1_6c	C2	JCVI_18922:434	AT5G63790.1	Scaffold000121	73.36	928511	2.6	+	(T)	Y	T	A	B	A	B	B	B	A	U	B	B	B	B	A	A	A	B	B	U	B	A	A	A	B	B	B	B	B	A	B	A	B	A	B	A	B	B	B
1392	B2.10-19C1_6c	C2	JCVI_18922:359	AT5G63790.1	Scaffold000121	73.36	928511	2.6	+	(C)	C	Y	A	B	A	B	B	B	A	B	B	B	B	B	A	A	A	B	B	B	B	A	A	A	B	B	B	B	B	A	B	A	B	A	B	A	B	B	B
1393	B2.10-19C1_6c	C2	JCVI_18922:457	AT5G63790.1	Scaffold000121	73.36	928511	2.6	+	(A)	A	R	A	B	A	B	B	B	A	B	B	B	B	B	A	A	A	B	B	B	B	A	A	A	B	B	B	B	U	A	B	A	B	A	B	A	B	B	B
1394	B2.10-19C1_6c	C2	JCVI_18922:422	AT5G63790.1	Scaffold000121	73.36	928511	2.6	+	(T)	T	Y	A	B	A	B	B	B	A	B	B	B	B	B	A	A	A	B	B	B	B	A	A	A	B	B	B	B	U	A	B	A	B	A	B	A	B	B	B
1395	B2.10-19C1_6c	C2	JCVI_18922:281	AT5G63790.1	Scaffold000121	73.36	928511	2.6	+	(T)	K	T	A	B	A	B	B	U	A	B	B	B	B	B	A	A	A	U	B	B	B	A	A	A	U	B	B	U	B	A	B	A	B	A	B	A	B	B	B
1396	B2.10-19C1_6c	C2	JCVI_36591:677	AT5G63800.1	Scaffold000121	94.74	939383	2.6	unknown	(A)	G	A	A	B	A	B	B	B	A	B	B	B	B	B	A	A	U	B	B	B	B	A	A	A	B	B	B	B	B	A	B	A	B	A	B	A	B	B	B
1397	B2.10-19C1_6c	C2	JCVI_36591:582	AT5G63800.1	Scaffold000121	94.74	939383	2.6	+	(C)	Y	C	A	B	A	B	B	B	A	B	U	U	U	B	A	A	U	B	U	B	U	A	A	A	B	U	U	B	B	A			U	A	U	A	U	U	U
1398	B2.10-19C1_6c	C2	JCVI_22153:753	AT5G63850.1	Scaffold000121	84.16	947339	2.6	+	(C)	Y	C	A	B	U	B	B	B	U	B	U	U	U	U	A	A	A	B	U	B	U	U	U	U	B	U	U	B	B	B	U	U	U	U	U	A	U	U	U
1399	B2.10-19C1_6d	C2	JCVI_32907:222	AT5G64000.1	Scaffold000121	100	997548	2.6	unknown	(T)	C	T	A	B	A	B	B	B	A	B	B	B	B	B	A	A	A	B	B	B	B	U	A	A	B	B	B	B	B	A	B	A	B	A	B	A	B	B	B
1400	B2.10-19C1_6d	C2	JCVI_32907:165	AT5G64000.1	Scaffold000121	100	997548	2.6	unknown	(A)	G	A	A	B	A	B	B	B	A	B	B	B	B	B	A	A	A	B	B	B	B	U	A	A	B	B	B	B	B	A	B	A	B	A	B	A	B	B	B
1401	B2.10-19C1_6d	C2	JCVI_32907:236	AT5G64000.1	Scaffold000121	100	997548	2.6	unknown	(C)	T	C	A	B	A	B	B	B	U	B	B	B	B	B	A	A	A	B	B	B	B	U	U	A	B	B	B	B	B	A	B	U	B	A	B	B	B	B	B
1402	B2.10-19C1_6d	C2	EE504594:19	AT5G64000.1	Scaffold000121	89.66	998514	2.6	+	(T)	T	Y	A	B	A	B	B	B	U	B	B	B	B	B	U	A	A	B	B	B	B	U	U	U	B	B	B	B	B	A	B	U	B	A	B	A	B	B	B
1403	B2.10-19C1_6d	C2	JCVI_21206:1426	AT5G64030.1	Scaffold000121	84.32	1012163	2.6	+	(T)	Y	T	A	B	A	B	B	B	A	B	B	B	B	B	A	A	A	B	B	B	B	A	A	A	B	B	B	B	B	A	B	A	B	A	U	A	B	U	U
1404	B2.10-19C1_6d	C2	JCVI_33872:435	AT5G64230.1	Scaffold000121	92.42	1124858	2.6	+	(A)	A	R	A	B	A	B	B	B		B					A	A		B		B		A			B			B	B	A				A		A
1405	B2.10-19C1_6d	C2	JCVI_33872:464	AT5G64230.1	Scaffold000121	92.42	1124858	2.6	+	(C)	Y	C	A	B	A	B	B	B		B					A	A		B		B		A			U			B	B	A				A		A
1406	B2.10-19C1_6d	C2	JCVI_33872:110	AT5G64230.1	Scaffold000121	92.42	1124858	2.6	+	(A)	A	M	A	B	A	B	B	B		B					A	A		B		B		B			B			B	B	A				A		A
1407	B2.10-19C1_6d	C2	JCVI_33872:108	AT5G64230.1	Scaffold000121	92.42	1124858	2.6	+	(T)	T	K	A	B	A	B	B	B		B					A	A		B		B		B			B			B	B	A				A		A
1408	B2.10-19C1_6d	C2	JCVI_33872:98	AT5G64230.1	Scaffold000121	92.42	1124858	2.6	+	(C)	M	C	A	B	A	B	B	B	A	B	U	U	U	U	A	A	A	B	U	U	U	A	A	A	U	B	U	B	B	A			U	A	U	A	U	U	U
1409	B2.10-19C1_6d	C2	JCVI_36292:588	AT5G64230.1	Scaffold000121	91.49	1125933	2.6	+	(G)	G	R	A	B	A	B	B	B	U	B	B	B	B	B	A	A	U	B	B	B	B	A	U	U	B	B	B	B	B	A	B	U	B	A	B	A	B	U	B
1410	B2.10-19C1_6d	C2	JCVI_7819:654	AT5G64240.2	Scaffold000121	95.7	1132188	2.6	+	(A)	A	R	A	B	U	B	B	B		B					A	A		B		B		A			B			B	U	A				A		A
1411	B2.10-19C1_6d	C2	JCVI_7819:732	AT5G64240.2	Scaffold000121	95.7	1132188	2.6	+	(C)	C	M	A	B	A	B	B	B	U	U	B	B	B	B	A	A	U	B	B	B	U	A	U	U	B	U	B	B	B	A	U	U	U	A	B	A	B	U	B
1412	B2.10-19C1_6d	C2	JCVI_7819:502	AT5G64240.2	Scaffold000121	95.7	1132188	2.6	+	(G)	A	R	A	B	U	B	B	B	U	B	B	B	B	B	A	A	U	B	B	B	U	A	U	U	B	A	B	B	U	A	U	U	U	B	B	A	B	B	B
1413	B2.10-19C1_6d	C2	EV005253:266	AT5G64550.1	Scaffold000121	97.65	1249142	2.6	unknown	(C)	C	T	A	B	A	B	B	B	A	B	B	B	B	B	A	A	A	B	B	B	B	U	A	A	B	B	U	B	B	A	B	U	B	A	B	A	B	U	U
1414	B2.10-19C1_6d	C2	EV005253:282	AT5G64550.1	Scaffold000121	97.65	1249142	2.6	unknown	(G)	G	C	A	B	A	B	B	B	A	B	B	B	B	U	A	A	A	B	B	B	B	U	A	A	B	B	U	B	B	A	B	U	B	A	U	A	U	U	U
1415	B2.10-19C1_6d	C2	EV171618:288	AT5G64740.1	Scaffold000121	92.2	1321320	2.6	unknown	(A)	A	T	A	B	A	B	B	B	A	B	B	B	B	B	A	A	A	B	B	B	B	A	A	A	B	B	B	B	U	A	B	A	B	A	B	A	B	B	U
1416	B2.10-19C1_6d	C2	JCVI_654:500	AT5G64840.1	Scaffold000121	90.02	1359313	2.6	+	(T)	T	Y	A	B	U	B	B	B	A	B	B	B	B	B	U	A	A	B	B	B	B	A	A	U	B	B	B	B	U	U	B	U	B	U	B	A	B	U	B
1417	B2.10-19C1_6d	C2	JCVI_8801:313	AT5G64850.1	Scaffold000121	96.62	1361833	2.6	+	(C)	C	M	A	B	A	B	B	B	A	B	B	B	B	B	A	A	A	B	B	B	B	A	U	U	B	B	B	B	B	A	B	U	B	A	B	A	B	B	U
1418	B2.10-19C1_6d	C2	JCVI_8801:256	AT5G64850.1	Scaffold000121	96.62	1361833	2.6	+	(G)	G	K	A	B	A	B	B	B	A	B	B	B	B	B	A	A	A	B	B	B	B	A	A	U	B	B	B	B	B	A	B	U	B	A	B	A	B	B	B
1419	B2.10-19C1_6d	C2	JCVI_8303:559	AT2G29180.1	Scaffold000121	98.79	1407283	2.6	unknown	(T)	T	A	A	B	A	B	B	B	A	B	B	B	B	B	A	A	A	B	B	B	B	U	A	A	B	B	B	B	B	A	B	A	B	A	B	A	B	U	B
1420	B2.10-19C1_6d	C2	JCVI_8303:81	AT2G29180.1	Scaffold000121	98.79	1407283	2.6	+	(T)	T	W	A	B	A	B	B	B	A	B	B	B	B	B	A	A	A	B	B	B	B	A	A	A	B	B	B	B	B	A	B	A	B	A	B	A	B	B	B
1421	B2.10-19C1_6d	C2	JCVI_8301:436	AT5G64960.1	Scaffold000252	94.34	8816	2.58	+	(C)	C	Y	A	B	A	B	B	B	A	B	B	B	B	B	A	A	A	B	B	B	B	A	A	A	B	B	B	B	B	A	B	A	B	A	B	A	B	B	B
1422	B2.10-19C1_6d	C2	JCVI_8301:226	AT5G64960.1	Scaffold000252	94.34	8816	2.58	+	(G)	K	G	A	B	A	B	B	B	A	B	B	B	B	B	A	A	A	B	B	B	U	A	A	A	B	B	B	B	B	A	B	A	B	A	B	A	B	U	U
1423	B2.10-19C1_6d	C2	JCVI_8301:379	AT5G64960.1	Scaffold000252	94.34	8816	2.58	+	(G)	R	G	A	B	A	B	B	B	A	B	B	B	B	B	A	A	A	U	B	B	U	A	A	A	B	B	B	B	B	A	B	A	B	A	U	A	B	U	U
1424	B2.10-19C1_6d	C2	JCVI_8301:319	AT5G64960.1	Scaffold000252	94.34	8816	2.58	+	(A)	A	R	A	B	A	B	U	B	A	B	B	B	B	B	A	A	A	B	B	B	B	A	A	A	B	B	B	B	B	U	B	A	B	U	B	A	B	B	B
1425	B2.10-19C1_6d	C2	JCVI_897:36	AT5G65260.1	Scaffold000252	78.02	165247	2.58	+	(G)	R	G	A	B	A	B	B	U		B					A	A		B		B		A			B			B	A	A	B	A		U		A
1426	B2.10-19C1_6d	C2	JCVI_13891:823	AT5G65310.1	Scaffold000252	76.17	184625	2.58	+	(C)	C	M	A	B	U	B	B	B	A	B	B	B	B	B	A	A	A	B	B	B	B	A	A	A	B	B	B	B	B	A	B	U	B	A	B	A	B	B	B
1427	B2.10-19C1_6d	C2	JCVI_13891:367	AT5G65310.1	Scaffold000252	76.17	184625	2.58	+	(G)	R	G	A	B	A	B	B	B	A	B	B	B	B	B	A	A	A	B	B	U	B	A	A	A	B	B	B	B	B	A	B	A	B	A	B	A	B	U	U
1428	X_C3_1a	C3	JCVI_10855:385	AT1G01060.4	Scaffold000295	99.17	319092	7.41	+	(A)	G	R	A	B	A	A	A	A		U					A	U		B		B		A			U			A	B	B				B		A
1429	B3.01C1_1a	C3	JCVI_41687:1079	AT5G01950.1	Scaffold000295	94.08	386973	7.41	+	(A)	A	W	A	B	A	A	A	A	U	A	A	B	A	A	A	A	A	B	B	A	B	A	U	U	A	A	U	A	B	B	A	U	A	A	U	A	B	B	B
1430	B3.01C1_1a	C3	JCVI_41687:519	AT5G01950.1	Scaffold000295	94.08	386973	7.41	+	(T)	T	K	A	B	A	A	A	A	U	A	U	B	U	U	A	A	U	B	B	A	B	A	U	U	A	U	U	A	B	B	U	U	U	A	U	A	B	B	B
1431	B3.01C1_1a	C3	JCVI_41687:776	AT5G01950.1	Scaffold000295	94.08	386973	7.41	+	(G)	G	R	A	B	A	A	A	A	U	A	U	B	U	U	A	A	A	B	B	A	B	A	U	U	A	U	U	A	B	B	U	U	U	A	U	A	B	B	B
1432	B3.01C1_1a	C3	JCVI_41687:754	AT5G01950.1	Scaffold000295	94.08	386973	7.41	+	(C)	C	Y	A	B	A	A	U	U		A					A	A		B		A		A			A			A	B	B				U		A
1433	B3.01C1_1a	C3	EV060550:204	AT5G01950.1	Scaffold000295	97.66	389212	7.41	+	(A)	A	R	A	B	A	A	A	A	A	A	A	B	A	A	A	A	A	B	B	A	B	A	A	A	A	A	A	A	B	B	A	U	A	U	U	A	B	B	B
1434	B3.01C1_1a	C3	EV060550:98	AT5G01950.1	Scaffold000295	97.66	389212	7.41	+	(C)	C	Y	A	B	A	A	A	A	U	A	U	B	A	U	A	A	A	B	B	A	B	A	U	U	A	A	U	A	B	B	A	U	U	A	U	A	B	B	B
1435	B3.01C1_1a	C3	EV060550:575	AT5G01950.1	Scaffold000295	97.66	389212	7.41	+	(T)	T	Y	A	B	A	A	U	U		A					A	A		B		A		A			A			A	B	B				U		A
1436	B3.01C1_1a	C3	JCVI_18610:107	AT5G01950.1	Scaffold000295	89.82	390655	7.41	+	(G)	G	R	A	B	A	A	A	A	A	A	A	B	A	A	A	A	A	B	B	A	B	A	A	U	A	A	A	A	B	B	A	U	U	A	U	A	B	B	B
1437	B3.01C1_1a	C3	JCVI_18610:188	AT5G01950.1	Scaffold000295	89.82	390655	7.41	+	(T)	T	Y	A	B	A	A	A	A	A	A	A	B	A	A	A	A	A	B	B	A	B	A	A	A	A	A	A	A	B	B	A	A	A	A	U	A	B	B	B
1438	B3.01C1_1a	C3	JCVI_18610:761	AT5G01950.1	Scaffold000295	89.82	390655	7.41	+	(C)	G	S	A	B	A	A	A	U		A					A	A		B		A		A			U			U	B	B				A		A
1439	B3.01C1_1a	C3	JCVI_11436:1246	AT5G01920.1	Scaffold000295	93.9	399901	7.41	+	(A)	T	W	A	B	A	A	A	A	A	A	A	B	A	A	A	A	A	B	B	U	B	A	A	A	A	A	A	A	B	B	A	A	A	A	A	A	B	B	B
1440	B3.01C1_1a	C3	JCVI_11436:1292	AT5G01920.1	Scaffold000295	93.9	399901	7.41	+	(G)	G	S	A	B	A	A	A	A	A	A	A	B	A	A	A	A	A	B	B	U	B	A	A	A	A	A	A	A	B	B	A	A	A	A	A	A	B	B	B
1441	B3.01C1_1a	C3	JCVI_12411:1417	AT5G01620.1	Scaffold000295	95.25	459288	7.41	+	(T)	T	W	A	B	A	A	A	U		U					A	A		B		U		A			U			A	B	B				A		A
1442	B3.01C1_1a	C3	JCVI_60:223	AT5G01600.1	Scaffold000295	86.2	464626	7.41	+	(T)	T	Y	A	B	A	A	A	A	U	U	A	B	A	A	A	A	A	B	B	A	B	A	A	A	A	A	A	A	B	B	A	A	A	A	A	A	B	B	B
1443	B3.01C1_1a	C3	JCVI_60:363	AT5G01600.1	Scaffold000295	86.2	464626	7.41	+	(T)	T	W	A	B	A	A	A	A	A	A	A	B	A	A	A	A	A	B	B	A	B	A	A	A	A	A	A	A	B	B	A	A	A	B	A	A	B	B	B
1444	B3.01C1_1a	C3	JCVI_60:178	AT5G01600.1	Scaffold000295	86.2	464626	7.41	+	(C)	C	Y	A	B	A	A	A	A	U	A	A	B	A	A	A	B	A	B	B	A	B	U	U	A	A	A	A	A	B	B	A	A	A	U	A	A	B	B	B
1445	B3.01C1_1a	C3	EV143817:28	AT5G01600.1	Scaffold000295	87.89	465930	7.41	+	(T)	C	Y	A	B	A	A	A	A	U	A	A	B	A	A	A	A	A	B	B	A	B	A	A	A	A	A	A	A	B	B	A	A	A	B	A	A	B	B	B
1446	B3.01C1_1a	C3	JCVI_23859:374	AT5G01590.1	Scaffold000295	97.64	468222	7.41	+	(T)	A	W	A	B	A	A	A	A	A	A	A	B	A	A	A	A	A	B	B	A	B	A	A	A	A	A	A	A	B	B	A	A	A	U	A	A	B	B	B
1447	B3.01C1_1a	C3	JCVI_23859:287	AT5G01590.1	Scaffold000295	97.64	468222	7.41	+	(C)	C	M	A	B	A	A	A	A	A	A	A	B	A	A	A	A	A	U	B	A	B	A	A	A	U	A	A	A	B	B	A	A	A	A	A	A	B	B	B
1448	B3.01C1_1a	C3	JCVI_23859:44	AT5G01590.1	Scaffold000295	97.64	468222	7.41	+	(C)	C	S	A	B	A	A	A	A	A	A	A	B	A	A	A	A	A	B	B	A	B	A	A	A	U	A	A	A	B	B	A	A	A	U	U	A	B	B	B
1449	B3.01C1_1a	C3	JCVI_9249:427	AT5G01590.1	Scaffold000295	96.16	468935	7.41	+	(A)	A	W	A	B	A	A	A	A	A	A	A	B	A	A	A	A	A	B	B	A	B	A	A	A	A	A	A	A	B	B	A	A	A	A	U	A	B	B	B
1450	B3.01C1_1a	C3	JCVI_9249:556	AT5G01590.1	Scaffold000295	96.16	468935	7.41	+	(T)	T	W	A	B	A	A	A	A	A	A	A	B	A	A	U	A	A	B	B	A	B	A	A	A	U	A	A	A	B	B	A	U	A	U	U	A	B	B	B
1451	B3.01C1_1a	C3	JCVI_36681:414	AT5G01450.1	Scaffold000295	97.28	495652	7.41	+	(A)	G	R	A	B	A	A	A	A		A					U	A		B		A		A			A			A	B	B				A		A
1452	B3.01C1_1a	C3	JCVI_36681:357	AT5G01450.1	Scaffold000295	97.28	495652	7.41	+	(C)	C	S	A	B	A	A	A	A		A					U	A		B		A		A			U			A	B	B				A		A
1453	B3.01C1_1a	C3	JCVI_10800:460	AT5G01340.1	Scaffold000295	96.05	515506	7.41	+	(A)	A	W	A	B	A	A	A	A	A	A	U	B	A	A	U	A	A	B	B	A	B	A	A	U	A	A	A	U	B	B	U	U	A	A	U	A	B	B	U
1454	B3.01C1_1a	C3	JCVI_36408:276	AT5G01340.1	Scaffold000295	86.42	516278	7.41	+	(T)	T	Y	A	B	A	A	A	A	U	A	U	B	A	U	U	A	U	B	U	A	B	A	A	U	U	A	A	A	B	B	A	U	A	A	U	A	B	B	B
1455	B3.01C1_1a	C3	JCVI_16103:245	AT5G01290.1	Scaffold000295	91.41	519954	7.41	+	(T)	T	Y	A	B	A	A	A	A	U	A	A	B	A	A	A	A	A	B	B	A	B	A	U	A	A	A	A	A	B	B	A	U	U	A	U	A	B	B	B
1456	B3.01C1_1a	C3	JCVI_16103:140	AT5G01290.1	Scaffold000295	91.41	519954	7.41	+	(T)	T	Y	A	B	A	A	A	A	U	A	U	B	A	A	A	A	A	B	B	A	B	A	U	A	A	A	A	A	B	B	A	U	U	A	U	A	B	B	B
1457	B3.01C1_1a	C3	JCVI_16103:404	AT5G01290.1	Scaffold000295	91.41	519954	7.41	+	(G)	G	R	A	B	A	A	A	A	U	A	U	B	U	A	A	A	A	B	B	A	B	A	U	U	A	A	A	A	B	B	U	U	U	A	U	A	B	B	B
1458	B3.01C1_1a	C3	JCVI_16103:835	AT5G01290.1	Scaffold000295	91.41	519954	7.41	+	(A)	G	R	A	B	A	A	A	A		A					A	A		B		A		A			A			A	B	B	U	U		A		A
1459	B3.01C1_1a	C3	JCVI_16103:65	AT5G01290.1	Scaffold000295	91.41	519954	7.41	+	(T)	T	K	A	B	A	A	A	A		A					U	A		B		A		A			U			U	B	B				A		A
1460	B3.01C1_1a	C3	JCVI_10867:196	AT5G01290.1	Scaffold000295	84.93	522519	7.41	+	(T)	T	K	A	B	A	A	A	A	A	A	A	B	U	A	A	A	A	B	B	A	B	A	A	U	A	A	U	A	B	B	A	U	A	U	U	A	B	B	B
1461	B3.01C1_1a	C3	JCVI_10867:373	AT5G01290.1	Scaffold000295	84.93	522519	7.41	+	(T)	T	K	A	B	A	A	U	U		A					B	A		B		A		A			A			A	B	B				A		A
1462	B3.01C1_1a	C3	JCVI_15691:251	AT5G01260.2	Scaffold000295	97.78	529426	7.41	+	(A)	C	M	A	B	A	A	A	A		A					A	A		B		A		A			A			A	B	B				A		A
1463	B3.01C1_1a	C3	JCVI_25033:896	AT5G01220.1	Scaffold000295	86.05	533461	7.41	+	(A)	A	M	A	B	A	A	A	A	A	A	A	B	A	A	A	A	A	B	U	A	B	A	A	A	A	A	A	A	B	B	A	U	A	A	A	A	B	B	B
1464	B3.01C1_1a	C3	JCVI_1677:284	AT5G02040.1	Scaffold000165	70.65	34409	3.7	+	(A)	A	W	A	B	A	A	A	A	A	A	A	B	U	A	A	A	U	U	B	U	B	A	U	A	U	A	A	A	B	B	A	U	A	A	U	A	B	B	B
1465	B3.01C1_1a	C3	JCVI_30271:916	AT5G02290.1	Scaffold000165	90.59	85185	3.7	+	(C)	C	Y	A	B	A	A	U	U	U	A	U	B	U	U	A	A	A	B	B	A	B	B	U	U	U	A	U	A	B	B	A	U	U	U	U	A	B	B	B
1466	B3.01C1_1a	C3	JCVI_31824:1424	AT5G02480.1	Scaffold000165	92.58	135222	3.7	+	(C)	C	S	A	B	A	A	A	A	U	A	U	B	U	U	A	A	A	B	B	A	B	A	U	U	A	A	A	A	B	B	A	U	U	U	U	A	B	B	B
1467	B3.01C1_1a	C3	JCVI_31824:1513	AT5G02480.1	Scaffold000165	92.58	135222	3.7	+	(A)	A	M	A	B	A	A	A	A	U	A	U	B	U	U	A	A	U	B	B	A	B	A	U	A	U	A	A	A	B	B	U	U	U	U	U	A	B	B	B
1468	B3.01C1_1a	C3	JCVI_15467:242	AT5G02530.1	Scaffold000165	93.49	138160	3.7	+	(T)	T	Y	A	B	A	A	A	A	A	A	A	B	A	A	A	A	A	B	B	U	B	A	A	A	U	A	A	A	B	B	U	U	U	A	U	A	B	B	B
1469	B3.01C1_1a	C3	JCVI_15321:163	AT5G02530.1	Scaffold000165	97.11	138760	3.7	+	(G)	G	K	A	B	A	A	A	A	A	A	A	B	A	U	A	A	A	B	B	A	B	A	A	A	U	A	A	A	B	B	U	U	A	A	U	A	B	B	B
1470	B3.01C1_1a	C3	JCVI_39867:338	AT2G37340.1	Scaffold000165	97.8	177798	3.7	+	(C)	C	Y	A	B	A	A	A	A	A	A	A	B	A	A	A	A	A	B	B	A	B	A	A	A	A	A	A	A	B	B	A	A	A	A	U	A	B	B	B
1471	B3.01C1_1a	C3	JCVI_39867:422	AT2G37340.1	Scaffold000165	97.8	177798	3.7	+	(T)	T	Y	A	B	A	A	A	A	A	A	A	B	A	A	A	A	A	B	B	A	B	A	A	A	A	A	A	A	B	B	A	A	A	A	A	A	B	B	B
1472	B3.01C1_1a	C3	JCVI_3637:459	AT5G02840.3	Scaffold000165	96	194718	3.7	+	(A)	T	W	A	B	U	A	A	A		U					A	A		B		B		U			U			A	B	B				A		A
1473	B3.01C1_1a	C3	JCVI_1863:1148	AT5G03290.1	Scaffold000165	86.42	263702	3.7	+	(G)	G	R	A	B	A	A	A	A		B					U	A		B		A		U			U			U	B	B				A		A
1474	B3.01C1_1a	C3	JCVI_28657:364	AT5G03340.1	Scaffold000165	90.86	278634	3.7	+	(T)	T	Y	A	B	A	A	A	A	A	A	A	B	A	A	A	A	A	B	B	A	B	A	A	A	A	A	A	A	B	B	A	U	A	A	U	A	B	B	B
1475	B3.01C1_1a	C3	JCVI_28657:322	AT5G03340.1	Scaffold000165	90.86	278634	3.7	+	(T)	T	K	A	B	A	A	A	A	U	A	A	B	A	A	A	A	A	B	B	A	B	A	A	A	A	A	A	A	B	B	A	U	A	A	U	A	B	B	B
1476	B3.01C1_1a	C3	JCVI_9134:356	AT5G03455.1	Scaffold000165	91.03	300564	3.7	+	(A)	A	R	A	B	A	A	A	A	A	A	A	B	A	A	A	A	A	B	B	A	B	A	A	A	A	A	A	A	B	B	A	A	A	A	U	A	B	B	B
1477	B3.01C1_1a	C3	JCVI_9134:71	AT5G03455.1	Scaffold000165	91.03	300564	3.7	+	(A)	A	M	A	B	A	A	A	A	A	A	A	B	A	A	A	A	A	B	B	U	B	A	A	A	A	A	A	U	B	B	A	A	A	U	A	A	B	B	B
1478	B3.01C1_1a	C3	JCVI_9134:113	AT5G03455.1	Scaffold000165	91.03	300564	3.7	+	(A)	C	M	A	B	A	A	A	A	A	A	A	B	A	A	A	A	A	B	B	U	B	A	A	A	A	A	A	U	B	B	A	A	A	U	A	A	B	B	B
1479	B3.01C1_1a	C3	JCVI_31816:771	AT5G03520.1	Scaffold000165	86.87	313042	3.7	+	(C)	C	Y	A	B	A	A	A	A	A	A	A	B	A	A	A	A	A	B	B	U	B	A	A	A	A	A	A	A	B	B	A	U	A	A	A	A	B	B	B
1480	B3.01C1_1a	C3	JCVI_31816:624	AT5G03520.1	Scaffold000165	86.87	313042	3.7	+	(C)	T	Y	A	B	A	A	A	A	A	A	A	B	A	A	A	A	A	B	B	A	B	A	A	A	A	A	A	A	B	B	A	U	A	U	U	A	B	B	B
1481	B3.01C1_1a	C3	EV196161:599	AT5G03555.1	Scaffold000165	95.14	318482	3.7	+	(G)	C	S	A	B	A	A	A	A	U	A	U	B	U	U	A	A	U	B	B	U	B	A	U	A	A	A	U	A	B	B	U	U	U	A	U	A	B	B	B
1482	B3.01C1_1a	C3	EV196161:555	AT5G03555.1	Scaffold000165	95.14	318482	3.7	+	(C)	T	Y	A	B	U	A	A	A	A	A	A	B	A	U	A	A	A	B	B	A	B	A	U	A	U	A	U	A	B	B	U	U	U	B	U	A	B	U	B
1483	B3.01C1_1a	C3	EV196161:622	AT5G03555.1	Scaffold000165	95.14	318482	3.7	+	(C)	T	Y	A	B	U	A	A	A		A					U	A		B		B		A			A			A	B	B				A		A
1484	B3.01C1_1a	C3	JCVI_16432:1084	AT5G03730.2	Scaffold000165	93.73	380284	3.7	+	(C)	A	M	A	B	A	A	A	A		A					A	A		B		A		A			A			A	B	B	U	U		U		A
1485	B3.01C1_1a	C3	JCVI_16432:30	AT5G03730.2	Scaffold000165	93.73	380284	3.7	+	(C)	T	Y	A	B	A	A	A	A		U					A	U		B		A		A			B			A	B	B				A		A
1486	B3.01C1_1a	C3	JCVI_40944:601	AT5G03730.2	Scaffold000165	75.88	384763	3.7	+	(G)	G	S	A	B	A	A	A	A		A					U	A		B		A		A			U			A	B	B				B		A
1487	B3.01C1_1a	C3	JCVI_41918:190	AT5G03760.1	Scaffold000165	96.34	400540	3.7	+	(T)	G	K	A	B	A	A	A	A	A	A	A	B	U	U	A	A	A	B	U	B	B	A	A	U	A	A	A	A	B	B	U	U	A	A	U	U	B	B	B
1488	B3.01C1_1a	C3	JCVI_41918:130	AT5G03760.1	Scaffold000165	96.34	400540	3.7	+	(C)	T	Y	A	B	A	A	A	A	A	U	A	B	A	U	A	U	A	B	U	B	B	U	U	U	A	A	U	A	B	B	U	U	A	A	U	U	B	U	B
1489	B3.01C1_1a	C3	JCVI_11960:67	AT5G03850.1	Scaffold000165	93.83	443020	3.7	+	(G)	G	K	A	B	A	A	A	A	A	A	A	B	A	A	A	A	A	B	B	A	B	A	A	A	A	A	A	A	B	B	A	A	A	B	A	A	B	B	B
1490	B3.01C1_1a	C3	JCVI_11960:168	AT5G03850.1	Scaffold000165	93.83	443020	3.7	+	(T)	T	Y	A	B	A	A	A	A	A	A	A	B	A	A	A	A	A	B	B	U	B	A	A	A	A	A	A	A	B	B	A	A	A	A	A	A	B	B	B
1491	B3.01C1_1a	C3	JCVI_11960:75	AT5G03850.1	Scaffold000165	93.83	443020	3.7	+	(T)	T	Y	A	B	A	A	A	A	A	A	A	B	A	A	A	U	A	B	B	A	B	A	A	A	A	A	A	A	B	B	A	A	A	B	A	A	B	B	B
1492	B3.01C1_1a	C3	JCVI_27089:1211	AT5G03880.1	Scaffold000165	92.51	448608	3.7	+	(A)	A	R	A	B	A	A	A	A	U	A	U	B	U	U	A	A	U	B	B	U	B	A	A	U	A	U	A	A	B	B	A	U	U	A	U	A	B	B	B
1493	B3.01C1_1a	C3	JCVI_27089:1212	AT5G03880.1	Scaffold000165	92.51	448608	3.7	+	(C)	C	Y	A	B	A	A	A	A	U	A	U	B	U	U	A	A	U	B	B	U	B	A	A	U	A	U	A	A	B	B	A	U	U	A	U	A	B	B	B
1494	B3.01C1_1a	C3	JCVI_27089:1133	AT5G03880.1	Scaffold000165	92.51	448608	3.7	+	(T)	T	Y	A	B	A	A	A	A		A					A	A		B		A		A			A			A	B	B				A		A
1495	B3.01C1_1a	C3	JCVI_27089:926	AT5G03880.1	Scaffold000165	92.51	448608	3.7	+	(C)	C	Y	A	B	A	A	A	A		A					U	A		B		A		A			A			A	B	B				A		A
1496	B3.01C1_1a	C3	JCVI_27089:952	AT5G03880.1	Scaffold000165	92.51	448608	3.7	+	(C)	C	Y	A	B	A	A	A	A		A					U	A		B		A		A			A			A	B	B				U		U
1497	B3.01C1_1a	C3	JCVI_14033:1091	AT5G04170.1	Scaffold000165	71.35	503096	3.7	+	(C)	C	S	A	B	A	A	A	A	A	A	U	B	U	U	A	A	A	B	B	A	B	A	U	A	A	A	A	A	A	B	A	U	U	A	U	A	B	B	B
1498	B3.01C1_1a	C3	JCVI_14033:1037	AT5G04170.1	Scaffold000165	71.35	503096	3.7	+	(T)	T	Y	A	B	A	A	U	A	A	A	A	B	A	A	A	A	A	B	B	A	B	A	U	A	U	A	A	A	B	B	A	U	A	U	U	A	B	B	B
1499	B3.01C1_1a	C3	JCVI_3552:299	AT5G04280.1	Scaffold000165	95.1	522630	3.7	+	(C)	C	Y	A	B	A	A	A	A	A	A	A	B	A	A	A	A	A	B	B	A	B	A	A	A	A	A	A	A	B	B	A	A	A	A	U	A	B	B	B
1500	B3.01C1_1a	C3	JCVI_3552:179	AT5G04280.1	Scaffold000165	95.1	522630	3.7	+	(C)	C	M	A	B	A	A	A	A	U	A	U	B	A	U	A	A	A	B	B	A	B	A	U	U	A	U	U	A	B	B	A	U	U	A	U	A	B	B	B
1501	B3.01C1_1a	C3	JCVI_3552:311	AT5G04280.1	Scaffold000165	95.1	522630	3.7	+	(T)	C	Y	A	B	A	A	A	A	A	A	A	B	A	A	A	A	A	B	B	A	B	A	A	A	A	A	A	A	B	B	A	A	A	A	U	A	B	B	B
1502	B3.01C1_1a	C3	JCVI_3552:722	AT5G04280.1	Scaffold000165	95.1	522630	3.7	+	(G)	T	Y	A	B	A	A	A	A	A	A	A	B	A	A	A	A	A	B	B	A	B	A	A	A	A	A	A	A	B	B	A	A	A	U	A	A	B	B	B
1503	B3.01C1_1a	C3	JCVI_3552:843	AT5G04280.1	Scaffold000165	95.1	522630	3.7	+	(G)	G	K	A	B	A	A	A	A	A	A	A	B	A	A	U	A	A	B	B	A	B	A	A	A	U	A	A	A	B	B	A	A	A	U	U	A	B	B	B
1504	B3.01C1_1a	C3	JCVI_3552:803	AT5G04280.1	Scaffold000165	95.1	522630	3.7	+	(C)	T	Y	A	B	A	A	A	A	A	B	A	B	A	A	U	A	A	B	B	U	B	A	A	A	A	A	A	A	B	B	A	A	A	A	U	U	B	U	B
1505	B3.01C1_1a	C3	JCVI_24288:1610	AT5G04410.1	Scaffold000165	89.14	572066	3.7	+	(A)	A	M	A	B	A	A	A	A	A	A	A	B	A	A	A	A	A	B	B	A	B	A	U	A	A	A	A	A	B	B	A	U	A	A	U	A	B	B	B
1506	B3.01C1_1a	C3	JCVI_24288:434	AT5G04410.1	Scaffold000165	89.14	572066	3.7	+	(T)	T	Y	A	B	A	U	A	A	A	A	A	B	A	A	A	A	A	B	B	A	B	A	A	A	A	A	A	A	B	B	A	U	A	A	U	A	B	B	B
1507	B3.01C1_1a	C3	JCVI_24288:386	AT5G04410.1	Scaffold000165	89.14	572066	3.7	+	(A)	G	R	A	B	A	A	A	A	A	A	A	B	A	A	A	A	A	B	B	A	B	A	A	U	A	A	A	A	B	B	A	U	A	U	U	A	B	B	B
1508	B3.01C1_1a	C3	JCVI_24288:431	AT5G04410.1	Scaffold000165	89.14	572066	3.7	+	(G)	A	R	A	B	U	A	A	A	A	A	A	B	A	A	A	A	A	B	B	A	B	A	A	A	A	A	A	A	B	B	A	U	A	A	A	A	B	B	B
1509	B3.01C1_1a	C3	JCVI_24288:1599	AT5G04410.1	Scaffold000165	89.14	572066	3.7	+	(A)	A	M	A	B	A	A	A	A	A	A	A	B	A	U	A	A	A	B	B	A	B	A	U	U	A	A	A	A	B	B	U	U	A	A	U	A	B	B	B
1510	B3.01C1_1a	C3	JCVI_24288:326	AT5G04410.1	Scaffold000165	89.14	572066	3.7	+	(T)	T	Y	A	B	A	A	A	A	U	A	U	B	A	A	A	A	A	B	B	A	B	A	U	U	A	A	U	A	B	B	U	U	U	A	U	A	B	B	B
1511	B3.01C1_1a	C3	JCVI_24288:512	AT5G04410.1	Scaffold000165	89.14	572066	3.7	+	(T)	C	Y	A	B	A	A	A	U	A	U	A	B	A	A	A	U	A	B	B	A	B	U	A	A	A	A	A	A	B	B	A	U	A	A	U	U	B	B	B
1512	B3.01C1_1a	C3	JCVI_16721:941	AT5G04420.1	Scaffold000165	93.04	573211	3.7	+	(A)	A	M	A	B	A	A	A	A	A	A	A	B	A	A	A	A	A	B	U	A	B	A	A	A	A	A	A	A	B	B	A	A	A	B	U	A	B	B	B
1513	B3.01C1_1a	C3	JCVI_16721:1085	AT5G04420.1	Scaffold000165	93.04	573211	3.7	+	(G)	G	R	A	B	A	A	A	A	U	A	U	B	A	U	A	A	U	B	B	A	B	A	U	U	U	U	U	A	B	B	U	U	U	U	U	A	B	B	B
1514	B3.01C1_1a	C3	JCVI_11626:521	AT5G04490.1	Scaffold000165	93.02	604620	3.7	+	(G)	G	K	A	B	A	A	A	A	U	A	U	B	U	A	A	A	U	B	B	A	B	A	U	A	A	U	U	A	B	B	U	U	U	A	U	A	B	B	B
1515	B3.01C1_1a	C3	JCVI_11626:551	AT5G04490.1	Scaffold000165	93.02	604620	3.7	+	(C)	T	Y	A	B	A	A	A	A	A	A	A	B	A	A	A	A	A	B	B	A	B	A	A	A	A	A	A	A	B	B	A	U	U	A	A	A	B	B	B
1516	B3.01C1_1a	C3	JCVI_11626:700	AT5G04490.1	Scaffold000165	93.02	604620	3.7	+	(T)	T	Y	A	B	A	A	A	A	A	A	A	B	A	A	A	A	A	B	B	B	B	A	A	A	A	A	A	A	B	B	A	U	A	A	A	A	B	B	B
1517	B3.01C1_1a	C3	JCVI_11626:560	AT5G04490.1	Scaffold000165	93.02	604620	3.7	+	(C)	T	Y	A	B	A	A	A	A	A	A	A	B	A	A	A	A	A	B	B	A	B	A	A	A	A	A	A	A	B	B			U	A	U	A	B	B	B
1518	B3.01C1_1a	C3	JCVI_11626:460	AT5G04490.1	Scaffold000165	93.02	604620	3.7	+	(T)	T	Y	A	B	A	A	A	A	A	A	A	B	A	A	A	A	A	B	B	U	B	A	A	A	A	A	A	A	B	B	A	U	A	U	A	A	B	B	B
1519	B3.01C1_1a	C3	JCVI_11626:701	AT5G04490.1	Scaffold000165	93.02	604620	3.7	+	(A)	C	M	A	B	A	A	A	A	A	A	A	B	A	A	A	A	A	B	A	B	B	A	A	A	A	A	A	A	B	B	A	A	A	A	A	A	B	B	B
1520	B3.01C1_1a	C3	JCVI_12137:269	AT5G04490.1	Scaffold000165	95.91	604855	3.7	+	(G)	T	K	A	B	A	A	A	A	A	A	A	B	A	A	A	A	A	B	B	U	B	A	A	A	U	A	A	A	B	B	A	A	A	U	A	A	B	B	B
1521	B3.01C1_1a	C3	JCVI_25242:238	AT5G04520.1	Scaffold000165	93.3	611990	3.7	+	(C)	C	Y	A	B	A	A	U	A		A					A	A		B		A		A			A			A	B	B				A		A
1522	B3.01C1_1a	C3	JCVI_1772:777	AT5G04740.1	Scaffold000165	98.55	657297	3.7	+	(G)	A	R	A	B	A	A	A	A	A	A	A	B	A	A	A	A	A	B	B	A	B	A	A	A	A	A	A	A	B	B	A	A	A	A	A	A	B	B	B
1523	B3.01C1_1a	C3	JCVI_1772:882	AT5G04740.1	Scaffold000165	98.55	657297	3.7	+	(A)	G	R	A	B	A	A	A	A	A	A	A	B	A	A	A	A	A	B	B	U	B	A	A	A	A	A	A	A	B	B	A	A	A	U	A	A	B	B	B
1524	B3.01C1_1a	C3	JCVI_1772:861	AT5G04740.1	Scaffold000165	98.55	657297	3.7	+	(G)	A	R	A	B	A	A	A	A	A	A	A	B	A	A	A	A	A	B	B	U	B	A	A	A	A	A	A	A	B	B	A	A	A	U	A	A	B	B	B
1525	B3.01C1_1a	C3	JCVI_1772:540	AT5G04740.1	Scaffold000165	98.55	657297	3.7	+	(T)	T	Y	A	B	U	A	A	U	U	A	U	B	U	U	A	A	U	B	B	A	B	A	U	U	A	A	A	A	B	B	A	U	A	A	U	A	B	B	B
1526	B3.01C1_1a	C3	JCVI_10595:279	AT5G04750.1	Scaffold000165	95.93	661158	3.7	+	(A)	A	M	A	B	A	A	A	A	A	A	A	B	A	A	A	A	A	B	B	A	B	A	A	A	A	A	A	A	B	B	A	U	A	A	U	A	B	B	B
1527	B3.01C1_1a	C3	JCVI_10595:215	AT5G04750.1	Scaffold000165	95.93	661158	3.7	+	(C)	C	Y	A	B	A	A	A	A	A	A	A	B	A	A	A	A	A	B	B	A	B	A	A	A	A	A	A	A	B	B	A	U	A	A	A	A	B	B	B
1528	B3.01C1_1a	C3	JCVI_10595:286	AT5G04750.1	Scaffold000165	95.93	661158	3.7	+	(A)	A	R	A	B	A	A	A	A	A	A	A	B	A	A	A	A	A	B	B	A	B	A	A	A	A	A	A	A	B	B	A	U	A	A	U	A	B	B	B
1529	B3.01C1_1a	C3	JCVI_10595:203	AT5G04750.1	Scaffold000165	95.93	661158	3.7	+	(T)	T	Y	A	B	A	A	A	A	A	U	A	B	A	A	A	A	A	B	B	A	B	A	A	A	A	A	A	A	B	B	A	A	A	A	U	A	B	B	B
1530	B3.01C1_1a	C3	JCVI_19299:578	AT5G04760.1	Scaffold000165	90.77	662950	3.7	+	(T)	T	K	A	B	A	A	A	A	A	A	U	B	U	U	A	A	U	B	B	U	B	A	U	A	U	A	U	A	B	B	U	U	U	A	U	A	B	U	B
1531	B3.01C1_1a	C3	JCVI_23722:471	AT5G04830.1	Scaffold000165	92.04	677677	3.7	+	(G)	A	R	A	B	A	A	A	U	A	A	A	B	A	A	A	A	A	B	B	U	B	A	A	A	A	A	A	A	B	B	A	U	A	U	A	A	B	B	B
1532	B3.01C1_1a	C3	JCVI_23722:407	AT5G04830.1	Scaffold000165	92.04	677677	3.7	+	(T)	T	Y	A	B	A	A	A	A	U	A	A	B	A	A	A	A	A	B	B	U	U	A	A	A	A	U	A	A	B	B	A	U	U	A	U	A	B	U	U
1533	B3.01C1_1a	C3	JCVI_963:481	AT5G04900.1	Scaffold000165	77.65	698665	3.7	+	(T)	T	K	A	B	A	A	A	A	A	A	U	B	U	U	A	A	U	B	B	A	B	A	U	U	A	U	U	A	B	B	U	U	U	A	U	A	B	B	B
1534	B3.01C1_1a	C3	JCVI_963:482	AT5G04900.1	Scaffold000165	77.65	698665	3.7	+	(C)	C	S	A	B	A	A	A	A	A	A	U	B	U	U	A	A	U	B	B	A	B	A	U	U	A	U	U	A	B	B	U	U	U	A	U	A	B	B	B
1535	B3.01C1_1a	C3	JCVI_963:573	AT5G04900.1	Scaffold000165	77.65	698665	3.7	+	(T)	T	K	A	B	A	U	A	A	A	A	A	B	A	A	A	A	A	B	B	A	B	A	A	A	A	A	A	A	B	B	A	U	A	B	U	A	B	B	B
1536	B3.01C1_1a	C3	JCVI_963:397	AT5G04900.1	Scaffold000165	77.65	698665	3.7	+	(A)	A	R	A	B	A	A	A	U	A	A	A	B	A	A	A	A	A	B	B	A	B	A	A	A	A	A	A	A	B	B	A	U	A	U	U	A	B	B	B
1537	B3.01C1_1a	C3	JCVI_963:681	AT5G04900.1	Scaffold000165	77.65	698665	3.7	+	(C)	C	Y	A	B	U	A	A	A	A	A	U	B	U	U	A	A	U	B	B	A	B	A	A	A	A	A	A	U	B	B	U	U	U	U	U	A	B	B	B
1538	B3.01C1_1a	C3	JCVI_4875:784	AT5G04950.1	Scaffold000165	95.85	727550	3.7	+	(T)	T	Y	A	B	A	A	A	A	U	A	U	U	U	U	A	U	U	B	B	U	U	A	U	U	A	U	A	A	B	B	U	U	U	U	U	A	B	B	B
1539	B3.01C1_1a	C3	JCVI_1960:604	AT5G05080.1	Scaffold000165	77.42	767287	3.7	+	(A)	A	R	A	B	A	A	A	A	U	A	U	B	U	U	A	A	U	B	B	A	B	A	U	U	A	U	A	A	B	B	U	U	U	A	U	A	B	B	B
1540	B3.01C1_1a	C3	JCVI_4854:84	AT5G05170.1	Scaffold000165	93.18	813266	3.7	+	(C)	C	S	A	B	A	A	A	A	A	A	A	B	A	A	A	A	A	B	B	A	B	A	A	A	A	A	A	A	B	B	A	U	A	A	A	A	B	B	B
1541	B3.01C1_1a	C3	JCVI_4854:138	AT5G05170.1	Scaffold000165	93.18	813266	3.7	+	(C)	C	Y	A	B	A	A	A	A	A	A	A	B	A	A	A	A	A	B	B	U	B	A	A	A	A	A	U	A	B	B	A	U	A	A	A	A	B	B	B
1542	B3.01C1_1a	C3	JCVI_17549:427	AT5G05170.1	Scaffold000165	96.62	814587	3.7	+	(G)	G	R	A	B	A	A	A	A	A	A	A	B	A	A	A	A	A	B	B	A	U	A	A	U	A	A	U	A	B	B	A	A	A	A	A	A	B	B	B
1543	B3.01C1_1a	C3	JCVI_17549:550	AT5G05170.1	Scaffold000165	96.62	814587	3.7	+	(T)	T	W	A	B	A	A	A	A	A	A	A	B	A	A	A	A	A	B	B	A	B	A	A	U	U	A	U	A	B	B	U	U	A	A	U	A	B	B	B
1544	B3.01C1_1a	C3	JCVI_17549:760	AT5G05170.1	Scaffold000165	96.62	814587	3.7	+	(C)	C	M	A	B	A	A	A	A	A	A	A	B	A	A	A	A	A	B	B	A	B	A	A	A	A	A	A	A	B	B	A	A	A	A	A	A	B	B	B
1545	B3.01C1_1a	C3	JCVI_17549:280	AT5G05170.1	Scaffold000165	96.62	814587	3.7	+	(T)	T	Y	A	B	A	A	A	A		A					A	A		B		U		A			A			A	B	B				A		A
1546	B3.01C1_1a	C3	EV031987:305	AT5G05190.1	Scaffold000165	98.07	821616	3.7	+	(G)	G	R	A	B	A	A	A	A		A					A	A		B		A		A			U			A	B	B				A		A
1547	B3.01C1_1a	C3	JCVI_15616:143	AT5G05200.1	Scaffold000165	82.42	822809	3.7	+	(A)	T	W	A	B	A	A	A	A		A					A	A		B		A		A			A			U	B	B	U	U		A		A
1548	B3.01C1_1a	C3	JCVI_135:1278	AT5G05730.1	Scaffold000165	82.76	923612	3.7	+	(G)	G	R	A	B	A	A	A	A	A	A	A	B	A	A	A	A	A	B	B	A	B	A	A	A	U	A	A	A	B	B	A	A	A	A	U	A	B	B	B
1549	B3.01C1_1a	C3	JCVI_135:1299	AT5G05730.1	Scaffold000165	82.76	923612	3.7	+	(G)	A	R	A	B	A	A	A	A	A	A	A	B	A	A	U	A	A	B	B	A	B	A	A	A	U	A	A	A	B	B	A	A	A	A	A	A	B	B	B
1550	B3.01C1_1a	C3	JCVI_34802:1355	AT5G05740.1	Scaffold000165	96.92	927341	3.7	+	(T)	C	Y	A	B	A	A	A	A	A	A	A	B	A	A	A	A	A	B	B	U	B	A	A	A	A	A	A	U	B	B	A	A	A	A	A	A	B	B	B
1551	B3.01C1_1a	C3	JCVI_34802:1356	AT5G05740.1	Scaffold000165	96.92	927341	3.7	+	(C)	C	Y	A	B	A	A	A	A	A	A	A	B	A	A	A	A	A	B	B	U	B	A	A	A	A	A	A	U	B	B	A	A	A	A	A	A	B	B	B
1552	B3.01C1_1a	C3	JCVI_28541:530	AT5G05820.1	Scaffold000165	95.41	939446	3.7	+	(C)	T	Y	A	B	A	A	A	A	U	A	U	B	U	U	A	A	U	B	B	A	B	A	U	U	A	U	U	A	B	B	U	U	U	A	U	A	B	B	B
1553	B3.01C1_1a	C3	JCVI_35574:63	AT5G06220.1	Scaffold000165	88.21	1050024	3.7	+	(A)	A	M	A	B	A	A	A	A	A	A	A	B	A	A	A	A	A	B	B	A	B	A	A	U	A	A	U	A	B	B	A	U	U	U	U	A	B	B	B
1554	B3.01C1_1a	C3	JCVI_35574:150	AT5G06220.1	Scaffold000165	88.21	1050024	3.7	+	(C)	C	S	A	B	A	A	A	A	A	A	A	B	A	A	A	A	A	B	B	U	B	A	A	U	A	A	U	A	B	B	A	U	A	A	U	A	B	B	B
1555	B3.01C1_1a	C3	JCVI_34945:365	AT5G06220.1	Scaffold000165	79.55	1052438	3.7	+	(G)	G	R	A	B	A	A	A	A		A					A	A		B		A		A			A			A	B	B				A		A
1556	B3.01C1_1a	C3	JCVI_34945:287	AT5G06220.1	Scaffold000165	79.55	1052438	3.7	+	(T)	T	Y	A	B	A	A	A	A	A	A	A	B	A	A	A	A	A	B	B	U	B	A	A	A	A	A	A	A	B	B	A	U	A	A	A	A	B	B	B
1557	B3.01C1_1a	C3	JCVI_34945:347	AT5G06220.1	Scaffold000165	79.55	1052438	3.7	+	(C)	C	Y	A	B	A	A	A	A	A	A	U	B	A	A	A	A	U	B	B	U	B	A	A	A	A	A	U	A	B	B	U	U	U	A	U	A	B	B	B
1558	B3.01C1_1a	C3	JCVI_1150:342	AT5G06370.1	Scaffold000165	94.96	1076008	3.7	+	(T)	T	K	A	B	A	A	A	A	A	A	A	B	A	A	U	A	A	B	B	A	B	A	A	A	A	A	A	A	B	B	A	U	A	A	A	A	B	B	B
1559	B3.01C1_1a	C3	JCVI_1150:441	AT5G06370.1	Scaffold000165	94.96	1076008	3.7	+	(G)	G	S	A	B	A	A	A	A	A	A	A	B	A	A	A	A	A	B	B	U	B	A	A	A	A	A	A	A	B	B	A	A	A	A	A	A	B	B	B
1560	B3.01C1_1a	C3	JCVI_1150:336	AT5G06370.1	Scaffold000165	94.96	1076008	3.7	+	(G)	G	S	A	B	A	A	A	A	A	A	A	B	A	A	U	A	A	B	B	A	B	A	A	A	A	A	A	A	B	B	A	U	A	A	A	A	B	B	B
1561	B3.01C1_1a	C3	JCVI_1150:648	AT5G06370.1	Scaffold000165	94.96	1076008	3.7	+	(C)	C	Y	A	B	A	A	A	U		A					A	A		B		A		A			U			A	U	B				A		A
1562	B3.01C1_1a	C3	JCVI_15298:326	AT5G06600.1	Scaffold000165	87.66	1096404	3.7	+	(T)	T	Y	A	B	A	A	A	A		A					A	A		B		A		A			A			A	B	B				A		A
1563	B3.01C1_1a	C3	JCVI_15298:896	AT5G06600.1	Scaffold000165	87.66	1096404	3.7	+	(A)	A	R	A	B	A	A	A	A	A	A	A	B	A	A	A	A	A	B	B	U	B	A	A	A	A	A	A	A	B	B	A	U	A	A	U	A	B	B	B
1564	B3.01C1_1a	C3	JCVI_15298:762	AT5G06600.1	Scaffold000165	87.66	1096404	3.7	+	(C)	C	Y	A	B	A	A	A	A	A	A	A	B	A	A	A	A	A	B	B	A	B	A	A	A	A	A	A	A	B	B	A	U	A	U	U	A	B	B	B
1565	B3.01C1_1a	C3	JCVI_15298:1073	AT5G06600.1	Scaffold000165	87.66	1096404	3.7	+	(A)	A	W	A	B	A	A	A	A	A	A	A	B	A	A	A	A	A	U	B	A	B	A	A	A	A	A	A	A	B	B	A	U	A	A	U	A	B	B	B
1566	B3.01C1_1a	C3	CA991948:374	AT5G06850.1	Scaffold000242	95.38	761465	3.68	-	(G)	G	K	A	B	A	A	A	A	A	A	U	B	U	A	A	A	A	B	U	A	B	A	U	A	A	A	A	A	B	B	A	U	U	U	U	A	B	B	B
1567	B3.01C1_1a	C3	CA991948:47	AT5G06850.1	Scaffold000242	95.38	761465	3.68	-	(C)	C	S	A	B	A	A	A	A		A					A	A		B		A		A			A			A	B	B				A		A
1568	B3.01C1_1a	C3	EX068222:176	AT5G06850.1	Scaffold000242	96.5	760810	3.68	-	(T)	T	K	A	B	A	A	A	A		A					A	A		B		A		A			A			A	B	B				A		A
1569	B3.01C1_1a	C3	EX068222:387	AT5G06850.1	Scaffold000242	96.5	760810	3.68	-	(T)	T	W	A	B	A	A	A	A		A					A	A		B		A		A			A			A	B	B				A		A
1570	B3.01C1_1a	C3	EX068222:167	AT5G06850.1	Scaffold000242	96.5	760810	3.68	-	(T)	T	Y	A	B	A	A	A	A		A					A	A		B		A		A			A			A	B	U				A		A
1571	B3.01C1_1a	C3	EX037738:78	AT5G06850.1	Scaffold000242	95.59	760399	3.68	-	(G)	G	R	A	B	U	A	A	A		A					A	A		B		A		A			A			A	U	B				A		A
1572	B3.01C1_1a	C3	JCVI_626:536	AT5G07090.1	Scaffold000242	89.38	731231	3.68	-	(T)	T	Y	A	B	A	A	A	A	A	A	A	B	A	A	A	A	A	B	B	A	B	A	A	A	A	A	A	A	B	B	A	A	A	U	A	A	B	B	B
1573	B3.01C1_1a	C3	JCVI_23427:411	AT5G07120.1	Scaffold000242	95.82	729015	3.68	-	(A)	A	R	A	B	A	A	A	A		U					A	A		B		A		A			A			A	B	B				A		A
1574	B3.01C1_1a	C3	JCVI_5226:603	AT5G07240.1	Scaffold000242	95.78	677994	3.68	-	(G)	G	R	A	B	A	A	A	A		A					U	A		B		A		A			A			A	B	U				A		A
1575	B3.01C1_1a	C3	JCVI_10757:454	AT5G07300.1	Scaffold000242	96.4	673327	3.68	-	(T)	T	Y	A	B	A	A	A	A		A					A	A		B		A		A			A			A	B	B				A		A
1576	B3.01C1_1a	C3	JCVI_10757:412	AT5G07300.1	Scaffold000242	96.4	673327	3.68	-	(G)	G	K	A	B	A	A	A	A		A					A	A		B		A		A			U			A	B	B				A		A
1577	B3.01C1_1a	C3	JCVI_10370:543	AT5G07300.1	Scaffold000242	95.53	673293	3.68	-	(T)	T	Y	A	B	A	A	A	A		A					A	A		B		A		A			A			A	B	B				A		A
1578	B3.01C1_1a	C3	JCVI_10370:377	AT5G07300.1	Scaffold000242	95.53	673293	3.68	-	(A)	A	R	A	B	A	A	A	A		A					A	A		B		A		A			A			A	B	B				A		A
1579	B3.01C1_1a	C3	JCVI_10370:278	AT5G07300.1	Scaffold000242	95.53	673293	3.68	-	(G)	G	R	A	B	A	A	A	A		A					U	A		B		U		A			A			A	B	B				A		A
1580	B3.01C1_1a	C3	JCVI_2321:114	AT5G07300.1	Scaffold000242	93.88	671905	3.68	-	(A)	A	R	A	B	A	A	A	A		A					A	A		B		A		A			A			A	B	B				A		A
1581	B3.01C1_1a	C3	EV147130:485	AT5G07300.1	Scaffold000242	93.93	670514	3.68	-	(A)	G	R	A	B	A	A	A	A	U	A	A	B	A	U	A	A	U	B	U	A	B	A	U	A	A	A	U	A	B	B	A	U	U	U	U	A	B	U	B
1582	B3.01C1_1a	C3	JCVI_22800:287		Scaffold000242	98.61	655360	3.68	-	(C)	C	M	A	B	A	U	A	A	U	U	A	B	A	A	A	A	A	B	B	U	B	A	A	A	A	A	A	A	B	B	A	U	A	A	U	U	B	B	B
1583	B3.01C1_1a	C3	JCVI_22800:298		Scaffold000242	98.61	655360	3.68	-	(G)	G	K	A	B	A	U	A	A	U	B	U	B	A	U	A	A	A	B	B	B	B	A	A	A	A	U	A	A	B	B	U	U	U	U	U	U	B	B	B
1584	B3.01C1_1a	C3	JCVI_37846:103	AT5G07350.1	Scaffold000242	96.09	650832	3.68	-	(A)	G	R	A	B	A	A	A	A	A	A	A	B	A	A	A	A	A	B	B	A	B	A	A	A	A	A	A	A	B	B	A	U	A	A	A	A	B	B	B
1585	B3.01C1_1a	C3	JCVI_37846:118	AT5G07350.1	Scaffold000242	96.09	650832	3.68	-	(A)	T	W	A	B	A	A	A	A		A					A	A		B		A		A			A			A	B	B	A	U		A		A
1586	B3.01C1_1a	C3	JCVI_37846:262	AT5G07350.1	Scaffold000242	96.09	650832	3.68	-	(C)	T	Y	A	B	A	A	A	A	A	A	A	B	A	A	A	A	A	B	B	A	B	A	A	A	B	A	A	A	B	B	A	A	A	A	A	A	B	B	B
1587	B3.01C1_1a	C3	JCVI_37846:595	AT5G07350.1	Scaffold000242	96.09	650832	3.68	-	(C)	C	S	A	B	A	U	A	A	A	A	A	B	A	A	A	A	A	B	B	A	B	A	A	A	A	A	A	A	B	B	A	U	A	A	U	A	B	B	B
1588	B3.01C1_1a	C3	JCVI_37846:607	AT5G07350.1	Scaffold000242	96.09	650832	3.68	-	(C)	C	M	A	B	A	A	A	A	A	A	A	B	A	A	A	A	A	B	B	A	B	A	A	A	A	A	A	A	B	B	A	U	A	A	U	A	B	B	B
1589	B3.01C1_1a	C3	JCVI_37846:187	AT5G07350.1	Scaffold000242	96.09	650832	3.68	-	(C)	C	S	A	B	A	A	A	A	A	A	A	B	A	A	A	A	A	B	B	A	B	A	A	A	A	A	A	A	B	B	A	A	A	U	A	A	B	B	B
1590	B3.01C1_1a	C3	JCVI_16166:53	AT5G07350.1	Scaffold000242	99.17	649178	3.68	-	(A)	A	W	A	B	A	A	A	A	A	A	A	B	A	A	A	A	A	B	B	A	B	A	A	U	A	A	U	A	B	B	A	U	A	A	U	A	B	B	B
1591	B3.01C1_1a	C3	JCVI_16166:401	AT5G07350.1	Scaffold000242	99.17	649178	3.68	-	(T)	C	Y	A	B	A	A	A	A	A	A	A	B	A	A	A	A	A	B	B	U	B	A	A	A	A	A	A	A	B	B	A	U	A	A	A	A	B	B	B
1592	B3.01C1_1a	C3	JCVI_16166:506	AT5G07350.1	Scaffold000242	99.17	649178	3.68	-	(T)	C	Y	A	B	A	A	A	A	A	A	A	B	A	A	U	A	A	B	B	A	B	A	A	A	A	A	A	A	B	B	A	A	A	A	A	A	B	B	B
1593	B3.01C1_1a	C3	JCVI_16166:323	AT5G07350.1	Scaffold000242	99.17	649178	3.68	-	(A)	G	R	A	B	A	A	A	A	A	A	A	B	A	A	A	A	A	B	B	A	B	A	A	A	A	A	A	A	B	B	A	U	A	A	A	A	B	B	B
1594	B3.01C1_1a	C3	ES938255:268	AT5G07350.1	Scaffold000242	97	648074	3.68	-	(T)	C	Y	A	B	A	A	A	A	A	A	A	B	A	A	A	A	A	B	B	A	B	A	A	A	A	A	A	A	B	B	A	U	A	B	A	A	B	B	B
1595	B3.01C1_1a	C3	JCVI_40342:740	AT5G07350.1	Scaffold000242	84.87	647699	3.68	-	(T)	T	Y	A	B	A	A	A	A	A	A	A	B	A	A	A	A	A	B	B	A	B	A	A	A	U	A	A	A	B	B	A	U	A	A	U	A	B	B	B
1596	B3.01C1_1a	C3	JCVI_10456:1006	AT5G07910.1	Scaffold000242	76.56	486204	3.68	-	(G)	G	K	A	B	A	A	A	A		U					A	A		B		A		A			A			A	B	B				A		A
1597	B3.01C1_1a	C3	JCVI_40901:142	AT5G08040.1	Scaffold000242	82.88	474100	3.68	-	(A)	A	R	A	B	A	A	A	A	A	A	A	B	A	A	A	A	A	B	B	U	B	A	A	A	A	A	A	A	B	B	A	A	A	A	U	A	B	B	B
1598	B3.01C1_1a	C3	EV178162:362	AT5G08080.1	Scaffold000242	95.16	464376	3.68	-	(C)	T	Y	A	B	A	A	U	A	U	A	U	B	U	U	A	A	U	B	B	B	B	U	U	A	A	A	A	U	B	B	U	U	U	A	U	A	B	B	B
1599	B3.01C1_1a	C3	JCVI_14526:729	AT5G08080.1	Scaffold000242	95.59	462965	3.68	-	(T)	T	Y	A	B	A	A	U	A	U	U	U	B	U	U	A	A	U	B	B	B	B	A	U	A	A	U	A	U	B	B	U	U	U	A	U	A	B	U	B
1600	B3.01C1_1a	C3	JCVI_26431:431	AT5G08130.1	Scaffold000242	89.72	451939	3.68	-	(A)	A	R	A	B	U	A	U	A		A					A	A		B		A		A			U			A	B	B				A		A
1601	B3.01C1_1a	C3	EE448414:69	AT5G08139.1	Scaffold000242	96.49	437470	3.68	-	(A)	T	A	A	B	A	A	A	A	A	A	A	U	A	A	A	A	A	U	B	A	U	A	A	A	B	A	A	A	B	B	A	A	A	A	B	A	U	B	U
1602	B3.01C1_1a	C3	JCVI_5048:529	AT5G08160.1	Scaffold000242	91.42	429497	3.68	-	(G)	C	S	A	B	A	A	A	A	U	A	U	B	U	U	A	A	U	B	B	A	B	A	U	U	A	U	U	A	B	B	U	U	U	A	U	A	B	B	B
1603	B3.01C1_1a	C3	JCVI_5048:532	AT5G08160.1	Scaffold000242	91.42	429497	3.68	-	(A)	G	R	A	B	A	A	A	A	U	A	U	B	U	U	B	A	U	B	B	A	B	A	U	U	A	U	U	A	B	B	U	U	U	A	U	A	B	B	B
1604	B3.01C1_1a	C3	JCVI_12500:436	AT5G08410.1	Scaffold000242	99.6	355129	3.68	-	(T)	A	W	A	B	U	A	A	A	A	A	A	B	A	A	A	U	A	B	U	U	B	A	A	A	A	A	A	U	B	B	A	A	A	A	A	A	B	B	B
1605	B3.01C1_1a	C3	JCVI_12036:168	AT5G08450.1	Scaffold000242	59.18	349792	3.68	-	(T)	T	Y	A	B	U	A	A	A		A					A	U		B		A		A			U			A	B	B				B		A
1606	B3.01C1_1a	C3	JCVI_14236:1972	AT5G08450.1	Scaffold000242	85.28	345513	3.68	-	(A)	A	M	A	B	A	A	A	A	A	A	U	B	A	U	A	A	A	B	B	A	B	A	U	U	A	U	U	A	B	B	U	U	U	A	U	A	B	B	B
1607	B3.01C1_1a	C3	JCVI_14236:1990	AT5G08450.1	Scaffold000242	85.28	345513	3.68	-	(A)	A	W	A	B	A	A	A	A	U	A	U	B	U	U	A	A	U	B	B	A	B	A	U	U	A	U	U	A	B	B	U	U	U	A	U	A	B	B	B
1608	B3.01C1_1a	C3	JCVI_14236:2341	AT5G08450.1	Scaffold000242	85.28	345513	3.68	-	(G)	G	R	A	B	A	A	A	A	U	A	U	B	U	U	A	A	U	B	B	U	B	A	U	U	A	U	U	A	B	B	U	U	U	A	U	A	B	B	B
1609	B3.01C1_1a	C3	JCVI_14236:856	AT5G08450.1	Scaffold000242	85.28	345513	3.68	-	(G)	G	R	A	B	A	A	A	A		A					A	A		B		A		A			U			A	B	B				A		A
1610	B3.01C1_1a	C3	JCVI_14236:1265	AT5G08450.1	Scaffold000242	85.28	345513	3.68	-	(A)	A	R	A	B	A	A	A	A	A	A	U	B	A	U	A	A	A	B	B	A	B	A	A	U	A	A	U	A	B	B	A	U	U	A	U	A	B	B	B
1611	B3.01C1_1a	C3	JCVI_14236:2065	AT5G08450.1	Scaffold000242	85.28	345513	3.68	-	(C)	C	Y	A	B	A	A	A	A		A					U	A		B		A		A			A			A	B	B				A		A
1612	B3.01C1_1a	C3	JCVI_14236:1475	AT5G08450.1	Scaffold000242	85.28	345513	3.68	-	(A)	G	R	A	B	A	A	A	A	A	A	A	B	A	A	A	A	A	B	B	A	B	A	A	U	A	A	A	A	B	B	A	A	A	A	B	A	B	B	B
1613	B3.01C1_1a	C3	JCVI_14236:2161	AT5G08450.1	Scaffold000242	85.28	345513	3.68	-	(T)	T	Y	A	B	A	A	A	A		U					A	A		B		A		A			U			A	B	B				A		A
1614	B3.01C1_1a	C3	JCVI_14236:1229	AT5G08450.1	Scaffold000242	85.28	345513	3.68	-	(G)	G	R	A	B	A	A	U	U	A	A	A	B	A	U	A	A	A	B	A	A	B	A	A	U	U	A	U	A	B	B	U	U	U	A	U	A	B	B	B
1615	B3.01C1_1a	C3	JCVI_14236:2276	AT5G08450.1	Scaffold000242	85.28	345513	3.68	-	(A)	A	M	A	B	A	A	A	A		A					A	A		B		A		A			A			A	B	B				U		A
1616	B3.01C1_1a	C3	JCVI_14236:935	AT5G08450.1	Scaffold000242	85.28	345513	3.68	-	(C)	T	Y	A	B	A	A	A	A	U	A	U	B	A	U	A	A	U	B	B	A	U	A	A	U	A	A	U	A	B	B	U	U	U	U	U	A	B	B	B
1617	B3.01C1_1a	C3	JCVI_13788:786	AT5G08530.1	Scaffold000242	92.93	333017	3.68	-	(C)	C	Y	A	B	A	A	A	A	U	A	A	B	A	A	A	A	A	B	B	A	B	A	A	A	A	A	A	A	B	B	A	U	U	A	U	A	B	B	B
1618	B3.01C1_1a	C3	JCVI_13788:29	AT5G08530.1	Scaffold000242	92.93	333017	3.68	-	(G)	G	S	A	B	A	A	A	A		A					A	A		B		A		A			A			A	B	B				B		A
1619	B3.01C1_1a	C3	JCVI_11220:672	AT5G08530.1	Scaffold000242	96.64	332322	3.68	-	(G)	G	R	A	B	A	A	A	A	A	A	A	B	A	A	A	A	A	B	B	A	B	A	A	A	A	A	A	A	B	B	A	A	A	U	B	A	B	A	B
1620	B3.01C1_1a	C3	JCVI_20268:138	AT5G08580.1	Scaffold000242	90.83	294072	3.68	-	(T)	T	Y	A	B	A	A	A	A		U					A	A		B		A		A			A			U	B	B				A		A
1621	B3.01C1_1a	C3	JCVI_24458:313	AT5G08670.1	Scaffold000242	93.78	282651	3.68	-	(A)	G	R	A	B	A	A	A	A	A	A	A	B	A	A	A	U	A	B	B	U	B	A	A	A	A	A	A	A	B	B	A	A	A	A	U	A	B	B	B
1622	B3.01C1_1a	C3	JCVI_24458:107	AT5G08670.1	Scaffold000242	93.78	282651	3.68	-	(A)	G	R	A	B	A	A	A	A	A	B	A	U	A	A	A	A	A	B	U	U	U	A	A	A	A	A	A	A	B	B	A	A	A	B	A	A	U	U	U
1623	B3.01C1_1a	C3	JCVI_24458:104	AT5G08670.1	Scaffold000242	93.78	282651	3.68	-	(A)	G	R	A	B	A	A	A	A	A	A	A	U	A	A	A	A	A	B	U	U	U	A	A	A	U	A	A	U	B	B	A	A	A	U	A	A	U	U	U
1624	B3.01C1_1a	C3	JCVI_6472:545	AT5G08670.1	Scaffold000242	93.11	280254	3.68	-	(A)	A	R	A	B	A	A	A	A	A	A	A	B	A	A	A	A	A	B	B	U	B	A	A	A	A	A	A	A	B	B	A	A	A	A	A	A	B	B	B
1625	B3.01C1_1a	C3	JCVI_6472:602	AT5G08670.1	Scaffold000242	93.11	280254	3.68	-	(A)	A	R	A	B	A	A	A	A	A	A	A	B	A	A	A	A	A	B	B	U	B	A	A	A	A	A	A	A	B	B	A	A	A	A	A	A	B	B	B
1626	B3.01C1_1a	C3	JCVI_6472:1007	AT5G08670.1	Scaffold000242	93.11	280254	3.68	-	(G)	G	S	A	B	A	A	A	A	A	U	A	B	A	A	A	A	A	B	B	U	B	A	A	A	A	A	A	A	B	B	A	A	A	A	A	A	B	B	B
1627	B3.01C1_1a	C3	JCVI_6472:1232	AT5G08670.1	Scaffold000242	93.11	280254	3.68	-	(C)	C	Y	A	B	A	A	A	U	A	A	A	B	A	A	A	A	A	B	B	U	B	A	A	A	A	A	A	A	B	B	A	A	A	A	A	U	B	B	B
1628	B3.01C1_1a	C3	JCVI_25381:310	AT5G09220.1	Scaffold000242	97.49	267124	3.68	-	(C)	T	Y	A	B	A	A	A	A	U	A	U	B	U	U	A	A	U	B	B	U	U	A	U	U	A	U	U	A	B	B	U	U	U	U	U	A	U	B	U
1629	B3.01C1_1a	C3	JCVI_6680:66	AT5G09310.1	Scaffold000242	98.19	259816	3.68	-	(C)	C	Y	A	B	A	A	A	A	A	A	U	B	A	U	A	A	A	B	B	A	B	A	U	U	A	A	U	A	B	B	A	U	U	U	U	A	B	U	B
1630	B3.01C1_1a	C3	JCVI_20490:286	AT5G09400.1	Scaffold000242	97.6	252770	3.68	-	(G)	G	S	A	B	A	A	U	A	U	A	U	B	A	U	A	A	U	B	B	A	B	A	U	U	A	U	U	A	B	B	U	U	U	A	U	A	B	B	B
1631	B3.01C1_1a	C3	JCVI_20490:268	AT5G09400.1	Scaffold000242	97.6	252770	3.68	-	(A)	G	R	A	B	A	A	U	A	U	A	U	B	A	U	A	U	U	B	B	A	B	A	U	U	A	U	U	A	B	B	U	U	U	A	U	A	B	B	B
1632	B3.01C1_1a	C3	JCVI_20490:223	AT5G09400.1	Scaffold000242	97.6	252770	3.68	-	(T)	T	Y	A	B	A	A	U	A	U	A	U	B	U	U	A	A	U	B	B	A	B	A	U	U	A	U	U	A	B	B	U	U	U	A	U	A	B	B	B
1633	B3.01C1_1a	C3	JCVI_20490:373	AT5G09400.1	Scaffold000242	97.6	252770	3.68	-	(C)	C	Y	A	B	A	A	A	U	U	A	U	B	U	U	U	U	U	B	B	A	B	A	U	A	U	U	U	A	B	B	U	U	U	A	U	A	B	B	B
1634	B3.01C1_1a	C3	JCVI_27312:1116	AT5G09590.1	Scaffold000242	93.73	223162	3.68	-	(A)	G	R	A	B	A	A	U	A	A	A	A	B	A	A	A	A	A	B	B	A	B	A	A	A	A	A	A	U	B	B	A	A	A	A	A	A	B	B	B
1635	B3.01C1_1a	C3	JCVI_27312:1278	AT5G09590.1	Scaffold000242	93.73	223162	3.68	-	(T)	G	K	A	B	A	A	A	A	A	A	A	B	A	A	A	A	A	B	B	A	B	A	A	A	U	A	A	U	B	B	A	B	A	A	U	A	B	B	B
1636	B3.01C1_1a	C3	JCVI_41041:110	AT5G09650.1	Scaffold000242	98.85	219277	3.68	-	(C)	C	Y	A	B	A	A	A	A	A	A	A	B	A	A	A	A	A	B	B	A	B	A	A	A	A	A	A	A	B	B	A	A	A	A	A	A	B	B	B
1637	B3.01C1_1a	C3	JCVI_41041:207	AT5G09650.1	Scaffold000242	98.85	219277	3.68	-	(C)	G	S	A	B	A	A	A	A	A	A	A	B	A	A	A	A	A	B	B	A	B	A	A	A	A	A	A	A	B	B	A	A	A	A	A	A	B	B	B
1638	B3.01C1_1a	C3	JCVI_2175:596	AT5G09650.1	Scaffold000242	94.82	217813	3.68	-	(T)	T	K	A	B	A	A	A	A	A	A	A	B	A	A	A	A	A	B	B	A	B	A	A	A	A	A	A	A	B	B	A	A	A	A	A	A	B	B	B
1639	B3.01C1_1a	C3	JCVI_2175:239	AT5G09650.1	Scaffold000242	94.82	217813	3.68	-	(A)	A	R	A	B	A	A	A	A	A	A	A	B	A	A	A	A	A	B	B	U	B	A	A	A	A	A	A	A	B	B	A	A	A	A	A	A	B	B	B
1640	B3.01C1_1a	C3	JCVI_2175:638	AT5G09650.1	Scaffold000242	94.82	217813	3.68	-	(G)	G	R	A	B	A	A	A	A		A					U	A		B		U		A			A			A	B	B				A		A
1641	B3.01C1_1a	C3	JCVI_2175:221	AT5G09650.1	Scaffold000242	94.82	217813	3.68	-	(C)	C	S	A	B	A	A	A	A	A	A	A	B	A	U	U	A	U	B	B	U	B	A	A	A	A	U	U	A	B	B	U	U	U	U	U	A	B	B	B
1642	X_C3_2a	C3	JCVI_11414:355	AT5G10140.1	Scaffold000242	98.47	87246	3.68	-	(A)	A	R	A	B	A	A	A	A	A	A	U	B	U	U	A	A	U	B	B	U	B	A	U	U	A	U	U	A	B	B	U	U	U	A	U	A	B	B	B
1643	X_C3_2a	C3	EV216481:151	AT5G10360.1	Scaffold000242	93.81	63242	3.68	-	(G)	G	R	A	B	A	A	A	A	A	A	A	B	A	A	A	A	A	B	B	U	B	A	A	A	U	A	A	A	U	B	A	A	A	U	A	A	B	B	B
1644	X_C3_2a	C3	JCVI_5810:196	AT5G10390.1	Scaffold000242	92.06	54747	3.68	-	(C)	C	Y	A	B	A	A	A	A	A	A	A	B	A	A	A	A	A	B	B	A	B	A	A	A	U	A	A	A	B	B	A	A	A	A	A	A	B	B	B
1645	X_C3_2a	C3	EE454363:192	AT5G10470.2	Scaffold000242	94.44	12783	3.68	-	(A)	A	R	A	B	A	A	A	A	A	A	A	B	A	A	A	A	A	B	B	A	B	A	A	U	A	A	U	A	B	B	A	A	A	U	U	A	B	B	B
1646	X_C3_2a	C3	JCVI_1054:425	AT5G10480.1	Scaffold000242	92.65	10776	3.68	-	(T)	T	Y	A	B	A	A	A	A	A	A	A	B	A	A	A	A	A	B	B	U	B	A	A	A	A	A	A	A	B	B	A	A	A	A	A	A	B	B	B
1647	X_C3_2a	C3	JCVI_1054:125	AT5G10480.1	Scaffold000242	92.65	10776	3.68	-	(T)	T	Y	A	B	A	A	A	A	A	A	A	B	A	A	U	A	A	B	B	U	B	U	A	A	A	A	A	A	B	B	U	U	A	B	U	A	B	B	B
1648	X_C3_2a	C3	JCVI_22150:760	AT5G10550.1	Scaffold000240	90.53	756552	3.69	-	(T)	T	Y	A	B	U	A	A	A	A	A	A	B	A	A	U	A	A	B	B	A	B	A	A	A	A	A	A	A	B	B	A	U	A	A	U	A	B	B	B
1649	X_C3_2a	C3	JCVI_30878:75	AT5G10750.1	Scaffold000240	96.15	696922	3.69	-	(A)	A	R	A	B	A	A	A	A		A					A	A		B		U		A			A			A	B	B	U	U		A		A
1650	X_C3_2a	C3	EV017250:98	AT5G10840.1	Scaffold000240	96.08	691369	3.69	-	(A)	A	R	A	B	A	A	A	A		A					A	A		B		A		A			U			A	B	B				U		A
1651	X_C3_2a	C3	EV017250:206	AT5G10840.1	Scaffold000240	96.08	691369	3.69	-	(C)	C	M	A	B	U	U	A	A	U	A	U	B	U	U	A	A	U	B	B	A	B	A	U	U	A	A	A	A	B	B	A	U	U	A	U	A	B	B	B
1652	X_C3_2a	C3	JCVI_10877:1052	AT5G10840.1	Scaffold000240	97.11	685909	3.69	-	(A)	A	R	A	B	A	A	A	A	U	A	A	B	U	U	A	A	U	B	B	A	B	A	U	U	A	A	U	A	B	B	U	U	U	A	U	A	B	B	B
1653	X_C3_2a	C3	JCVI_10877:917	AT5G10840.1	Scaffold000240	97.11	685909	3.69	-	(G)	G	R	A	B	A	A	A	A	A	U	A	B	U	U	A	A	A	B	B	U	B	A	A	A	A	A	A	A	B	B	U	U	A	A	U	A	B	B	B
1654	X_C3_2a	C3	JCVI_10877:1427	AT5G10840.1	Scaffold000240	97.11	685909	3.69	-	(C)	C	Y	A	B	A	A	A	B	A	A	A	B	U	A	A	A	A	B	B	U	B	A	A	A	A	A	A	A	B	B	A	U	A	A	U	A	B	B	B
1655	X_C3_2a	C3	JCVI_12471:653	AT5G10840.1	Scaffold000240	93.88	685236	3.69	-	(C)	C	M	A	B	A	A	A	A	U	A	U	B	U	U	A	A	U	B	B	A	B	A	U	A	A	U	A	A	B	B	U	U	U	U	U	A	B	U	B
1656	X_C3_2a	C3	JCVI_37080:349	AT5G01960.1	Scaffold000240	96.71	683689	3.69	-	(G)	A	R	A	B	A	A	A	U	A	A	A	B	A	A	A	A	A	B	B	B	B	A	A	A	A	A	A	A	B	B	A	U	A	A	U	A	B	B	B
1657	X_C3_2a	C3	JCVI_16845:274	AT5G01960.1	Scaffold000240	93.91	682012	3.69	-	(T)	C	Y	A	B	A	A	A	A	A	A	A	B	U	U	A	A	A	B	B	A	B	A	U	A	A	A	A	A	B	B	A	U	U	A	U	A	B	B	B
1658	X_C3_2a	C3	JCVI_16845:265	AT5G01960.1	Scaffold000240	93.91	682012	3.69	-	(A)	A	R	A	B	A	A	A	A	U	A	U	B	U	U	U	A	A	B	B	A	B	A	U	U	A	U	A	A	B	B	U	U	U	A	U	A	B	B	B
1659	X_C3_2a	C3	JCVI_16845:88	AT5G01960.1	Scaffold000240	93.91	682012	3.69	-	(T)	A	W	A	B	A	A	A	A	A	A	A	B	A	A	A	A	A	B	B	U	B	A	A	A	A	A	A	A	B	B	A	U	A	U	A	A	B	B	B
1660	X_C3_2a	C3	JCVI_16845:193	AT5G01960.1	Scaffold000240	93.91	682012	3.69	-	(T)	C	Y	A	B	A	A	A	A	U	A	U	B	U	U	U	A	U	B	B	A	B	A	U	U	A	U	U	A	B	B	U	U	U	U	U	A	B	B	B
1661	X_C3_2a	C3	JCVI_30319:258	AT5G10960.1	Scaffold000240	92.96	658972	3.69	-	(G)	C	S	A	B	A	A	A	A	A	A	A	B	A	A	A	A	A	B	B	A	B	A	A	A	A	A	A	A	B	B	A	A	A	A	A	A	B	B	B
1662	X_C3_2a	C3	JCVI_5644:581	AT5G10980.1	Scaffold000240	95.48	658201	3.69	-	(C)	T	Y	A	B	A	A	A	A	A	A	A	B	A	A	A	A	A	B	B	U	B	A	A	A	A	A	A	A	B	B	A	A	A	A	A	A	B	B	B
1663	X_C3_2a	C3	JCVI_5644:533	AT5G10980.1	Scaffold000240	95.48	658201	3.69	-	(G)	G	K	A	B	A	A	A	A	A	A	A	B	A	A	U	A	A	B	B	U	B	A	A	A	A	A	A	A	B	U	A	U	A	A	U	A	B	B	B
1664	X_C3_2a	C3	JCVI_37240:594	AT5G11490.1	Scaffold000240	97.92	556830	3.69	-	(T)	T	Y	A	B	A	A	A	A	U	A	U	B	U	U	A	A	U	B	B	B	B	A	U	U	A	U	U	A	B	B	A	U	U	A	U	A	B	B	B
1665	X_C3_2a	C3	JCVI_37240:567	AT5G11490.1	Scaffold000240	97.92	556830	3.69	-	(G)	G	K	A	B	A	A	A	A	A	A	U	B	U	U	A	A	U	B	B	B	B	A	U	U	A	U	U	A	B	U	A	U	U	A	U	A	B	B	B
1666	X_C3_2a	C3	JCVI_37240:897	AT5G11490.1	Scaffold000240	97.92	556830	3.69	-	(T)	T	Y	A	B	A	A	A	A		A					A	A		B		U		A			A			A	B	B				U		A
1667	X_C3_2a	C3	JCVI_18426:338	AT5G11490.1	Scaffold000240	95.83	553764	3.69	-	(C)	A	M	A	B	A	A	A	A	U	A	U	B	U	U	A	A	U	B	B	A	B	A	U	U	A	U	U	A	B	B	A	U	U	A	U	A	B	B	B
1668	X_C3_2a	C3	JCVI_18426:710	AT5G11490.1	Scaffold000240	95.83	553764	3.69	-	(A)	A	M	A	B	A	A	A	A	U	A	U	B	A	U	A	A	U	B	B	A	B	A	A	U	A	U	U	A	B	B	U	U	U	A	U	A	B	B	B
1669	X_C3_2a	C3	JCVI_18426:1322	AT5G11490.1	Scaffold000240	95.83	553764	3.69	-	(C)	C	S	A	B	A	A	A	A	A	A	U	B	U	A	A	A	A	B	B	U	B	A	A	A	A	A	A	A	B	B	A	U	U	A	U	A	B	B	B
1670	X_C3_2a	C3	JCVI_18426:1349	AT5G11490.1	Scaffold000240	95.83	553764	3.69	-	(C)	T	Y	A	B	A	A	A	A	U	A	U	B	U	U	A	A	U	B	B	B	B	A	U	A	A	U	A	A	B	B	U	U	U	A	U	A	B	B	B
1671	X_C3_2a	C3	JCVI_18426:1252	AT5G11490.1	Scaffold000240	95.83	553764	3.69	-	(C)	C	Y	A	B	A	A	A	A	U	A	U	B	U	U	A	A	U	B	B	A	B	A	U	U	A	U	A	A	B	B	U	U	U	A	U	A	B	B	B
1672	X_C3_2a	C3	JCVI_18426:935	AT5G11490.1	Scaffold000240	95.83	553764	3.69	-	(C)	A	W	A	B	A	A	A	A		A					A	A		B		A		A			A			A	B	B				A		A
1673	X_C3_2a	C3	JCVI_5453:426	AT5G11500.1	Scaffold000240	92.93	553297	3.69	-	(C)	C	S	A	B	A	A	A	A	A	A	A	B	A	A	A	A	A	B	B	A	B	A	A	A	A	A	A	A	B	B	A	A	A	A	A	A	B	B	B
1674	X_C3_2a	C3	JCVI_5453:249	AT5G11500.1	Scaffold000240	92.93	553297	3.69	-	(C)	C	Y	A	B	A	A	A	A	A	A	A	B	A	A	A	A	A	B	B	A	B	A	A	A	A	A	A	A	B	B	A	A	A	A	A	U	B	B	B
1675	X_C3_2a	C3	JCVI_5453:525	AT5G11500.1	Scaffold000240	92.93	553297	3.69	-	(T)	T	Y	A	B	A	A	A	A	A	A	A	B	A	A	A	A	A	B	B	A	B	A	A	A	A	A	A	A	B	B	A	A	A	U	A	A	B	B	B
1676	X_C3_2a	C3	JCVI_5453:532	AT5G11500.1	Scaffold000240	92.93	553297	3.69	-	(G)	G	R	A	B	A	A	A	A	A	A	A	B	A	A	A	A	A	B	B	A	B	A	A	A	A	A	A	A	B	B	A	A	A	U	A	A	B	B	B
1677	X_C3_2a	C3	JCVI_5453:336	AT5G11500.1	Scaffold000240	92.93	553297	3.69	-	(C)	C	Y	A	B	A	A	A	A	A	A	A	B	A	A	A	A	A	B	B	U	B	A	A	A	A	A	A	A	U	B	A	A	A	A	A	A	B	B	B
1678	X_C3_2a	C3	JCVI_368:847	AT5G11520.1	Scaffold000240	80.52	543961	3.69	-	(G)	G	R	A	B	A	A	A	A	A	A	A	B	A	A	A	A	A	B	B	A	B	A	A	A	A	A	A	A	B	B	A	U	A	A	A	A	B	B	B
1679	X_C3_2a	C3	JCVI_368:760	AT5G11520.1	Scaffold000240	80.52	543961	3.69	-	(C)	C	Y	A	B	A	A	A	A	A	A	A	B	A	A	A	A	A	B	B	U	B	A	A	A	A	A	A	A	B	B	A	U	A	A	A	A	B	B	B
1680	X_C3_2a	C3	JCVI_37076:1599	AT5G11700.1	Scaffold000240	97.46	491916	3.69	-	(T)	G	K	A	B	A	A	A	A	U	A	U	B	A	A	A	A	U	B	B	U	B	A	U	U	A	A	A	A	B	B	A	U	A	A	U	A	B	B	B
1681	X_C3_2a	C3	JCVI_37076:1751	AT5G11700.1	Scaffold000240	97.46	491916	3.69	-	(C)	A	M	A	B	A	A	U	A	U	A	A	B	U	U	A	A	A	B	B	A	B	A	A	U	A	A	A	U	B	B	U	U	A	A	U	A	B	U	B
1682	X_C3_2a	C3	JCVI_40776:554	AT5G11720.1	Scaffold000240	90.18	479756	3.69	-	(C)	C	Y	A	B	A	A	A	A	A	A	A	B	A	A	A	A	A	B	B	A	B	U	A	A	A	A	A	U	B	B	A	A	U	A	U	A	B	B	B
1683	X_C3_2a	C3	JCVI_40776:567	AT5G11720.1	Scaffold000240	90.18	479756	3.69	-	(C)	T	K	A	B	U	A	A	A	A	U	A	B	A	A	A	A	A	B	B	A	B	U	A	U	A	U	A	U	B	B	A	A	U	A	U	A	B	B	B
1684	X_C3_2a	C3	JCVI_14766:668	AT5G11880.1	Scaffold000240	91.15	429293	3.69	-	(G)	G	R	A	B	A	U	A	A	A	A	A	B	A	A	U	A	A	B	B	A	B	A	A	A	U	A	A	A	B	B	A	A	A	A	U	U	B	B	B
1685	X_C3_2a	C3	JCVI_14766:407	AT5G11880.1	Scaffold000240	91.15	429293	3.69	-	(T)	T	Y	A	B	A	A	A	A	A	A	A	B	A	A	U	A	A	B	B	A	B	U	A	A	U	A	A	A	B	B	A	A	A	U	A	A	B	B	B
1686	X_C3_2a	C3	JCVI_24490:299	AT5G11980.1	Scaffold000240	90.62	382132	3.69	-	(A)	A	G	A	B	U	A	A	A	A	A	A	B	A	A	A	A	A	B	B	A	B	A	A	U	A	A	U	U	B	B	A	U	A	A	A	A	B	B	B
1687	X_C3_2a	C3	JCVI_24490:319	AT5G11980.1	Scaffold000240	90.62	382132	3.69	-	(C)	T	C	A	B	U	A	A	A	A	A	A	B	A	A	A	A	A	B	U	A	U	A	A	U	U	A	U	U	B	B	A	U	A	A	A	A	B	B	B
1688	X_C3_2a	C3	JCVI_2438:122	AT5G12040.1	Scaffold000240	84.69	367964	3.69	-	(T)	T	K	A	B	A	A	A	A	U	A	U	B	U	U	A	A	U	B	B	A	B	A	U	U	A	U	U	A	B	B	U	U	U	B	U	A	B	B	B
1689	X_C3_2a	C3	JCVI_23826:556	AT5G12040.1	Scaffold000240	93.16	366392	3.69	-	(T)	T	Y	A	B	A	A	A	A	U	A	U	B	U	A	A	A	U	B	B	A	B	A	U	U	A	U	U	A	B	B	U	U	U	A	U	A	B	B	B
1690	X_C3_2a	C3	EV018962:461	AT5G12050.1	Scaffold000240	99.69	364008	3.69	-	(T)	C	Y	A	B	A	A	A	A	A	A	U	B	A	U	A	A	A	B	B	A	B	A	A	A	A	A	A	A	B	B	A	U	U	A	U	A	B	U	U
1691	X_C3_2a	C3	EV018962:427	AT5G12050.1	Scaffold000240	99.69	364008	3.69	-	(T)	G	K	A	B	U	A	A	U		A					A	A		B		A		U			A			A	U	B				A		A
1692	X_C3_2a	C3	JCVI_6366:737	AT5G12120.1	Scaffold000240	84.3	320834	3.69	-	(A)	A	R	A	B	A	A	A	A	U	A	U	B	A	A	A	A	A	B	B	A	B	A	A	U	A	A	U	A	B	B	A	U	U	A	U	A	B	B	B
1693	X_C3_2a	C3	JCVI_6366:790	AT5G12120.1	Scaffold000240	84.3	320834	3.69	-	(A)	A	R	A	B	A	A	A	A	U	A	U	B	U	U	A	U	A	B	B	A	B	A	U	U	A	U	U	A	B	B	U	U	U	A	U	A	B	B	B
1694	X_C3_2a	C3	JCVI_6366:689	AT5G12120.1	Scaffold000240	84.3	320834	3.69	-	(A)	A	M	A	B	A	A	U	U	U	A	U	B	A	A	A	A	A	B	B	A	B	A	A	U	U	A	U	U	B	B	A	U	U	A	U	A	B	B	U
1695	X_C3_2a	C3	JCVI_8708:357	AT5G12190.1	Scaffold000240	95.99	313819	3.69	-	(A)	G	R	A	B	A	A	A	A	A	A	U	B	A	U	A	A	A	B	B	B	B	A	A	A	A	B	A	U	B	B	A	U	A	U	U	A	B	B	B
1696	X_C3_2a	C3	JCVI_8708:342	AT5G12190.1	Scaffold000240	95.99	313819	3.69	-	(T)	T	Y	A	B	A	A	A	A	A	A	A	B	A	U	A	A	A	B	B	B	B	A	A	A	A	U	A	U	B	B	A	U	A	U	U	A	B	B	B
1697	X_C3_2a	C3	JCVI_12744:205	AT5G12470.1	Scaffold000039	99.04	55068	3.67	-	(G)	G	R	A	B	A	A	A	A	A	A	A	B	A	A	A	A	A	B	B	A	B	A	A	A	A	A	A	A	B	B	A	U	A	A	A	A	B	B	B
1698	X_C3_2a	C3	JCVI_26586:671	AT5G13020.1	Scaffold000039	92.28	103075	3.67	-	(G)	G	K	A	B	A	A	U	A		A					A	A		B		A		A			A			U	B	B				A		A
1699	X_C3_2a	C3	JCVI_25232:369	AT5G13030.1	Scaffold000039	87.23	106891	3.67	-	(C)	T	Y	A	B	A	A	A	A	A	A	A	B	A	A	U	A	A	B	B	U	B	A	A	A	A	A	A	A	B	B	A	U	A	A	A	A	B	B	B
1700	X_C3_2a	C3	JCVI_25232:189	AT5G13030.1	Scaffold000039	87.23	106891	3.67	-	(C)	T	Y	A	B	A	A	A	A		A					A	A		B		A		A			U			A	B	B				A		A
1701	X_C3_2a	C3	JCVI_25232:426	AT5G13030.1	Scaffold000039	87.23	106891	3.67	-	(G)	A	R	A	B	U	U	A	A	A	A	A	B	A	A	A	A	A	B	B	A	B	A	A	A	A	A	A	A	B	B	A	U	A	A	A	A	B	B	B
1702	X_C3_2a	C3	JCVI_25232:186	AT5G13030.1	Scaffold000039	87.23	106891	3.67	-	(T)	A	W	A	B	A	A	A	A	A	A	A	B	A	A	U	A	A	B	B	A	B	A	A	A	U	A	U	U	B	B	A	U	A	A	U	A	B	B	B
1703	X_C3_2a	C3	JCVI_15708:397	AT5G13030.1	Scaffold000039	92.94	108925	3.67	-	(C)	T	Y	A	B	A	A	A	A	A	A	A	B	A	U	A	A	A	B	B	A	B	A	U	A	A	A	A	A	B	B	U	U	A	A	U	A	B	B	B
1704	X_C3_2a	C3	JCVI_15708:51	AT5G13030.1	Scaffold000039	92.94	108925	3.67	-	(T)	A	W	A	B	A	A	A	A	A	A	A	B	A	A	A	A	A	B	B	A	B	A	A	A	A	A	A	A	B	B	A	U	A	A	A	A	B	B	B
1705	X_C3_2a	C3	JCVI_15708:58	AT5G13030.1	Scaffold000039	92.94	108925	3.67	-	(T)	C	Y	A	B	A	A	A	A	A	A	A	B	A	A	A	A	A	B	B	A	B	A	A	A	A	A	A	A	B	B	A	U	A	A	A	A	B	B	B
1706	X_C3_2a	C3	EV156093:158	AT5G13540.1	Scaffold000039	95.86	287384	3.67	-	(G)	G	R	A	B	A	A	A	B	U	A	U	B	U	U	A	A	U	B	B	A	B	A	U	U	A	A	U	A	B	B	A	U	U	A	U	A	B	B	B
1707	X_C3_2a	C3	EV156093:113	AT5G13540.1	Scaffold000039	95.86	287384	3.67	-	(A)	A	R	A	B	A	A	A	A	A	A	U	B	U	U	A	A	A	B	B	A	B	A	A	U	A	A	U	A	B	B	A	U	U	U	U	A	B	B	B
1708	X_C3_2a	C3	JCVI_19775:213	AT5G13540.2	Scaffold000039	80.93	288663	3.67	-	(T)	C	T	A	B	U	A	A	A	U	A	A	B	A	A	A	A	A	B	B	A	B	A	A	U	A	A	U	B	B	U	U	U	A	A	A	A	B	B	B
1709	X_C3_2a	C3	JCVI_19775:411	AT5G13540.2	Scaffold000039	80.93	288663	3.67	-	(G)	G	K	A	B	A	A	A	A	U	A	U	B	U	U	A	A	U	B	B	A	B	A	U	U	A	U	U	A	B	B	A	U	U	A	U	A	B	B	B
1710	X_C3_2a	C3	JCVI_5349:1405	AT5G13740.1	Scaffold000039	97.88	330101	3.67	-	(C)	M	C	A	B	U	A	A	U	U	A	A	U	A	A	U	U	A	B	B	A	B	A	A	U	U	A	B	U	B	A	B	U	A	A	A	A	U	U	U
1711	X_C3_2a	C3	JCVI_36542:413	AT5G13800.2	Scaffold000039	93.71	339486	3.67	-	(T)	T	Y	A	B	A	A	A	A	A	A	A	B	A	A	A	A	A	B	B	A	B	A	A	A	A	A	A	U	B	B	A	U	A	A	U	A	B	B	B
1712	X_C3_2a	C3	EV019132:114	AT5G13880.1	Scaffold000039	98.19	357027	3.67	-	(A)	A	G	A	B	U	A	A	A	U	A	A	B	A	A	A	U	A	B	B	A	B	A	A	U	U	A	U	U	B	B	U	U	A	A	A	A	B	B	B
1713	X_C3_2a	C3	EV019132:189	AT5G13880.1	Scaffold000039	98.19	357027	3.67	-	(T)	T	C	A	B	U	A	A	A	U	A	A	B	A	A	A	U	A	B	B	A	B	A	A	U	U	A	U	U	B	B	U	U	A	A	A	A	B	B	B
1714	X_C3_2a	C3	JCVI_30621:611	AT5G13950.1	Scaffold000039	98.63	369594	3.67	-	(A)	A	G	A	B	U	A	A	A	U	A	A	B	A	A	A	U	A	B	B	A	B	A	A	U	U	A	U	U	B	B	U	U	A	U	A	A	B	B	B
1715	X_C3_2a	C3	JCVI_35592:555	AT5G13950.1	Scaffold000039	99.48	371111	3.67	-	(C)	C	T	A	B	U	A	A	A	U	A	A	B	A	A	A	U	A	B	B	A	B	A	A	U	U	A	U	U	B	B	U	U	A	A	A	A	B	B	B
1716	X_C3_2a	C3	JCVI_35592:592	AT5G13950.1	Scaffold000039	99.48	371111	3.67	-	(A)	G	A	A	B	U	A	A	A	U	A	A	B	A	A	A	U	A	B	B	A	B	A	A	U	U	A	U	U	B	B	U	U	A	U	A	A	B	B	B
1717	X_C3_2a	C3	JCVI_3382:429	AT5G13980.1	Scaffold000039	99.21	379361	3.67	-	(C)	C	Y	A	B	A	A	A	A	A	A	A	B	A	A	A	A	A	B	B	A	B	A	A	U	A	A	U	A	B	B	A	A	A	A	A	A	B	B	B
1718	X_C3_2a	C3	JCVI_3382:830	AT5G13980.1	Scaffold000039	99.21	379361	3.67	-	(A)	A	W	A	B	A	A	A	A	A	A	A	B	A	A	A	A	A	B	B	A	B	A	A	A	A	A	A	A	B	B	A	A	A	A	A	A	B	B	B
1719	X_C3_2a	C3	JCVI_3382:1353	AT5G13980.1	Scaffold000039	99.21	379361	3.67	-	(T)	T	K	A	B	A	U	A	A	A	U	A	B	A	A	A	A	A	B	B	A	B	U	A	U	A	U	A	A	B	B	A	U	A	A	U	A	B	B	B
1720	X_C3_2a	C3	JCVI_3382:558	AT5G13980.1	Scaffold000039	99.21	379361	3.67	-	(C)	T	K	A	B	A	U	A	A	A	A	A	B	A	U	U	A	A	B	B	A	B	U	A	U	A	A	A	A	B	B	A	U	A	B	U	A	B	B	B
1721	X_C3_2a	C3	JCVI_1971:191	AT5G14060.1	Scaffold000039	99.38	426692	3.67	-	(G)	G	A	A	B	U	A	A	A	U	A	A	B	A	A	A	A	A	U	B	A	B	A	A	U	U	A	U	U	B	B	U	U	A	U	A	A	B	B	B
1722	X_C3_2a	C3	JCVI_1971:356	AT5G14060.1	Scaffold000039	99.38	426692	3.67	-	(C)	C	T	A	B	A	A	A	A	U	A	A	B	A	A	A	A	A	U	B	A	B	A	A	U	A	A	U	B	B	U	U	U	A	U	A	A	B	B	B
1723	X_C3_2b	C3	JCVI_40059:378	AT5G14430.1	Scaffold000039	93.46	555736	3.67	-	(C)	C	A	A	B	A	A	A	A	A	A	A	B	A	A	A	A	A	B	B	A	U	A	A	A	U	A	A	U	B	U	A	A	A	A	A	A	U	B	U
1724	X_C3_2b	C3	JCVI_40059:381	AT5G14430.1	Scaffold000039	93.46	555736	3.67	-	(C)	T	C	A	B	A	A	A	A	U	A	A	B	A	A	A	B	A	B	B	A	B	A	A	U	U	A	U	U	B	B	U	U	A	A	A	A	B	B	B
1725	X_C3_2b	C3	JCVI_21481:854	AT5G14430.1	Scaffold000039	85.25	558274	3.67	-	(A)	T	A	A	B	U	A	A	A	U	A	A	B	A	A	A	A	A	B	B	A	B	A	A	U	A	A	U	A	B	B	U	A	A	A	A	A	B	B	U
1726	X_C3_3a	C3	EE433180:304	AT5G15710.1	Scaffold000039	99.46	885939	3.67	-	(T)	T	C	A	B	A	A	A	A	A	A	A	B	A	A	A	U	A	A	B	A	B	A	A	U	A	A	U	A	B	B	U	U	A	A	A	A	A	U	U
1727	X_C3_3a	C3	JCVI_32782:188	AT5G16030.1	Scaffold000039	94.95	1009737	3.67	-	(T)	T	Y	A	B	A	A	A	A		A					A	A		A		A		A			A			U	B	B				A		A
1728	X_C3_3a	C3	JCVI_32782:169	AT5G16030.1	Scaffold000039	94.95	1009737	3.67	-	(A)	M	A	A	B	A	A	A	A	A	A	A	B	A	A	A	B	U	A	U	A	U	A	A	B	A	A	B	A	B	B	B	U	U	U	A	A	A	U	U
1729	X_C3_3a	C3	JCVI_29933:444	AT5G16030.1	Scaffold000039	98.79	1011466	3.67	-	(T)	T	Y	A	B	A	A	A	A		A					A	A		A		A		A			A			A	B	B				A		A
1730	X_C3_3a	C3	JCVI_24861:1712	AT5G16070.1	Scaffold000039	97.58	1013213	3.67	-	(C)	C	T	A	B	A	A	A	A	A	A	A	B	A	A	A	U	A	A	B	A	B	A	A	U	A	A	U	A	B	B	U	U	A	A	A	A	A	B	B
1731	X_C3_3a	C3	JCVI_24861:1702	AT5G16070.1	Scaffold000039	97.58	1013213	3.67	-	(T)	T	C	A	B	A	A	A	U	A	A	A	B	A	A	A	U	A	A	B	A	B	A	A	U	A	A	U	A	B	B	U	U	U	A	A	A	A	B	B
1732	X_C3_3a	C3	JCVI_24861:727	AT5G16070.1	Scaffold000039	97.58	1013213	3.67	-	(G)	G	R	A	B	A	A	A	A	A	A	A	B	A	A	A	U	A	A	B	A	B	A	A	U	A	A	A	A	B	B	U	U	U	A	U	A	A	B	B
1733	X_C3_3a	C3	JCVI_24861:1015	AT5G16070.1	Scaffold000039	97.58	1013213	3.67	-	(C)	C	Y	A	B	A	A	A	A	A	A	A	B	A	A	A	A	A	A	B	A	B	A	A	A	A	A	A	A	B	B	A	U	A	A	A	A	A	B	B
1734	X_C3_3b	C3	JCVI_24861:1045	AT5G16070.1	Scaffold000039	97.58	1013213	3.67	-	(A)	R	A	A	B	A	A	A	A	A	A	A	B	A	A	A	B	A	A	B	A	B	A	A	B	A	A	B	A	B	U	B	B	A	A	A	A	A	B	B
1735	X_C3_3b	C3	JCVI_24861:1411	AT5G16070.1	Scaffold000039	97.58	1013213	3.67	-	(C)	M	C	A	B	A	A	A	A	A	A	A	B	A	A	A	B	A	A	B	A	B	A	A	B	A	A	B	A	B	U	B	B	A	A	A	A	A	U	B
1736	X_C3_3b	C3	JCVI_24861:1055	AT5G16070.1	Scaffold000039	97.58	1013213	3.67	-	(T)	Y	T	A	B	A	A	A	A	A	A	A	B	A	A	A	B	A	A	B	A	B	A	A	B	A	A	B	A	B	U	B	B	A	A	A	A	A	B	B
1737	X_C3_3b	C3	JCVI_3209:362	AT5G16110.1	Scaffold000039	85.71	1017841	3.67	-	(A)	A	C	A	B	A	A	A	A	U	A	A	B	A	A	A	U	A	A	B	A	B	A	A	U	A	A	U	A	U	B	U	U	A	A	A	A	A	B	B
1738	X_C3_3b	C3	JCVI_3209:467	AT5G16110.1	Scaffold000039	85.71	1017841	3.67	-	(A)	A	G	A	B	A	A	A	A	A	A	A	B	A	A	A	U	A	A	B	A	B	A	A	U	A	A	U	A	B	B	U	U	A	U	A	A	A	B	B
1739	X_C3_3b	C3	JCVI_11103:258	AT5G16110.1	Scaffold000039	84.17	1018529	3.67	-	(T)	T	Y	A	B	A	A	A	A	B	A	U	B	U	U	U	A	U	A	B	A	B	A	U	U	U	U	A	A	B	B	A	U	U	A	U	A	U	B	B
1740	X_C3_3b	C3	JCVI_8811:124	AT5G16150.1	Scaffold000039	80.81	1026306	3.67	-	(T)	Y	T	A	B	A	A	A	A	A	A	A	B	A	A	A	B	A	A	B	A	B	A	A	B	A	A	B	A	U	B	B	B	A	A	A	A	A	B	B
1741	X_C3_3b	C3	JCVI_31760:486	AT5G16270.1	Scaffold000039	82.75	1053367	3.67	-	(G)	G	R	A	B	A	A	A	A		A					A	A		A		A		A			U			A	B	B				A		A
1742	X_C3_3b	C3	JCVI_31760:464	AT5G16270.1	Scaffold000039	82.75	1053367	3.67	-	(C)	C	Y	A	B	A	A	A	A	U	U	U	B	U	U	A	A	U	A	B	A	B	A	U	U	U	U	U	A	B	B			U	A	U	A	U	B	B
1743	X_C3_3b	C3	JCVI_968:412	AT5G16310.1	Scaffold000039	84.43	1095981	3.67	-	(T)	Y	T	A	B	A	U	A	A	A	A	A	B	A	A	A	B	A	A	B	A	U	A	A	B	A	A	B	A	B	B	B	U	B	A	A	A	A	U	U
1744	X_C3_3b	C3	EV079836:70		Scaffold000039	96.53	1112408	3.67	-	(T)	T	A	A	B	A	A	A	A	A	A	A	B	A	A	A	U	A	A	B	A	B	A	A	U	A	A	U	A	B	B	U	U	A	A	A	A	A	B	U
1745	X_C3_3b	C3	JCVI_22961:362	AT5G16370.1	Scaffold000039	99.3	1118724	3.67	-	(G)	G	A	A	B	A	A	A	A	A	A	A	B	A	A	A	U	A	A	B	A	B	A	A	U	A	A	U	A	B	U	U	U	A	A	A	A	A	B	B
1746	X_C3_3b	C3	JCVI_11620:332	AT5G16650.1	Scaffold000039	93.03	1179392	3.67	-	(T)	T	C	A	B	A	A	A	A	A	A	A	B	A	A	A	U	A	A	B	A	B	A	A	U	A	A	U	A	B	B	U	U	A	U	A	A	A	B	B
1747	X_C3_3b	C3	EV093177:297	AT5G16730.1	Scaffold000039	98.65	1202614	3.67	-	(A)	A	T	A	B	A	A	A	A	A	A	A	B	A	A	A	U	A	A	B	U	B	A	A	U	A	A	U	A	B	B	U	U	A	A	A	A	A	B	B
1748	X_C3_3b	C3	JCVI_24643:760	AT5G16730.1	Scaffold000039	94.89	1203522	3.67	-	(C)	M	C	A	B	A	A	A	A		U					U	U		A		A		U			A			A	U	B	U	U		A		A
1749	X_C3_3b	C3	JCVI_2616:257	AT5G16830.1	Scaffold000039	94.83	1260083	3.67	-	(C)	C	M	A	B	A	A	A	U	U	A	U	B	U	U	A	A	A	A	B	A	B	A	U	U	U	A	U	A	B	B	U	U	U	A	U	A	U	U	B
1750	X_C3_3c	C3	JCVI_10600:142	AT5G16880.1	Scaffold000039	97.61	1276133	3.67	-	(G)	R	G	A	B	A	A	A	A	A	A	A	B	B	A	A	B	A	A	B	A	B	A	B	B	A	A	B	A	B	B	B	B	A	A	A	A	A	B	B
1751	X_C3_3c	C3	JCVI_10600:301	AT5G16880.1	Scaffold000039	97.61	1276133	3.67	-	(C)	C	Y	A	B	A	A	A	A	A	A	A	B	B	U	A	A	A	A	B	A	B	A	B	A	A	A	A	A	B	B	U	U	U	A	U	A	U	B	B
1752	X_C3_3c	C3	JCVI_10600:325	AT5G16880.1	Scaffold000039	97.61	1276133	3.67	-	(C)	C	Y	A	B	A	A	A	A	U	A	U	B	B	U	A	A	U	A	B	A	B	A	B	U	A	U	A	A	B	B	U	U	U	A	U	A	U	B	B
1753	X_C3_3c	C3	JCVI_29906:744	AT5G17020.1	Scaffold000039	94.47	1299503	3.67	-	(A)	M	A	A	B	A	A	A	A	A	A	A	B	B	A	A	B	A	A	B	A	B	A	B	B	A	A	B	A	B	B	B	U	A	A	A	A	A	U	U
1754	X_C3_4a	C3	JCVI_15155:600	AT5G17310.2	Scaffold000039	88.1	1417768	3.67	-	(A)	A	T	A	B	A	A	A	A	A	A	A	B	B	A	A	U	A	A	B	A	B	A	B	U	A	A	U	A	B	U	U	U	A	A	A	A	A	B	B
1755	X_C3_4a	C3	JCVI_15155:620	AT5G17310.2	Scaffold000039	88.1	1417768	3.67	-	(G)	G	C	A	B	A	A	A	A	A	A	A	B	B	A	A	U	A	A	B	A	B	A	B	U	A	A	U	A	B	U	U	U	A	A	A	A	A	B	B
1756	X_C3_4a	C3	JCVI_15155:383	AT5G17310.2	Scaffold000039	88.1	1417768	3.67	-	(C)	C	Y	A	B	A	A	A	A	A	A	A	B	B	A	A	A	A	A	B	A	B	A	B	A	A	A	A	A	B	B	A	A	A	A	A	A	A	B	B
1757	X_C3_4a	C3	JCVI_6743:475	AT5G17310.2	Scaffold000039	80.71	1418008	3.67	-	(A)	A	R	A	B	A	A	A	A	A	A	A	B	B	A	A	A	A	A	B	A	B	A	B	A	A	A	A	A	B	B	A	U	A	A	A	A	A	B	B
1758	X_C3_4a	C3	JCVI_6743:412	AT5G17310.2	Scaffold000039	80.71	1418008	3.67	-	(G)	R	G	A	B	A	A	A	A	A	A	A	B	A	A	A	B	A	A	B	A	B	A	B	B	A	A	B	A	B	A	B	B	A	A	A	A	A	A	A
1759	X_C3_4a	C3	JCVI_4557:443	AT5G17310.2	Scaffold000039	92.52	1421876	3.67	-	(A)	A	R	A	B	A	A	A	A	A	A	A	B	B	A	A	A	A	A	B	A	B	A	B	A	A	A	A	A	B	B	A	A	A	A	A	A	A	B	B
1760	X_C3_4a	C3	JCVI_4557:309	AT5G17310.2	Scaffold000039	92.52	1421876	3.67	-	(G)	G	R	A	B	A	A	A	A	A	A	A	B	B	A	A	A	A	A	B	A	B	A	B	A	A	A	A	A	B	B	A	A	A	A	U	A	A	B	B
1761	X_C3_4a	C3	JCVI_4557:486	AT5G17310.2	Scaffold000039	92.52	1421876	3.67	-	(T)	T	Y	A	B	A	A	A	A	A	A	A	B	B	A	A	A	A	A	B	A	B	A	B	A	A	A	A	A	B	B	A	A	A	A	A	A	A	B	B
1762	X_C3_4a	C3	JCVI_4557:417	AT5G17310.2	Scaffold000039	92.52	1421876	3.67	-	(T)	Y	T	A	B	A	A	A	A	A	A	A	B	B	A	A	B	A	A	B	A	B	A	B	B	A	A	B	A	B	B	B	B	A	A	A	A	A	B	B
1763	X_C3_4a	C3	JCVI_4557:281	AT5G17310.2	Scaffold000039	92.52	1421876	3.67	-	(C)	Y	C	A	B	A	A	A	A	A	A	A	B	B	A	A	B	A	A	B	A	U	A	B	B	A	A	U	A	B	B	B	U	B	U	A	A	A	U	U
1764	X_C3_4a	C3	JCVI_4557:378	AT5G17310.2	Scaffold000039	92.52	1421876	3.67	-	(T)	T	Y	A	B	A	A	A	A	A	A	A	B	B	A	A	A	A	A	B	A	B	A	B	A	A	A	A	A	B	B	A	A	A	A	A	A	A	B	B
1765	X_C3_4a	C3	JCVI_4557:498	AT5G17310.2	Scaffold000039	92.52	1421876	3.67	-	(C)	Y	C	A	B	A	A	B	A	A	A	A	B	B	A	A	B	A	A	B	A	B	A	B	B	A	A	B	A	B	B	B	B	A	A	A	A	A	B	B
1766	X_C3_4a	C3	JCVI_4508:560	AT5G17840.1	Scaffold000039	97.83	1549559	3.67	-	(C)	G	C	A	B	A	A	A	A	A	A	A	B	B	A	A	A	A	A	B	A	B	A	U	U	A	A	A	A	B	B	A	A	A	U	A	U	A	B	B
1767	X_C3_4b	C3	JCVI_20520:1363	AT5G18280.1	Scaffold000039	90.24	1667146	3.67	-	(A)	A	G	A	B	A	A	A	A	A	A	A	B	B	A	A	U	A	A	B	A	B	A	B	U	A	A	A	A	B	B	A	A	A	A	A	A	A	B	B
1768	X_C3_4b	C3	JCVI_20520:1266	AT5G18280.1	Scaffold000039	90.24	1667146	3.67	-	(T)	T	Y	A	B	A	A	A	A	A	A	A	B	B	A	A	A	U	A	B	A	B	A	B	U	A	A	A	A	B	B	A	U	A	A	U	A	U	B	B
1769	X_C3_4b	C3	JCVI_20520:320	AT5G18280.1	Scaffold000039	90.24	1667146	3.67	-	(C)	M	C	A	B	B	A	A	A	A	A	A	B	U	B	A	A	A	A	U	A	U	A	U	U	A	A	A	A	B	B	A	A	B	A	A	A	A	U	U
1770	X_C3_4b	C3	JCVI_20520:451	AT5G18280.1	Scaffold000039	90.24	1667146	3.67	-	(C)	Y	C	A	B	A	A	A	A	A	A	A	B	B	A	A	A	A	A	B	A	B	A	B	B	A	A	A	A	B	B	A	A	A	A	A	A	A	U	U
1771	X_C3_4b	C3	JCVI_20520:291	AT5G18280.1	Scaffold000039	90.24	1667146	3.67	-	(G)	G	R	A	B	A	A	A	A		A					B	A		A		A		A			A			A	B	B				A		A
1772	X_C3_4b	C3	JCVI_20520:585	AT5G18280.1	Scaffold000039	90.24	1667146	3.67	-	(T)	Y	T	A	B	A	A	A	A	A	A	A	B	B	A	A	A	A	A	B	A	B	A	B	B	A	A	A	A	B	B	A	A	A	A	A	A	A	B	B
1773	X_C3_4c	C3	JCVI_11192:201	AT5G18420.1	Scaffold000039	86.7	1718901	3.67	-	(G)	R	G	A	B	A	A	A	A	A	A	A	B	U	A	A	A	A	A	B	A	U	A	B	U	U	A	A	A	U	B	U	A	U	A	A	A	A	U	U
1774	X_C3_4c	C3	JCVI_5229:423	AT5G18420.2	Scaffold000039	97.46	1722154	3.67	-	(G)	R	G	A	B	A	A	A	A	A	A	A	B	B	A	A	A	A	A	B	A	B	A	B	B	A	A	A	A	B	B	A	A	A	A	U	A	A	U	U
1775	X_C3_4c	C3	JCVI_35077:177	AT3G06320.1	Scaffold000039	97.34	1927979	3.67	-	(C)	T	C	A	B	A	A	A	A	A	A	A	B	B	A	A	A	A	A	B	A	B	A	B	U	A	A	A	A	B	B	A	A	U	A	A	A	A	B	B
1776	X_C3_4c	C3	JCVI_35077:168	AT3G06320.1	Scaffold000039	97.34	1927979	3.67	-	(C)	T	C	A	B	A	A	A	A	A	A	A	B	B	A	A	A	A	A	B	A	B	A	B	U	A	A	A	A	B	B	A	A	A	A	A	B	A	B	B
1777	X_C3_4c	C3	JCVI_35077:162	AT3G06320.1	Scaffold000039	97.34	1927979	3.67	-	(C)	T	C	A	B	A	A	A	A	A	A	A	B	B	A	A	U	A	A	B	A	B	A	B	U	A	A	A	U	B	B	U	A	A	A	A	A	A	B	B
1778	X_C3_4c	C3	JCVI_9392:270	AT5G18800.1	Scaffold000039	89.67	1929047	3.67	-	(A)	W	A	A	B	A	A	A	A	A	A	A	B	B	A	U	A	A	A	B	A	B	A	B	B	A	A	A	A	U	B	A	A	A	A	A	A	A	U	U
1779	X_C3_4c	C3	EX105339:499	AT5G18960.1	Scaffold000039	91.01	1958902	3.67	-	(C)	C	Y	A	B	U	A	A	U	U	A	U	B	B	U	A	A	U	A	B	A	B	A	B	U	U	U	U	A	B	B	U	U	U	B	U	A	U	U	U
1780	X_C3_4c	C3	JCVI_8375:77	AT5G18960.1	Scaffold000039	95.66	1960486	3.67	-	(A)	R	A	A	B	A	A	A	A	A	A	A	B	B	A	A	A	A	A	B	A	B	A	B	B	A	A	A	A	B	B	A	A	A	A	U	A	A	U	U
1781	X_C3_4c	C3	JCVI_8375:304	AT5G18960.1	Scaffold000039	95.66	1960486	3.67	-	(G)	R	G	A	B	A	A	A	U	A	A	A	B	B	A	A	A	A	A	B	A	B	A	B	B	A	A	A	A	B	B	A	A	A	A	A	A	A	U	B
1782	X_C3_4c	C3	JCVI_32645:759	AT5G19000.1	Scaffold000039	99	1966685	3.67	-	(C)	T	C	A	B	A	A	A	A	A	A	A	B	B	U	A	A	A	A	B	A	B	A	B	U	A	A	A	A	B	B	A	U	A	U	A	A	A	B	B
1783	X_C3_4c	C3	ES902341:410	AT5G19010.1	Scaffold000039	85.14	1969988	3.67	-	(G)	G	R	A	B	U	A	U	A	U	A	U	B	B	U	A	A	U	U	B	A	B	A	B	U	A	U	U	A	B	B	U	U	U	A	U	A	U	B	B
1784	X_C3_4c	C3	ES902341:407	AT5G19010.1	Scaffold000039	85.14	1969988	3.67	-	(A)	W	A	A	B	A	A	U	A	A	A	A	U	U	A	A	A	A	A	U	A	U	A	U	U	A	A	A	A	U	B	A	U	A	A	A	A	A	U	U
1785	B3.01C1_4a	C3	JCVI_16937:833	AT5G19150.1	Scaffold000039	87.16	2028493	3.67	-	(G)	T	G	A	B	A	A	A	A	A	A	A	B	B	A	A	A	A	A	B	A	B	A	B	U	A	A	A	A	B	B	A	A	A	A	A	A	A	B	B
1786	B3.01C1_4a	C3	JCVI_11821:309	AT5G19180.1	Scaffold000039	89.92	2049349	3.67	-	(A)	M	A	A	B	A	A	A	A	A	A	A	B	B	A	A	A	A	A	B	A	B	A	B	B	A	A	A	B	B	B	A	A	A	U	A	A	A	U	U
1787	B3.01C1_4a	C3	JCVI_11821:406	AT5G19180.1	Scaffold000039	89.92	2049349	3.67	-	(T)	Y	T	A	B	A	A	A	A	A	A	A	B	U	A	A	A	A	A	B	A	B	A	U	B	A	A	A	A	U	B	A	A	A	A	A	A	A	U	U
1788	B3.01C1_4a	C3	JCVI_11821:363	AT5G19180.1	Scaffold000039	89.92	2049349	3.67	-	(C)	Y	C	A	B	A	A	A	A	A	A	A	U	U	A	A	A	A	A	A	A	U	A	U	U	A	A	U	U	U	B	A	A	U	A	A	A	A	U	U
1789	B3.01C1_4a	C3	JCVI_11821:387	AT5G19180.1	Scaffold000039	89.92	2049349	3.67	-	(A)	W	A	A	B	A	A	A	A	A	A	A	U	U	A	A	A	A	A	B	A	B	A	U	U	A	A	A	A	U	A	A	A	B	A	A	A	A	U	U
1790	B3.01C1_4b	C3	JCVI_20640:526	AT5G20190.1	Scaffold000039	100	2250209	3.67	-	(T)	T	C	A	B	A	A	A	A	A	A	A	B	B	A	A	A	A	A	B	A	B	A	B	U	A	A	A	A	U	B	A	A	A	A	A	A	A	B	B
1791	B3.01C1_4b	C3	JCVI_20640:234	AT5G20190.1	Scaffold000039	100	2250209	3.67	-	(T)	T	K	A	B	A	A	A	A	A	A	A	B	B	A	A	A	A	A	B	A	B	A	B	A	A	A	A	A	B	B	A	U	A	A	A	A	A	B	B
1792	B3.01C1_4b	C3	AM394536:183		Scaffold000039	98.5	2250281	3.67	-	(T)	T	C	A	B	A	A	A	A	A	A	A	B	B	A	A	A	A	A	B	A	B	A	B	U	A	A	A	A	B	U	A	A	A	A	A	A	A	B	B
1793	B3.01C1_4b	C3	AM394536:237		Scaffold000039	98.5	2250281	3.67	-	(T)	C	T	A	B	A	A	A	A	A	A	A	B	B	A	A	A	A	A	B	A	B	A	B	U	A	A	A	A	B	B	A	A	A	A	A	A	A	B	B
1794	B3.01C1_4b	C3	JCVI_1112:455	AT5G20290.1	Scaffold000039	97.39	2271401	3.67	-	(A)	A	R	A	B	A	A	A	A	A	A	A	B	B	A	A	A	A	A	B	A	B	A	B	A	A	A	A	A	B	B	A	A	A	A	A	A	A	B	B
1795	B3.01C1_4b	C3	JCVI_1112:475	AT5G20290.1	Scaffold000039	97.39	2271401	3.67	-	(G)	R	G	A	B	A	U	A	A	A	A	A	B	B	A	A	A	A	A	B	A	B	A	B	B	A	A	A	A	B	B	A	A	A	A	A	A	A	B	B
1796	B3.01C1_4b	C3	JCVI_1112:438	AT5G20290.1	Scaffold000039	97.39	2271401	3.67	-	(G)	R	G	A	B	A	A	A	A	A	A	A	B	B	A	U	A	A	A	B	A	B	A	B	B	A	A	A	A	A	U	A	A	A	A	A	A	A	B	B
1797	B3.01C1_4b	C3	JCVI_1112:36	AT5G20290.1	Scaffold000039	97.39	2271401	3.67	-	(T)	Y	T	A	B	A	A	A	A	A	A	A	B	B	A	A	A	A	A	B	A	B	A	B	B	A	A	A	A	B	B	A	A	A	U	U	U	A	B	B
1798	B3.01C1_4b	C3	CX266482:45	AT5G20290.1	Scaffold000039	86.39	2271817	3.67	-	(T)	Y	T	A	B	A	A	A	A	A	A	A	B	B	A	A	A	A	A	B	A	B	A	B	B	A	A	A	A	B	B	A	A	A	A	A	A	A	B	B
1799	B3.01C1_4b	C3	JCVI_40495:898	AT5G20350.1	Scaffold000039	98.68	2303204	3.67	-	(C)	Y	C	A	B	A	A	A	A	A	A	A	B	B	A	A	A	A	A	B	A	B	A	B	B	A	A	A	A	U	B	A	A	A	A	A	A	A	U	U
1800	B3.01C1_4b	C3	JCVI_40495:840	AT5G20350.1	Scaffold000039	98.68	2303204	3.67	-	(C)	Y	C	A	B	A	A	A	A	A	A	A	B	B	A	A	A	A	A	B	A	B	A	B	U	A	A	A	A	U	B	A	A	A	A	A	A	A	U	U
1801	B3.01C1_4b	C3	JCVI_40495:756	AT5G20350.1	Scaffold000039	98.68	2303204	3.67	-	(T)	Y	T	A	B	A	A	A	A	A	A	A	B	B	A	A	A	A	A	B	A	B	A	B	B	A	A	A	A	U	U	A	A	A	A	A	A	A	U	U
1802	B3.01C1_4b	C3	JCVI_26948:116	AT5G20350.1	Scaffold000039	81.12	2306654	3.67	-	(C)	Y	C	A	B	A	A	A	A	A	A	A	B	B	A	A	A	A	A	B	A	B	A	B	B	A	A	A	A	U	B	U	A	A	A	A	A	A	B	B
1803	B3.01C1_4b	C3	JCVI_35409:623	AT5G20490.1	Scaffold000039	94.27	2326020	3.67	-	(G)	G	R	A	B	A	A	A	A	A	A	U	B	B	A	A	A	A	A	B	A	B	A	B	A	A	A	A	A	B	B	A	U	U	A	U	A	U	B	B
1804	B3.01C1_4b	C3	EH426427:411	AT5G20490.1	Scaffold000039	97.22	2326106	3.67	-	(T)	T	C	A	B	A	A	A	A	U	A	A	B	B	A	A	A	A	A	B	A	B	A	U	U	A	A	A	A	B	U	A	A	A	A	A	A	A	B	B
1805	B3.01C1_4b	C3	EH426427:36	AT5G20490.1	Scaffold000039	97.22	2326106	3.67	-	(A)	C	A	A	B	A	A	A	A	A	A	A	B	B	A	A	A	A	A	B	A	B	A	B	U	A	A	A	A	B	B	A	A	A	A	A	A	A	B	B
1806	B3.01C1_4b	C3	JCVI_13434:256	AT5G20490.1	Scaffold000039	90.39	2326140	3.67	-	(A)	M	A	A	B	A	A	A	A		A					A	A		A		A		U			A			A	U	B				A		A
1807	B3.01C1_4b	C3	JCVI_39996:576	AT5G20490.1	Scaffold000039	91.79	2329676	3.67	-	(C)	C	Y	A	B	A	A	A	A	U	A	U	B	B	A	A	A	U	A	B	A	B	A	B	U	A	U	U	A	B	B	U	U	U	A	U	A	U	B	B
1808	B3.01C1_4b	C3	JCVI_39996:1286	AT5G20490.1	Scaffold000039	91.79	2329676	3.67	-	(A)	W	A	A	B	A	A	A	A		A					A	A		A		A		A			A			A	B	B				A		A
1809	B3.01C1_4b	C3	JCVI_39996:276	AT5G20490.1	Scaffold000039	91.79	2329676	3.67	-	(C)	C	Y	A	B	A	A	A	A	A	A	A	B	B	A	A	A	A	A	B	A	B	A	B	U	A	A	U	A	B	B	A	A	A	U	A	U	A	B	B
1810	B3.01C1_4b	C3	JCVI_39996:1200	AT5G20490.1	Scaffold000039	91.79	2329676	3.67	-	(A)	R	A	A	B	A	A	A	A	A	A	A	B	B	A	A	U	A	A	B	A	U	A	B	B	A	A	A	A	U	U	A	A	A	A	A	A	A	U	U
1811	B3.01C1_4b	C3	JCVI_39996:119	AT5G20490.1	Scaffold000039	91.79	2329676	3.67	-	(A)	M	A	A	B	A	A	A	A	A	A	A	B	B	A	A	A	A	A	B	U	U	A	B	U	A	A	A	A	B	B	A	A	A	A	A	A	A	U	B
1812	B3.01C1_4b	C3	JCVI_30824:251	AT5G20840.1	Scaffold000085	99.79	26547	3.66	+	(C)	Y	C	A	B	A	A	A	A	A	A	A	B	B	A	A	A	A	A	B	A	B	A	B	B	A	A	A	A	B	B	A	A	A	A	A	A	A	U	B
1813	B3.01C1_4b	C3	JCVI_30824:79	AT5G20840.1	Scaffold000085	99.79	26547	3.66	+	(G)	R	G	A	B	A	A	A	A	A	A	A	B	B	A	A	A	A	A	B	A	B	A	B	B	A	A	A	A	U	B	A	U	A	A	A	A	A	B	U
1814	B3.01C1_4b	C3	JCVI_30824:172	AT5G20840.1	Scaffold000085	99.79	26547	3.66	+	(A)	A	R	A	B	U	A	A	U	A	A	A	B	B	A	A	A	A	A	B	A	B	A	B	A	A	A	A	A	B	B	A	U	A	U	A	A	A	B	B
1815	B3.01C1_4b	C3	JCVI_18287:273	AT5G20840.1	Scaffold000085	91.76	29715	3.66	+	(G)	G	R	A	B	A	A	A	A	A	A	A	B	B	A	A	A	A	A	B	A	B	A	B	A	A	A	U	A	B	B	A	U	A	A	A	A	A	B	B
1816	B3.01C1_4b	C3	JCVI_18287:165	AT5G20840.1	Scaffold000085	91.76	29715	3.66	+	(A)	R	A	A	B	A	A	A	A		A					A	A		A		A		A			A			A	B	B				A		U
1817	B3.01C1_4b	C3	JCVI_18287:703	AT5G20840.1	Scaffold000085	91.76	29715	3.66	+	(T)	T	Y	A	B	A	A	A	A	A	A	U	B	B	A	A	U	A	A	B	A	B	U	B	U	A	A	U	A	B	B	U	U	A	A	U	A	A	B	B
1818	B3.01C1_4b	C3	AM388525:233	AT5G20840.1	Scaffold000085	98.25	31875	3.66	unknown	(T)	A	T	A	B	A	A	A	A	A	A	A	B	B	A	A	A	A	A	B	A	B	A	B	U	A	A	A	A	B	B	A	A	A	U	A	A	A	B	B
1819	B3.01C1_4b	C3	AM388525:118	AT5G20840.1	Scaffold000085	98.25	31875	3.66	+	(T)	T	Y	A	B	A	A	A	A	A	A	U	B	B	A	A	A	U	A	B	A	U	A	B	U	A	A	U	A	B	B	U	U	U	A	U	A	U	B	B
1820	B3.01C1_4b	C3	AM388525:133	AT5G20840.1	Scaffold000085	98.25	31875	3.66	+	(T)	T	W	A	B	A	A	A	A		A					A	A		A		A		A			A			A	B	B				A		A
1821	B3.01C1_4b	C3	JCVI_36955:1552	AT5G20890.1	Scaffold000085	93.62	49172	3.66	+	(G)	G	R	A	B	A	A	A	A	A	A	A	B	B	A	A	A	A	A	B	A	B	A	B	A	A	A	A	A	B	B	A	U	A	U	U	A	A	B	B
1822	B3.01C1_4b	C3	JCVI_1415:574	AT5G21090.1	Scaffold000085	69.94	86851	3.66	+	(A)	S	C	A	B	A	A	A	A	A	A	A	B	B	A	A	A	A	A	B	A	B	A	B	B	A	A	A	A	B	B	A	A	A	A	A	A	A	B	B
1823	B3.01C1_5a	C3	JCVI_29811:993	AT5G21990.1	Scaffold000085	94.5	135742	3.66	+	(C)	C	Y	A	B	A	A	A	A	A	A	U	B	B	A	A	A	A	A	B	A	B	A	B	U	A	A	A	A	B	B	U	U	A	A	U	A	A	B	B
1824	B3.01C1_5a	C3	JCVI_29811:999	AT5G21990.1	Scaffold000085	94.5	135742	3.66	+	(G)	K	G	A	B	A	A	A	A	A	A	A	U	B	A	A	A	A	A	B	A	U	A	U	U	A	A	A	A	U	B	A	A	A	A	A	A	A	U	U
1825	B3.01C1_5a	C3	JCVI_13082:1129	AT5G22000.1	Scaffold000085	84	140382	3.66	+	(C)	S	C	A	B	A	A	A	A	A	A	A	U	B	A	A	A	A	A	B	A	B	A	B	B	A	A	A	U	U	B	A	A	A	A	A	A	A	U	U
1826	B3.01C1_5a	C3	EV170111:950	AT5G22050.2	Scaffold000085	93.22	166870	3.66	+	(T)	Y	T	A	B	A	A	A	A	A	A	A	B	B	A	A	A	A	A	B	A	B	A	B	B	A	A	A	A	U	B	A	A	A	A	A	A	A	B	B
1827	B3.01C1_5a	C3	JCVI_12715:95	AT5G60170.1	Scaffold000085	91.91	678615	3.66	+	(A)	W	T	A	B	A	A	A	A	A	A	A	B	B	A	A	A	A	A	B	A	B	A	B	B	A	A	A	A	B	B	A	A	A	A	A	A	A	U	U
1828	B3.01C1_5a	C3	EV039671:353	AT5G60170.1	Scaffold000085	96.24	679721	3.66	+	(C)	Y	C	A	B	A	A	A	A	A	A	A	B	B	A	A	A	A	A	B	A	U	A	B	B	A	A	A	A	B	B	A	A	A	A	A	A	A	U	U
1829	B3.01C1_5a	C3	EV039671:312	AT5G60170.1	Scaffold000085	96.24	679721	3.66	+	(A)	R	A	A	B	A	A	A	A	A	A	A	U	U	A	A	A	A	A	U	A	U	U	U	U	A	A	A	A	B	B	A	A	A	A	U	A	A	U	U
1830	B3.01C1_5a	C3	EV039671:263	AT5G60170.1	Scaffold000085	96.24	679721	3.66	+	(A)	M	A	A	B	A	A	A	A	A	A	U	U	U	A	A	A	A	A	U	A	U	A	U	U	A	A	A	A	B	B	A	A	A	A	A	A	A	U	U
1831	B3.01C1_5a	C3	EV039671:280	AT5G60170.1	Scaffold000085	96.24	679721	3.66	+	(G)	K	G	A	B	A	A	A	A	A	A	A	U	U	A	A	A	A	A	U	A	U	A	U	U	A	A	A	A	B	B	A	A	A	U	A	A	A	U	U
1832	B3.01C1_5a	C3	EV159050:326	AT5G60170.1	Scaffold000085	98.11	682491	3.66	+	(A)	M	A	A	B	A	A	A	A		A					A	A		A		A		A			A			A	B	B	A	A		A		A
1833	B3.01C1_5a	C3	EV159050:152	AT5G60170.1	Scaffold000085	98.11	682491	3.66	+	(A)	R	G	A	B	A	A	A	U	A	A	A	B	B	A	A	A	A	A	B	A	U	A	B	U	A	A	A	A	B	B	A	A	A	A	A	A	A	U	B
1834	B3.01C1_5a	C3	JCVI_1357:90	AT5G59890.1	Scaffold000085	93.08	738009	3.66	+	(C)	Y	C	A	B	A	A	A	A	A	A	A	B	B	A	A	A	A	A	B	A	B	A	B	B	A	A	A	A	B	B	A	A	A	A	A	A	A	U	B
1835	B3.01C1_5a	C3	JCVI_1357:96	AT5G59890.1	Scaffold000085	93.08	738009	3.66	+	(A)	R	G	A	B	A	A	A	A	A	A	A	B	B	A	A	A	A	A	B	A	B	A	B	B	U	A	A	A	B	B	A	A	A	A	A	A	A	B	B
1836	B3.01C1_5a	C3	JCVI_2357:254	AT5G59880.1	Scaffold000085	86.07	740208	3.66	+	(T)	T	W	A	B	A	A	A	A	A	A	A	A	B	A	A	A	A	A	A	A	A	A	A	A	A	A	A	A	B	B	A	A	A	A	A	A	A	B	A
1837	B3.01C1_5a	C3	JCVI_2732:394	AT5G59850.1	Scaffold000085	94.77	745600	3.66	+	(G)	K	T	A	B	A	A	A	A	A	A	A	B	B	A	A	A	A	A	B	A	B	A	B	B	A	A	A	A	B	B	A	A	A	A	A	A	A	B	B
1838	B3.01C1_5a	C3	JCVI_2732:62	AT5G59850.1	Scaffold000085	94.77	745600	3.66	+	(G)	K	G	A	B	A	A	A	A	A	A	A	B	B	A	A	A	A	A	B	A	B	A	B	B	A	A	A	A	B	B	A	A	A	A	A	A	A	B	B
1839	B3.01C1_5a	C3	JCVI_2732:63	AT5G59850.1	Scaffold000085	94.77	745600	3.66	+	(A)	R	A	A	B	A	A	A	A	A	A	A	B	B	A	A	A	A	A	B	A	B	A	B	B	A	A	A	A	B	B	A	A	A	A	A	U	A	B	B
1840	B3.01C1_5a	C3	JCVI_1245:391	AT5G59840.1	Scaffold000085	86.39	749986	3.66	+	(C)	S	G	A	B	A	A	A	A	A	A	A	B	B	A	A	A	A	A	B	A	B	A	B	B	A	A	A	A	B	B	A	A	A	A	A	A	A	U	U
1841	B3.01C1_5a	C3	JCVI_1245:678	AT5G59840.1	Scaffold000085	86.39	749986	3.66	+	(C)	M	C	A	B	A	A	A	A	A	A	A	B	B	A	A	A	A	A	B	A	B	A	B	B	A	A	A	A	B	B	A	A	A	A	A	A	A	U	U
1842	B3.01C1_5a	C3	JCVI_1245:550	AT5G59840.1	Scaffold000085	86.39	749986	3.66	+	(T)	K	T	A	B	A	A	A	A	A	A	A	B	U	A	A	A	A	A	B	A	B	A	B	B	A	A	A	A	B	B	A	U	A	A	A	A	A	U	U
1843	B3.01C1_5a	C3	JCVI_1245:547	AT5G59840.1	Scaffold000085	86.39	749986	3.66	+	(A)	R	A	A	B	A	A	A	A	A	A	A	B	U	A	A	A	A	A	B	A	B	A	B	B	A	A	A	A	B	B	A	U	A	A	A	A	A	U	U
1844	B3.01C1_5a	C3	JCVI_1245:448	AT5G59840.1	Scaffold000085	86.39	749986	3.66	+	(T)	Y	T	A	B	A	A	A	A		A					A	U		A		A		A			A			A	U	B				A		A
1845	B3.01C1_5a	C3	EV199195:236	AT5G59590.1	Scaffold000085	87.56	854312	3.66	+	(G)	K	G	A	B	A	A	A	A	A	A	A	U	B	A	A	A	A	A	U	A	U	A	B	U	A	A	A	A	B	B	A	A	A	A	A	A	A	U	U
1846	B3.01C1_5a	C3	JCVI_38066:371	AT3G46620.1	Scaffold000085	93.57	856814	3.66	+	(T)	Y	T	A	B	A	A	A	A	A	A	A	U	B	A	A	A	A	A	U	A	B	A	U	B	A	A	A	U	A	U	A	U	A	A	A	A	A	U	U
1847	B3.01C1_5a	C3	JCVI_13168:411	AT5G59540.1	Scaffold000085	97.01	887019	3.66	+	(G)	S	G	A	B	A	A	A	A	A	A	A	B	B	A	A	A	A	A	B	A	B	A	U	B	A	A	U	A	B	U	A	U	A	A	A	A	A	U	U
1848	B3.01C1_5a	C3	JCVI_13168:557	AT5G59540.1	Scaffold000085	97.01	887019	3.66	+	(G)	S	G	A	B	A	A	A	A	A	A	A	B	B	A	A	A	A	A	B	A	B	A	B	B	A	A	A	A	B	B	A	A	A	A	A	A	A	U	B
1849	B3.01C1_5a	C3	JCVI_13168:95	AT5G59540.1	Scaffold000085	97.01	887019	3.66	+	(C)	Y	C	A	B	A	A	A	A	U	A	A	B	B	A	A	A	A	A	B	A	B	A	B	B	A	A	A	A	U	U	A	A	A	A	A	A	A	U	U
1850	B3.01C1_5a	C3	JCVI_13168:46	AT5G59540.1	Scaffold000085	97.01	887019	3.66	+	(T)	Y	T	A	B	A	A	A	A	A	A	A	U	B	A	A	A	A	A	B	A	B	A	U	U	A	A	A	A	A	B	A	A	A	A	A	A	A	U	U
1851	B3.01C1_5a	C3	JCVI_14335:833	AT5G59480.1	Scaffold000085	91.92	901032	3.66	+	(C)	Y	T	A	B	A	A	A	A	A	A	A	U	U	U	A	A	A	B	B	A	B	A	U	U	A	A	A	A	B	B	A	U	A	A	U	A	U	U	U
1852	B3.01C1_5a	C3	JCVI_14335:173	AT5G59480.1	Scaffold000085	91.92	901032	3.66	+	(A)	R	A	A	B	A	A	A	A		A					A	A		A		A		A			A			A	B	B				A		A
1853	B3.01C1_5a	C3	JCVI_14335:836	AT5G59480.1	Scaffold000085	91.92	901032	3.66	+	(C)	Y	C	A	B	A	A	A	A	A	A	A	U	U	U	A	A	A	A	B	A	B	A	U	U	A	A	A	A	B	B	A	U	A	A	U	A	A	U	U
1854	B3.01C1_5a	C3	JCVI_14335:377	AT5G59480.1	Scaffold000085	91.92	901032	3.66	+	(T)	Y	C	A	B	A	A	A	A		A					A	A		A		A		A			A			A	B	B				A		A
1855	B3.01C1_5a	C3	JCVI_14335:656	AT5G59480.1	Scaffold000085	91.92	901032	3.66	+	(C)	Y	T	A	B	A	A	A	A	A	A	A	U	B	A	A	A	A	A	B	A	B	A	U	U	A	A	A	A	B	B	A	U	A	A	U	A	A	U	U
1856	B3.01C1_5a	C3	JCVI_14335:374	AT5G59480.1	Scaffold000085	91.92	901032	3.66	+	(T)	W	A	A	B	A	A	A	A		A					A	A		A		A		A			A			A	B	B				A		A
1857	B3.01C1_5a	C3	JCVI_14335:101	AT5G59480.1	Scaffold000085	91.92	901032	3.66	+	(A)	R	G	A	B	A	A	A	A		A					A	A		A		A		A			A			A	B	B				A		A
1858	B3.01C1_5a	C3	JCVI_14335:215	AT5G59480.1	Scaffold000085	91.92	901032	3.66	+	(T)	Y	T	A	B	A	A	A	A		A					A	A		A		A		A			A			A	B	B				A		A
1859	B3.01C1_5a	C3	JCVI_14335:137	AT5G59480.1	Scaffold000085	91.92	901032	3.66	+	(T)	Y	T	A	B	A	A	A	A	A	A	U	U	U	A	A	A	A	A	B	A	U	A	U	U	A	A	U	A	B	B	A	A	U	A	U	A	U	U	U
1860	B3.01C1_5a	C3	JCVI_14335:477	AT5G59480.1	Scaffold000085	91.92	901032	3.66	+	(G)	R	G	A	B	A	A	A	A	A	A	A	U	U	U	A	A	A	A	B	A	U	A	U	U	U	A	A	A	B	B	U	U	A	A	A	A	A	U	U
1861	B3.01C1_5a	C3	JCVI_14335:392	AT5G59480.1	Scaffold000085	91.92	901032	3.66	+	(C)	Y	C	A	B	A	A	A	A		A					A	A		A		A		A			A			A	B	B				A		A
1862	B3.01C1_5a	C3	JCVI_14335:707	AT5G59480.1	Scaffold000085	91.92	901032	3.66	+	(T)	Y	T	A	B	A	A	A	A	A	A	A	U	U	A	A	A	A	A	B	A	B	A	U	U	A	A	A	A	U	B	A	U	A	A	U	A	A	U	U
1863	B3.01C1_5a	C3	JCVI_14335:719	AT5G59480.1	Scaffold000085	91.92	901032	3.66	+	(C)	Y	T	A	B	A	A	A	A	A	A	U	U	B	A	A	A	A	A	B	A	B	A	U	U	A	A	A	A	U	B	A	U	A	A	U	A	A	U	U
1864	B3.01C1_5a	C3	JCVI_14335:632	AT5G59480.1	Scaffold000085	91.92	901032	3.66	+	(A)	R	A	A	B	A	A	A	A		A					A	A		A		A		A			A			A	B	B	A	U		A		A
1865	B3.01C1_5a	C3	JCVI_14335:752	AT5G59480.1	Scaffold000085	91.92	901032	3.66	+	(C)	S	C	A	B	A	A	A	A	A	A	A	U	B	A	A	A	A	A	B	A	B	A	B	B	A	A	A	A	B	U	A	U	A	A	A	A	A	U	U
1866	B3.01C1_5a	C3	JCVI_14335:845	AT5G59480.1	Scaffold000085	91.92	901032	3.66	+	(G)	R	G	A	B	U	A	A	A		A					A	U		A		A		A			A			A	U	B				A		A
1867	B3.01C1_5a	C3	CX269946:102	AT5G59320.1	Scaffold000085	96.64	988463	3.66	+	(A)	W	A	A	B	A	A	A	A	A	A	A	B	B	A	A	A	A	A	B	A	B	A	B	B	A	A	A	U	B	B	A	A	A	A	A	A	A	U	U
1868	B3.01C1_5a	C3	DY025705:144	AT5G59320.1	Scaffold000085	95.6	988495	3.66	+	(G)	R	A	A	B	A	A	A	A	A	A	A	B	B	A	A	A	A	A	U	A	B	A	B	B	A	A	A	A	B	U	A	A	A	A	A	A	A	U	U
1869	B3.01C1_5a	C3	DY025705:156	AT5G59320.1	Scaffold000085	95.6	988495	3.66	+	(A)	R	G	A	B	A	A	A	A		A					A	A		A		A		A			A			U	B	B				A		A
1870	B3.01C1_5a	C3	JCVI_3439:406	AT5G59290.2	Scaffold000085	98.11	997431	3.66	+	(G)	R	G	A	B	A	A	A	A	A	A	A	B	B	A	A	A	A	A	B	A	B	A	B	B	A	A	A	A	B	B	A	A	A	A	A	A	A	B	B
1871	B3.01C1_5a	C3	JCVI_3439:148	AT5G59290.2	Scaffold000085	98.11	997431	3.66	+	(C)	Y	T	A	B	A	A	A	A	A	A	A	B	B	A	A	A	A	A	B	A	B	A	B	B	A	A	A	A	B	B	A	A	A	A	A	A	A	B	B
1872	B3.01C1_5a	C3	JCVI_3439:667	AT5G59290.2	Scaffold000085	98.11	997431	3.66	+	(T)	W	T	A	B	A	A	A	A	A	A	A	B	B	A	A	A	A	A	B	A	B	A	B	B	A	A	A	A	B	B	A	A	A	A	A	A	A	B	B
1873	B3.01C1_5a	C3	JCVI_3439:692	AT5G59290.2	Scaffold000085	98.11	997431	3.66	+	(A)	M	C	A	B	A	A	A	A	A	A	A	B	B	A	A	A	A	A	B	A	B	A	B	B	A	A	A	A	B	B	A	A	A	A	A	A	A	U	B
1874	B3.01C1_5a	C3	JCVI_3439:313	AT5G59290.2	Scaffold000085	98.11	997431	3.66	+	(T)	Y	C	A	B	A	A	A	A	A	A	A	B	B	A	A	A	A	A	B	A	B	A	B	B	A	A	A	A	B	B	A	A	A	A	A	A	A	B	B
1875	B3.01C1_5a	C3	JCVI_3439:460	AT5G59290.2	Scaffold000085	98.11	997431	3.66	+	(T)	Y	T	A	B	A	U	A	A	A	A	A	B	B	A	A	A	A	A	B	A	B	A	B	B	A	A	A	A	B	B	A	A	A	A	A	A	A	B	B
1876	B3.01C1_5a	C3	JCVI_3439:682	AT5G59290.2	Scaffold000085	98.11	997431	3.66	+	(G)	R	A	A	B	A	A	A	A	A	A	A	B	B	A	A	A	A	A	B	A	B	A	B	B	U	A	A	A	B	B	A	A	A	A	A	A	A	U	B
1877	B3.01C1_5a	C3	JCVI_3439:620	AT5G59290.2	Scaffold000085	98.11	997431	3.66	+	(C)	Y	T	A	B	A	A	A	A	A	A	A	B	B	A	A	A	A	A	B	A	B	A	B	B	A	A	A	A	A	B	A	A	A	A	A	A	A	B	B
1878	B3.01C1_5a	C3	JCVI_3439:484	AT5G59290.2	Scaffold000085	98.11	997431	3.66	+	(G)	R	G	A	B	A	B	A	A	A	A	A	B	B	A	A	A	B	A	B	A	B	A	B	B	A	A	A	A	B	B	A	A	A	A	A	A	A	U	U
1879	B3.01C1_5a	C3	JCVI_3439:346	AT5G59290.2	Scaffold000085	98.11	997431	3.66	+	(G)	R	G	A	B	A	A	A	A	A	A	A	B	B	A	A	A	A	A	B	A	B	A	B	B	A	A	A	A	B	B	A	A	A	A	A	A	A	B	B
1880	B3.01C1_5a	C3	JCVI_3439:376	AT5G59290.2	Scaffold000085	98.11	997431	3.66	+	(C)	Y	T	A	B	A	A	A	A	A	U	A	B	B	A	A	A	A	A	B	A	B	A	B	B	A	A	A	A	B	U	A	A	A	A	A	A	A	B	B
1881	B3.01C1_5a	C3	JCVI_3439:77	AT5G59290.2	Scaffold000085	98.11	997431	3.66	+	(G)	S	G	A	B	A	A	A	A	A	A	A	B	U	A	A	A	A	A	B	A	U	A	B	U	A	A	A	A	U	B	A	A	A	A	A	A	A	U	U
1882	B3.01C1_5a	C3	ES902228:44	AT5G59080.1	Scaffold000085	92.86	1016104	3.66	+	(G)	R	G	A	B	A	A	A	A		A					A	A		A		A		A			A			A	B	B				A		A
1883	B3.01C1_5a	C3	ES902228:168	AT5G59080.1	Scaffold000085	92.86	1016104	3.66	+	(A)	R	A	A	B	A	A	A	A		A					U	A		A		A		A			A			A	B	B				A		A
1884	B3.01C1_5a	C3	JCVI_15410:210	AT5G59160.1	Scaffold000085	81.02	1050013	3.66	+	(T)	Y	T	A	B	A	A	A	A	A	A	A	B	B	A	A	A	A	A	B	A	U	A	B	B	A	A	A	A	U	B	A	A	A	A	A	A	A	U	U
1885	B3.01C1_5a	C3	JCVI_24664:318	AT5G58950.1	Scaffold000085	92.01	1071736	3.66	unknown	(A)	A	G	A	B	A	A	A	A	A	A	A	B	B	A	A	A	A	A	B	A	B	A	B	U	A	A	A	A	B	B	A	A	A	A	A	A	A	B	B
1886	B3.01C1_5a	C3	JCVI_24664:1570	AT5G58950.1	Scaffold000085	92.01	1071736	3.66	unknown	(T)	T	C	A	B	U	A	A	A	A	A	A	B	B	A	A	A	A	A	B	A	B	A	B	U	A	A	A	A	B	B	A	A	A	A	A	A	A	B	B
1887	B3.01C1_5a	C3	JCVI_24664:453	AT5G58950.1	Scaffold000085	92.01	1071736	3.66	unknown	(C)	C	G	A	B	A	A	A	A	A	A	A	B	B	A	A	A	A	A	B	A	B	A	B	U	A	A	A	U	B	B	A	A	A	A	A	A	A	B	B
1888	B3.01C1_5a	C3	JCVI_24664:933	AT5G58950.1	Scaffold000085	92.01	1071736	3.66	+	(A)	A	R	A	B	A	U	A	A	A	A	U	B	B	A	A	A	A	A	B	A	B	A	B	A	A	A	A	A	B	B	U	A	U	A	U	A	A	B	B
1889	B3.01C1_5a	C3	JCVI_24664:1326	AT5G58950.1	Scaffold000085	92.01	1071736	3.66	+	(G)	R	G	A	B	A	A	A	A	A	A	A	U	U	A	U	A	A	A	U	A	B	A	U	U	A	A	A	A	U	B	A	A	A	A	A	U	A	U	U
1890	B3.01C1_5a	C3	JCVI_24664:1048	AT5G58950.1	Scaffold000085	92.01	1071736	3.66	+	(C)	C	M	A	B	A	A	A	U	A	A	U	B	B	A	A	A	A	U	B	A	B	A	B	A	U	A	A	A	B	B	A	U	U	A	A	A	U	U	B
1891	B3.01C1_5a	C3	JCVI_4514:165	AT5G58250.1	Scaffold000085	97.64	1258021	3.66	unknown	(A)	G	A	A	B	A	A	A	A	A	A	A	B	B	A	A	A	A	A	B	A	B	A	B	U	A	A	A	A	B	B	A	A	A	U	A	A	A	B	B
1892	B3.01C1_5a	C3	JCVI_18400:1118	AT5G58230.1	Scaffold000085	89.98	1259353	3.66	+	(T)	Y	T	A	B	A	A	A	A	A	A	A	B	B	A	A	A	A	A	B	A	B	A	B	B	A	A	A	A	B	U	A	A	A	A	A	A	A	U	U
1893	B3.01C1_5a	C3	JCVI_26144:27	AT5G58140.2	Scaffold000085	94.63	1274436	3.66	+	(T)	Y	T	A	B	A	A	A	A	A	A	A	B	B	A	A	A	A	A	B	A	B	A	B	B	A	A	A	A	B	B	A	A	A	A	A	A	A	U	U
1894	B3.01C1_5a	C3	EE503482:262	AT5G58140.2	Scaffold000085	86.67	1275950	3.66	+	(T)	Y	T	A	B	A	B	A	A		A					A	A		A		A		A			A			A	B	B				A		A
1895	B3.01C1_5a	C3	JCVI_3161:598	AT5G58070.1	Scaffold000085	85.81	1283161	3.66	+	(C)	C	M	A	B	A	A	A	A	A	A	A	B	B	A	A	A	A	A	B	A	B	A	B	A	A	U	A	A	B	B	A	U	A	A	U	A	A	B	B
1896	B3.01C1_5a	C3	JCVI_14010:374	AT5G57990.1	Scaffold000085	97.51	1312753	3.66	unknown	(C)	T	C	A	B	A	A	A	A	A	A	A	B	B	A	A	A	A	A	B	A	U	A	B	U	A	A	A	A	B	B	A	A	A	A	A	A	A	B	B
1897	B3.01C1_5a	C3	EV189387:571	AT5G57990.1	Scaffold000085	80.58	1314414	3.66	unknown	(C)	T	C	A	B	A	A	A	A	A	A	U	B	B	A	A	A	A	A	B	A	B	A	B	U	A	A	A	A	U	B	U	A	A	A	A	A	A	B	B
1898	B3.01C1_5a	C3	EV189387:578	AT5G57990.1	Scaffold000085	80.58	1314414	3.66	unknown	(T)	C	T	A	B	A	A	A	A	A	A	A	B	B	A	A	A	A	A	B	A	U	A	B	A	A	A	A	A	U	B	A	A	A	A	A	A	A	U	U
1899	B3.01C1_5a	C3	JCVI_7299:170	AT5G57840.1	Scaffold000085	97.99	1339930	3.66	+	(G)	A	R	A	B	A	A	A	A	B	A	U	B	B	A	A	A	U	A	B	A	B	A	B	U	A	A	U	A	B	B	U	U	U	A	U	A	U	B	B
1900	B3.01C1_5a	C3	JCVI_18502:131	AT5G57610.1	Scaffold000085	94.35	1424828	3.66	+	(T)	Y	T	A	B	A	A	A	A	A	A	A	U	B	A	A	A	A	A	U	A	B	A	U	B	A	A	A	A	B	U	A	A	A	A	A	A	A	U	U
1901	B3.01C1_6a	C3	JCVI_10977:305	AT5G57330.1	Scaffold000085	97.46	1493361	3.66	+	(C)	Y	C	A	B	A	A	U	A	A	A	A	B	B	A	A	A	A	A	B	A	B	A	B	B	A	A	A	A	B	B	A	A	A	A	A	A	A	A	B
1902	B3.01C1_6a	C3	JCVI_10977:263	AT5G57330.1	Scaffold000085	97.46	1493361	3.66	+	(T)	T	Y	A	B	A	A	A	A	A	U	A	B	B	A	A	A	A	A	B	A	B	A	B	A	A	A	A	A	B	B	A	A	A	U	U	A	A	U	B
1903	B3.01C1_6a	C3	JCVI_10977:255	AT5G57330.1	Scaffold000085	97.46	1493361	3.66	+	(A)	A	R	A	B	A	A	A	A	A	U	A	B	B	A	A	A	A	U	B	A	B	A	B	A	A	A	A	A	B	B	A	A	A	U	U	A	A	U	B
1904	B3.01C1_6a	C3	JCVI_10977:308	AT5G57330.1	Scaffold000085	97.46	1493361	3.66	+	(A)	R	A	A	B	A	A	U	A	A	A	A	B	B	A	A	A	A	A	B	A	B	A	B	B	A	A	A	A	U	B	A	A	A	A	A	A	A	A	B
1905	B3.02-03C2_1a	C3	JCVI_32370:1317	AT5G57015.1	Scaffold000085	97.39	1584688	3.66	+	(C)	Y	C	A	B	A	A	A	A	A	A	A	U	B	A	A	A	A	A	U	A	B	A	B	B	A	B	A	A	B	B	A	A	A	A	A	A	A	A	U
1906	B3.02-03C2_1a	C3	JCVI_32370:1366	AT5G57015.1	Scaffold000085	97.39	1584688	3.66	+	(C)	Y	C	A	B	A	A	A	A	A	U	A	B	B	A	A	A	A	A	U	A	B	A	B	B	A	B	A	A	B	B	A	A	A	A	A	A	A	A	U
1907	B3.02-03C2_1a	C3	JCVI_32601:2145	AT5G56870.1	Scaffold000085	88.32	1630415	3.66	unknown	(A)	T	W	A	B	A	A	A	A	U	A	U	B	B	A	A	U	U	A	B	A	B	A	B	A	A	B	A	A	U	B	U	U	U	U	A	A	U	U	B
1908	B3.02-03C2_1a	C3	JCVI_32601:2076	AT5G56870.1	Scaffold000085	88.32	1630415	3.66	unknown	(T)	A	T	A	B	A	A	A	A	A	A	U	B	B	A	U	A	A	A	B	A	B	A	B	U	A	B	A	A	B	U	A	A	U	U	A	U	A	A	B
1909	B3.02-03C2_1a	C3	JCVI_32601:536	AT5G56870.1	Scaffold000085	88.32	1630415	3.66	+	(T)	T	W	A	B	A	A	A	A	U	A	U	B	B	A	A	A	U	A	B	A	U	A	B	A	U	B	A	A	U	B	U	U	U	A	A	A	U	A	B
1910	B3.02-03C2_1a	C3	EV209077:162	AT5G56860.1	Scaffold000085	97	1658035	3.66	unknown	(C)	T	C	A	B	A	A	A	A	A	A	A	U	B	A	A	A	A	A	U	A	U	A	U	A	A	U	A	A	B	B	A	A	A	A	A	A	A	A	U
1911	B3.02-03C2_1a	C3	EX053926:112	AT5G56850.2	Scaffold000085	99.15	1661819	3.66	unknown	(A)	A	T	A	B	A	A	A	A	A	A	A	B	B	A	A	A	A	A	B	A	B	A	B	U	A	B	A	U	U	B	A	A	A	A	A	A	A	A	B
1912	B3.02-03C2_1a	C3	EX053926:14	AT5G56850.2	Scaffold000085	99.15	1661819	3.66	unknown	(T)	C	T	A	B	A	A	A	A	A	A	A	B	B	A	A	A	A	A	B	A	B	A	B	U	A	B	A	A	B	B	A	U	A	U	U	A	A	A	U
1913	B3.02-03C2_1a	C3	JCVI_10985:177	AT5G56290.1	Scaffold000426	84.62	126861		+	(T)	Y	T	A	B	A	A	A	A	A	A	A	B	B	A	A	A	A	A	B	A	B	A	B	B	A	B	A	A	B	B	A	A	A	A	A	A	A	A	B
1914	B3.02-03C2_1a	C3	JCVI_10985:597	AT5G56290.1	Scaffold000426	84.62	126861		+	(T)	W	T	A	B	A	A	A	A	A	A	A	B	B	A	A	A	A	A	B	A	B	A	B	B	A	B	A	A	B	B	A	A	A	A	A	A	A	A	B
1915	B3.02-03C2_1a	C3	JCVI_10985:529	AT5G56290.1	Scaffold000426	84.62	126861		+	(G)	G	R	A	B	A	A	A	A	A	A	A	B	B	A	A	A	A	A	B	A	B	A	B	B	U	B	A	A	B	B	A	U	A	U	A	A	A	A	B
1916	B3.02-03C2_1a	C3	JCVI_35033:84	AT5G56290.1	Scaffold000426	97.98	128577			(T)	T	C	A	B	A	U	A	A	A	A	A	B	B	A	A	A	A	A	B	A	B	A	B	B	A	B	A	A	B	U	A	A	A	A	A	A	A	A	B
1917	B3.02-03C2_1a	C3	JCVI_35439:317		Scaffold000426	85.43	167862			(A)	A	G	A	B	A	A	A	A	A	A	A	B	B	A	A	A	A	A	B	A	B	A	B	B	A	B	A	A	B	B	A	A	A	A	A	A	A	U	U
1918	B3.02-03C2_1a	C3	EV193966:203	AT5G56240.1	Scaffold000426	86.52	177434		+	(G)	G	R	A	B	A	A	A	U		A					A	A		A		A		A			A			A	B	B				A		A
1919	B3.02-03C2_1a	C3	ES902491:356	AT5G56240.1	Scaffold000426	87.59	178631		+	(A)	M	C	A	B	A	A	A	A		A					A	A		A		A		A			A			A	B	B				A		A
1920	B3.02-03C2_1a	C3	ES902491:50	AT5G56240.1	Scaffold000426	87.59	178631		+	(A)	W	T	A	B	A	A	A	A		A					A	A		A		A		A			A			A	U	U				A		A
1921	B3.02-03C2_1a	C3	JCVI_17072:83	AT5G56170.1	Scaffold000074	97.68	14735	3.57	-	(A)	M	C	A	B	A	A	A	A	A	A	A	B	B	A	U	A	A	A	B	A	B	A	B	B	A	B	A	A	B	B	A	A	A	A	A	A	A	A	U
1922	B3.02-03C2_1a	C3	JCVI_4918:488	AT5G56140.1	Scaffold000074	87.6	22491	3.57	-	(G)	K	G	A	B	A	A	A	A	A	A	A	B	B	A	A	A	A	A	B	A	B	A	B	B	A	B	A	A	B	B	A	A	A	A	A	A	A	A	B
1923	B3.02-03C2_1a	C3	JCVI_31941:1002	AT5G56030.1	Scaffold000074	88.32	33434	3.57	-	(A)	A	M	A	B	A	A	U	A	A	A	A	B	U	A	A	A	A	A	B	A	B	A	B	U	A	U	A	A	B	B	A	A	A	A	A	A	A	A	B
1924	B3.02-03C2_1a	C3	JCVI_31941:948	AT5G56030.1	Scaffold000074	88.32	33434	3.57	-	(C)	Y	C	A	B	A	A	A	A	A	A	A	B	B	A	A	A	A	U	B	A	B	A	B	B	A	B	A	A	B	B	A	A	A	A	A	A	A	A	B
1925	B3.02-03C2_1a	C3	AM057953:163	AT5G55990.1	Scaffold000074	96.67	36896	3.57	-	(A)	A	G	A	B	A	A	A	A	A	A	A	B	B	A	A	A	A	A	B	A	B	A	B	B	A	B	U	A	B	B	A	A	A	U	A	A	A	A	B
1926	B3.02-03C2_1a	C3	JCVI_2382:194	AT5G56000.1	Scaffold000074	94.01	63578	3.57	-	(T)	Y	S	A	B	A	A	A	A	U	A	A	B	B	A	A	A	A	A	B	A	U	A	U	B	A	B	A	B	B	B	A	A	A	A	U	A	U	A	B
1927	B3.02-03C2_1a	C3	JCVI_2382:86	AT5G56000.1	Scaffold000074	94.01	63578	3.57	-	(T)	T	Y	A	B	A	A	U	A	U	A	A	B	B	A	A	A	A	A	B	A	B	A	B	B	A	B	A	B	B	B	A	A	A	A	U	A	A	A	B
1928	B3.02-03C2_1a	C3	JCVI_26087:206	AT5G55910.1	Scaffold000074	96.55	83058	3.57	-	(A)	A	C	A	B	A	A	A	A	A	A	A	B	B	A	A	A	A	A	B	A	B	A	B	B	A	B	A	A	B	B	A	A	A	A	A	A	A	A	B
1929	B3.02-03C2_1a	C3	JCVI_26087:383	AT5G55910.1	Scaffold000074	96.55	83058	3.57	-	(C)	C	T	A	B	A	A	A	A	A	A	A	B	B	A	A	A	A	A	B	A	B	A	B	B	A	B	A	A	U	U	A	A	A	A	A	A	A	A	B
1930	B3.02-03C2_1a	C3	JCVI_26087:1658	AT5G55910.1	Scaffold000074	96.55	83058	3.57	-	(T)	K	T	A	B	A	A	A	A	A	A	A	B	B	A	A	A	A	A	B	A	B	A	B	B	A	B	A	A	B	B	A	A	A	A	A	A	A	A	B
1931	B3.02-03C2_1a	C3	JCVI_26087:1322	AT5G55910.1	Scaffold000074	96.55	83058	3.57	-	(T)	T	Y	A	B	A	U	A	A	A	A	A	B	B	A	A	A	A	A	B	A	B	A	B	B	A	B	A	A	B	B	A	U	A	A	U	A	A	U	B
1932	B3.02-03C2_1a	C3	JCVI_26087:1313	AT5G55910.1	Scaffold000074	96.55	83058	3.57	-	(T)	T	Y	A	B	A	A	A	A	U	A	U	B	B	U	A	A	A	A	B	A	B	A	B	B	U	B	A	A	U	B	U	U	U	A	U	A	U	U	B
1933	B3.02-03C2_1a	C3	JCVI_36899:1361	AT5G55860.1	Scaffold000074	95.91	84171	3.57	-	(C)	C	T	A	B	A	A	A	A	A	A	A	B	B	A	A	A	A	A	B	A	B	A	B	B	A	B	A	A	B	B	A	A	A	A	A	A	A	A	B
1934	B3.02-03C2_1a	C3	JCVI_36899:1252	AT5G55860.1	Scaffold000074	95.91	84171	3.57	-	(C)	C	A	A	B	A	U	A	A	U	U	A	B	B	U	A	A	U	A	B	A	B	U	B	B	A	B	A	A	B	U	A	A	A	A	U	A	U	U	B
1935	B3.02-03C2_1a	C3	JCVI_4396:103	AT5G55850.1	Scaffold000074	92.81	89986	3.57	-	(G)	G	R	A	B	A	A	A	A	A	A	A	B	B	A	A	A	A	A	B	A	B	A	B	B	U	B	A	A	B	B	A	U	A	A	A	A	A	U	B
1936	B3.02-03C2_1a	C3	ES939077:100	AT5G55630.1	Scaffold000074	96.4	132951	3.57	-	(G)	G	A	A	B	A	A	A	A	A	A	A	B	B	A	A	A	A	A	B	A	B	A	B	B	A	B	A	A	B	B	A	A	A	A	A	A	A	A	B
1937	B3.02-03C2_1a	C3	JCVI_8092:103	AT5G55620.1	Scaffold000074	83.72	135070	3.57	-	(C)	Y	C	A	B	A	A	A	A	A	A	A	B	B	A	A	A	A	A	B	A	B	A	B	B	A	B	A	A	B	B	A	A	A	A	A	A	A	A	B
1938	B3.02-03C2_1a	C3	JCVI_36984:912	AT5G55580.1	Scaffold000074	90.38	141615	3.57	-	(G)	G	A	A	B	A	A	A	A	A	A	A	B	B	A	A	A	A	A	B	A	B	A	B	B	A	B	A	A	B	B	A	U	A	A	A	A	A	A	A
1939	B3.02-03C2_1a	C3	JCVI_36984:888	AT5G55580.1	Scaffold000074	90.38	141615	3.57	-	(A)	A	T	A	B	A	A	A	A	A	A	A	B	B	A	A	A	A	A	B	A	B	A	B	B	A	B	A	A	B	B	A	A	A	A	A	A	A	A	A
1940	B3.02-03C2_1a	C3	JCVI_36984:539	AT5G55580.1	Scaffold000074	90.38	141615	3.57	-	(T)	T	Y	A	B	A	A	U	A	A	A	A	B	B	A	A	A	A	U	B	A	B	A	B	B	U	B	A	A	B	B	U	U	U	U	A	A	A	U	B
1941	B3.02-03C2_1a	C3	JCVI_10930:531	AT5G55530.1	Scaffold000074	93.48	179088	3.57	-	(G)	G	K	A	B	A	A	A	A	A	A	A	B	B	A	A	A	A	A	B	A	B	A	B	B	A	B	A	A	B	B	A	A	A	A	A	A	A	U	B
1942	B3.02-03C2_2a	C3	EV221401:292	AT4G26700.1	Scaffold000074	87.43	213029	3.57	-	(G)	K	T	A	B	B	A	A	A	A	A	A	B	B	A	A	A	A	A	B	A	B	A	B	B	A	B	A	A	B	U	A	A	A	A	A	A	A	A	B
1943	B3.02-03C2_2a	C3	JCVI_37516:775	AT5G55400.1	Scaffold000074	96.89	213216	3.57	-	(G)	G	R	A	B	B	A	A	A	A	A	A	B	B	A	A	A	A	A	B	A	B	A	B	B	A	B	A	A	B	B	A	U	A	A	A	A	A	A	B
1944	B3.02-03C2_2a	C3	JCVI_37516:1137	AT5G55400.1	Scaffold000074	96.89	213216	3.57	-	(C)	C	Y	A	B	B	A	A	A	A	A	A	B	B	A	A	A	A	A	B	A	B	A	B	B	A	B	A	A	B	B	A	U	U	A	U	A	U	U	B
1945	B3.02-03C2_2a	C3	JCVI_37516:1068	AT5G55400.1	Scaffold000074	96.89	213216	3.57	-	(C)	C	M	A	B	B	A	A	A	A	A	A	B	B	A	A	A	A	A	B	A	B	A	B	B	A	B	A	A	B	B	A	U	A	A	U	A	U	U	B
1946	B3.02-03C2_2a	C3	JCVI_37516:802	AT5G55400.1	Scaffold000074	96.89	213216	3.57	-	(A)	A	R	A	B	B	A	A	A	A	A	A	B	B	A	A	U	A	A	B	A	B	A	B	B	A	B	A	A	B	B	A	U	A	A	A	A	A	A	B
1947	B3.02-03C2_2a	C3	JCVI_37516:1152	AT5G55400.1	Scaffold000074	96.89	213216	3.57	-	(G)	S	G	A	B	B	A	A	A	A	A	A	U	B	A	A	A	A	A	B	A	B	A	B	B	A	B	A	A	B	B	A	A	A	A	U	A	A	A	U
1948	B3.02-03C2_2a	C3	JCVI_37516:1149	AT5G55400.1	Scaffold000074	96.89	213216	3.57	-	(A)	R	A	A	B	B	A	A	A	A	A	A	U	B	A	A	A	A	A	B	A	B	A	B	B	A	B	A	A	B	B	A	A	A	A	U	A	A	A	U
1949	B3.02-03C2_2a	C3	JCVI_37516:31	AT5G55400.1	Scaffold000074	96.89	213216	3.57	-	(C)	S	G	A	B	B	A	A	A		A					A	A		A		A		A			A			A	B	U				A		A
1950	B3.02-03C2_2a	C3	JCVI_39042:683	AT5G55230.1	Scaffold000074	94.07	245567	3.57	-	(T)	T	A	A	B	B	A	A	A	A	A	A	B	B	A	A	A	A	A	B	A	B	A	B	B	A	B	A	A	B	B	A	A	A	A	A	A	A	A	B
1951	B3.02-03C2_2a	C3	JCVI_39042:303	AT5G55230.1	Scaffold000074	94.07	245567	3.57	-	(C)	C	A	A	B	B	A	A	A	A	A	A	B	B	A	A	A	A	A	B	A	B	A	B	B	A	B	A	A	B	B	A	A	A	A	A	A	A	A	B
1952	B3.02-03C2_2a	C3	JCVI_39042:357	AT5G55230.1	Scaffold000074	94.07	245567	3.57	-	(A)	A	G	A	B	B	A	A	U	A	A	A	B	B	A	A	A	A	A	B	A	B	A	B	B	A	B	A	A	B	B	A	A	A	A	A	A	A	A	B
1953	B3.02-03C2_2a	C3	DY018419:418	AT5G55230.1	Scaffold000074	98.87	247467	3.57	-	(C)	T	C	A	B	B	A	A	A	A	A	A	B	B	A	A	A	A	A	B	A	B	A	B	B	U	B	A	A	B	B	U	A	A	A	A	A	A	U	B
1954	B3.02-03C2_2a	C3	JCVI_35685:451	AT5G55230.1	Scaffold000074	100	248014	3.57	-	(C)	T	C	A	B	B	A	A	A	A	A	A	B	B	U	A	A	A	A	B	A	B	A	B	B	A	B	A	A	B	B	A	U	A	U	A	A	U	U	B
1955	B3.02-03C2_2a	C3	JCVI_35135:321	AT5G54980.1	Scaffold000074	80.79	332401	3.57	-	(T)	Y	T	A	B	B	A	A	A	U	A	U	U	U	A	A	A	A	A	B	A	B	A	U	B	A	B	A	A	U	B	A	A	A	A	A	A	U	A	U
1956	B3.02-03C2_2a	C3	JCVI_35135:106	AT5G54980.1	Scaffold000074	80.79	332401	3.57	-	(C)	C	Y	A	B	B	A	A	A	U	A	U	B	B	U	U	A	U	A	B	A	B	A	U	B	U	B	U	A	B	B	U	U	U	A	U	A	U	U	U
1957	B3.02-03C2_2a	C3	JCVI_35135:477	AT5G54980.1	Scaffold000074	80.79	332401	3.57	-	(A)	A	W	A	B	B	A	A	A	U	A	A	B	B	A	U	A	A	U	B	A	B	A	B	B	U	B	A	A	B	B	A	U	U	B	U	U	A	U	B
1958	B3.02-03C2_2a	C3	EE448492:143	AT5G54980.1	Scaffold000074	97.32	332990	3.57	-	(C)	C	Y	A	B	B	A	A	A		A					U	A		A		A		A			U			A	B	B				A		A
1959	B3.02-03C2_2a	C3	EE448492:181	AT5G54980.1	Scaffold000074	97.32	332990	3.57	-	(C)	M	A	A	B	B	A	A	A	A	A	A	A	B	A	A	A	A	A	B	A	B	A	U	B	U	B	A	A	U	B	A	A	A	A	A	A	A	A	U
1960	B3.02-03C2_2a	C3	JCVI_19391:130	AT5G54970.1	Scaffold000074	95.84	335467	3.57	-	(C)	C	A	A	B	B	A	A	A	A	A	A	B	B	A	A	A	A	A	B	A	B	A	B	U	A	B	A	A	U	B	A	A	A	A	A	A	A	A	B
1961	B3.02-03C2_2a	C3	JCVI_19391:345	AT5G54970.1	Scaffold000074	95.84	335467	3.57	-	(C)	C	T	A	B	B	U	A	A	A	A	A	B	B	A	A	A	A	A	U	A	B	A	B	B	A	B	A	A	U	B	A	A	A	A	A	A	A	A	B
1962	B3.02-03C2_2a	C3	JCVI_8489:569	AT5G54940.1	Scaffold000074	89.26	340228	3.57	-	(A)	A	G	A	B	B	A	A	A	A	A	A	B	B	A	A	A	A	A	B	A	B	A	B	B	A	B	A	A	U	B	A	A	A	A	A	A	A	U	B
1963	B3.02-03C2_2a	C3	JCVI_8489:480	AT5G54940.1	Scaffold000074	89.26	340228	3.57	-	(C)	C	T	A	B	B	A	A	A	A	A	A	B	B	A	A	A	A	A	B	A	B	A	B	B	A	B	A	A	B	U	A	A	A	U	A	A	A	A	B
1964	B3.02-03C2_2a	C3	JCVI_11012:203	AT5G54730.1	Scaffold000074	86.42	383659	3.57	-	(G)	G	K	A	B	B	A	A	A		A					A	A		A		A		A			A			A	B	B				A		A
1965	B3.02-03C2_2a	C3	JCVI_11012:222	AT5G54730.1	Scaffold000074	86.42	383659	3.57	-	(C)	Y	C	A	B	B	A	A	A	A	A	A	U	U	A	A	A	A	A	U	A	B	A	U	U	A	U	A	A	U	B	A	A	A	A	A	A	A	A	U
1966	B3.02-03C2_2a	C3	JCVI_11012:296	AT5G54730.1	Scaffold000074	86.42	383659	3.57	-	(C)	T	Y	A	B	B	A	A	A	U	A	U	B	B	U	A	A	U	A	B	A	B	A	B	B	U	B	A	B	B	B	U	U	U	A	U	A	U	U	B
1967	B3.02-03C2_2a	C3	JCVI_23184:679	AT5G54680.1	Scaffold000074	88.26	430397	3.57	-	(G)	R	A	A	B	B	A	A	A	A	A	A	B	B	A	A	A	A	A	B	A	B	A	B	B	A	B	A	A	B	U	A	A	A	A	A	A	A	A	U
1968	B3.02-03C2_2a	C3	JCVI_37722:467	AT5G54310.1	Scaffold000074	91.4	567057	3.57	-	(C)	C	A	A	B	A	A	A	A	A	A	A	B	B	A	A	A	A	A	B	A	B	A	B	B	A	B	A	A	B	B	A	A	A	U	A	U	A	A	B
1969	B3.02-03C2_2a	C3	JCVI_37722:587	AT5G54310.1	Scaffold000074	91.4	567057	3.57	-	(A)	A	R	A	B	B	A	A	A		A					A	A		A		A		A			A			A	B	B				A		A
1970	B3.02-03C2_2a	C3	JCVI_37722:558	AT5G54310.1	Scaffold000074	91.4	567057	3.57	-	(T)	T	W	A	B	B	A	A	A	U	A	U	B	B	A	A	A	A	A	B	A	B	A	U	U	A	B	U	A	B	B	U	U	U	A	U	A	U	U	B
1971	B3.02-03C2_2a	C3	JCVI_37722:711	AT5G54310.1	Scaffold000074	91.4	567057	3.57	-	(G)	R	G	A	B	B	A	A	A	A	A	A	B	B	A	A	A	A	A	B	A	B	A	B	B	A	B	A	A	U	B	A	A	A	A	A	A	A	A	U
1972	B3.02-03C2_2a	C3	JCVI_37722:918	AT5G54310.1	Scaffold000074	91.4	567057	3.57	-	(G)	R	G	A	B	B	A	A	A	A	A	A	B	B	A	A	A	A	A	B	A	B	A	B	B	A	B	A	A	B	U	A	A	A	A	A	A	A	A	B
1973	B3.02-03C2_2a	C3	JCVI_37722:687	AT5G54310.1	Scaffold000074	91.4	567057	3.57	-	(C)	S	C	A	B	B	A	A	A	A	A	A	B	B	A	A	A	A	A	B	A	B	A	B	B	A	B	A	A	B	B	A	A	A	A	A	A	A	A	U
1974	B3.02-03C2_2a	C3	JCVI_37722:624	AT5G54310.1	Scaffold000074	91.4	567057	3.57	-	(G)	R	G	A	B	B	A	A	A	A	A	A	B	U	A	A	A	A	A	B	A	B	U	B	U	A	B	A	A	B	B	A	A	A	A	A	A	A	A	B
1975	B3.02-03C2_2a	C3	JCVI_37722:744	AT5G54310.1	Scaffold000074	91.4	567057	3.57	-	(T)	T	W	A	B	B	A	A	A	U	A	U	B	B	U	A	A	U	A	B	B	B	U	B	B	A	B	U	A	B	B	U	U	U	A	U	A	U	U	B
1976	B3.02-03C2_2a	C3	JCVI_37722:60	AT5G54310.1	Scaffold000074	91.4	567057	3.57	-	(A)	R	A	A	B	U	A	A	A	A	A	A	B	U	A	A	A	A	A	B	A	U	A	B	U	A	B	A	A	A	B	A	A	A	A	A	A	A	A	U
1977	B3.02-03C2_2a	C3	JCVI_37722:639	AT5G54310.1	Scaffold000074	91.4	567057	3.57	-	(T)	T	Y	A	B	B	A	A	A	A	U	A	B	B	A	A	A	A	A	B	U	B	A	B	B	U	B	U	A	B	B	U	U	A	A	U	A	U	U	B
1978	B3.02-03C2_2a	C3	JCVI_494:240	AT5G54160.1	Scaffold000074	95.06	642448	3.57	-	(T)	Y	C	A	B	B	A	A	A	A	A	A	B	B	A	A	A	A	A	B	A	B	A	B	B	A	B	A	A	A	U	A	A	A	A	A	A	A	A	B
1979	B3.02-03C2_2a	C3	JCVI_12895:596	AT5G54010.1	Scaffold000074	78.71	658533	3.57	-	(A)	A	G	A	B	B	A	A	A	A	A	A	B	B	A	A	A	A	A	B	A	B	A	B	B	A	B	A	A	B	U	A	A	A	A	A	A	A	A	B
1980	B3.02-03C2_2a	C3	JCVI_12895:1233	AT5G54010.1	Scaffold000074	78.71	658533	3.57	-	(G)	K	G	A	B	B	U	A	A	A	A	A	B	B	A	A	A	A	A	U	A	B	U	B	B	A	B	A	A	B	B	A	A	A	A	U	U	A	A	U
1981	B3.02-03C2_2a	C3	JCVI_13592:2058	AT5G53620.1	Scaffold000074	95.19	766792	3.57	-	(G)	S	G	A	B	B	A	A	A	A	A	A	B	B	A	A	A	A	A	B	A	B	A	B	B	A	B	A	A	B	B	A	A	A	A	A	A	A	A	U
1982	B3.02-03C2_2a	C3	JCVI_10965:391	AT5G53460.1	Scaffold000074	93.96	830265	3.57	-	(T)	W	K	A	B	B	A	A	A	U	A	A	B	B	A	A	A	A	A	B	A	B	A	B	B	A	B	A	A	B	B	A	A	A	A	A	A	A	A	B
1983	B3.02-03C2_2a	C3	JCVI_10965:469	AT5G53460.1	Scaffold000074	93.96	830265	3.57	-	(C)	Y	C	A	B	B	A	A	A	A	A	A	B	B	A	A	A	A	A	B	A	B	A	B	B	A	B	A	A	B	B	A	A	A	A	A	A	A	A	B
1984	B3.02-03C2_2a	C3	CD834960:457	AT5G53440.1	Scaffold000074	99.64	890566	3.57	-	(G)	G	R	A	B	B	A	A	A	A	A	A	B	B	A	A	A	A	A	B	A	B	A	B	B	A	B	A	U	B	B	A	U	A	A	U	A	A	U	B
1985	B3.02-03C2_2a	C3	JCVI_31688:324	AT5G53440.1	Scaffold000074	89.5	891628	3.57	-	(G)	R	A	A	B	B	A	A	A	A	A	A	U	B	A	A	A	A	A	B	A	B	A	B	B	A	B	A	A	U	U	U	A	A	A	A	A	A	U	U
1986	B3.02-03C2_2b	C3	JCVI_31688:298	AT5G53440.1	Scaffold000074	89.5	891628	3.57	-	(G)	G	R	A	B	B	A	A	A		A					A	A		A		A		A			U			U	U	B				A		A
1987	B3.02-03C2_2b	C3	JCVI_3858:181	AT5G53350.1	Scaffold000074	92.81	924822	3.57	-	(G)	G	S	A	B	B	U	A	A	A	A	A	B	B	A	A	A	A	A	B	A	B	A	B	B	A	B	A	U	B	B	A	A	A	U	A	A	A	A	B
1988	B3.02-03C2_2b	C3	JCVI_3858:126	AT5G53350.1	Scaffold000074	92.81	924822	3.57	-	(G)	R	G	A	B	B	U	A	A	A	A	A	B	B	A	A	U	A	A	U	A	B	A	B	U	A	B	A	A	B	B	A	A	A	U	A	A	A	A	U
1989	B3.02-03C2_2b	C3	JCVI_3897:481	AT5G53330.1	Scaffold000074	85.43	927616	3.57	-	(T)	Y	T	A	B	B	A	A	A	A	A	A	U	B	A	A	A	A	A	B	A	B	A	U	B	A	B	A	A	B	B	A	A	A	A	A	A	A	A	U
1990	B3.02-03C2_2b	C3	JCVI_19466:239	AT5G53140.1	Scaffold000074	94.7	1101325	3.57	-	(G)	R	G	A	B	B	A	A	A	A	A	A	B	B	A	A	A	A	A	B	A	B	A	B	B	A	B	A	A	B	B	A	A	A	A	A	A	A	A	B
1991	B3.02-03C2_2b	C3	JCVI_19466:306	AT5G53140.1	Scaffold000074	94.7	1101325	3.57	-	(T)	C	Y	A	B	B	A	A	A	A	A	A	B	B	A	A	A	A	A	B	A	B	A	B	B	A	B	A	A	B	B	A	A	A	U	A	A	A	A	B
1992	B3.02-03C2_2b	C3	JCVI_8450:408	AT5G53140.1	Scaffold000074	97.81	1104178	3.57	-	(A)	W	T	A	B	B	A	A	A	A	A	A	B	B	A	A	A	A	A	B	A	B	A	B	B	A	B	A	A	B	U	A	A	A	A	A	A	A	A	B
1993	B3.02-03C2_2b	C3	JCVI_33671:111	AT5G52900.1	Scaffold000074	94.16	1173330	3.57	-	(A)	A	R	A	B	B	A	A	A	U	A	U	B	B	A	A	A	U	A	B	A	B	A	B	B	A	B	U	A	B	B	A	U	U	A	U	A	U	U	B
1994	B3.02-03C2_2b	C3	JCVI_2724:505	AT5G52840.1	Scaffold000074	95.94	1244842	3.57	-	(T)	W	T	A	B	B	A	A	A	A	A	A	B	B	A	A	A	A	A	B	A	B	A	B	B	A	B	A	A	B	B	A	A	A	A	A	A	A	A	B
1995	B3.02-03C2_2b	C3	JCVI_2724:114	AT5G52840.1	Scaffold000074	95.94	1244842	3.57	-	(C)	Y	C	A	B	B	A	A	A	A	A	A	B	B	A	A	A	A	A	B	A	B	A	B	B	A	B	A	A	U	B	A	A	A	A	A	A	A	A	B
1996	B3.02-03C2_2b	C3	JCVI_2724:66	AT5G52840.1	Scaffold000074	95.94	1244842	3.57	-	(C)	C	Y	A	B	B	A	A	A	A	A	A	B	B	A	A	A	A	A	B	B	B	A	B	B	U	B	A	A	B	B	A	A	A	B	U	B	U	U	B
1997	B3.02-03C2_2b	C3	JCVI_12185:227	AT5G52760.1	Scaffold000074	94.21	1257012	3.57	-	(G)	K	R	A	B	B	A	A	A	A	A	A	B	B	A	A	A	A	A	B	A	B	B	B	B	A	B	A	A	B	U	A	A	A	A	A	A	A	A	B
1998	B3.02-03C2_2b	C3	JCVI_12185:293	AT5G52760.1	Scaffold000074	94.21	1257012	3.57	-	(G)	R	G	A	B	B	A	A	A	A	A	A	B	U	A	A	A	A	A	B	A	B	A	U	B	A	B	A	A	U	U	A	A	A	A	A	A	A	A	U
1999	B3.02-03C2_2b	C3	JCVI_12185:417	AT5G52760.1	Scaffold000074	94.21	1257012	3.57	-	(T)	K	T	A	B	B	A	A	A	A	A	A	B	B	A	A	A	A	A	B	A	B	A	U	B	A	B	A	A	U	B	A	A	A	A	A	A	A	A	U
[truncated: 3,765 more rows]
[truncated: 40 more columns]
