# Supplementary material for: Collinearity analysis of Brassica A and C genomes based on an updated inferred unigene order
Source: Data Brief. 2015 Feb 10;3:51–5. doi: 10.1016/j.dib.2015.01.004 (PMC4510050; doi:10.1016/j.dib.2015.01.004)
Supplement: Supplementary file 3 — Supplementary Material [file mmc3.xlsx]

## Sheet: mapped consensus bins
Nr	Locus	Position	Pair count	Mean chisquare contribs.	a	b	-	X2	Signif.		Bins (499 A genome + 388 C genome = 887 in total); order fixed; putative double recombinations boxed in red; bins added manually boxed in black
1	B1.01C1_10a	0	23	0.106	35	40	0	0.3	-		B1.01C1_10a	A	B	A	B	A	A	A	B	A	B	A	B	A	A	B	B	B	B	B	B	A	A	B	A	B	A	B	A	B	B	A	B	A	B	B	A	B	A
2	B1.01C1_10b	1.373	25	0.14	36	39	0	0.1	-		B1.01C1_10b	A	B	A	B	A	A	A	B	A	B	A	B	A	A	B	B	B	B	B	B	A	A	A	A	B	A	B	A	B	B	A	B	A	B	B	A	B	A
3	B1.01C1_9a	2.753	25	0.107	35	40	0	0.3	-		B1.01C1_9a	A	B	A	B	A	A	A	B	A	B	A	B	A	A	B	B	B	B	B	B	A	A	A	A	B	B	B	A	B	B	A	B	A	b	b	A	B	A
4	B1.01C1_8a	4.128	26	0.104	34	41	0	0.7	-		B1.01C1_8a	A	B	A	B	A	A	A	B	A	B	A	B	A	A	B	B	B	B	B	B	A	A	A	A	B	B	B	A	B	B	A	B	A	B	B	A	B	A
5	B1.01C1_8b	5.503	27	0.102	33	42	0	1.1	-		B1.01C1_8b	A	B	A	B	A	A	A	B	A	B	A	B	A	A	B	B	B	B	B	B	A	A	A	A	B	B	B	A	B	B	A	B	A	B	B	A	B	A
6	B1.01C1_7a	6.88	28	0.102	32	43	0	1.6	-		B1.01C1_7a	A	B	A	B	A	A	A	B	A	B	A	B	A	A	B	B	B	B	B	B	A	A	A	A	B	B	B	A	B	B	A	B	A	B	B	A	B	A
7	B1.01C1_6a	8.265	31	0.116	31	44	0	2.3	-		B1.01C1_6a	A	B	A	B	A	A	A	B	A	B	A	B	A	A	B	B	B	B	B	B	A	A	A	A	B	B	B	A	B	B	A	B	A	B	B	B	B	A
8	B1.01C1_6b	12.458	34	0.102	30	45	0	3	*		B1.01C1_6b	A	B	A	B	A	A	A	B	A	A	A	B	A	A	B	B	B	B	B	B	A	A	A	A	B	B	B	A	B	B	A	B	A	B	B	B	B	A
9	B1.01C1_6c	15.245	45	0.168	28	47	0	4.8	**		B1.01C1_6c	A	B	A	B	A	A	A	B	A	A	A	B	A	A	B	B	B	B	B	B	A	A	A	A	B	B	B	B	B	B	a	B	A	B	B	B	B	A
10	B1.01C1_6d	16.655	46	0.163	27	48	0	5.9	**		B1.01C1_6d	A	B	A	B	A	A	A	B	A	A	A	B	A	A	B	B	B	B	B	B	A	A	A	A	B	B	B	B	B	B	A	B	A	B	B	B	B	A
11	B1.01C1_5a	18.077	47	0.174	26	49	0	7	***		B1.01C1_5a	A	B	A	B	A	A	A	B	A	A	A	B	A	A	B	B	B	B	B	B	A	A	a	A	B	B	B	B	B	B	a	B	A	B	B	B	B	A
12	B1.01C1_5b	19.514	47	0.2	25	50	0	8.3	****		B1.01C1_5b	A	b	A	B	A	A	A	B	A	A	A	B	A	A	B	B	b	B	B	B	A	A	A	A	B	B	B	B	B	B	B	B	A	B	B	B	B	A
13	B1.01C1_5c	20.955	47	0.226	26	49	0	7	***		B1.01C1_5c	A	B	A	B	A	A	A	B	A	A	A	A	A	A	B	B	B	B	B	B	A	A	A	A	b	B	B	B	B	B	B	B	A	B	B	B	B	A
14	B1.01C1_5d	22.425	47	0.273	25	50	0	8.3	****		B1.01C1_5d	A	B	A	B	A	A	A	B	A	A	B	A	A	A	B	B	B	B	B	B	A	A	A	A	B	B	B	B	B	B	B	B	A	B	B	B	B	A
15	B1.01C1_5e	23.873	47	0.311	26	49	0	7	***		B1.01C1_5e	A	B	A	B	A	A	A	B	A	A	B	A	A	A	B	B	B	B	B	B	A	A	A	A	B	B	B	B	B	B	B	B	A	B	B	B	B	A
16	B1.01C1_5f	25.319	47	0.354	27	48	0	5.9	**		B1.01C1_5f	A	B	A	B	A	A	A	A	A	A	B	A	A	a	B	B	B	B	B	B	A	A	A	A	B	B	B	B	B	B	B	B	A	B	B	B	B	A
17	B1.01C1_4a	26.538	47	0.199	26	49	0	7	***		B1.01C1_4a	A	B	A	B	A	A	A	A	A	A	B	A	A	a	B	B	B	B	B	B	A	A	A	A	B	B	B	B	B	B	B	B	A	B	B	B	B	A
18	B1.01C1_4b	27.73	47	0.107	25	50	0	8.3	****		B1.01C1_4b	A	B	a	B	A	A	A	A	A	A	B	A	A	A	B	B	B	B	B	B	A	A	A	A	B	B	B	B	B	B	B	B	A	B	B	B	B	A
19	B1.01C1_3a	29.107	47	0.132	26	49	0	7	***		B1.01C1_3a	A	B	a	B	A	A	A	A	A	A	B	A	A	a	B	B	b	B	B	B	A	A	A	A	B	B	B	B	B	B	B	B	A	B	B	B	B	A
20	B1.01C1_3b	31.491	47	0.254	28	47	0	4.8	**		B1.01C1_3b	A	B	A	B	A	A	A	A	A	A	B	A	A	A	B	B	B	B	B	B	A	A	A	a	A	B	b	b	b	B	b	B	A	b	a	B	B	A
21	B1.01C1_3c	33.448	47	0.231	29	46	0	3.9	**		B1.01C1_3c	A	B	A	B	A	A	A	A	A	A	B	A	A	A	B	B	B	B	B	B	A	A	A	A	A	B	B	B	B	B	B	B	A	B	A	B	B	A
22	B1.01C1_2a	34.541	47	0.157	30	45	0	3	*		B1.01C1_2a	A	B	A	B	A	A	A	A	A	A	B	A	A	A	B	B	B	B	B	B	A	A	A	A	A	B	B	B	B	B	B	B	A	B	A	B	B	A
23	B1.01C1_2b	35.741	47	0.11	29	46	0	3.9	**		B1.01C1_2b	A	B	A	B	A	A	A	A	B	A	B	A	A	A	B	B	B	B	B	B	A	A	A	A	A	B	B	B	B	B	B	B	a	B	a	B	B	A
24	B1.01C1_1a	36.979	47	0.105	30	45	0	3	*		B1.01C1_1a	A	B	A	B	A	A	A	A	B	A	B	A	A	A	B	B	B	B	B	B	A	A	A	A	A	B	B	B	B	B	B	B	A	B	A	B	B	A
25	B1.01C1_1b	38.321	46	0.11	31	44	0	2.3	-		B1.01C1_1b	A	B	A	B	A	A	A	A	B	A	B	A	A	A	B	B	B	B	B	A	A	A	A	A	A	B	B	B	B	B	B	B	A	B	A	B	B	A
26	B1.02C1_2a	39.662	46	0.134	30	45	0	3	*		B1.02C1_2a	A	B	A	B	A	A	A	A	B	A	B	A	A	B	B	B	B	B	B	A	A	A	A	A	A	B	B	B	B	B	B	B	A	B	A	B	B	A
27	B1.02C1_3a	41.008	44	0.127	31	44	0	2.3	-		B1.02C1_3a	A	A	A	B	A	A	A	A	B	A	B	A	A	B	B	B	B	B	B	A	A	A	A	A	A	B	B	B	B	B	B	B	A	B	A	B	B	A
28	B1.02C1_4a	42.357	43	0.139	32	43	0	1.6	-		B1.02C1_4a	A	A	A	B	A	A	A	A	B	A	B	A	A	B	B	B	B	B	B	A	A	A	A	A	A	B	B	B	B	B	B	B	A	B	A	B	B	A
29	B1.02C1_5a	43.51	42	0.091	33	42	0	1.1	-		B1.02C1_5a	a	A	A	B	A	A	A	A	B	A	B	A	A	B	B	B	B	B	B	A	A	A	A	A	A	B	B	B	B	B	B	B	A	B	A	B	B	A
30	B1.02C1_6a	44.83	41	0.095	34	41	0	0.7	-		B1.02C1_6a	A	A	A	B	A	A	A	A	B	A	B	A	A	B	B	B	B	B	B	A	A	A	A	A	A	B	B	B	B	A	B	B	A	B	A	B	B	A
31	X_A1_1a	46.033	40	0.102	33	42	0	1.1	-		X_A1_1a	A	A	B	B	A	A	A	A	B	A	B	A	A	B	B	B	B	B	B	A	A	A	A	A	A	B	B	B	B	A	B	B	A	B	A	B	B	A
32	X_A1_1b	47.133	40	0.179	32	43	0	1.6	-		X_A1_1b	A	A	B	B	A	A	A	A	B	A	B	A	A	B	B	B	B	B	B	A	A	A	A	A	A	B	B	B	B	a	B	B	A	B	A	B	B	A
33	X_A1_1c	49.648	39	0.203	32	43	0	1.6	-		X_A1_1c	A	A	B	B	A	A	A	A	B	A	B	A	A	B	B	B	B	B	B	A	A	A	A	A	A	B	B	B	B	A	B	B	A	B	A	B	A	A
34	X_A1_1d	50.898	39	0.317	33	42	0	1.1	-		X_A1_1d	A	A	B	B	A	A	A	A	B	A	B	A	A	B	A	B	B	B	B	A	A	A	A	A	A	B	B	B	B	A	B	B	A	B	A	B	A	A
37	X_A1_1g	52.359	39	0.232	34	41	0	0.7	-		X_A1_1g	A	A	B	B	A	A	A	A	B	A	B	A	A	B	A	B	B	B	B	A	A	A	A	A	A	B	B	B	B	A	B	B	A	B	A	B	A	A
38	X_A1_3a	54.763	39	0.195	34	41	0	0.7	-		X_A1_3a	A	A	B	B	A	a	a	a	B	a	B	a	A	B	a	B	B	B	A	A	A	a	A	a	a	B	B	B	B	a	B	B	A	B	a	B	a	A
39	X_A1_3b	56.056	39	0.211	35	40	0	0.3	-		X_A1_3b	A	A	B	B	A	A	A	A	B	A	B	A	A	B	A	B	B	B	A	A	A	A	A	A	A	B	B	B	B	A	B	B	A	B	A	B	A	A
40	X_A1_3c	57.291	39	0.234	36	39	0	0.1	-		X_A1_3c	A	A	B	B	A	A	A	A	B	A	B	A	A	B	A	B	B	B	A	A	A	A	A	A	A	B	B	B	B	A	B	B	A	B	A	B	A	A
41	X_A1_2a	59.781	39	0.301	38	37	0	0	-		X_A1_2a	A	A	B	B	A	A	A	A	B	A	B	A	A	B	A	B	B	B	A	A	A	A	A	A	A	B	B	B	B	A	B	B	A	B	A	B	A	A
42	X_A1_2b	60.603	39	0.28	39	36	0	0.1	-		X_A1_2b	A	A	B	B	A	A	A	A	B	A	B	A	A	B	A	B	B	B	A	A	A	A	A	A	A	B	B	B	B	A	B	B	A	B	A	B	A	A
43	B1.13-31C1_12a	63.19	41	1	41	34	0	0.7	-		B1.13-31C1_12a	A	A	a	B	A	A	A	A	A	A	B	A	A	B	A	B	B	B	A	A	A	A	A	A	A	B	B	B	A	A	B	B	A	B	A	B	A	A
44	B1.13-31C1_13a	64.485	41	1.279	39	36	0	0.1	-		B1.13-31C1_13a	A	A	a	B	A	A	A	A	A	A	B	A	A	B	B	B	B	B	A	A	A	A	a	B	A	B	B	B	A	A	B	B	A	B	a	B	A	A
45	X_A1_4a	65.808	40	1.159	40	35	0	0.3	-		X_A1_4a	A	A	A	B	A	A	A	A	A	A	B	A	A	B	B	B	B	B	A	A	A	A	A	B	A	B	B	B	A	A	B	B	A	B	A	B	A	A
46	B1.13-31C1_7a	69.792	39	0.34	41	34	0	0.7	-		B1.13-31C1_7a	A	A	B	B	A	a	A	A	A	A	B	A	A	B	A	b	B	B	A	A	A	A	A	B	A	B	B	B	B	A	B	B	A	B	A	A	A	A
47	B1.13-31C1_7b	71.235	38	0.271	42	33	0	1.1	-		B1.13-31C1_7b	A	A	B	B	A	A	A	A	A	A	B	A	A	B	A	b	B	B	A	A	A	A	A	B	A	B	B	B	B	A	B	B	A	B	A	A	A	A
48	B1.13-31C1_8a	74.597	37	0.312	41	34	0	0.7	-		B1.13-31C1_8a	A	A	B	B	A	a	A	A	a	A	B	A	A	B	A	b	A	B	A	A	B	A	A	B	A	B	B	B	B	A	B	B	A	B	A	A	A	A
Nr	Locus	Position	Pair count	Mean chisquare contribs.	a	b	-	X2	Signif.
1	X_A2_1a	0	13	0.236	7	68	0	49.6	*******		X_A2_1a	B	B	A	B	B	B	B	B	B	B	A	B	A	B	B	B	B	B	B	B	B	B	B	B	B	B	B	B	A	B	B	B	B	B	B	B	B	A
2	B2.01-02C4_1a	7.166	25	0.41	10	65	0	40.3	*******		B2.01-02C4_1a	B	B	B	B	B	B	B	B	B	B	A	B	B	B	A	B	B	B	B	B	B	B	B	B	B	B	B	B	a	B	B	B	A	A	B	B	A	A
3	B2.01-02C4_2a	12.713	25	0.058	14	61	0	29.4	*******		B2.01-02C4_2a	B	B	A	B	B	B	B	B	B	B	A	B	A	A	A	B	A	B	B	B	B	B	B	B	B	B	B	B	A	B	B	B	A	A	B	B	A	A
4	B2.03-05C1_1a	35.29	30	0.082	30	45	0	3	*		B2.03-05C1_1a	B	B	A	A	B	B	B	B	A	B	A	A	A	A	A	B	a	B	B	B	A	A	B	A	B	B	B	B	A	A	B	B	A	a	B	B	A	A
5	B2.03-05C1_1b	38.066	30	0.15	32	43	0	1.6	-		B2.03-05C1_1b	B	B	A	A	B	B	B	B	A	B	A	A	A	A	A	B	A	B	B	B	A	A	B	A	B	b	B	B	A	A	B	B	A	A	B	B	A	A
6	B2.03-05C1_1c	39.451	30	0.116	33	42	0	1.1	-		B2.03-05C1_1c	B	B	A	A	B	B	b	B	A	B	A	A	A	A	A	B	A	B	B	B	A	A	B	A	b	b	B	B	A	A	B	B	A	A	B	B	A	A
7	B2.03-05C1_2a	40.781	31	0.085	32	43	0	1.6	-		B2.03-05C1_2a	B	B	A	A	B	B	B	B	A	B	A	A	A	A	A	B	A	B	B	B	A	A	B	A	B	b	B	B	A	A	B	B	A	A	B	B	A	A
8	B2.03-05C1_2b	42.166	32	0.076	33	42	0	1.1	-		B2.03-05C1_2b	B	B	A	A	B	B	B	B	A	B	A	A	A	A	A	B	A	B	B	B	A	A	B	A	B	b	B	B	A	A	A	B	A	A	B	B	A	A
9	B2.03-05C1_2c	43.553	33	0.054	34	41	0	0.7	-		B2.03-05C1_2c	B	B	A	A	B	B	b	B	A	A	A	A	A	A	A	B	A	B	B	B	A	A	B	A	B	B	B	B	A	A	a	B	A	a	B	B	A	A
10	B2.03-05C1_3a	44.941	33	0.041	35	40	0	0.3	-		B2.03-05C1_3a	B	B	A	A	B	B	b	B	A	A	A	A	A	A	A	B	A	B	B	B	A	A	B	a	B	B	B	B	A	A	A	B	A	A	B	B	A	A
11	B2.03-05C1_3b	46.328	32	0.052	36	39	0	0.1	-		B2.03-05C1_3b	B	B	A	A	B	B	B	B	A	A	A	A	A	A	A	B	A	B	B	B	A	A	B	A	B	A	B	b	A	A	A	B	A	A	b	B	A	A
12	B2.06-09C1_2a	47.717	33	0.071	37	38	0	0	-		B2.06-09C1_2a	B	B	A	A	B	B	b	B	A	A	A	A	A	A	A	B	A	B	B	A	A	A	B	A	B	A	B	B	A	A	A	B	A	A	B	B	A	A
13	B2.06-09C1_2b	49.098	33	0.06	38	37	0	0	-		B2.06-09C1_2b	B	B	A	A	B	B	b	B	A	A	A	A	A	A	A	B	A	B	A	A	A	A	B	A	B	A	B	B	A	A	A	B	A	A	B	B	A	A
14	B2.06-09C1_2c	50.49	34	0.079	39	36	0	0.1	-		B2.06-09C1_2c	B	B	A	A	B	B	B	B	A	A	A	A	A	A	A	B	a	B	A	A	A	A	B	A	B	A	B	B	A	A	A	B	A	A	B	B	A	A
15	B2.06-09C1_1a	51.865	35	0.034	38	37	0	0	-		B2.06-09C1_1a	B	B	A	A	B	B	B	B	A	A	A	B	A	A	A	B	A	B	A	A	A	A	B	A	b	A	B	B	A	A	A	B	A	A	B	B	A	A
16	B2.06-09C1_1b	53.268	36	0.042	39	36	0	0.1	-		B2.06-09C1_1b	B	B	A	A	B	B	b	B	A	A	A	B	A	A	A	B	A	B	A	A	A	A	B	A	B	A	B	B	A	A	A	B	A	A	B	B	A	A
17	B2.10-19C2_1a	55.987	36	0.07	39	36	0	0.1	-		B2.10-19C2_1a	B	B	A	A	B	B	b	B	A	A	A	B	A	A	A	B	A	B	A	A	a	A	B	A	B	A	B	B	A	A	A	B	A	A	B	B	A	A
20	B2.06-09C1_3c	57.373	37	0.063	38	37	0	0	-		B2.06-09C1_3c	B	B	A	A	B	B	B	B	A	A	A	B	A	B	A	B	A	B	A	A	a	A	B	A	B	A	B	B	A	A	A	B	A	A	B	B	A	A
19	B2.06-09C1_3b	58.749	39	0.079	37	38	0	0	-		B2.06-09C1_3b	B	B	A	A	B	B	B	B	A	A	A	B	A	B	A	B	B	B	A	A	A	A	B	A	B	A	B	B	A	A	A	B	A	A	B	B	A	A
18	B2.06-09C1_3a	60.149	39	0.066	38	37	0	0	-		B2.06-09C1_3a	B	B	A	A	B	B	B	A	A	A	A	B	A	B	A	B	B	B	A	A	A	A	B	A	B	A	B	B	A	A	A	B	A	A	B	B	A	A
22	B2.06-09C1_3e	61.522	41	0.093	37	38	0	0	-		B2.06-09C1_3e	B	B	A	A	B	B	B	A	B	A	A	B	A	B	A	B	B	B	A	A	A	A	B	A	B	A	B	B	A	A	A	B	A	A	B	B	A	A
23	B2.06-09C1_4a	62.931	42	0.075	38	37	0	0	-		B2.06-09C1_4a	B	B	A	A	B	B	B	A	B	A	A	B	A	B	A	A	B	B	A	A	A	A	B	a	B	A	B	B	A	A	a	B	A	A	B	B	A	A
24	B2.06-09C1_4b	64.34	43	0.057	39	36	0	0.1	-		B2.06-09C1_4b	B	B	A	A	B	B	B	A	B	A	A	B	A	B	A	A	B	B	A	A	A	A	B	A	B	A	B	A	A	A	A	B	A	A	b	B	A	A
25	B2.06-09C1_4c	65.756	43	0.042	40	35	0	0.3	-		B2.06-09C1_4c	B	B	A	A	B	B	B	A	B	A	A	B	A	B	A	A	B	B	A	A	A	A	B	A	B	A	B	A	A	A	A	B	A	A	B	B	A	A
26	B2.10-19C2_2a	68.609	44	0.043	40	35	0	0.3	-		B2.10-19C2_2a	B	B	A	A	B	B	B	A	B	A	A	B	A	B	A	A	B	B	A	A	A	A	B	A	B	A	B	A	A	A	A	B	A	A	b	B	A	A
27	X_A2_5a	72.962	42	0.05	43	32	0	1.6	-		X_A2_5a	B	B	A	A	B	B	B	A	B	A	A	B	A	B	A	A	B	b	A	A	A	A	A	A	B	A	B	a	A	A	A	B	A	A	b	B	A	A
28	B2.10-19C2_3a	77.321	42	0.119	46	29	0	3.9	**		B2.10-19C2_3a	B	B	A	A	B	B	B	A	B	A	A	B	A	B	A	A	B	B	A	A	A	A	A	A	A	A	B	A	A	A	A	B	A	A	A	b	A	A
29	B2.10-19C2_4a	78.768	42	0.158	47	28	0	4.8	**		B2.10-19C2_4a	B	B	A	A	B	B	B	A	B	A	A	B	A	B	A	A	B	B	A	A	A	A	A	A	A	A	B	A	A	A	A	B	A	A	A	B	A	A
30	B2.10-19C2_5a	80.132	42	0.07	46	29	0	3.9	**		B2.10-19C2_5a	B	B	A	A	B	B	B	A	B	A	A	B	A	B	A	A	b	b	A	A	A	A	A	A	A	A	B	A	A	A	A	B	A	A	A	B	A	A
31	B2.10-19C2_5b	81.6	42	0.092	47	28	0	4.8	**		B2.10-19C2_5b	B	B	A	A	B	B	A	A	B	A	A	B	A	B	A	A	B	B	A	A	A	A	A	A	A	A	B	A	A	a	A	B	A	A	A	B	A	A
32	X_A2_2a	84.94	38	0.089	46	29	0	3.9	**		X_A2_2a	B	B	A	A	B	B	A	A	B	A	A	B	a	B	A	A	B	B	a	a	A	B	A	A	A	A	B	A	A	A	A	B	A	A	A	b	A	A
33	X_A2_3a	86.238	39	0.074	45	30	0	3	*		X_A2_3a	B	B	A	A	B	B	A	A	B	A	A	B	A	B	A	A	B	B	A	A	A	B	A	A	A	B	B	A	A	A	A	B	A	A	A	b	A	A
34	B2.10-19C2_7a	90.099	33	0.124	44	31	0	2.3	-		B2.10-19C2_7a	B	B	A	A	B	B	A	A	B	A	A	B	A	B	A	A	B	B	A	A	B	B	A	A	A	B	B	A	B	A	A	B	A	A	A	B	A	A
35	B2.10-19C2_7b	90.889	36	0.05	45	30	0	3	*		B2.10-19C2_7b	B	B	A	A	B	B	A	A	B	A	A	B	A	B	A	A	B	B	A	A	B	A	A	A	A	B	B	A	B	A	A	B	A	A	A	B	A	A
36	B2.10-19C2_6a	93.683	32	0.052	47	28	0	4.8	**		B2.10-19C2_6a	B	B	A	A	B	B	A	A	B	A	A	B	A	B	A	A	B	B	A	A	B	A	A	A	A	B	B	A	B	A	A	B	A	A	A	B	A	A
37	U_A2_1a	95.063	31	0.062	46	29	0	3.9	**		U_A2_1a	B	B	A	A	B	B	A	A	B	A	A	B	A	B	A	A	B	B	A	A	B	A	A	A	A	B	B	A	B	A	A	B	B	A	A	B	A	A
38	X_A2_4a	96.441	30	0.078	47	28	0	4.8	**		X_A2_4a	B	B	A	A	B	B	A	A	B	A	A	B	A	B	A	A	B	B	A	A	B	A	A	A	A	B	B	A	B	A	A	A	B	A	a	B	A	A
39	B2.10-19C2_9a	97.808	28	0.078	46	29	0	3.9	**		B2.10-19C2_9a	B	B	B	A	B	B	A	A	B	A	A	B	A	B	A	A	B	B	A	A	B	A	A	A	A	B	B	A	B	A	A	A	B	A	A	B	A	A
40	B2.10-19C2_8a	99.174	27	0.084	47	28	0	4.8	**		B2.10-19C2_8a	B	A	B	A	B	B	A	A	b	A	A	B	A	b	A	A	B	B	A	A	B	A	A	A	A	B	B	A	B	A	A	A	B	A	A	B	A	A
41	B2.10-19C2_8b	100.536	26	0.089	48	27	0	5.9	**		B2.10-19C2_8b	B	A	B	A	B	B	A	A	B	A	A	B	A	B	A	A	B	B	A	A	B	A	A	A	A	B	B	A	B	A	A	A	B	A	a	B	A	A
42	U_A2_2a	103.245	23	0.067	48	27	0	5.9	**		U_A2_2a	B	A	B	A	B	B	A	A	B	A	A	B	A	B	A	A	B	b	A	A	B	A	A	A	A	B	B	A	B	b	A	A	B	A	A	A	A	A
43	U_A2_2b	104.469	24	0.068	47	28	0	4.8	**		U_A2_2b	B	A	B	A	B	B	A	A	B	A	A	B	A	B	A	A	B	B	A	A	B	A	A	A	A	B	B	A	B	B	A	A	B	A	A	A	A	A
44	U_A2_2c	105.844	23	0.06	46	29	0	3.9	**		U_A2_2c	B	A	b	A	B	B	A	A	B	A	A	B	A	B	A	A	B	b	A	A	B	A	A	A	A	B	B	A	B	B	A	A	B	A	A	A	A	A
45	U_A2_2d	107.218	22	0.053	45	30	0	3	*		U_A2_2d	B	A	B	A	B	B	A	A	B	A	A	B	A	B	A	a	B	B	A	A	B	A	A	A	A	B	B	a	B	B	a	A	B	a	a	A	A	A
46	B2.10-19C2_10a	108.594	20	0.037	46	29	0	3.9	**		B2.10-19C2_10a	B	A	B	A	B	B	A	A	B	A	A	A	A	B	A	A	B	B	A	A	B	A	A	A	A	B	B	A	B	B	A	A	B	A	A	A	A	A
Nr	Locus	Position	Pair count	Mean chisquare contribs.	a	b	-	X2	Signif.
1	B3.01C2_1a	0	27	0.113	48	27	0	5.9	**		B3.01C2_1a	B	B	B	A	a	A	A	A	A	B	A	B	A	A	A	A	A	B	A	A	B	A	A	B	A	A	A	a	a	A	B	B	b	B	b	A	B	A
2	B3.01C2_2a	1.399	28	0.144	49	26	0	7	***		B3.01C2_2a	B	B	B	A	a	A	a	A	a	B	A	B	a	A	a	A	A	B	a	a	B	a	a	B	A	A	a	a	a	A	B	B	b	B	b	A	B	A
3	B3.01C2_3a	5.483	29	0.164	50	25	0	8.3	****		B3.01C2_3a	B	B	B	A	A	B	A	A	A	B	A	B	A	A	A	a	A	B	A	A	B	A	A	B	a	A	A	A	A	A	B	B	A	B	a	A	B	A
4	B3.01C2_3b	8.568	29	0.203	48	27	0	5.9	**		B3.01C2_3b	B	B	B	A	a	B	A	a	a	B	A	B	a	A	a	A	a	B	a	a	B	a	a	B	a	A	a	a	a	A	B	B	a	b	a	A	B	A
5	B3.01C2_3c	7.885	29	0.144	47	28	0	4.8	**		B3.01C2_3c	B	B	B	B	A	B	A	A	A	B	A	B	A	A	A	A	A	B	A	A	B	A	A	B	A	A	A	A	A	A	B	B	A	B	A	A	B	A
6	B3.01C2_3d	9.936	32	0.281	47	28	0	4.8	**		B3.01C2_3d	B	B	B	B	A	B	a	a	A	A	A	B	A	A	a	A	a	B	A	B	B	A	a	B	A	A	A	a	A	A	B	B	a	B	a	A	B	A
7	B3.01C2_3e	10.74	33	0.174	48	27	0	5.9	**		B3.01C2_3e	B	B	B	A	A	B	A	A	A	A	A	B	A	A	A	A	A	B	A	B	B	A	A	B	A	A	A	A	A	A	B	B	A	B	a	A	B	A
8	X_A3_1a	12.068	31	0.195	49	26	0	7	***		X_A3_1a	B	B	B	A	A	B	A	A	A	A	A	B	A	A	A	a	A	B	A	B	B	A	A	B	A	A	A	A	A	A	B	B	A	B	A	A	B	A
9	X_A3_1b	16.944	29	0.702	55	20	0	16.3	*******		X_A3_1b	A	B	B	A	A	B	A	A	A	A	A	A	A	A	A	A	A	B	A	a	A	A	A	A	A	A	A	A	A	A	B	B	A	B	a	A	B	A
11	X_A3_1c	17.604	30	1.384	56	19	0	18.3	*******		X_A3_1c	A	B	B	A	A	B	A	A	A	A	A	A	A	A	A	A	A	B	A	A	A	A	A	A	A	A	A	A	A	A	B	B	A	B	A	A	B	A
12	B3.01C2_8a	18.255	30	0.425	54	21	0	14.5	******		B3.01C2_8a	B	A	B	A	A	B	A	A	A	A	A	a	A	A	A	a	A	b	A	a	A	A	A	B	A	A	A	A	A	A	B	B	A	B	A	A	B	A
13	B3.01C2_8b	19.512	30	0.274	53	22	0	12.8	******		B3.01C2_8b	B	A	B	A	A	B	A	A	A	A	A	A	A	A	A	A	A	B	A	A	A	A	A	B	A	A	A	A	A	A	B	B	A	B	A	A	B	A
14	B3.01C2_8c	21.138	34	0.284	51	24	0	9.7	****		B3.01C2_8c	B	A	B	A	A	B	A	A	A	A	A	B	A	A	A	A	A	b	A	A	A	A	A	B	A	A	A	A	A	A	B	B	A	B	A	A	B	A
15	B3.01C2_8d	26.497	37	0.165	51	24	0	9.7	****		B3.01C2_8d	B	A	B	A	A	B	A	A	B	A	A	B	A	A	A	A	A	b	A	A	A	B	A	B	A	A	A	A	A	A	B	B	A	B	A	A	B	A
16	B3.01C2_9a	27.843	39	0.157	52	23	0	11.2	*****		B3.01C2_9a	B	A	B	A	A	b	A	A	B	A	A	B	A	A	A	A	A	B	A	a	A	B	A	B	A	A	A	a	A	A	B	A	A	B	A	A	B	A
17	B3.01C2_9b	29.198	39	0.127	53	22	0	12.8	******		B3.01C2_9b	B	A	B	A	A	B	A	A	B	A	A	B	A	A	A	A	A	B	A	A	A	B	A	B	A	a	A	A	A	A	B	A	A	A	A	A	B	A
18	B3.01C2_10a	30.552	40	0.114	54	21	0	14.5	******		B3.01C2_10a	B	A	B	A	A	B	A	A	B	A	A	B	A	A	A	A	A	A	A	A	A	B	A	B	A	A	A	A	A	A	B	A	A	a	A	A	B	A
19	B3.01C2_11a	31.901	40	0.108	53	22	0	12.8	******		B3.01C2_11a	B	A	B	A	A	B	A	A	B	A	A	B	A	A	A	A	A	A	A	A	A	B	A	B	A	A	A	A	A	A	B	A	B	A	A	A	B	A
20	B3.01C2_11b	34.649	44	0.121	51	24	0	9.7	****		B3.01C2_11b	B	A	b	A	B	B	A	A	B	A	A	B	A	A	A	A	A	A	A	A	A	B	A	B	A	A	A	A	A	A	B	A	B	A	A	A	B	A
21	B3.02-03C1_2a	37.31	49	0.14	51	24	0	9.7	****		B3.02-03C1_2a	B	A	B	A	B	B	A	A	B	A	A	B	A	A	A	A	A	A	A	B	A	B	A	B	A	A	A	A	A	A	B	A	B	A	A	A	B	A
22	B3.02-03C1_3a	38.7	47	0.118	52	23	0	11.2	*****		B3.02-03C1_3a	B	A	B	A	B	B	A	A	B	A	A	B	A	A	A	A	A	A	A	B	A	B	A	B	A	A	A	A	A	A	B	a	B	A	A	A	B	A
23	B3.02-03C1_3b	40.087	49	0.128	51	24	0	9.7	****		B3.02-03C1_3b	B	A	B	A	B	B	A	A	B	A	A	B	A	A	A	A	A	A	A	B	A	B	A	B	A	A	A	A	A	A	B	A	B	A	A	A	B	A
24	B3.02-03C1_4a	41.476	50	0.113	50	25	0	8.3	****		B3.02-03C1_4a	B	A	B	A	B	B	A	A	B	A	A	B	A	A	A	A	A	A	A	B	A	B	A	B	A	A	A	A	A	A	B	A	B	A	A	A	B	A
25	B3.02-03C1_4b	42.857	55	0.114	51	24	0	9.7	****		B3.02-03C1_4b	B	A	B	A	B	B	A	A	B	A	A	B	A	A	A	A	A	A	A	B	A	B	A	B	A	A	A	A	A	A	B	A	B	A	A	A	B	A
26	B3.02-03C1_4c	44.172	57	0.121	50	25	0	8.3	****		B3.02-03C1_4c	B	A	B	A	B	B	A	A	B	A	A	B	A	A	A	A	A	A	A	B	A	B	A	B	A	A	A	A	A	A	B	A	B	A	A	A	B	A
27	X_A3_4a	45.591	55	0.146	49	26	0	7	***		X_A3_4a	B	A	B	A	B	B	A	A	B	A	A	B	A	A	A	A	A	A	A	B	A	B	A	B	A	A	A	A	A	B	B	A	B	A	A	A	B	A
28	B3.05C1_2a	46.938	57	0.168	48	27	0	5.9	**		B3.05C1_2a	B	B	B	A	B	B	A	A	B	A	A	B	A	A	A	A	A	A	A	B	A	B	A	B	A	A	A	A	A	B	B	A	B	A	A	A	B	A
29	B3.05C1_3a	48.385	59	0.124	47	28	0	4.8	**		B3.05C1_3a	B	B	B	A	B	B	A	A	B	A	A	B	A	A	A	A	A	A	A	B	A	B	A	B	A	A	A	A	A	B	B	A	B	A	A	A	B	A
30	B3.05C1_4a	51.313	62	0.07	47	28	0	4.8	**		B3.05C1_4a	B	B	B	A	B	B	A	A	B	A	A	B	A	A	A	B	A	A	A	B	A	B	A	B	A	A	A	A	A	B	B	A	B	A	A	A	B	A
31	B3.05C1_4b	52.61	56	0.168	48	27	0	5.9	**		B3.05C1_4b	B	B	B	A	B	B	A	A	B	A	A	B	A	A	A	B	A	A	A	B	A	B	A	B	A	A	A	A	A	B	B	A	B	A	A	A	A	A
32	B3.05C1_5a	55.469	55	0.115	48	27	0	5.9	**		B3.05C1_5a	B	B	B	A	B	B	A	A	B	A	A	B	A	A	A	B	a	A	A	B	A	B	A	B	A	A	A	A	A	B	B	A	B	A	A	A	A	A
33	B3.05C1_5b	56.909	54	0.094	47	28	0	4.8	**		B3.05C1_5b	B	B	B	A	B	B	A	A	B	A	A	B	A	A	A	B	B	A	A	B	A	B	A	B	A	A	A	A	A	B	B	A	B	A	A	A	A	A
34	B3.05C1_5c	58.349	53	0.087	46	29	0	3.9	**		B3.05C1_5c	B	B	B	A	B	B	A	A	B	A	A	B	A	A	A	B	B	A	A	B	A	B	A	B	A	a	A	A	A	B	B	A	B	A	A	A	A	A
35	B3.05C1_6a	59.789	52	0.093	45	30	0	3	*		B3.05C1_6a	B	B	B	A	B	B	A	A	B	A	A	B	A	A	A	B	B	A	A	B	A	B	A	B	A	a	A	A	A	b	B	A	B	A	A	A	A	A
36	B3.05C1_7a	61.229	50	0.108	44	31	0	2.3	-		B3.05C1_7a	B	B	B	A	B	B	A	A	B	A	A	B	A	A	A	B	B	a	A	B	A	B	A	B	A	a	A	a	A	B	B	A	B	A	A	B	A	A
37	B3.05C1_7b	62.673	50	0.13	43	32	0	1.6	-		B3.05C1_7b	B	B	B	A	B	B	B	A	B	A	A	B	A	A	A	B	B	A	A	B	A	B	A	B	A	A	A	A	A	B	B	A	B	A	A	B	A	A
38	B3.05C1_8a	64.12	50	0.157	42	33	0	1.1	-		B3.05C1_8a	B	B	B	A	B	B	B	A	B	A	A	B	A	A	A	B	B	A	A	B	A	B	A	B	A	A	A	A	A	B	B	A	B	A	A	B	A	A
39	B3.05C1_8b	65.57	49	0.182	41	34	0	0.7	-		B3.05C1_8b	b	B	B	A	B	B	B	A	B	A	A	B	A	A	A	B	B	a	A	B	A	B	A	B	A	a	A	A	A	B	B	A	B	a	a	B	A	A
40	B3.05C1_9a	67.026	49	0.218	40	35	0	0.3	-		B3.05C1_9a	B	B	B	A	B	B	B	a	B	A	A	B	A	A	A	B	B	A	A	B	B	B	A	B	A	A	a	a	a	B	B	A	B	a	a	B	A	A
41	B3.05C1_10a	68.297	47	0.115	41	34	0	0.7	-		B3.05C1_10a	B	B	B	A	B	B	B	A	B	A	A	A	A	A	A	B	B	A	A	B	B	B	A	B	A	A	A	A	A	B	B	A	B	A	A	B	A	A
42	B3.05C1_11a	71.207	45	0.151	41	34	0	0.7	-		B3.05C1_11a	B	B	b	A	B	B	B	A	B	A	A	A	A	A	A	B	B	A	A	B	B	B	A	B	A	B	A	A	A	B	B	A	B	A	A	B	A	A
43	B3.05C1_11b	72.66	45	0.179	40	35	0	0.3	-		B3.05C1_11b	B	B	B	A	B	B	B	A	B	B	A	A	A	A	A	B	B	A	A	B	B	B	A	B	A	B	A	A	A	B	B	A	B	A	A	B	A	A
44	B3.05C1_12a	76.733	44	0.141	37	38	0	0	-		B3.05C1_12a	B	B	B	A	B	B	B	A	B	B	A	A	A	A	A	B	B	A	A	B	B	B	A	B	B	B	A	A	A	B	B	A	B	A	B	B	A	A
45	B3.05C1_12b	78.078	45	0.116	36	39	0	0.1	-		B3.05C1_12b	B	B	B	A	B	B	B	A	B	B	A	A	A	A	A	b	B	A	A	B	B	B	A	B	B	B	A	A	A	B	B	A	B	A	B	B	B	A
46	B3.06-3.11C1_6a	78.858	44	0.081	35	40	0	0.3	-		B3.06-3.11C1_6a	B	B	B	A	B	B	B	A	B	B	A	A	A	a	A	B	B	A	A	B	B	B	A	B	B	B	A	A	A	B	B	A	B	a	B	B	B	A
47	B3.06-3.11C1_6b	79.834	44	0.226	34	41	0	0.7	-		B3.06-3.11C1_6b	B	B	B	A	B	B	B	A	B	B	A	A	A	A	A	B	B	A	A	B	B	B	A	B	B	B	a	B	A	B	B	A	B	A	B	B	B	A
48	B3.06-3.11C1_5a	81.125	45	0.239	33	42	0	1.1	-		B3.06-3.11C1_5a	B	B	B	A	B	B	B	A	B	B	A	A	A	A	A	B	B	A	A	B	B	B	A	B	B	B	A	B	A	B	B	A	B	A	B	B	B	A
49	B3.06-3.11C1_5b	83.669	43	0.303	31	44	0	2.3	-		B3.06-3.11C1_5b	B	B	B	A	B	B	B	A	B	B	A	A	A	A	A	B	B	A	B	B	B	B	A	B	B	B	A	B	A	B	B	A	B	A	B	B	B	A
50	X_A3_5a	87.258	39	0.382	30	45	0	3	*		X_A3_5a	B	B	B	A	B	B	B	A	B	B	a	A	a	A	B	B	B	A	B	B	B	B	A	A	B	B	a	B	a	B	B	B	B	a	B	B	B	A
51	B3.06-3.11C1_4a	88.411	40	0.428	31	44	0	2.3	-		B3.06-3.11C1_4a	B	B	B	A	B	B	B	A	B	B	A	A	a	a	B	B	B	A	B	B	B	B	A	A	B	B	A	B	A	A	B	B	B	a	B	B	B	A
52	B3.06-3.11C1_3a	89.277	41	0.15	32	43	0	1.6	-		B3.06-3.11C1_3a	B	B	B	A	B	B	B	A	B	B	A	A	A	A	B	B	B	A	B	B	B	B	A	A	B	B	A	B	A	a	B	B	B	A	B	B	B	A
53	B3.06-3.11C1_3b	90.038	43	0.111	33	42	0	1.1	-		B3.06-3.11C1_3b	B	B	B	A	B	B	B	A	B	B	A	A	A	A	B	b	B	a	B	B	B	B	A	A	B	B	A	A	A	A	B	b	B	a	B	B	B	A
54	B3.06-3.11C1_2a	91.394	41	0.104	32	43	0	1.6	-		B3.06-3.11C1_2a	B	B	B	A	B	B	B	A	B	B	A	A	A	A	B	B	B	A	B	B	B	B	A	A	B	B	A	A	A	A	B	B	B	A	B	B	B	A
55	B3.06-3.11C1_1a	92.758	40	0.116	31	44	0	2.3	-		B3.06-3.11C1_1a	B	B	B	A	B	B	B	A	B	B	A	A	A	A	B	B	B	B	B	B	B	B	A	A	B	B	A	a	A	A	B	B	B	a	B	B	B	A
56	B3.06-3.11C1_1b	94.117	38	0.122	30	45	0	3	*		B3.06-3.11C1_1b	B	B	B	A	B	B	B	A	B	B	A	A	A	a	B	B	B	B	B	B	B	B	A	A	B	B	A	A	A	A	B	B	B	A	B	b	B	A
57	B3.06-3.11C1_7a	95.326	40	0.099	29	46	0	3.9	**		B3.06-3.11C1_7a	B	B	B	A	B	B	B	A	B	B	A	B	A	a	B	B	B	B	B	b	B	B	A	A	B	B	A	A	A	A	b	B	B	A	B	B	B	A
58	B3.06-3.11C1_7b	96.709	38	0.09	28	47	0	4.8	**		B3.06-3.11C1_7b	B	B	B	A	B	B	B	A	B	B	A	B	A	A	B	B	B	B	B	B	B	B	A	A	B	B	A	A	A	A	B	B	B	A	B	B	B	A
59	B3.06-3.11C1_9a	98.085	36	0.089	27	48	0	5.9	**		B3.06-3.11C1_9a	B	B	B	A	B	B	B	A	B	B	A	B	A	B	B	B	B	B	B	B	B	B	A	A	B	B	A	A	A	A	B	B	B	A	B	B	B	A
60	B3.06-3.11C1_9b	99.455	35	0.098	26	49	0	7	***		B3.06-3.11C1_9b	B	B	B	A	B	B	B	A	B	B	A	B	A	B	B	B	B	B	B	B	B	B	A	A	B	B	B	A	A	a	B	B	B	A	B	B	B	a
61	B3.06-3.11C1_9c	100.81	34	0.089	27	48	0	5.9	**		B3.06-3.11C1_9c	B	B	B	A	B	B	B	A	B	B	A	B	A	B	B	B	B	B	B	B	B	B	A	A	B	B	B	A	A	A	B	B	B	A	B	B	B	A
62	B3.06-3.11C1_9d	101.971	35	0.125	28	47	0	4.8	**		B3.06-3.11C1_9d	B	B	B	A	B	B	B	A	B	B	A	B	A	B	B	B	B	B	B	B	B	B	A	A	B	B	B	A	A	A	B	B	B	A	B	B	B	A
63	B3.06-3.11C1_11a	105.402	37	0.495	29	46	0	3.9	**		B3.06-3.11C1_11a	B	B	B	A	B	B	B	A	B	B	B	B	A	B	B	B	B	B	B	B	B	B	A	A	A	B	B	a	A	a	B	B	B	A	a	B	B	A
64	B3.06-3.11C1_11b	106.828	35	0.431	28	47	0	4.8	**		B3.06-3.11C1_11b	B	B	B	A	B	B	B	A	B	B	B	B	A	B	B	B	B	B	B	B	B	B	A	A	A	B	B	A	A	A	B	B	B	B	A	B	B	A
65	B3.06-3.11C1_11c	108.251	34	0.376	27	48	0	5.9	**		B3.06-3.11C1_11c	B	B	B	A	B	B	B	A	B	B	B	B	A	b	B	B	B	B	B	B	B	B	A	A	A	B	B	A	A	A	B	B	B	B	A	B	B	A
Nr	Locus	Position	Pair count	Mean chisquare contribs.	a	b	-	X2	Signif.
1	B4.01-10C1_1a	0	25	0.048	32	43	0	1.6	-		B4.01-10C1_1a	B	B	B	b	B	B	B	B	B	B	A	B	B	B	B	B	B	A	B	A	A	A	A	B	A	B	B	A	A	A	B	B	B	B	A	A	A	A
2	B4.01-10C1_2a	1.374	26	0.048	31	44	0	2.3	-		B4.01-10C1_2a	B	B	B	B	B	B	B	B	B	B	A	B	B	B	B	B	B	B	B	A	A	A	A	B	A	B	B	A	A	A	B	B	B	B	A	A	A	A
3	B4.01-10C1_3a	2.74	29	0.07	30	45	0	3	*		B4.01-10C1_3a	b	B	B	B	B	B	B	B	B	B	A	B	B	B	B	B	B	B	B	A	A	A	A	B	A	B	B	A	A	A	B	B	B	B	A	A	A	A
4	B4.01-10C1_3b	4.107	31	0.072	29	46	0	3.9	**		B4.01-10C1_3b	B	B	B	B	B	B	B	B	B	B	A	B	B	B	B	B	B	B	B	A	A	A	A	B	A	B	B	A	A	A	B	B	B	B	A	A	A	A
5	B4.01-10C1_3c	5.476	32	0.058	28	47	0	4.8	**		B4.01-10C1_3c	B	B	B	B	B	B	B	B	B	B	A	B	B	B	B	B	B	B	B	A	A	A	A	B	A	B	B	A	A	A	B	B	B	B	A	A	A	A
6	B4.01-10C1_3d	6.848	33	0.049	27	48	0	5.9	**		B4.01-10C1_3d	B	B	B	B	B	B	B	B	B	B	A	B	B	B	B	B	B	B	B	A	A	A	A	B	A	B	B	A	A	A	B	B	B	B	A	A	A	A
7	B4.01-10C1_3e	8.218	33	0.095	26	49	0	7	***		B4.01-10C1_3e	B	B	B	B	B	B	B	B	B	B	a	B	B	B	B	B	B	B	B	A	A	A	A	B	A	B	B	A	B	A	B	B	B	B	A	A	A	A
8	B4.01-10C1_3f	9.607	33	0.075	27	48	0	5.9	**		B4.01-10C1_3f	B	B	B	B	B	B	B	B	B	B	A	B	B	B	A	B	B	B	B	A	A	A	A	B	A	B	B	A	B	a	B	B	B	B	A	A	A	A
9	B4.01-10C1_3g	10.989	33	0.064	26	49	0	7	***		B4.01-10C1_3g	B	B	B	B	B	B	B	B	B	B	A	B	B	B	A	B	B	B	B	A	A	A	A	B	A	B	B	A	B	A	B	B	B	B	A	A	B	A
10	B4.01-10C1_4a	12.371	34	0.074	25	50	0	8.3	****		B4.01-10C1_4a	B	B	B	B	B	B	B	B	B	B	A	B	B	B	A	B	B	B	B	A	A	A	A	B	A	B	B	A	B	B	B	B	B	B	A	A	B	A
11	B4.01-10C1_8a	13.77	34	0.078	26	49	0	7	***		B4.01-10C1_8a	B	B	B	B	B	B	B	B	B	B	A	B	B	A	A	B	B	B	B	A	A	A	A	B	A	B	B	A	B	B	B	B	B	B	A	A	B	A
12	B4.01-10C1_7a	14.417	34	0.141	27	48	0	5.9	**		B4.01-10C1_7a	B	B	B	B	B	B	B	B	B	B	A	B	B	A	A	B	B	B	B	A	A	A	A	B	A	B	B	A	B	B	B	B	B	B	A	A	B	A
13	B4.01-10C1_10a	15.688	34	0.109	26	49	0	7	***		B4.01-10C1_10a	B	B	B	B	B	B	B	B	B	B	A	B	B	A	A	B	B	B	B	A	A	A	A	B	A	B	B	A	B	B	B	B	B	B	A	A	B	A
14	B4.11C1_4a	16.97	34	0.087	27	48	0	5.9	**		B4.11C1_4a	B	B	B	B	B	B	B	B	B	B	A	A	B	A	A	B	B	B	B	A	A	A	A	B	A	B	B	A	B	B	B	B	B	B	A	A	B	A
15	B4.11C1_3a	18.25	35	0.1	26	49	0	7	***		B4.11C1_3a	B	B	B	B	B	B	B	B	B	B	A	A	B	a	A	B	B	b	B	A	A	A	A	B	A	B	B	A	B	B	B	B	B	B	A	A	B	A
16	B4.11C1_2a	18.789	35	0.088	25	50	0	8.3	****		B4.11C1_2a	B	B	B	B	B	B	B	B	B	B	A	A	B	A	A	B	B	B	B	A	A	A	A	B	A	B	B	A	B	B	B	B	B	B	A	A	B	A
17	B4.12-14C1_1a	21.639	37	0.073	25	50	0	8.3	****		B4.12-14C1_1a	B	B	B	B	B	B	B	B	B	B	A	A	B	A	A	B	B	B	B	A	A	A	B	b	A	b	B	A	B	B	B	B	B	B	A	A	B	A
18	B4.12-14C1_1b	23.065	39	0.096	26	49	0	7	***		B4.12-14C1_1b	B	B	B	B	B	B	B	B	B	B	A	A	B	A	A	B	B	B	B	A	A	A	B	B	A	B	B	A	B	B	B	B	B	B	A	A	B	A
19	B4.12-14C1_2a	24.496	40	0.098	27	48	0	5.9	**		B4.12-14C1_2a	B	B	B	A	B	B	B	B	B	B	A	A	B	A	A	B	B	B	B	A	A	A	B	B	A	B	B	A	B	b	B	B	B	b	A	A	B	A
20	X_A4_1a	27.363	42	0.102	29	46	0	3.9	**		X_A4_1a	B	B	B	A	B	B	B	B	B	B	A	A	B	A	A	B	B	B	B	A	A	A	B	B	A	A	B	A	B	B	B	B	B	B	A	A	B	A
21	B4.12-14C1_3a	28.817	43	0.109	28	47	0	4.8	**		B4.12-14C1_3a	B	B	B	A	B	B	B	B	B	B	A	A	B	A	A	B	B	B	B	A	A	A	B	B	A	A	B	A	B	B	b	B	B	B	A	A	B	A
22	B4.12-14C1_3b	30.249	44	0.107	29	46	0	3.9	**		B4.12-14C1_3b	B	B	B	A	B	B	B	B	A	B	A	A	B	A	A	B	B	B	B	A	A	A	B	B	A	A	B	A	B	B	B	B	B	B	a	A	B	A
23	B4.12-14C1_4a	33.144	45	0.089	29	46	0	3.9	**		B4.12-14C1_4a	B	B	b	A	B	B	B	B	A	B	A	A	B	A	A	B	B	B	B	A	A	B	B	B	A	A	B	A	B	B	B	B	B	B	A	A	B	A
24	B4.12-14C1_5a	35.994	45	0.058	31	44	0	2.3	-		B4.12-14C1_5a	B	B	B	A	B	B	B	B	A	B	A	A	B	A	A	B	B	B	B	A	A	B	B	A	A	A	B	A	B	B	B	B	B	B	A	A	B	A
25	B4.12-14C1_5b	37.41	45	0.052	32	43	0	1.6	-		B4.12-14C1_5b	B	B	B	A	B	B	B	A	A	B	A	A	B	A	A	B	B	B	B	A	A	B	B	A	A	A	B	A	B	B	B	B	B	B	A	A	B	A
26	B4.12-14C1_5c	38.822	45	0.052	33	42	0	1.1	-		B4.12-14C1_5c	B	B	b	a	B	B	b	A	A	B	A	A	b	A	A	B	B	B	B	A	A	b	b	A	A	A	B	A	b	B	A	B	b	b	a	A	b	A
27	B4.12-14C1_6a	40.23	44	0.048	34	41	0	0.7	-		B4.12-14C1_6a	A	B	B	A	B	B	B	A	A	B	A	A	B	a	A	B	B	B	B	A	A	B	B	A	A	A	B	A	B	B	A	B	B	B	A	A	B	A
28	B4.12-14C1_6b	41.637	43	0.047	35	40	0	0.3	-		B4.12-14C1_6b	A	B	B	A	B	B	B	A	A	B	A	A	B	A	A	B	B	B	B	A	A	B	B	A	A	A	B	A	B	B	A	B	B	B	A	A	B	A
29	B4.12-14C1_6c	43.046	43	0.059	36	39	0	0.1	-		B4.12-14C1_6c	A	B	B	A	B	B	B	A	A	B	A	A	B	A	A	B	B	B	B	A	A	B	B	A	A	A	B	A	B	B	A	B	B	A	A	A	B	A
30	B4.12-14C1_6d	44.455	42	0.064	37	38	0	0	-		B4.12-14C1_6d	A	B	B	A	B	B	B	A	A	B	A	A	B	A	A	B	B	B	B	A	A	B	B	A	A	A	B	A	B	B	A	B	B	A	A	A	B	A
31	B4.12-14C1_6e	45.866	43	0.055	38	37	0	0	-		B4.12-14C1_6e	A	B	B	A	B	B	B	A	A	B	A	A	B	A	A	B	B	B	B	A	A	B	B	A	A	A	B	A	A	b	A	B	B	A	a	A	B	A
32	B4.15-4.16C2_6a	47.283	42	0.074	39	36	0	0.1	-		B4.15-4.16C2_6a	A	B	B	A	B	B	B	A	A	B	A	A	B	A	A	B	B	B	B	A	A	B	B	A	A	A	B	A	A	B	A	B	B	A	A	A	B	A
33	B4.15-4.16C2_5a	48.708	41	0.09	38	37	0	0	-		B4.15-4.16C2_5a	A	b	B	A	B	B	B	A	A	B	A	A	B	A	A	B	B	B	B	A	B	B	B	A	A	A	B	A	A	B	A	B	B	A	A	A	B	A
34	B4.15-4.16C2_5b	50.132	40	0.121	39	36	0	0.1	-		B4.15-4.16C2_5b	A	B	B	A	B	b	B	A	A	B	A	A	B	a	A	B	B	B	B	A	B	B	B	A	A	a	B	A	A	B	A	B	B	A	A	A	B	A
35	B4.15-4.16C2_5c	52.976	36	0.114	37	38	0	0	-		B4.15-4.16C2_5c	A	B	B	A	B	B	B	A	A	B	A	A	B	A	A	B	B	B	B	A	B	B	B	A	A	A	B	B	A	B	A	B	B	A	A	A	B	B
36	B4.15-4.16C2_4a	57.261	31	0.069	36	39	0	0.1	-		B4.15-4.16C2_4a	A	B	B	A	B	B	B	A	A	B	A	A	B	a	A	B	B	B	B	A	B	B	B	A	A	A	B	B	A	B	A	B	B	A	A	A	B	B
37	B4.15-4.16C2_4b	60.097	29	0.055	36	39	0	0.1	-		B4.15-4.16C2_4b	A	B	B	A	B	B	B	A	A	B	A	A	B	a	B	B	B	b	B	A	B	B	B	A	A	A	B	B	A	B	A	B	B	a	A	A	B	b
38	B4.15-4.16C2_4c	61.499	29	0.075	37	38	0	0	-		B4.15-4.16C2_4c	A	b	B	a	B	B	B	A	A	B	A	A	B	A	B	B	B	B	B	A	B	B	B	A	A	A	A	B	A	B	A	B	B	A	a	A	B	B
39	B4.15-4.16C2_4d	62.89	28	0.075	38	37	0	0	-		B4.15-4.16C2_4d	A	B	b	A	B	B	b	A	A	B	A	A	B	a	b	B	B	B	B	A	B	b	B	A	A	a	A	B	a	b	A	B	B	A	A	A	b	B
40	B4.15-4.16C2_3a	64.276	28	0.104	39	36	0	0.1	-		B4.15-4.16C2_3a	A	B	B	A	B	B	B	A	A	B	A	A	B	a	B	B	B	B	B	A	B	B	B	A	A	A	A	B	A	B	A	B	B	A	A	A	B	B
41	B4.15-4.16C2_2a	65.656	27	0.103	40	35	0	0.3	-		B4.15-4.16C2_2a	A	B	B	A	B	B	B	A	A	B	A	A	B	A	B	B	B	B	B	A	B	B	B	A	A	A	A	B	A	A	a	B	B	a	a	A	B	B
42	B4.15-4.16C2_1a	67.031	26	0.098	41	34	0	0.7	-		B4.15-4.16C2_1a	A	b	B	A	B	B	B	A	A	B	A	A	B	A	B	B	B	B	B	A	B	B	B	A	A	A	A	B	A	A	A	A	B	a	a	A	B	B
43	B4.15-4.16C2_1b	68.407	26	0.138	42	33	0	1.1	-		B4.15-4.16C2_1b	A	B	B	A	B	B	B	A	A	B	A	A	B	A	B	B	B	B	B	A	B	B	B	A	A	A	A	B	A	A	A	A	B	A	A	A	B	B
44	B4.15-4.16C2_1c	69.778	25	0.142	43	32	0	1.6	-		B4.15-4.16C2_1c	A	B	B	A	B	B	B	A	A	B	A	A	B	A	B	B	B	B	B	A	B	B	B	A	A	A	A	B	A	A	A	A	B	A	A	A	B	B
45	B4.15-4.16C2_1d	71.15	24	0.126	42	33	0	1.1	-		B4.15-4.16C2_1d	A	B	B	A	B	B	B	A	A	B	A	A	B	A	B	B	B	B	B	A	B	B	B	A	A	A	A	B	A	A	A	A	B	A	A	A	B	B
46	B4.15-4.16C2_1e	72.522	23	0.119	43	32	0	1.6	-		B4.15-4.16C2_1e	A	B	B	A	B	B	B	A	A	B	A	A	B	A	B	B	B	B	B	A	B	B	B	A	A	A	A	b	A	A	A	A	B	A	A	A	B	B
											B4.15-4.16C2_1f	A	B	B	A	B	B	B	A	A	B	A	A	B	A	B	B	A	B	B	A	B	B	B	A	A	A	A	B	A	A	A	A	B	A	A	A	B	B
Nr	Locus	Position	Pair count	Mean chisquare contribs.	a	b	-	X2	Signif.
1	B5.01C1_1a	0	22	0.142	36	39	0	0.1	-		B5.01C1_1a	B	A	A	A	B	B	A	A	A	B	B	A	A	A	B	B	A	B	A	B	B	B	B	B	B	A	A	A	B	A	B	B	B	A	B	A	B	A
2	B5.01C1_1b	2.753	24	0.123	38	37	0	0	-		B5.01C1_1b	B	A	A	A	B	B	A	a	A	B	B	A	A	A	B	B	A	B	A	B	B	B	B	b	B	A	A	a	B	A	B	B	B	a	B	A	B	A
3	B5.01C1_2a	4.131	24	0.09	39	36	0	0.1	-		B5.01C1_2a	B	A	A	A	b	B	A	a	a	b	B	A	a	A	b	b	a	A	a	b	B	b	b	B	B	A	a	a	b	A	b	B	b	a	b	A	B	A
4	B5.01C1_2b	5.501	25	0.096	38	37	0	0	-		B5.01C1_2b	B	A	A	A	B	B	A	A	A	B	B	A	A	A	B	B	A	A	A	B	B	B	B	B	B	A	A	A	B	A	B	B	B	A	B	a	B	A
5	B5.01C1_2c	6.886	27	0.152	39	36	0	0.1	-		B5.01C1_2c	B	A	A	A	B	B	A	A	A	B	B	A	A	A	B	B	A	A	A	B	B	B	B	B	B	A	A	A	B	A	B	B	B	A	b	A	B	A
6	B5.01C1_2d	8.256	27	0.1	38	37	0	0	-		B5.01C1_2d	B	A	A	A	B	B	B	A	A	B	B	A	A	A	B	B	A	A	A	B	B	B	B	B	B	A	A	A	B	A	B	B	B	A	B	A	B	A
7	B5.01C1_3a	9.643	28	0.097	39	36	0	0.1	-		B5.01C1_3a	A	A	A	A	B	B	B	A	A	B	B	A	A	A	B	B	A	A	A	B	B	B	B	B	B	A	A	A	B	A	B	B	B	A	B	A	B	A
8	B5.01C1_4a	13.843	33	0.095	38	37	0	0	-		B5.01C1_4a	A	A	A	A	B	B	B	A	A	B	A	A	A	A	B	B	A	a	A	B	B	B	B	B	B	A	A	A	B	A	B	B	B	B	B	A	B	A
9	B5.01C1_4b	15.262	39	0.133	39	36	0	0.1	-		B5.01C1_4b	A	A	A	A	B	B	B	A	A	B	A	A	A	A	B	B	A	A	A	B	B	B	B	B	B	A	A	A	B	A	B	B	B	B	B	A	B	A
10	B5.01C1_5a	16.652	31	0.059	40	35	0	0.3	-		B5.01C1_5a	A	A	A	A	B	B	B	A	A	B	A	A	A	A	B	B	A	A	A	B	B	B	B	B	B	A	A	A	B	A	B	B	B	B	B	A	B	A
11	B5.01C1_6a	18.068	36	0.07	41	34	0	0.7	-		B5.01C1_6a	A	A	A	A	B	B	B	A	A	B	A	A	A	A	B	b	a	A	A	B	B	B	B	B	B	A	A	A	B	A	B	B	B	B	B	A	B	A
12	B5.01C1_7a	20.899	37	0.05	41	34	0	0.7	-		B5.01C1_7a	A	A	A	A	B	B	B	A	A	B	A	A	A	A	B	B	A	a	A	B	B	A	B	B	B	A	A	A	B	A	B	B	B	B	B	A	B	A
13	B5.01C1_7b	22.335	44	0.091	40	35	0	0.3	-		B5.01C1_7b	A	A	A	A	B	B	B	A	A	B	A	A	A	A	B	B	A	A	A	B	B	A	B	B	B	A	A	a	B	A	B	B	B	B	B	A	B	A
14	B5.01C1_8a	26.617	43	0.065	41	34	0	0.7	-		B5.01C1_8a	A	A	A	A	B	B	B	A	A	B	A	A	A	B	B	B	A	a	A	B	B	A	A	B	B	A	A	A	A	A	B	B	B	B	B	A	B	A
15	B5.01C1_8b	28.048	45	0.1	42	33	0	1.1	-		B5.01C1_8b	A	A	A	A	B	B	B	A	A	B	A	A	A	B	B	B	A	A	A	B	B	A	A	B	B	A	A	A	A	A	A	B	B	B	B	A	B	A
16	B5.01C1_9a	29.394	43	0.049	43	32	0	1.6	-		B5.01C1_9a	A	A	A	A	B	B	B	A	A	B	A	A	A	B	B	B	A	A	A	B	B	A	A	B	B	A	A	A	A	A	A	B	B	B	B	A	B	A
17	B5.01C1_10a	30.804	44	0.063	44	31	0	2.3	-		B5.01C1_10a	A	A	A	A	B	B	B	A	A	B	A	A	A	B	B	B	A	A	A	B	B	A	A	B	B	A	A	A	A	A	A	B	B	B	B	A	B	A
18	B5.01C1_11a	32.217	45	0.086	45	30	0	3	*		B5.01C1_11a	A	A	A	A	B	B	B	A	A	B	A	A	A	B	B	b	A	A	A	B	B	A	A	a	B	A	A	A	A	A	A	B	B	B	B	A	B	A
19	B5.01C1_12a	33.575	44	0.036	46	29	0	3.9	**		B5.01C1_12a	A	A	A	A	B	B	B	A	A	B	A	A	A	B	B	b	A	A	A	B	B	A	A	A	B	A	A	A	A	A	A	B	B	B	B	A	B	A
20	B5.01C1_12b	34.963	43	0.035	45	30	0	3	*		B5.01C1_12b	A	A	A	A	B	B	B	A	A	B	A	A	A	B	B	B	A	A	B	B	B	A	A	A	B	A	A	A	A	A	A	B	B	B	B	A	B	A
21	B5.01C1_12c	36.362	44	0.044	44	31	0	2.3	-		B5.01C1_12c	A	A	A	A	B	B	B	A	A	B	A	A	A	B	B	B	A	A	B	B	B	A	A	A	B	A	A	A	A	A	A	B	B	b	b	A	B	A
22	B5.01C1_13a	37.764	45	0.058	43	32	0	1.6	-		B5.01C1_13a	A	A	A	A	B	B	B	A	A	B	A	A	A	B	B	B	A	A	B	B	B	A	A	A	B	A	A	A	A	A	A	B	B	B	B	A	B	A
23	B5.01C1_13b	39.104	44	0.068	44	31	0	2.3	-		B5.01C1_13b	A	A	A	A	B	B	B	A	A	B	A	A	A	B	B	B	A	A	B	B	A	A	A	A	B	A	A	A	A	A	A	B	B	B	B	A	B	A
24	B5.01C1_14a	40.491	44	0.059	45	30	0	3	*		B5.01C1_14a	A	A	A	A	B	B	B	A	A	B	A	A	A	B	B	B	A	A	B	B	A	A	A	A	B	A	A	A	A	A	A	B	B	B	B	A	B	A
25	B5.01C1_14b	41.887	44	0.071	46	29	0	3.9	**		B5.01C1_14b	A	A	a	A	b	B	b	A	A	b	A	A	A	B	b	B	A	A	b	B	A	A	A	A	b	A	a	A	A	A	A	b	b	b	b	A	b	A
											B5.01C1_15a	A	A	A	A	B	B	B	A	A	B	A	A	A	B	B	B	A	A	B	B	A	A	A	A	B	A	A	A	A	A	A	B	B	b	b	A	B	A
26	B5.01C1_15b	44.692	44	0.076	48	27	0	5.9	**		B5.01C1_15b	A	A	A	A	B	B	B	A	A	B	A	A	A	B	B	B	A	a	B	B	A	A	A	A	B	A	A	A	A	A	A	B	B	B	B	A	B	A
27	B5.01C1_15c	45.886	42	0.089	47	28	0	4.8	**		B5.01C1_15c	A	A	A	A	B	B	B	A	A	B	A	A	B	B	B	B	A	A	B	B	A	A	A	A	B	A	A	A	A	A	A	B	B	B	B	A	B	A
28	B5.02-22C1_2a	47.245	40	0.1	46	29	0	3.9	**		B5.02-22C1_2a	A	A	A	A	B	B	B	A	A	B	A	A	B	B	B	b	A	A	B	B	A	A	A	A	B	A	A	A	A	A	A	B	B	B	B	A	B	A
29	B5.02-22C1_2b	48.608	40	0.097	45	30	0	3	*		B5.02-22C1_2b	A	A	A	B	B	B	B	A	A	B	A	A	B	B	B	B	A	A	B	B	A	A	A	A	B	A	A	A	A	A	A	B	B	B	b	A	B	A
30	B5.02-22C1_2c	49.972	40	0.098	46	29	0	3.9	**		B5.02-22C1_2c	A	A	A	B	B	B	B	A	A	B	A	A	B	B	B	B	A	A	B	B	A	A	A	A	B	A	A	A	A	A	A	B	B	B	B	A	A	A
31	B5.02-22C1_2d	51.347	40	0.098	45	30	0	3	*		B5.02-22C1_2d	A	A	A	B	B	B	B	A	A	B	A	A	B	B	B	b	A	A	B	B	A	A	A	A	B	A	A	A	A	A	A	B	B	B	B	A	A	A
32	B5.02-22C1_3c	59.624	44	0.12	43	32	0	1.6	-		B5.02-22C1_3c	A	A	A	B	B	B	A	A	A	A	A	B	B	B	B	b	A	A	B	B	A	A	A	A	B	A	A	A	A	A	A	B	B	B	B	A	A	A
33	B5.02-22C1_4a	61.002	46	0.103	44	31	0	2.3	-		B5.02-22C1_4a	A	A	A	B	B	B	A	A	A	A	A	B	B	B	B	b	A	A	B	B	A	A	A	A	B	A	A	A	A	A	A	B	B	B	B	A	A	A
34	B5.02-22C1_4b	62.378	43	0.094	43	32	0	1.6	-		B5.02-22C1_4b	A	A	A	B	B	B	A	A	A	A	A	B	B	B	B	b	A	A	B	B	A	A	A	A	B	A	B	A	A	A	A	B	B	B	B	A	A	A
35	B5.02-22C1_4c	63.567	46	0.058	44	31	0	2.3	-		B5.02-22C1_4c	A	A	A	B	B	B	A	A	A	A	A	B	A	B	B	B	A	A	B	B	A	A	A	A	B	A	B	A	A	A	A	B	B	b	b	A	A	A
36	B5.02-22C1_5a	66.397	42	0.038	42	33	0	1.1	-		B5.02-22C1_5a	A	B	a	B	B	B	A	A	A	A	A	B	A	B	B	B	A	A	B	B	A	A	A	A	B	A	B	A	A	A	A	B	B	B	B	A	A	A
37	B5.02-22C1_6a	69.154	42	0.034	40	35	0	0.3	-		B5.02-22C1_6a	A	B	A	B	B	B	A	B	A	A	A	B	A	B	B	B	A	A	B	B	B	A	A	A	B	A	B	A	A	A	A	B	B	B	B	A	A	A
38	B5.02-22C1_7a	70.533	45	0.061	39	36	0	0.1	-		B5.02-22C1_7a	A	B	a	B	B	B	A	B	A	A	A	B	A	B	B	B	A	A	B	B	B	A	A	a	B	A	B	A	A	A	A	B	B	B	B	A	A	A
39	B5.02-22C1_7b	71.956	42	0.039	38	37	0	0	-		B5.02-22C1_7b	A	B	A	B	B	B	A	B	A	A	A	B	A	B	B	B	a	A	B	B	B	A	A	A	b	A	B	A	A	A	A	B	B	b	B	A	A	A
40	B5.02-22C1_8a	73.362	45	0.047	39	36	0	0.1	-		B5.02-22C1_8a	A	B	A	B	B	B	A	B	A	A	A	B	A	A	B	B	A	A	B	B	B	A	A	A	B	A	B	A	A	A	A	B	B	B	B	A	A	A
41	B5.02-22C1_8b	74.719	47	0.143	40	35	0	0.3	-		B5.02-22C1_8b	A	B	A	b	B	B	A	B	A	A	A	B	A	A	B	B	A	A	A	B	B	A	A	A	b	A	B	A	A	A	A	B	B	B	B	A	A	A
42	B5.02-22C1_9a	76.145	45	0.095	39	36	0	0.1	-		B5.02-22C1_9a	B	B	A	B	B	B	A	B	A	A	A	B	A	A	B	B	A	A	A	B	B	A	A	A	B	A	B	A	A	A	A	B	B	B	B	A	A	A
43	B5.02-22C1_10a	77.56	42	0.06	40	35	0	0.3	-		B5.02-22C1_10a	B	B	A	B	B	B	A	B	A	A	A	B	A	A	B	B	A	A	A	B	B	A	A	A	B	A	B	A	A	A	A	B	B	B	B	A	A	A
44	B5.02-22C1_10b	78.899	44	0.167	41	34	0	0.7	-		B5.02-22C1_10b	B	B	A	B	B	B	A	B	A	A	A	b	A	A	B	B	A	A	A	B	B	A	A	A	B	A	B	A	A	A	A	B	B	B	B	A	A	A
45	B5.02-22C3_4a	81.765	38	0.063	41	34	0	0.7	-		B5.02-22C3_4a	B	B	A	B	B	B	A	B	A	A	A	B	A	A	B	B	A	B	A	B	B	A	A	A	B	A	B	A	A	A	A	B	B	B	b	A	A	A
46	B5.02-22C3_4b	83.176	35	0.084	40	35	0	0.3	-		B5.02-22C3_4b	B	B	A	B	B	B	A	B	A	A	A	B	A	A	B	B	A	B	A	B	B	A	B	A	B	A	B	A	A	A	A	B	B	B	B	A	A	A
47	B5.02-22C3_3a	86	28	0.075	40	35	0	0.3	-		B5.02-22C3_3a	B	B	B	B	B	A	A	B	A	A	A	B	A	A	B	B	A	B	A	B	B	A	B	A	B	A	B	A	A	A	A	B	B	B	B	A	A	A
48	B5.02-22C3_2a	88.659	26	0.082	38	37	0	0	-		B5.02-22C3_2a	B	B	B	B	B	A	A	B	A	A	A	B	A	A	B	B	A	B	A	B	B	B	B	A	B	A	B	A	A	A	A	B	B	B	b	A	A	A
49	B5.02-22C3_1a	91.412	23	0.041	38	37	0	0	-		B5.02-22C3_1a	B	B	B	B	B	A	A	B	A	A	A	B	A	A	B	b	A	B	A	B	B	B	B	A	B	A	B	A	A	b	A	B	B	B	B	A	A	A
50	B5.02-22C3_1b	92.78	23	0.056	37	38	0	0	-		B5.02-22C3_1b	B	B	B	B	B	A	A	B	B	A	A	B	A	A	B	B	A	B	A	B	B	B	B	A	B	A	B	A	A	B	A	B	B	B	B	A	A	A
51	B5.02-22C3_1c	94.143	23	0.079	36	39	0	0.1	-		B5.02-22C3_1c	B	B	B	B	B	A	A	B	B	A	A	B	A	A	B	B	A	B	A	B	B	B	B	A	B	A	B	B	A	B	A	B	B	B	B	A	A	A
52	X_A5_2a	95.5	23	0.115	35	40	0	0.3	-		X_A5_2a	B	B	B	B	B	A	A	B	B	A	A	B	A	A	B	B	A	B	A	B	B	B	B	A	B	B	B	B	A	B	A	B	B	B	B	A	A	A
53	X_A5_1a	96.924	23	0.168	35	40	0	0.3	-		X_A5_1a	B	B	B	B	B	A	A	b	b	A	A	B	A	A	b	B	A	b	A	b	b	b	b	B	B	B	b	b	A	B	A	B	b	b	b	A	A	A
54	B5.02-22C5_1a	98.546	23	0.159	33	42	0	1.1	-		B5.02-22C5_1a	B	B	B	B	B	A	A	B	B	A	A	B	A	A	B	B	A	B	A	B	B	B	B	B	B	B	B	B	A	B	A	B	B	B	B	A	A	A
55	B5.02-22C5_2a	99.924	23	0.197	32	43	0	1.6	-		B5.02-22C5_2a	B	B	B	B	B	A	A	B	B	A	A	B	A	A	B	B	A	B	A	B	B	B	B	B	B	B	B	B	A	B	A	B	B	B	B	A	A	A
Nr	Locus	Position	Pair count	Mean chisquare contribs.	a	b	-	X2	Signif.
1	B6.06-11C3_1a	0	20	0.071	46	29	0	3.9	**		B6.06-11C3_1a	A	B	B	A	A	A	A	A	B	A	A	B	B	B	A	B	A	A	B	B	B	A	B	A	A	A	B	B	B	A	B	B	A	a	A	A	A	B
2	B6.06-11C3_1b	4.128	22	0.058	45	30	0	3	*		B6.06-11C3_1b	A	B	B	A	A	A	A	A	B	A	A	B	B	B	A	B	A	a	B	B	B	A	B	A	A	A	B	B	B	A	B	B	A	A	A	A	A	B
3	B6.01-05C2_5a	5.497	23	0.056	46	29	0	3.9	**		B6.01-05C2_5a	A	B	B	A	A	A	A	A	B	A	A	B	B	B	A	B	A	A	B	B	B	A	B	A	A	A	B	B	B	A	B	B	A	A	A	A	A	B
4	B6.01-05C2_5b	6.867	24	0.053	47	28	0	4.8	**		B6.01-05C2_5b	A	B	B	A	A	A	A	A	B	A	A	B	B	B	A	B	A	A	B	A	B	A	B	A	A	A	B	B	B	A	B	B	A	A	A	A	A	B
5	B6.01-05C2_4a	8.238	24	0.041	46	29	0	3.9	**		B6.01-05C2_4a	A	B	B	A	A	A	A	A	B	A	A	B	B	B	A	B	A	A	B	A	B	A	B	A	A	A	B	b	B	A	B	B	A	A	A	A	A	B
6	B6.01-05C2_3a	9.606	27	0.048	45	30	0	3	*		B6.01-05C2_3a	A	B	B	A	A	A	A	A	B	A	A	B	B	B	A	B	A	A	B	A	B	A	B	A	A	A	B	B	B	A	B	B	A	A	A	A	A	B
7	B6.01-05C2_2a	10.981	30	0.05	46	29	0	3.9	**		B6.01-05C2_2a	A	B	B	A	A	A	A	A	B	A	A	B	B	B	A	B	A	A	B	A	A	A	B	A	A	A	B	B	B	A	B	B	A	A	A	A	A	B
8	B6.01-05C2_2b	12.363	32	0.037	45	30	0	3	*		B6.01-05C2_2b	A	B	B	A	A	A	A	A	B	A	A	B	B	B	A	B	A	A	B	A	A	A	B	A	A	A	B	B	B	A	B	B	A	A	A	A	A	B
9	B6.01-05C1_4a	15.154	34	0.028	45	30	0	3	*		B6.01-05C1_4a	A	A	B	A	A	A	A	A	B	A	A	B	B	B	A	B	A	A	B	A	A	A	B	A	A	B	B	B	B	A	B	B	A	A	A	A	A	B
10	B6.01-05C1_3a	16.559	34	0.031	46	29	0	3.9	**		B6.01-05C1_3a	A	A	B	A	A	A	A	A	B	A	A	B	B	B	A	B	A	A	B	A	A	A	B	A	A	B	B	B	B	A	B	B	A	A	A	A	A	B
11	B6.01-05C1_2a	17.974	36	0.042	45	30	0	3	*		B6.01-05C1_2a	A	A	b	A	A	A	A	A	B	A	A	B	B	B	A	B	A	A	B	A	A	A	B	A	A	B	B	B	b	A	B	B	A	A	A	A	A	B
12	B6.01-05C1_2b	20.757	36	0.013	43	32	0	1.6	-		B6.01-05C1_2b	A	A	B	A	A	A	A	A	B	A	A	B	B	B	A	B	A	A	B	A	A	B	B	A	A	B	B	B	B	A	B	B	A	A	A	A	A	B
13	B6.01-05C1_1a	23.515	36	0.024	45	30	0	3	*		B6.01-05C1_1a	A	A	B	A	A	A	A	A	B	A	A	B	B	B	A	B	A	A	B	A	A	B	B	A	A	B	B	B	B	A	B	B	A	A	A	A	A	B
14	B6.01-05C1_9a	24.917	36	0.019	46	29	0	3.9	**		B6.01-05C1_9a	A	A	B	A	A	A	A	A	B	A	A	B	B	B	A	B	A	A	B	A	A	B	B	A	A	B	B	B	B	A	B	B	A	A	A	A	A	B
15	B6.01-05C1_8a	26.318	37	0.017	45	30	0	3	*		B6.01-05C1_8a	A	A	B	a	a	A	A	A	B	A	A	B	B	B	A	B	A	B	B	A	A	B	B	A	A	B	B	B	B	A	B	B	A	a	A	A	A	B
16	B6.01-05C1_8b	27.723	37	0.016	46	29	0	3.9	**		B6.01-05C1_8b	A	A	B	A	A	A	A	A	B	A	A	B	B	B	A	B	A	B	B	A	A	B	B	A	A	B	B	A	B	A	b	B	A	A	A	A	A	B
17	B6.01-05C1_7a	29.128	38	0.018	45	30	0	3	*		B6.01-05C1_7a	B	A	B	A	A	A	A	A	B	A	A	B	B	B	A	B	A	B	B	A	A	B	B	A	A	B	B	A	B	A	B	B	A	A	A	A	A	B
18	B6.01-05C1_6a	31.954	39	0.029	45	30	0	3	*		B6.01-05C1_6a	B	A	A	A	A	A	A	A	B	A	A	B	B	B	A	B	A	B	B	A	A	B	B	A	A	B	B	A	B	A	B	B	A	A	A	A	A	B
19	B6.01-05C1_5a	33.371	41	0.04	44	31	0	2.3	-		B6.01-05C1_5a	B	A	A	A	A	A	A	A	B	A	A	B	B	B	A	b	A	B	B	A	A	B	B	A	A	B	B	A	B	A	B	B	A	A	A	A	A	B
20	B6.01-05C1_11a	34.784	42	0.051	45	30	0	3	*		B6.01-05C1_11a	B	A	A	A	A	A	A	A	B	A	A	B	B	B	A	B	A	B	B	A	A	B	B	A	A	B	B	A	B	A	B	B	A	A	A	A	A	B
21	B6.01-05C1_11b	36.081	41	0.038	44	31	0	2.3	-		B6.01-05C1_11b	B	A	A	A	A	A	A	A	B	A	A	B	B	B	A	B	A	B	B	A	A	B	B	A	A	B	B	A	B	A	b	B	A	A	A	A	A	B
22	B6.01-05C1_10a	38.872	43	0.039	44	31	0	2.3	-		B6.01-05C1_10a	B	A	A	A	A	A	A	A	B	A	B	A	B	B	A	B	A	B	B	A	A	B	B	A	A	B	B	A	B	A	B	B	A	A	A	A	A	B
23	B6.01-05C1_10b	40.266	44	0.05	45	30	0	3	*		B6.01-05C1_10b	B	A	A	A	A	A	A	A	B	A	B	A	B	B	A	B	A	B	B	A	A	B	B	A	A	B	B	A	B	A	B	B	A	A	A	A	A	B
24	B6.01-05C1_10c	41.656	43	0.057	46	29	0	3.9	**		B6.01-05C1_10c	B	A	A	A	A	A	A	A	B	A	B	A	B	B	A	B	A	B	B	A	A	B	A	A	A	B	B	A	B	A	B	B	A	A	A	A	A	B
25	B6.01-05C1_10d	43.046	42	0.066	47	28	0	4.8	**		B6.01-05C1_10d	B	A	A	A	A	A	A	A	B	A	B	A	A	B	A	B	A	B	B	A	A	B	A	A	A	B	B	A	b	A	B	B	A	A	A	A	A	B
26	B6.01-05C1_14a	45.806	40	0.062	47	28	0	4.8	**		B6.01-05C1_14a	B	A	A	A	A	A	A	A	B	A	B	A	A	B	A	B	A	B	A	A	A	B	A	A	A	B	B	a	B	A	B	B	A	A	A	A	A	B
27	B6.12-16C1_5a	46.688	39	0.066	46	29	0	3.9	**		B6.12-16C1_5a	B	A	A	A	A	A	A	A	B	A	B	A	A	B	A	B	A	B	A	A	A	B	A	A	A	b	B	A	B	A	B	B	A	A	A	A	A	B
28	B6.06-11C1_3a	47.947	40	0.07	45	30	0	3	*		B6.06-11C1_3a	B	A	A	A	A	A	A	A	B	A	B	A	A	B	A	b	A	B	A	A	A	B	A	A	A	B	B	A	B	A	B	B	A	A	A	A	A	B
29	B6.06-11C1_3b	49.259	39	0.061	46	29	0	3.9	**		B6.06-11C1_3b	B	A	A	A	A	A	A	A	B	A	B	A	A	B	A	B	A	B	A	A	A	B	A	A	A	B	A	A	B	A	B	B	A	A	A	A	A	B
30	B6.06-11C1_3c	50.549	40	0.053	47	28	0	4.8	**		B6.06-11C1_3c	B	A	A	A	A	A	A	A	B	A	B	A	A	B	A	B	A	B	A	A	A	B	A	A	A	B	A	A	B	A	B	B	A	A	A	A	A	B
31	B6.12-16C1_2a	51.864	39	0.05	48	27	0	5.9	**		B6.12-16C1_2a	B	A	A	A	A	A	A	A	B	A	B	A	A	B	A	A	A	B	A	A	A	B	A	A	A	B	A	A	b	A	B	B	A	A	A	A	A	B
											B6.12-16C1_3a	B	A	A	A	A	A	A	A	B	A	B	A	A	B	A	A	A	b	A	A	A	B	A	A	A	B	A	A	b	A	b	B	A	A	A	A	A	B
32	B6.12-16C1_4a	55.238	38	0.038	47	28	0	4.8	**		B6.12-16C1_4a	B	A	A	A	A	A	A	A	B	A	B	A	A	B	A	A	A	B	A	A	A	B	A	A	A	B	A	A	B	A	B	B	A	A	A	A	A	B
33	B6.12-16C1_7a	56.619	37	0.034	48	27	0	5.9	**		B6.12-16C1_7a	B	A	A	A	A	A	A	A	B	A	B	A	A	B	A	A	A	B	A	A	A	B	A	A	A	B	A	A	B	A	B	A	A	A	A	A	A	B
34	B6.12-16C1_7b	57.852	38	0.079	49	26	0	7	***		B6.12-16C1_7b	B	A	A	A	A	A	A	A	B	A	B	A	A	B	A	A	A	B	A	A	A	B	A	A	A	B	A	A	B	A	B	A	A	A	A	A	A	B
35	B6.12-16C1_9a	60.698	38	0.045	51	24	0	9.7	****		B6.12-16C1_9a	B	A	A	A	A	A	A	A	B	A	B	A	A	B	A	A	A	B	A	A	A	B	A	A	A	B	A	A	B	A	B	A	A	A	A	A	A	A
36	B6.12-16C1_9b	62.115	36	0.032	52	23	0	11.2	*****		B6.12-16C1_9b	B	A	A	A	A	A	A	A	B	A	B	A	A	B	A	a	A	B	A	A	A	B	A	A	A	B	A	A	B	A	B	A	A	A	A	A	A	A
37	B6.12-16C1_8a	63.527	36	0.025	53	22	0	12.8	******		B6.12-16C1_8a	B	A	A	A	A	A	A	A	B	A	B	A	A	B	A	A	A	B	A	A	A	B	A	A	A	A	A	A	B	A	B	A	A	A	A	A	A	A
38	B6.12-16C1_12a	64.94	32	0.02	52	23	0	11.2	*****		B6.12-16C1_12a	B	A	A	A	A	A	A	A	B	A	B	A	A	b	A	A	A	b	A	A	A	B	A	A	A	A	A	A	B	A	B	A	B	A	A	A	A	A
39	B6.12-16C1_12b	67.768	30	0.017	52	23	0	11.2	*****		B6.12-16C1_12b	B	A	A	A	A	A	A	A	B	A	B	a	A	B	A	a	A	B	A	A	A	B	A	A	a	A	A	A	B	A	B	A	B	A	A	A	A	A
40	B6.12-16C1_13a	73.405	28	0.04	50	25	0	8.3	****		B6.12-16C1_13a	B	A	A	A	A	B	A	A	B	A	B	A	A	B	A	A	A	B	A	A	A	B	A	A	A	A	A	A	B	B	B	A	B	A	A	A	A	A
41	B6.12-16C1_14a	76.135	28	0.027	50	25	0	8.3	****		B6.12-16C1_14a	B	A	A	A	A	B	A	A	B	A	B	A	A	B	A	A	A	B	A	A	A	B	A	A	A	A	A	A	B	B	B	A	B	A	A	A	A	A
42	B6.12-16C1_14b	77.474	29	0.062	51	24	0	9.7	****		B6.12-16C1_14b	B	A	A	A	A	B	A	A	B	A	B	A	A	B	A	A	A	B	A	A	A	B	A	A	A	a	A	A	B	B	B	A	B	a	A	A	A	A
43	B6.12-16C1_15a	80.27	26	0.052	51	24	0	9.7	****		B6.12-16C1_15a	B	A	A	A	A	B	A	A	B	A	B	A	A	B	A	A	A	B	A	A	A	B	A	A	A	A	A	A	B	B	B	A	B	A	A	A	A	A
44	X_A6_5a	81.65	25	0.057	50	25	0	8.3	****		X_A6_5a	B	A	A	A	A	B	A	A	B	A	B	A	A	B	A	A	A	B	A	A	A	B	A	B	A	a	A	A	B	B	B	A	B	A	A	A	A	A
45	X_A6_6a	84.344	25	0.044	48	27	0	5.9	**		X_A6_6a	B	A	A	A	A	B	A	A	B	A	B	A	A	B	A	A	A	B	A	A	A	B	A	B	A	A	A	A	B	B	B	B	B	a	A	A	A	A
46	X_A6_7a	85.732	24	0.041	49	26	0	7	***		X_A6_7a	B	A	A	A	A	B	A	A	B	A	B	A	A	B	A	A	A	B	A	A	A	B	A	B	A	A	A	A	B	B	b	B	B	A	A	A	A	A
47	X_A6_8a	95.471	12	0.069	46	29	0	3.9	**		X_A6_8a	B	B	A	A	B	B	A	A	B	A	B	B	A	b	B	A	A	b	A	B	A	B	A	B	A	A	A	A	B	B	B	B	B	A	A	A	A	A
Nr	Locus	Position	Pair count	Mean chisquare contribs.	a	b	-	X2	Signif.
1	U_A7_1a	0	27	0.148	43	32	0	1.6	-		U_A7_1a	B	A	B	A	B	B	B	A	A	B	A	A	A	A	B	A	A	A	A	B	A	A	B	A	B	A	A	A	B	A	A	B	A	A	B	B	A	A
2	B7.01-7.09C1_1a	1.384	27	0.111	42	33	0	1.1	-		B7.01-7.09C1_1a	B	A	B	A	B	B	B	A	A	B	A	A	A	A	B	A	A	A	A	B	A	A	B	B	B	A	A	A	B	A	A	B	A	A	B	B	A	A
3	B7.01-7.09C1_1b	2.762	28	0.12	41	34	0	0.7	-		B7.01-7.09C1_1b	B	A	B	A	B	B	B	A	A	B	A	A	A	A	B	A	A	A	A	B	A	A	B	B	B	A	A	B	B	A	A	B	A	A	B	B	A	A
4	B7.01-7.09C1_1c	4.141	31	0.165	40	35	0	0.3	-		B7.01-7.09C1_1c	B	A	b	A	B	B	B	A	A	B	A	A	A	A	B	A	A	A	A	B	a	A	B	B	B	A	A	B	B	A	A	B	A	A	B	B	A	A
5	B7.01-7.09C1_1d	5.516	32	0.118	39	36	0	0.1	-		B7.01-7.09C1_1d	B	A	B	B	B	B	B	A	a	B	A	A	A	A	B	A	a	A	A	B	A	A	B	B	B	A	a	B	B	A	a	B	a	a	B	B	A	A
6	X_A7_1a	6.9	34	0.119	38	37	0	0	-		X_A7_1a	B	A	B	B	B	B	B	A	A	B	A	A	A	A	B	A	A	B	A	B	A	A	B	B	B	A	A	B	B	A	A	B	A	A	B	B	A	A
7	B7.01-7.09C1_5a	9.674	36	0.079	38	37	0	0	-		B7.01-7.09C1_5a	B	A	B	B	B	B	B	A	A	B	A	A	A	A	B	A	A	B	A	B	A	A	B	B	B	B	A	B	B	A	A	B	A	A	B	B	A	A
8	B7.01-7.09C1_5b	11.068	40	0.062	37	38	0	0	-		B7.01-7.09C1_5b	B	A	B	B	B	B	B	A	A	B	A	A	A	A	B	A	A	B	A	B	A	A	B	B	B	B	A	b	B	A	A	B	A	A	B	B	A	A
9	B7.01-7.09C1_4a	12.466	44	0.075	36	39	0	0.1	-		B7.01-7.09C1_4a	B	A	B	B	B	B	B	A	A	B	A	A	A	A	B	A	A	B	A	B	A	A	B	B	B	B	A	B	B	A	A	B	A	A	B	B	A	B
10	B7.01-7.09C1_3a	13.87	44	0.084	35	40	0	0.3	-		B7.01-7.09C1_3a	B	A	B	B	B	B	B	A	A	B	A	A	A	A	B	A	A	B	A	B	A	A	B	B	B	B	A	B	B	A	A	B	A	A	B	B	A	B
11	B7.01-7.09C1_3b	15.29	47	0.127	36	39	0	0.1	-		B7.01-7.09C1_3b	B	A	B	B	B	B	B	A	A	B	A	A	A	A	B	A	A	B	A	B	A	A	A	B	B	B	A	B	B	A	A	B	A	A	B	B	A	B
12	B7.01-7.09C1_2a	16.635	47	0.104	37	38	0	0	-		B7.01-7.09C1_2a	B	A	B	B	B	B	B	A	A	B	A	A	A	A	B	A	A	B	A	B	A	A	A	B	B	B	A	B	B	A	A	B	A	A	B	B	A	B
13	B7.01-7.09C1_2b	18.042	47	0.105	36	39	0	0.1	-		B7.01-7.09C1_2b	B	A	B	B	B	B	B	B	A	B	A	A	A	A	B	A	A	B	A	B	A	A	A	B	B	B	A	B	B	A	A	B	A	A	B	B	A	B
14	B2.01-02C1_2a	19.457	47	0.128	37	38	0	0	-		B2.01-02C1_2a	B	A	B	B	B	B	B	B	A	B	A	A	A	A	B	A	A	b	A	B	A	A	A	B	B	b	A	B	B	A	A	B	A	A	B	B	A	B
15	B2.01-02C1_2b	20.809	47	0.066	38	37	0	0	-		B2.01-02C1_2b	B	A	B	B	B	B	B	B	A	B	A	A	A	A	A	A	A	B	A	B	A	A	A	B	B	B	A	B	B	A	A	B	A	A	B	B	A	B
16	B2.01-02C1_3a	22.22	47	0.067	37	38	0	0	-		B2.01-02C1_3a	B	A	B	B	B	B	B	B	A	B	A	A	A	A	A	a	A	B	A	B	A	A	A	B	B	B	A	B	B	A	A	B	A	A	B	B	A	B
17	B2.01-02C1_3b	23.634	47	0.076	36	39	0	0.1	-		B2.01-02C1_3b	B	A	B	B	B	B	B	B	A	B	A	A	A	A	A	a	A	B	A	B	A	A	A	B	B	B	A	B	B	a	A	B	A	A	B	b	A	B
18	B7.01-7.09C1_7a	25	47	0.025	35	40	0	0.3	-		B7.01-7.09C1_7a	B	A	B	B	B	B	B	B	A	B	A	B	A	A	A	A	A	B	A	B	A	A	A	B	B	B	A	B	B	A	A	B	A	A	B	B	A	B
19	B7.01-7.09C1_8a	26.411	47	0.031	36	39	0	0.1	-		B7.01-7.09C1_8a	B	A	A	B	B	B	B	B	A	B	A	B	A	A	A	A	A	B	A	B	A	A	A	B	B	B	A	b	B	A	A	B	A	A	B	B	A	B
20	B7.01-7.09C1_8b	27.827	47	0.039	35	40	0	0.3	-		B7.01-7.09C1_8b	B	A	a	B	B	B	B	B	A	B	A	B	A	A	A	A	B	B	A	B	A	A	A	B	B	B	A	B	B	A	A	B	A	A	B	B	A	B
21	B7.01-7.09C1_8c	29.186	47	0.019	34	41	0	0.7	-		B7.01-7.09C1_8c	B	A	A	B	B	B	B	B	A	B	A	B	A	A	A	A	B	B	A	B	A	A	A	B	B	B	A	B	B	A	A	B	A	A	B	B	A	B
22	B7.01-7.09C1_8d	30.586	47	0.021	35	40	0	0.3	-		B7.01-7.09C1_8d	B	A	A	B	B	B	B	B	A	B	A	B	A	A	A	A	B	B	A	B	A	A	A	B	B	B	A	B	B	A	A	B	A	A	B	B	A	B
23	B7.01-7.09C1_8e	31.997	47	0.023	36	39	0	0.1	-		B7.01-7.09C1_8e	B	A	A	B	B	B	b	B	A	B	A	B	A	A	A	A	B	B	A	A	A	A	A	B	B	B	A	B	B	A	A	B	A	a	B	B	A	B
24	B7.01-7.09C1_8f	33.413	47	0.03	35	40	0	0.3	-		B7.01-7.09C1_8f	B	A	a	B	B	B	B	B	A	B	A	B	A	A	A	A	B	B	A	A	A	A	A	B	B	B	A	B	B	A	A	B	A	A	B	B	A	B
25	B7.01-7.09C1_8g	34.839	47	0.039	36	39	0	0.1	-		B7.01-7.09C1_8g	B	A	A	B	A	B	B	B	A	B	A	B	A	A	A	A	B	B	A	A	A	A	A	B	B	B	A	B	B	A	A	B	A	A	B	B	A	B
26	B7.01-7.09C1_8h	36.261	47	0.053	35	40	0	0.3	-		B7.01-7.09C1_8h	B	A	A	B	A	B	B	B	A	B	A	B	A	A	A	a	B	B	A	A	A	A	A	B	B	B	A	B	B	A	A	B	A	A	B	B	A	B
27	B7.01-7.09C1_9a	39.109	47	0.094	33	42	0	1.1	-		B7.01-7.09C1_9a	B	A	A	B	A	B	B	B	A	B	A	B	A	A	A	A	B	B	A	A	a	A	A	B	B	B	A	B	B	A	A	B	A	a	B	B	A	B
28	B7.01-7.09C1_9b	40.286	47	0.107	32	43	0	1.6	-		B7.01-7.09C1_9b	B	A	A	B	A	B	B	B	A	B	A	B	B	A	A	A	B	B	A	A	A	A	A	B	B	B	A	B	B	A	A	B	A	A	b	B	A	B
29	B7.01-7.09C1_10a	43.05	45	0.102	30	45	0	3	*		B7.01-7.09C1_10a	B	A	A	B	A	B	B	B	A	B	A	B	B	A	A	A	B	B	A	A	A	A	A	B	B	B	A	B	B	B	B	B	A	A	B	B	A	B
30	B7.01-7.09C1_10b	44.43	44	0.1	29	46	0	3.9	**		B7.01-7.09C1_10b	B	A	A	B	A	B	B	B	A	B	A	B	B	A	A	A	B	B	A	A	A	A	A	B	B	B	A	B	B	B	B	B	A	B	B	B	A	B
31	X_A7_2a	45.806	42	0.075	28	47	0	4.8	**		X_A7_2a	B	A	A	B	A	B	B	B	A	B	A	B	B	A	A	B	B	B	A	A	A	A	A	B	B	B	A	B	B	B	B	B	A	B	B	B	A	B
32	B7.01-7.09C1_11a	47.175	44	0.054	27	48	0	5.9	**		B7.01-7.09C1_11a	B	A	A	B	A	B	B	B	A	B	A	B	B	A	A	B	B	B	A	a	A	A	A	B	B	B	A	B	B	B	B	B	A	b	B	B	A	B
33	B7.01-7.09C1_12a	48.558	43	0.06	26	49	0	7	***		B7.01-7.09C1_12a	B	A	A	B	A	B	B	B	A	B	B	B	B	A	A	B	B	B	A	A	A	A	A	B	B	B	A	B	B	B	B	B	A	B	B	B	A	B
34	B7.10-11C1_8a	49.928	41	0.055	27	48	0	5.9	**		B7.10-11C1_8a	A	A	A	B	A	B	B	B	A	B	B	B	B	A	A	B	B	B	A	A	A	A	A	B	B	B	A	B	B	B	B	B	A	B	B	B	A	B
35	B7.10-11C1_7a	51.292	41	0.077	28	47	0	4.8	**		B7.10-11C1_7a	A	A	A	B	A	B	B	B	A	B	B	B	B	A	A	B	B	B	A	A	A	A	A	B	B	B	A	B	B	B	B	B	A	B	B	B	A	B
36	B7.10-11C1_6a	53.671	39	0.128	26	49	0	7	***		B7.10-11C1_6a	A	A	A	B	A	B	B	B	A	B	B	B	B	B	A	B	B	B	A	A	A	A	A	B	B	B	A	B	B	B	B	B	A	B	B	B	B	B
37	B7.10-11C1_5a	54.972	37	0.15	25	50	0	8.3	****		B7.10-11C1_5a	A	A	A	B	A	B	B	B	A	B	B	B	B	B	A	B	B	B	A	A	A	A	A	B	B	B	A	B	B	B	B	B	A	B	B	B	B	B
38	B7.10-11C1_5b	57.31	40	0.036	25	50	0	8.3	****		B7.10-11C1_5b	A	A	A	B	A	B	B	B	A	B	B	B	A	B	B	B	B	B	A	A	A	A	A	B	B	B	A	B	B	B	B	B	A	B	B	B	B	B
39	B7.10-11C1_4a	58.641	39	0.044	24	51	0	9.7	****		B7.10-11C1_4a	A	A	A	B	A	B	B	B	A	B	B	B	A	B	B	B	B	B	A	A	A	A	A	B	B	B	a	B	B	B	B	B	A	B	B	B	B	B
40	B7.10-11C1_4b	59.911	40	0.035	25	50	0	8.3	****		B7.10-11C1_4b	A	A	A	B	A	B	B	B	A	B	B	B	A	B	B	B	B	B	A	A	a	A	A	B	B	B	A	b	B	B	B	B	A	b	b	B	B	B
41	X_A7_3a	61.182	43	0.097	26	49	0	7	***		X_A7_3a	A	A	A	B	A	B	B	B	A	B	B	A	A	B	B	B	B	B	A	A	A	A	A	B	B	B	A	B	B	B	B	B	A	B	B	B	B	B
42	B7.10-11C1_3a	62.534	40	0.071	27	48	0	5.9	**		B7.10-11C1_3a	A	A	A	B	A	B	B	B	A	B	B	A	A	B	B	B	B	B	A	A	A	A	A	B	B	B	A	B	B	B	B	B	A	B	B	B	B	B
43	B7.10-11C1_3b	63.339	42	0.186	28	47	0	4.8	**		B7.10-11C1_3b	A	A	A	B	A	B	B	B	A	B	B	A	A	B	B	B	B	B	A	a	a	A	a	B	B	B	a	B	B	B	B	B	A	b	B	B	A	B
44	B7.10-11C1_3c	64.745	40	0.122	27	48	0	5.9	**		B7.10-11C1_3c	A	A	A	B	A	B	B	B	A	B	B	A	A	B	B	B	B	B	A	A	A	A	A	B	B	B	A	B	B	B	B	B	A	B	B	B	A	B
45	B7.10-11C1_2a	66.162	39	0.076	28	47	0	4.8	**		B7.10-11C1_2a	A	A	A	A	A	B	B	B	A	B	B	A	A	B	B	B	B	B	A	A	A	A	A	B	B	B	A	B	B	B	B	B	A	B	B	B	A	B
46	B7.10-11C1_1a	67.558	37	0.042	27	48	0	5.9	**		B7.10-11C1_1a	A	A	A	A	A	B	B	B	A	B	B	A	A	B	B	B	B	B	A	A	A	A	A	B	B	B	A	B	B	B	B	B	A	B	b	B	A	B
47	B7.10-11C1_1b	68.859	39	0.139	26	49	0	7	***		B7.10-11C1_1b	A	A	A	a	A	B	B	B	A	B	B	A	A	B	B	B	B	B	A	A	A	A	A	B	B	B	A	B	B	B	B	B	A	B	B	B	A	B
48	B7.10-11C1_1c	70.275	38	0.104	27	48	0	5.9	**		B7.10-11C1_1c	A	A	A	A	A	B	B	B	A	B	B	A	A	B	B	B	B	A	A	A	A	A	A	B	B	B	A	B	B	B	B	B	A	B	B	B	A	B
Nr	Locus	Position	Pair count	Mean chisquare contribs.	a	b	-	X2	Signif.
1	B8.01-8.14C1_1a	0	28	0.041	39	36	0	0.1	-		B8.01-8.14C1_1a	B	A	B	A	A	B	A	A	B	A	B	A	B	B	A	B	B	B	A	A	B	A	B	A	B	B	B	A	A	B	A	A	A	B	B	A	B	B
2	B8.01-8.14C1_3a	1.41	27	0.035	38	37	0	0	-		B8.01-8.14C1_3a	B	A	B	A	A	B	A	A	B	A	B	A	B	B	A	B	B	B	A	A	B	A	B	A	B	B	B	A	A	B	A	A	A	B	B	A	B	B
3	X_A8_4a	5.657	28	0.057	41	34	0	0.7	-		X_A8_4a	B	A	B	a	A	B	A	A	B	A	B	A	B	B	A	B	B	B	A	A	B	A	B	A	A	B	B	A	A	B	A	A	A	b	A	A	B	B
4	B8.01-8.14C1_2a	7.07	29	0.075	42	33	0	1.1	-		B8.01-8.14C1_2a	B	A	B	A	A	B	A	A	B	A	B	A	B	B	A	A	B	B	A	A	B	A	B	A	A	B	B	A	A	B	A	A	A	B	A	A	B	B
5	B8.01-8.14C1_4a	9.789	29	0.032	42	33	0	1.1	-		B8.01-8.14C1_4a	B	A	A	A	A	B	A	A	B	A	B	A	B	B	A	A	B	B	A	A	B	A	B	A	A	B	B	A	A	B	A	A	A	B	A	A	B	B
6	B8.01-8.14C1_6a	12.586	30	0.056	44	31	0	2.3	-		B8.01-8.14C1_6a	B	A	A	A	A	B	A	A	B	A	B	A	B	B	A	A	B	b	A	A	B	A	B	A	A	B	B	A	A	B	A	A	A	B	A	A	B	B
7	B8.01-8.14C1_5a	13.889	29	0.045	45	30	0	3	*		B8.01-8.14C1_5a	B	A	A	A	A	B	A	A	B	A	B	A	B	B	A	A	B	B	A	A	B	A	B	A	A	B	B	A	A	B	A	A	A	B	A	A	B	B
8	B8.01-8.14C1_7a	16.648	29	0.103	45	30	0	3	*		B8.01-8.14C1_7a	B	B	A	A	A	B	A	A	B	A	B	A	B	B	A	A	B	B	A	A	B	A	B	A	A	B	B	A	A	B	A	A	A	B	A	A	B	B
9	B8.01-8.14C1_7b	17.083	29	0.134	44	31	0	2.3	-		B8.01-8.14C1_7b	B	B	A	A	A	B	A	A	B	B	B	A	B	B	A	A	B	b	A	A	B	A	B	A	A	B	B	A	A	B	A	A	A	B	A	A	B	B
10	B8.15-19C1_2a	18.362	29	0.096	45	30	0	3	*		B8.15-19C1_2a	B	B	A	A	A	A	A	A	B	B	B	A	B	B	A	A	B	B	A	A	B	A	B	A	A	B	B	A	A	B	A	a	A	b	A	A	B	B
11	B8.15-19C1_2b	19.619	30	0.101	44	31	0	2.3	-		B8.15-19C1_2b	B	B	A	A	A	A	A	A	B	B	B	A	B	B	A	A	B	B	A	B	B	A	B	A	A	B	B	A	A	B	A	A	A	B	A	A	B	B
12	B8.15-19C1_3a	20.909	30	0.09	45	30	0	3	*		B8.15-19C1_3a	B	B	A	A	A	A	A	A	B	B	B	A	B	B	A	A	B	B	A	B	B	A	B	A	A	B	B	a	A	B	a	A	a	B	a	A	B	B
13	B8.15-19C1_3b	21.662	30	0.061	46	29	0	3.9	**		B8.15-19C1_3b	B	B	A	A	A	A	A	A	B	A	B	A	B	B	A	A	B	B	A	B	B	A	B	A	A	B	B	A	A	B	A	A	A	B	A	A	B	B
14	B8.15-19C1_3c	23.042	31	0.052	47	28	0	4.8	**		B8.15-19C1_3c	B	B	A	A	A	A	A	A	B	A	B	A	B	B	A	A	B	B	A	B	B	A	B	A	A	A	B	A	A	B	A	A	A	b	A	A	B	B
15	B8.15-19C1_4a	24.43	31	0.039	48	27	0	5.9	**		B8.15-19C1_4a	A	B	A	a	A	A	A	A	B	A	b	A	B	B	A	A	B	B	A	B	B	A	B	A	A	A	B	A	A	B	A	A	A	B	A	A	B	B
16	B8.15-19C1_5a	25.82	32	0.04	49	26	0	7	***		B8.15-19C1_5a	A	B	A	A	A	A	A	A	B	A	B	A	B	B	A	A	B	B	A	B	B	A	B	A	A	A	B	A	A	B	A	A	A	B	A	A	B	B
17	B8.15-19C1_5b	28.617	32	0.026	49	26	0	7	***		B8.15-19C1_5b	A	B	A	A	A	A	A	A	B	A	B	A	B	B	A	A	B	B	A	B	B	A	B	A	A	A	B	A	A	B	A	A	A	b	A	A	A	B
18	B8.15-19C1_5c	30.014	33	0.029	48	27	0	5.9	**		B8.15-19C1_5c	A	B	A	A	A	A	A	A	B	A	B	A	B	B	A	A	B	B	A	B	B	A	B	A	A	A	B	A	A	B	A	A	A	B	A	A	A	B
19	B8.15-19C1_6a	31.411	33	0.026	47	28	0	4.8	**		B8.15-19C1_6a	A	B	A	A	A	A	A	A	B	A	B	B	B	B	A	A	B	B	A	B	B	A	b	A	A	A	B	A	A	b	A	A	A	b	A	A	A	B
20	B8.15-19C1_6b	32.814	33	0.024	48	27	0	5.9	**		B8.15-19C1_6b	A	B	A	A	A	A	A	A	B	A	B	B	B	B	A	A	B	B	A	B	B	A	B	A	A	A	A	A	A	B	A	A	A	B	A	A	A	B
21	B8.15-19C1_7a	35.619	33	0.028	48	27	0	5.9	**		B8.15-19C1_7a	A	B	A	A	A	A	A	A	B	A	B	B	B	B	A	A	B	B	A	B	B	A	B	A	A	A	A	A	A	B	A	A	A	B	A	A	A	B
22	B8.15-19C1_8a	38.385	33	0.013	46	29	0	3.9	**		B8.15-19C1_8a	A	B	B	A	A	A	A	A	B	A	B	B	B	B	A	A	B	B	A	B	B	A	B	A	A	A	A	B	A	B	a	A	A	B	A	A	A	B
23	B8.15-19C1_9a	39.711	33	0.042	45	30	0	3	*		B8.15-19C1_9a	A	B	B	A	A	A	A	A	B	A	B	B	B	B	A	A	B	B	A	B	B	A	B	A	A	A	A	B	A	B	A	A	A	B	A	A	A	B
24	B8.15-19C1_9b	41.121	33	0.033	44	31	0	2.3	-		B8.15-19C1_9b	A	B	B	A	A	a	A	A	B	A	B	B	B	b	A	A	B	b	A	B	B	A	B	A	A	A	A	B	A	b	A	A	A	B	A	A	A	B
25	B8.15-19C1_9c	42.528	33	0.027	45	30	0	3	*		B8.15-19C1_9c	A	B	B	A	A	A	A	A	B	A	B	B	B	B	A	A	A	B	A	B	B	A	B	A	A	A	A	b	A	B	A	A	A	b	A	A	A	B
26	B8.15-19C1_10a	43.929	33	0.025	46	29	0	3.9	**		B8.15-19C1_10a	A	B	B	A	A	A	A	A	B	A	B	B	B	B	A	a	A	B	A	B	B	A	B	A	A	A	A	B	A	A	A	A	A	B	A	A	A	B
27	B8.15-19C1_10b	45.328	33	0.028	45	30	0	3	*		B8.15-19C1_10b	A	B	B	A	A	A	A	A	B	A	B	B	B	B	A	A	A	B	B	B	B	A	B	A	A	A	A	B	A	A	A	A	A	B	A	A	A	B
28	X_A8_3a	46.673	33	0.063	46	29	0	3.9	**		X_A8_3a	A	A	B	A	A	A	A	A	B	A	B	B	B	B	A	A	A	b	B	B	B	A	B	A	A	A	A	B	A	A	A	A	A	B	A	A	A	B
29	B8.15-19C1_11a	50.906	32	0.061	47	28	0	4.8	**		B8.15-19C1_11a	A	A	b	A	A	A	A	A	B	A	B	B	B	B	A	A	A	B	B	B	B	A	B	B	A	A	A	B	A	A	A	A	A	B	A	A	A	B
30	B8.15-19C1_13a	53.711	30	0.093	45	30	0	3	*		B8.15-19C1_13a	A	A	B	A	A	A	A	A	B	A	B	B	B	B	A	A	A	B	b	B	B	A	B	b	A	A	A	b	A	A	A	A	a	b	A	A	A	B
31	B8.15-19C1_13b	56.489	24	0.092	43	32	0	1.6	-		B8.15-19C1_13b	A	A	b	A	A	A	A	A	B	A	B	B	B	B	A	A	A	B	B	B	B	A	B	B	A	A	A	B	A	A	A	A	B	B	A	A	A	B
32	X_A8_2a	59.25	20	0.061	45	30	0	3	*		X_A8_2a	A	A	B	A	A	A	A	A	B	A	B	B	B	B	A	A	A	A	B	B	A	A	B	B	A	A	A	B	A	A	A	A	B	B	A	A	A	B
33	B8.15-19C1_12a	62.012	18	0.058	45	30	0	3	*		B8.15-19C1_12a	A	A	B	A	A	A	A	A	B	A	B	B	B	B	A	A	A	A	B	B	A	A	B	B	A	A	A	B	A	A	A	A	B	B	A	B	A	B
34	X_A8_1a	64.759	16	0.054	47	28	0	4.8	**		X_A8_1a	A	A	B	A	A	A	A	A	B	A	B	B	A	B	A	A	a	A	B	B	A	A	B	B	A	A	A	B	A	A	A	A	B	B	A	B	A	B
Nr	Locus	Position	Pair count	Mean chisquare contribs.	a	b	-	X2	Signif.
1	B9.01-15C1_3a	0	25	0.193	28	47	0	4.8	**		B9.01-15C1_3a	B	B	A	B	B	A	B	B	A	B	B	A	A	B	B	B	B	A	B	B	B	B	B	A	B	B	B	B	B	A	B	B	A	a	B	A	A	B
2	B9.01-15C1_3b	1.374	26	0.216	27	48	0	5.9	**		B9.01-15C1_3b	B	B	A	B	B	A	B	B	A	B	B	A	A	B	B	B	B	a	B	B	B	B	B	A	B	B	B	B	B	A	B	B	A	A	B	A	A	B
3	B9.01-15C1_2a	2.757	26	0.172	26	49	0	7	***		B9.01-15C1_2a	B	B	A	B	B	A	B	B	A	B	B	A	A	B	B	B	B	A	B	B	B	B	B	A	B	B	B	b	B	B	B	B	A	A	B	A	A	B
4	B1.13-31C4_1a	5.543	28	0.152	26	49	0	7	***		B1.13-31C4_1a	B	B	A	B	B	A	B	B	A	B	B	A	A	B	B	B	B	A	B	B	B	B	B	A	B	B	B	B	B	B	B	B	A	a	B	B	A	B
5	B1.13-31C4_1b	6.928	31	0.212	27	48	0	5.9	**		B1.13-31C4_1b	B	B	A	B	B	A	B	B	A	B	B	A	A	B	B	B	B	A	A	B	B	B	B	A	B	B	B	B	B	B	B	B	A	A	B	B	A	B
6	B1.13-31C4_1c	8.332	28	0.169	28	47	0	4.8	**		B1.13-31C4_1c	B	B	a	B	B	A	B	B	A	B	B	A	A	B	B	B	B	A	A	B	B	B	A	A	B	B	B	B	B	B	B	B	A	A	b	B	A	B
7	B9.01-15C1_4a	11.115	31	0.16	30	45	0	3	*		B9.01-15C1_4a	B	B	a	B	B	A	B	B	A	B	B	A	A	B	B	B	B	A	A	B	B	B	A	A	B	B	B	B	B	B	B	B	A	A	B	B	A	B
8	B9.01-15C1_4b	12.506	33	0.138	31	44	0	2.3	-		B9.01-15C1_4b	B	B	A	B	B	A	B	B	A	B	B	A	A	B	B	B	B	A	A	B	b	B	A	A	B	B	B	B	B	b	B	B	A	A	B	B	A	B
9	B9.01-15C1_4d	13.901	34	0.102	32	43	0	1.6	-		B9.01-15C1_4d	B	B	A	B	B	A	B	B	A	B	B	A	A	B	A	B	B	A	A	B	b	B	A	A	B	B	B	B	B	B	B	B	A	A	B	B	A	B
10	B9.01-15C1_4e	15.3	34	0.071	33	42	0	1.1	-		B9.01-15C1_4e	B	B	A	B	B	A	B	B	A	B	b	A	A	B	A	B	B	a	A	B	B	B	A	A	B	B	A	B	B	B	B	B	A	A	B	B	A	B
11	X_A9_1a	16.704	36	0.058	34	41	0	0.7	-		X_A9_1a	B	B	A	B	B	A	B	B	A	B	B	A	A	B	A	A	B	A	A	B	B	B	A	A	B	B	A	B	B	B	B	B	A	A	B	B	A	B
12	B9.01-15C1_9a	18.13	42	0.1	33	42	0	1.1	-		B9.01-15C1_9a	B	B	A	B	B	A	B	B	A	B	B	A	A	b	A	A	B	A	A	B	B	B	A	A	B	B	A	B	B	B	B	B	A	A	B	B	A	B
13	B9.01-15C1_9b	19.532	42	0.048	34	41	0	0.7	-		B9.01-15C1_9b	B	B	A	B	B	A	B	B	A	B	B	A	A	B	A	A	B	A	A	B	B	B	A	A	B	B	A	B	B	B	B	B	A	a	B	B	A	B
14	B9.01-15C1_9c	20.969	47	0.067	33	42	0	1.1	-		B9.01-15C1_9c	B	B	A	B	B	A	B	B	A	B	B	A	A	b	A	A	B	A	A	B	B	B	A	A	B	B	A	B	B	B	B	B	A	A	B	B	A	B
15	B9.01-15C1_8a	22.409	49	0.097	34	41	0	0.7	-		B9.01-15C1_8a	B	A	A	B	B	A	B	B	A	B	B	A	A	B	A	A	B	A	A	B	B	B	A	A	B	B	A	B	B	B	B	B	A	A	B	B	A	B
											B9.01-15C1_11a	B	A	A	B	b	A	b	B	A	b	B	A	A	B	A	A	B	A	A	b	B	B	A	A	B	B	A	B	B	B	B	B	A	A	b	B	A	B
16	B9.01-15C1_11b	25.346	51	0.199	34	41	0	0.7	-		B9.01-15C1_11b	B	A	A	B	B	A	B	B	A	B	B	A	A	B	A	A	B	A	A	B	B	B	A	A	B	B	A	B	B	B	A	B	A	A	B	B	A	B
17	B9.01-15C1_5a	28.067	51	0.128	36	39	0	0.1	-		B9.01-15C1_5a	B	A	A	B	B	A	B	B	A	B	B	A	A	B	A	A	B	A	A	B	B	B	A	A	B	B	A	A	B	B	A	B	A	A	B	B	A	B
18	B9.01-15C1_6a	29.516	54	0.203	37	38	0	0	-		B9.01-15C1_6a	B	A	A	B	B	A	B	B	A	B	B	A	A	A	A	A	B	A	A	B	B	B	A	A	B	B	A	A	B	B	A	B	A	A	B	B	A	B
19	B9.01-15C1_6b	30.852	51	0.081	38	37	0	0	-		B9.01-15C1_6b	B	A	A	B	B	A	B	B	A	B	B	A	A	A	A	A	b	A	A	B	B	B	A	A	B	B	A	A	A	B	A	B	A	A	B	B	A	B
20	B9.01-15C1_6c	32.287	54	0.135	39	36	0	0.1	-		B9.01-15C1_6c	B	A	A	B	B	A	B	B	A	B	B	A	A	A	A	A	B	A	A	B	B	B	A	A	B	B	A	A	A	B	A	B	A	A	B	B	A	B
21	B9.01-15C1_6d	33.738	57	0.2	38	37	0	0	-		B9.01-15C1_6d	B	A	A	B	B	A	B	B	A	B	B	A	A	A	A	A	B	A	A	B	B	B	A	A	B	B	A	A	A	B	A	B	A	A	B	B	A	B
22	B9.01-15C1_13a	35.066	54	0.096	39	36	0	0.1	-		B9.01-15C1_13a	B	A	A	B	B	A	B	B	A	B	B	A	A	A	A	A	B	A	A	B	b	B	A	A	B	B	A	A	A	B	A	B	A	A	B	B	A	B
23	B9.01-15C1_15a	36.5	57	0.144	40	35	0	0.3	-		B9.01-15C1_15a	B	A	A	B	B	A	B	B	A	B	B	A	A	A	A	A	B	A	A	B	B	B	A	A	B	B	A	A	A	B	A	B	A	A	B	B	A	A
24	B9.01-15C1_15b	37.726	54	0.124	41	34	0	0.7	-		B9.01-15C1_15b	B	A	A	B	B	A	B	B	A	B	B	A	A	a	A	A	A	A	A	B	B	B	A	A	B	B	A	A	A	B	A	B	A	A	B	B	A	A
25	B9.01-15C1_15c	39.077	51	0.139	42	33	0	1.1	-		B9.01-15C1_15c	B	A	a	B	B	A	B	B	A	A	B	A	A	A	A	a	A	A	A	B	B	B	A	A	B	B	A	A	A	B	A	B	A	A	B	B	A	A
26	B9.01-15C1_15d	40.462	52	0.152	43	32	0	1.6	-		B9.01-15C1_15d	B	A	A	B	B	A	B	B	A	A	B	a	A	A	A	A	A	A	A	A	B	B	A	a	b	B	A	A	A	B	A	B	A	A	B	B	A	a
27	B9.16-29C1_4a	43.206	51	0.155	43	32	0	1.6	-		B9.16-29C1_4a	B	A	B	B	B	A	B	B	A	A	B	A	A	A	A	A	A	A	A	A	B	B	A	A	B	B	A	A	A	B	A	B	A	A	B	B	A	A
28	B8.01-8.14C2_1a	48.726	52	0.162	45	30	0	3	*		B8.01-8.14C2_1a	B	A	B	B	B	A	B	B	A	A	A	A	B	A	A	A	A	A	A	A	A	B	A	A	B	B	A	A	A	B	A	B	A	A	B	B	A	A
29	B8.01-8.14C2_1b	50.099	55	0.171	44	31	0	2.3	-		B8.01-8.14C2_1b	B	A	B	B	B	A	B	B	A	A	A	A	B	A	A	A	A	A	A	A	a	B	B	A	B	B	A	A	A	B	A	B	A	A	B	B	A	A
30	B8.01-8.14C2_1c	51.463	54	0.137	43	32	0	1.6	-		B8.01-8.14C2_1c	B	A	B	B	B	A	B	B	A	A	A	A	B	A	A	A	A	A	A	A	A	B	B	A	B	B	A	A	A	B	A	B	A	A	B	B	A	A
31	B9.16-29C1_8a	52.796	56	0.06	42	33	0	1.1	-		B9.16-29C1_8a	B	A	B	B	B	A	B	B	A	A	A	A	B	A	A	A	A	A	A	A	A	B	B	A	B	B	A	A	A	B	A	B	A	A	B	B	A	A
32	B9.16-29C1_7a	54.188	54	0.071	43	32	0	1.6	-		B9.16-29C1_7a	B	A	B	B	B	A	B	B	A	A	A	A	B	A	A	A	A	A	A	A	A	B	B	A	B	B	A	A	A	B	A	B	A	A	B	B	A	A
33	B9.16-29C1_6a	55.588	53	0.068	44	31	0	2.3	-		B9.16-29C1_6a	B	A	B	B	B	A	B	B	A	A	A	A	B	A	A	A	A	A	A	A	A	B	B	A	B	B	A	A	A	B	A	B	A	A	B	B	A	A
34	B9.30-37C1_1a	58.235	53	0.075	44	31	0	2.3	-		B9.30-37C1_1a	B	A	B	A	B	A	B	B	A	A	A	A	B	A	A	A	B	A	A	A	A	B	B	A	B	B	A	A	A	B	A	B	A	A	b	B	A	A
35	B9.30-37C1_2a	59.666	53	0.084	43	32	0	1.6	-		B9.30-37C1_2a	B	A	B	A	B	A	B	B	A	A	A	B	B	A	A	A	B	A	A	A	A	B	B	A	b	B	A	A	A	B	A	B	A	A	B	B	A	A
36	B9.30-37C1_3a	61.08	51	0.098	42	33	0	1.1	-		B9.30-37C1_3a	B	A	b	A	B	A	B	B	A	A	A	B	B	A	A	A	B	A	A	A	A	B	B	A	B	B	A	A	A	B	A	B	A	A	B	B	A	A
37	B9.30-37C1_4a	62.819	49	0.118	44	31	0	2.3	-		B9.30-37C1_4a	B	A	B	A	B	A	B	B	A	A	A	B	B	A	A	A	B	A	A	A	A	B	B	A	B	B	A	A	A	B	A	A	A	A	B	B	A	A
38	B9.30-37C1_5a	64.077	49	0.123	45	30	0	3	*		B9.30-37C1_5a	A	A	B	A	B	A	B	B	A	A	A	B	B	A	A	A	B	A	A	A	A	B	B	A	B	B	A	A	A	B	A	A	A	A	B	B	A	A
39	B9.30-37C1_5b	65.343	50	0.092	44	31	0	2.3	-		B9.30-37C1_5b	A	A	B	A	B	A	B	B	A	A	A	B	B	A	A	A	B	A	A	A	A	B	B	A	B	B	A	A	B	B	A	A	A	A	B	B	A	A
40	B9.30-37C1_6a	66.607	48	0.152	43	32	0	1.6	-		B9.30-37C1_6a	A	A	B	A	B	B	B	B	A	A	A	B	B	A	A	A	B	A	A	A	A	B	B	A	B	B	A	A	B	B	A	A	A	A	B	B	A	A
41	B9.30-37C1_7a	67.865	49	0.136	42	33	0	1.1	-		B9.30-37C1_7a	A	A	B	A	B	B	B	B	A	A	A	B	B	A	A	A	B	A	A	A	A	B	B	A	B	B	A	A	B	B	A	A	A	A	B	B	A	A
42	B9.30-37C1_8a	69.131	48	0.133	43	32	0	1.6	-		B9.30-37C1_8a	A	A	B	A	B	B	B	B	A	A	A	B	B	A	A	A	B	A	A	A	A	B	B	A	B	B	A	A	B	B	A	A	A	A	B	B	A	A
43	B9.30-37C1_9a	70.007	49	0.079	42	33	0	1.1	-		B9.30-37C1_9a	A	A	B	A	B	B	B	B	A	A	A	B	B	A	A	A	B	A	A	A	A	B	B	A	B	B	A	A	B	B	A	A	A	A	B	B	A	A
44	B9.30-37C1_9b	71.303	50	0.146	41	34	0	0.7	-		B9.30-37C1_9b	A	A	B	A	B	B	B	B	A	B	A	B	B	A	A	A	B	A	A	A	A	B	B	A	B	B	A	A	B	B	A	A	A	A	B	B	A	A
45	B9.30-37C1_9c	72.692	51	0.119	40	35	0	0.3	-		B9.30-37C1_9c	A	A	B	A	B	B	B	B	A	B	A	B	B	A	A	A	B	A	A	A	A	B	B	A	B	B	A	A	B	B	A	A	A	A	B	B	A	A
46	B9.30-37C1_10a	74.071	49	0.085	41	34	0	0.7	-		B9.30-37C1_10a	A	A	B	A	B	B	B	B	A	B	A	B	B	A	A	A	B	A	A	A	A	B	B	A	B	B	A	A	B	B	A	A	A	A	B	B	A	A
47	B9.30-37C1_11a	75.456	47	0.064	40	35	0	0.3	-		B9.30-37C1_11a	A	A	B	A	B	B	B	B	A	B	A	B	B	A	A	A	B	A	A	A	A	B	B	A	B	B	A	A	B	B	A	A	B	A	B	B	A	A
48	B9.30-37C1_12a	76.459	49	0.171	39	36	0	0.1	-		B9.30-37C1_12a	A	A	B	A	B	B	B	B	A	B	A	B	B	A	A	A	B	A	A	A	A	B	B	A	B	B	A	A	B	B	A	B	B	A	B	B	A	A
49	B9.30-37C1_13a	79.336	46	0.095	37	38	0	0	-		B9.30-37C1_13a	A	A	B	A	B	B	B	B	A	B	A	B	B	A	A	a	B	A	B	A	A	B	B	A	B	B	A	A	B	B	A	B	B	a	B	B	A	A
50	X_A9_2a	82.075	49	0.303	37	38	0	0	-		X_A9_2a	A	A	A	A	B	B	B	B	A	B	A	B	B	A	A	A	B	A	B	A	A	B	B	A	B	B	A	A	B	B	A	B	B	A	b	B	A	A
51	B9.30-37C1_17a	83.542	47	0.216	36	39	0	0.1	-		B9.30-37C1_17a	A	A	A	A	B	B	B	B	A	B	A	B	B	A	A	a	B	A	B	A	A	B	B	B	B	B	A	A	B	B	A	B	B	A	B	B	A	A
52	B9.30-37C1_16a	84.994	46	0.155	35	40	0	0.3	-		B9.30-37C1_16a	A	A	A	A	B	B	B	B	A	B	A	B	B	A	A	A	B	A	B	A	A	B	B	B	B	B	A	A	B	B	A	B	B	A	B	B	A	A
53	B9.30-37C1_15a	87.858	42	0.07	37	38	0	0	-		B9.30-37C1_15a	A	A	A	A	B	B	B	B	A	B	A	B	B	A	A	A	B	A	B	A	A	B	B	B	B	B	A	A	B	B	A	B	B	A	B	B	A	A
54	B9.30-37C1_15b	89.267	36	0.052	38	37	0	0	-		B9.30-37C1_15b	A	A	A	A	B	B	B	B	A	B	A	B	B	A	A	A	B	A	B	A	A	B	B	B	B	B	A	A	B	B	A	B	B	A	B	B	A	A
55	B9.30-37C1_21a	90.67	34	0.057	37	38	0	0	-		B9.30-37C1_21a	A	A	A	A	B	B	B	B	A	B	A	B	B	A	A	A	B	A	B	A	A	B	B	B	B	B	A	A	B	B	A	B	B	A	B	B	A	A
56	B9.30-37C1_21b	92.058	35	0.083	36	39	0	0.1	-		B9.30-37C1_21b	A	A	A	A	B	B	B	B	A	B	A	B	B	A	A	A	B	A	B	B	A	B	B	B	B	B	A	A	B	B	A	B	B	A	B	B	A	A
57	B9.30-37C1_20a	93.339	40	0.142	37	38	0	0	-		B9.30-37C1_20a	A	A	A	A	B	A	B	B	A	B	A	B	B	A	A	A	B	A	B	B	A	B	B	B	B	B	A	A	B	B	A	B	B	A	B	B	A	A
58	X_A9_3a	96.129	40	0.178	37	38	0	0	-		X_A9_3a	A	A	A	A	B	A	B	B	A	B	A	B	B	A	A	a	B	A	B	B	a	B	B	B	B	B	A	A	B	B	A	b	B	a	B	B	A	A
59	X_A9_3b	97.553	35	0.097	36	39	0	0.1	-		X_A9_3b	A	A	A	A	B	A	B	B	A	B	A	B	B	A	B	A	B	A	B	B	A	B	B	B	B	B	A	A	B	B	A	B	B	A	b	B	A	A
60	B9.30-37C1_19a	98.955	32	0.067	37	38	0	0	-		B9.30-37C1_19a	A	A	A	A	B	A	B	B	A	B	A	B	B	A	B	a	B	A	B	B	a	B	B	B	B	A	A	A	B	B	A	B	B	A	B	B	A	A
61	B9.30-37C1_22a	103.128	30	0.151	36	39	0	0.1	-		B9.30-37C1_22a	A	A	A	B	B	A	B	A	A	B	A	B	B	A	B	A	B	A	B	B	a	B	B	B	B	A	A	a	B	B	a	B	B	a	B	B	A	A
62	B9.30-37C1_23a	104.512	26	0.198	35	40	0	0.3	-		B9.30-37C1_23a	A	A	A	B	B	A	B	A	A	B	A	B	B	A	B	B	B	A	B	B	a	B	B	B	B	A	A	a	B	B	A	B	B	A	B	B	A	A
Nr	Locus	Position	Pair count	Mean chisquare contribs.	a	b	-	X2	Signif.
1	X_A10_1a	0	23	0.02	18	57	0	20.3	*******		X_A10_1a	A	b	B	B	B	B	B	B	B	B	B	A	B	B	B	B	B	B	A	B	B	B	B	b	A	B	A	B	A	B	B	B	B	B	A	b	A	B
2	B10.01-10.06C1_1a	1.369	24	0.023	17	58	0	22.4	*******		B10.01-10.06C1_1a	A	B	B	B	B	B	B	B	B	B	B	B	B	B	B	B	B	B	A	B	B	B	B	B	A	B	A	B	A	B	B	B	B	B	A	B	A	B
3	B10.01-10.06C1_1b	2.737	27	0.032	16	59	0	24.6	*******		B10.01-10.06C1_1b	A	B	B	B	B	B	B	B	B	B	B	B	B	B	B	B	B	B	A	B	B	B	B	B	A	B	A	B	A	B	B	B	B	B	A	B	A	B
4	B10.01-10.06C1_1c	4.101	31	0.04	17	58	0	22.4	*******		B10.01-10.06C1_1c	A	B	B	B	B	B	B	B	B	B	B	B	B	B	B	B	B	B	A	B	B	B	B	B	A	B	A	B	A	B	B	B	B	B	A	B	A	B
5	B10.01-10.06C1_1d	5.483	34	0.048	16	59	0	24.6	*******		B10.01-10.06C1_1d	A	B	B	B	B	B	B	B	B	B	B	B	B	B	B	B	B	B	A	B	B	B	B	B	A	B	A	B	B	B	B	B	B	B	a	B	A	B
6	B10.01-10.06C1_1e	6.45	32	0.085	15	60	0	27	*******		B10.01-10.06C1_1e	A	B	B	B	B	B	B	B	B	B	B	B	B	B	B	B	B	B	A	B	B	B	B	B	A	B	A	B	B	B	B	B	B	B	a	B	A	B
7	B10.01-10.06C1_1f	7.767	30	0.104	14	61	0	29.4	*******		B10.01-10.06C1_1f	A	B	B	B	B	B	B	B	B	B	B	B	B	B	B	B	B	B	A	B	B	B	B	B	A	B	B	B	B	B	B	B	B	B	a	B	A	B
8	B10.01-10.06C1_8a	9.067	33	0.144	15	60	0	27	*******		B10.01-10.06C1_8a	A	B	B	B	B	B	B	B	B	B	B	B	B	B	B	B	B	B	A	B	B	B	B	B	A	B	B	B	B	B	B	A	B	B	A	B	A	B
9	B10.01-10.06C1_7a	10.394	34	0.128	16	59	0	24.6	*******		B10.01-10.06C1_7a	A	B	B	A	B	B	B	B	B	B	B	B	B	B	B	B	B	B	A	B	B	B	B	B	A	B	B	B	B	B	B	A	B	B	A	B	A	B
10	B10.01-10.06C1_6a	11.734	35	0.113	17	58	0	22.4	*******		B10.01-10.06C1_6a	A	B	B	A	B	B	B	B	B	B	B	B	B	B	B	b	B	B	A	B	B	B	B	B	A	B	B	B	B	B	B	A	B	B	A	B	A	B
11	B10.01-10.06C1_5a	14.425	37	0.104	17	58	0	22.4	*******		B10.01-10.06C1_5a	A	B	B	A	B	B	B	B	B	B	B	B	B	b	B	B	B	B	A	B	B	B	B	B	a	B	B	B	B	B	B	A	B	B	A	B	A	B
12	B10.01-10.06C1_5b	15.803	38	0.098	18	57	0	20.3	*******		B10.01-10.06C1_5b	A	B	B	A	B	B	B	B	B	B	B	B	B	B	B	b	B	B	A	B	B	B	B	B	A	B	B	B	B	B	B	A	B	B	A	B	A	B
13	B10.01-10.06C1_5c	17.192	39	0.095	19	56	0	18.3	*******		B10.01-10.06C1_5c	A	B	B	A	B	B	A	B	B	B	B	B	B	B	B	B	B	B	A	B	B	B	B	B	A	B	B	B	B	B	B	A	B	B	A	B	A	B
14	B10.01-10.06C1_5d	18.424	40	0.098	20	55	0	16.3	*******		B10.01-10.06C1_5d	a	B	B	A	B	B	A	B	B	B	B	B	B	B	B	B	B	B	A	B	B	B	B	B	A	B	B	B	B	B	B	A	B	B	A	B	A	B
15	B10.01-10.06C1_5e	19.874	41	0.095	21	54	0	14.5	******		B10.01-10.06C1_5e	A	B	B	A	B	B	A	B	B	B	B	B	B	B	B	B	B	B	A	B	B	B	B	B	A	B	B	B	B	B	B	A	B	B	A	B	A	B
16	B10.01-10.06C1_4a	22.652	41	0.231	19	56	0	18.3	*******		B10.01-10.06C1_4a	A	B	B	A	B	B	A	B	B	B	B	B	B	B	B	B	B	B	A	B	B	B	B	B	A	B	B	B	B	B	B	A	B	B	A	B	A	B
17	B10.01-10.06C1_3a	24.096	42	0.226	20	55	0	16.3	*******		B10.01-10.06C1_3a	A	B	B	A	B	B	A	B	B	B	B	B	B	B	B	B	B	B	A	B	B	B	B	B	A	A	B	B	B	B	B	A	B	B	A	B	A	B
18	B10.01-10.06C1_2a	25.54	43	0.222	21	54	0	14.5	******		B10.01-10.06C1_2a	A	B	B	A	B	B	A	B	B	B	B	B	B	B	B	A	B	B	A	B	B	B	B	B	A	A	B	B	B	B	B	A	B	b	A	B	A	B
19	B10.01-10.06C1_2b	26.986	44	0.221	22	53	0	12.8	******		B10.01-10.06C1_2b	A	B	B	A	B	B	A	B	B	B	B	B	B	B	A	A	B	B	A	B	B	B	B	B	A	A	B	B	B	B	B	A	B	B	A	B	A	B
20	B10.01-10.06C1_2c	29.888	46	0.219	24	51	0	9.7	****		B10.01-10.06C1_2c	A	B	B	A	B	B	A	B	B	B	B	B	B	B	A	A	B	B	A	B	B	B	B	B	A	A	B	B	B	B	B	A	B	B	A	B	A	B
21	B10.01-10.06C1_2d	31.339	47	0.219	25	50	0	8.3	****		B10.01-10.06C1_2d	A	B	B	A	B	B	A	B	B	A	B	B	B	B	A	A	B	B	A	B	B	B	B	B	A	A	B	B	B	B	B	A	B	B	A	B	A	B
22	B10.07C1_2a	32.798	48	0.207	26	49	0	7	***		B10.07C1_2a	A	B	B	A	B	B	A	B	B	A	B	B	B	B	A	A	B	B	A	B	B	B	B	B	A	A	B	B	B	B	B	A	B	B	A	B	A	B
23	B10.07C1_3a	37.212	48	0.083	29	46	0	3.9	**		B10.07C1_3a	A	A	B	A	B	B	a	B	B	a	B	B	b	B	A	A	B	B	a	B	B	B	B	B	a	a	b	B	b	B	b	A	B	B	a	B	a	B
25	B10.07C1_3c	38.675	47	0.068	30	45	0	3	*		B10.07C1_3c	A	A	B	A	B	B	A	B	B	A	B	B	A	B	A	a	B	B	A	B	B	B	B	B	a	A	B	B	B	B	B	A	B	B	A	B	A	B
26	B10.07C1_3d	40.194	46	0.061	29	46	0	3.9	**		B10.07C1_3d	A	A	B	A	B	B	A	B	B	A	B	B	A	B	A	A	B	B	B	B	B	B	B	B	A	A	B	B	B	B	B	A	B	B	A	B	A	B
27	B10.07C1_4a	43.128	45	0.054	31	44	0	2.3	-		B10.07C1_4a	A	A	B	A	B	B	A	B	B	A	B	B	A	B	A	A	B	B	B	B	B	B	B	B	A	A	B	B	B	B	B	A	B	B	a	B	A	B
28	B10.07C1_5a	44.585	43	0.05	32	43	0	1.6	-		B10.07C1_5a	A	A	B	A	B	B	A	B	B	A	B	B	A	B	A	A	B	B	B	B	B	B	B	B	A	A	B	B	B	B	B	A	B	B	A	B	A	B
29	B10.07C1_5b	47.492	45	0.066	34	41	0	0.7	-		B10.07C1_5b	A	A	B	A	B	B	A	B	B	A	B	B	a	B	A	A	B	B	B	B	B	B	B	B	A	A	A	B	B	B	b	A	B	B	A	B	A	B
30	B10.07C1_5c	48.934	44	0.071	35	40	0	0.3	-		B10.07C1_5c	A	A	B	A	B	B	A	B	B	A	B	B	A	B	A	a	B	B	B	B	B	B	B	B	A	A	A	B	B	B	B	A	B	A	A	B	A	B
31	B10.07C1_10a	50.371	43	0.096	36	39	0	0.1	-		B10.07C1_10a	A	A	B	A	B	B	A	B	B	A	A	B	A	B	A	A	B	B	B	B	B	B	B	B	A	A	A	B	B	B	B	A	B	A	A	B	A	B
32	X_A10_2a	51.769	46	0.048	37	38	0	0	-		X_A10_2a	A	A	B	A	B	B	A	B	B	A	A	B	A	B	A	A	B	B	b	B	b	B	B	B	A	A	A	B	B	B	B	A	B	A	A	B	A	B
33	B10.07C1_9a	53.21	46	0.072	38	37	0	0	-		B10.07C1_9a	A	A	B	A	B	B	A	B	B	A	A	B	A	B	A	A	B	B	B	B	B	B	B	A	A	a	A	B	B	B	B	A	B	A	A	B	A	B
34	B10.07C1_8a	54.645	44	0.081	39	36	0	0.1	-		B10.07C1_8a	A	A	B	A	b	B	a	b	b	a	A	B	a	B	a	A	b	B	b	b	b	b	b	A	A	A	A	b	b	B	b	A	b	a	a	B	a	B
35	B10.07C1_7a	56.073	41	0.076	40	35	0	0.3	-		B10.07C1_7a	A	A	B	A	B	B	a	B	B	A	A	A	A	B	a	A	B	B	B	B	b	B	B	A	A	A	a	B	B	B	B	A	B	a	a	B	a	B
36	B10.07C1_7b	57.501	39	0.076	41	34	0	0.7	-		B10.07C1_7b	A	A	B	A	B	B	A	B	B	A	A	A	A	B	A	A	B	B	B	B	B	B	B	A	A	A	A	b	B	B	B	A	B	A	A	B	A	B
37	B10.07C1_7c	58.928	38	0.08	42	33	0	1.1	-		B10.07C1_7c	A	A	B	A	B	B	A	B	B	A	A	A	A	B	A	A	B	B	B	B	B	B	B	A	A	A	A	B	A	B	B	A	B	A	A	B	A	B
38	B10.07C1_6a	60.358	38	0.133	43	32	0	1.6	-		B10.07C1_6a	A	A	B	A	B	B	A	B	B	A	A	A	A	B	A	A	B	b	B	B	B	B	B	A	A	A	A	B	A	b	B	A	B	A	A	B	A	B
39	X_A10_3a	61.781	37	0.161	44	31	0	2.3	-		X_A10_3a	A	A	B	A	B	A	A	B	B	A	A	A	A	B	A	A	B	B	B	B	B	B	B	A	A	A	A	B	A	B	b	A	B	a	A	B	A	B
40	B10.07C2_2a	63.203	36	0.201	45	30	0	3	*		B10.07C2_2a	A	A	B	A	B	A	A	B	B	A	A	A	A	B	A	A	B	B	B	B	B	B	B	A	A	A	A	B	A	B	B	A	B	A	A	B	A	A
41	B10.07C2_1a	64.621	35	0.207	44	31	0	2.3	-		B10.07C2_1a	B	A	B	A	B	A	A	B	B	A	A	A	A	B	A	A	B	B	B	B	B	B	B	A	A	A	A	B	A	B	B	A	B	A	A	B	A	A
42	B10.07C2_1b	66.032	34	0.274	45	30	0	3	*		B10.07C2_1b	B	A	B	A	B	A	A	B	B	A	A	A	A	B	A	A	B	B	B	A	B	B	B	A	A	A	A	B	A	B	B	A	B	A	A	B	A	A
43	B10.07C2_1c	67.428	32	0.249	46	29	0	3.9	**		B10.07C2_1c	B	A	B	A	B	A	A	B	B	A	A	A	A	B	A	a	B	B	B	A	B	B	B	A	A	A	A	B	A	b	B	A	B	A	A	B	A	A
44	B10.07C2_1d	68.828	31	0.246	47	28	0	4.8	**		B10.07C2_1d	B	A	B	A	B	A	A	B	B	A	A	A	A	B	A	A	B	B	B	A	B	B	B	A	A	A	A	B	A	B	B	a	B	A	A	B	A	A
45	B10.07C2_1e	70.227	30	0.232	48	27	0	5.9	**		B10.07C2_1e	B	A	B	A	B	A	A	B	B	A	A	A	A	B	A	A	B	B	B	A	B	B	B	A	A	A	A	B	A	B	B	A	B	a	A	B	A	A
46	B10.07C2_5a	71.626	29	0.2	49	26	0	7	***		B10.07C2_5a	B	A	B	A	B	A	A	B	B	A	A	A	A	B	A	A	B	A	B	A	B	B	B	A	A	A	A	B	A	B	B	A	B	A	A	B	A	A
47	B10.07C2_5b	73.044	29	0.299	50	25	0	8.3	****		B10.07C2_5b	B	A	B	A	B	A	A	B	B	A	A	A	A	b	A	A	B	A	B	A	B	B	A	A	A	A	A	B	A	B	B	A	B	A	A	B	A	A
48	B10.07C2_5c	74.447	28	0.291	51	24	0	9.7	****		B10.07C2_5c	B	A	B	A	B	A	A	B	B	A	A	A	A	B	A	A	B	A	B	A	B	B	A	A	A	A	A	B	A	B	B	A	B	A	A	B	A	A
49	B10.07C2_6a	75.819	27	0.232	50	25	0	8.3	****		B10.07C2_6a	B	A	B	A	B	A	A	B	B	A	A	A	A	B	A	A	B	A	B	A	B	B	A	A	A	A	A	B	A	B	B	A	B	A	A	B	A	A
Nr	Locus	Position	Pair count	Mean chisquare contribs.	a	b	-	X2	Signif.
1	X_C1_1a	0	18	0.124	31	44	0	2.3	-		X_C1_1a	B	B	b	B	B	A	B	B	A	A	A	B	B	A	A	B	B	B	B	A	A	B	B	A	A	B	B	A	A	B	A	B	B	B	a	B	B	A
2	B1.01C2_11a	1.323	17	0.132	33	42	0	1.1	-		B1.01C2_11a	B	B	A	B	B	A	B	B	A	A	A	B	B	A	A	B	B	A	B	A	A	B	B	A	A	B	B	A	A	B	A	B	B	B	A	B	B	A
3	B1.01C2_9a	2.615	17	0.081	32	43	0	1.6	-		B1.01C2_9a	B	B	A	B	B	A	B	b	A	A	A	B	B	a	A	B	B	A	B	A	A	B	B	A	A	B	B	A	A	B	A	B	B	B	A	B	B	B
4	B1.01C2_8a	4.962	17	0.107	30	45	0	3	*		B1.01C2_8a	B	B	A	B	B	A	B	B	A	A	A	B	B	A	B	B	B	B	B	A	A	B	B	A	A	B	B	A	A	B	A	B	B	B	A	B	B	B
5	B1.01C2_7a	7.694	19	0.091	30	45	0	3	*		B1.01C2_7a	B	B	A	B	B	A	B	B	A	A	A	B	B	A	B	B	B	B	B	A	A	A	B	A	A	B	B	A	A	B	A	B	B	B	A	B	B	B
6	B1.01C2_7b	9.07	20	0.084	29	46	0	3.9	**		B1.01C2_7b	B	B	A	B	B	A	B	B	A	A	A	B	B	A	B	B	B	B	B	A	A	A	B	A	A	B	B	a	A	B	A	B	B	b	A	B	B	B
7	B1.01C2_6a	11.849	22	0.078	31	44	0	2.3	-		B1.01C2_6a	B	B	A	B	B	A	B	B	A	A	A	B	B	A	B	B	B	B	B	A	A	A	B	A	A	B	B	A	A	B	A	B	B	A	A	B	B	B
8	B1.01C2_5a	16.109	25	0.069	30	45	0	3	*		B1.01C2_5a	B	B	A	B	B	A	B	B	A	B	A	B	B	A	B	b	B	B	B	A	A	A	B	A	A	B	B	A	A	B	A	B	B	A	A	B	B	B
9	X_C1_2a	21.911	29	0.059	30	45	0	3	*		X_C1_2a	B	B	A	B	B	A	B	B	A	B	A	B	B	A	B	B	B	B	B	A	A	A	B	A	A	B	B	A	A	B	A	B	B	A	A	B	B	B
10	X_C1_2b	23.34	32	0.075	31	44	0	2.3	-		X_C1_2b	b	B	a	B	B	A	B	B	A	B	A	B	B	A	B	B	B	B	A	A	a	A	b	A	a	B	B	A	A	B	A	B	B	a	a	B	B	b
											B1.01C2_4a	B	B	A	B	B	A	B	B	A	B	a	B	B	A	B	A	B	B	A	A	a	A	B	a	a	B	B	a	A	B	a	B	B	a	a	B	B	B
11	B1.01C2_4b	29.128	35	0.08	35	40	0	0.3	-		B1.01C2_4b	B	B	A	B	B	A	B	B	A	B	A	B	B	A	B	A	B	B	A	A	A	A	B	A	A	B	B	A	A	B	A	B	B	A	A	B	B	B
12	B1.01C2_4c	31.979	35	0.057	35	40	0	0.3	-		B1.01C2_4c	B	B	A	B	B	A	B	B	A	B	A	B	B	A	B	A	B	b	A	A	A	A	B	A	A	B	B	A	A	a	A	B	B	A	A	B	B	B
13	B1.01C2_3a	36.21	37	0.096	36	39	0	0.1	-		B1.01C2_3a	B	B	A	B	B	A	B	B	A	B	A	B	B	A	B	A	B	B	A	A	A	A	B	A	A	B	B	A	A	A	B	B	B	A	A	B	B	B
14	B1.01C2_3b	37.593	37	0.06	37	38	0	0	-		B1.01C2_3b	B	B	A	B	B	A	B	B	A	B	A	B	B	A	A	A	B	B	A	A	A	A	B	A	A	B	B	a	A	A	B	B	B	A	A	B	B	B
15	B1.01C2_2a	38.984	37	0.048	36	39	0	0.1	-		B1.01C2_2a	B	B	b	B	B	A	B	B	A	B	A	B	B	A	A	A	B	B	A	A	A	A	B	A	A	B	B	A	A	A	B	B	B	A	A	B	B	B
16	B1.01C2_2b	40.376	39	0.059	35	40	0	0.3	-		B1.01C2_2b	B	B	B	B	B	A	B	B	A	B	A	b	B	A	A	A	B	B	A	A	A	A	B	A	A	B	B	A	B	A	B	B	B	A	A	B	B	B
17	B1.01C2_1a	41.767	39	0.07	36	39	0	0.1	-		B1.01C2_1a	B	B	B	B	B	A	B	B	A	B	A	B	B	A	A	A	B	B	A	A	A	A	B	A	A	B	B	A	B	a	B	B	B	A	A	B	B	B
18	B1.01C2_1b	43.15	39	0.085	35	40	0	0.3	-		B1.01C2_1b	B	B	B	B	B	A	B	B	A	B	A	B	B	A	A	A	B	B	A	A	A	A	B	A	A	b	B	A	B	A	B	B	B	A	A	B	B	B
19	B1.02C2_1a	44.526	37	0.074	34	41	0	0.7	-		B1.02C2_1a	B	B	B	B	B	A	B	B	A	B	A	B	B	B	A	A	B	B	A	A	A	A	B	A	A	B	B	A	B	A	B	B	B	A	A	B	B	B
20	B1.02C2_3a	45.905	39	0.086	33	42	0	1.1	-		B1.02C2_3a	B	B	B	B	B	A	B	B	A	B	A	B	B	B	A	A	B	B	A	A	A	A	B	A	A	B	B	A	B	a	B	B	B	A	A	B	B	B
21	B1.02C2_3b	47.286	38	0.067	32	43	0	1.6	-		B1.02C2_3b	B	B	B	B	B	A	B	B	A	B	A	B	B	B	A	a	B	B	A	A	A	A	B	A	A	B	B	B	B	A	B	B	B	A	A	B	B	B
22	B1.02C2_3c	48.68	38	0.051	33	42	0	1.1	-		B1.02C2_3c	B	B	B	B	A	A	B	B	A	B	A	B	B	B	A	A	B	B	A	A	A	A	B	A	A	B	B	B	B	a	B	B	B	A	A	B	B	B
23	B1.02C2_4a	50.068	38	0.05	32	43	0	1.6	-		B1.02C2_4a	B	B	B	B	A	A	B	B	A	B	A	B	B	B	A	A	B	B	A	A	B	A	B	A	A	B	b	b	b	A	b	B	B	A	A	B	B	B
24	B1.02C2_4b	51.458	37	0.041	31	44	0	2.3	-		B1.02C2_4b	B	B	B	B	A	A	B	B	B	B	A	B	B	B	A	A	B	B	a	A	B	A	B	A	A	b	B	B	B	A	B	B	B	A	A	B	B	B
25	B1.02C2_5a	52.853	37	0.045	30	45	0	3	*		B1.02C2_5a	B	B	B	B	A	A	B	B	B	B	A	B	B	B	A	a	B	B	A	A	B	A	B	A	A	B	B	B	B	a	B	B	B	A	A	B	B	B
26	B1.02C2_5b	54.264	37	0.056	31	44	0	2.3	-		B1.02C2_5b	B	B	B	B	A	A	B	B	B	B	A	B	B	B	A	A	B	B	A	a	B	A	B	A	A	B	B	B	B	A	B	B	B	a	A	B	A	B
27	B1.02C2_6a	55.668	36	0.056	30	45	0	3	*		B1.02C2_6a	B	B	B	B	A	A	B	B	B	B	A	B	B	B	A	A	B	B	A	A	B	A	B	A	A	B	B	B	B	A	B	B	B	A	A	B	A	B
28	B1.02C2_7a	57.089	36	0.072	31	44	0	2.3	-		B1.02C2_7a	B	B	B	B	A	A	B	B	B	B	A	B	B	B	A	A	B	B	A	A	B	A	B	A	A	B	B	B	B	A	B	B	B	A	A	B	A	B
29	B1.02C2_7b	59.384	36	0.096	31	44	0	2.3	-		B1.02C2_7b	B	B	B	B	A	A	B	B	B	B	A	B	B	B	A	A	A	B	A	A	B	A	B	A	A	B	B	B	B	A	B	B	B	A	A	B	A	B
30	B1.02C2_7c	60.715	35	0.09	30	45	0	3	*		B1.02C2_7c	B	B	B	B	A	A	B	B	B	B	A	B	B	B	A	A	A	B	A	A	B	A	B	A	A	B	B	B	B	A	B	B	B	A	A	B	A	B
31	B1.13-31C2_1a	60.715	35	0.09	30	45	0	3	*		B1.13-31C2_1a	B	B	B	B	A	A	B	B	B	B	A	B	B	B	A	A	A	B	A	A	B	A	B	A	A	B	B	B	B	A	B	B	B	A	A	B	A	B
32	B1.13-31C2_2a	64.698	35	0.09	29	46	0	3.9	**		B1.13-31C2_2a	B	B	B	B	A	A	B	B	B	B	A	B	B	B	A	A	A	B	A	A	B	A	B	A	A	B	B	B	B	B	B	B	B	a	A	B	A	B
33	B1.13-31C2_4a	66.617	35	0.119	29	46	0	3.9	**		B1.13-31C2_4a	B	B	B	B	A	A	B	B	B	B	a	b	B	B	A	A	B	B	A	A	b	A	B	A	A	B	B	B	B	B	B	B	B	a	a	A	A	B
34	B1.13-31C2_4b	68.083	35	0.12	28	47	0	4.8	**		B1.13-31C2_4b	B	B	B	B	A	A	B	B	B	B	A	B	B	B	A	a	B	B	B	A	B	A	B	A	A	B	B	B	B	B	B	B	B	A	A	a	A	B
35	B1.13-31C2_6a	73.734	34	0.081	30	45	0	3	*		B1.13-31C2_6a	B	B	B	B	A	A	B	B	B	B	A	B	B	B	A	a	B	B	B	A	B	A	B	A	A	B	A	B	B	B	B	B	A	A	A	A	A	B
36	B1.13-31C2_7a	74.986	32	0.056	31	44	0	2.3	-		B1.13-31C2_7a	B	B	B	B	A	A	B	B	B	B	A	B	B	B	A	A	B	B	B	A	B	A	B	A	A	B	A	B	B	B	B	B	A	A	A	A	A	B
37	B1.13-31C2_7b	77.623	31	0.077	33	42	0	1.1	-		B1.13-31C2_7b	B	B	B	B	A	A	B	B	B	B	A	B	B	B	A	A	B	B	B	A	B	A	B	A	A	B	A	B	B	B	B	B	A	A	A	A	A	B
38	B1.13-31C2_8a	80.32	29	0.088	35	40	0	0.3	-		B1.13-31C2_8a	B	B	B	B	A	A	B	B	B	B	A	B	B	B	A	A	B	A	B	A	B	A	B	A	A	B	A	B	B	B	B	B	A	A	A	A	A	B
39	B1.13-31C2_8b	81.514	28	0.108	34	41	0	0.7	-		B1.13-31C2_8b	B	B	B	B	A	A	B	B	B	B	A	B	B	B	B	A	B	A	B	A	B	A	B	A	A	B	A	B	B	B	B	B	A	A	A	A	A	B
40	B1.13-31C2_8c	82.827	27	0.121	35	40	0	0.3	-		B1.13-31C2_8c	B	B	B	B	A	A	B	B	B	A	A	B	B	B	B	A	B	A	B	A	B	A	B	A	A	B	A	b	B	B	B	B	A	A	A	A	A	B
41	B1.13-31C2_9a	84.034	26	0.218	36	39	0	0.1	-		B1.13-31C2_9a	B	B	A	B	A	A	B	B	B	A	A	B	B	B	B	A	B	A	B	A	B	A	B	A	A	B	A	B	B	B	B	B	A	A	A	A	A	B
42	B1.13-31C2_9b	85.307	25	0.264	37	38	0	0	-		B1.13-31C2_9b	B	B	A	B	A	A	B	B	B	A	A	B	B	B	B	A	B	A	B	A	B	A	B	A	A	B	A	B	B	b	B	B	A	A	A	A	A	B
45	X_C1_4a	89.149	26	0.99	35	40	0	0.3	-		B1.13-31C3_2a	B	B	A	B	A	B	B	B	B	A	A	B	B	B	B	A	B	A	B	A	B	A	B	A	A	B	A	B	B	B	B	B	A	A	A	A	A	B
43	B1.13-31C3_2a	91.372	32	0.888	32	43	0	1.6	-		B1.13-31C3_1a	B	B	A	B	A	B	B	B	B	A	B	B	B	B	B	A	B	A	B	A	B	B	B	A	A	B	A	B	B	B	B	B	A	A	A	A	A	B
44	B1.13-31C3_1a	94.312	24	0.335	30	45	0	3	*		X_C1_4a	B	B	B	B	A	A	B	B	b	A	B	B	B	B	A	A	B	A	B	A	B	B	B	A	a	B	a	B	b	B	B	B	a	a	a	A	a	B
Nr	Locus	Position	Pair count	Mean chisquare contribs.	a	b	-	X2	Signif.
1	X_C2_1a	0	20	0.079	35	40	0	0.3	-		X_C2_1a	B	B	b	B	A	B	A	A	B	B	A	B	A	B	a	B	B	B	A	A	B	B	A	B	B	A	A	B	A	B	A	A	A	a	B	A	A	a
2	B2.03-05C2_6a	3.806	21	0.066	38	37	0	0	-		B2.03-05C2_6a	B	B	A	B	A	a	A	A	B	B	A	B	A	B	A	B	B	A	A	A	B	B	A	B	B	A	A	B	A	B	A	A	A	a	B	A	A	A
3	B2.03-05C2_7a	5.6	21	0.058	36	39	0	0.1	-		B2.03-05C2_7a	B	B	A	B	A	A	B	A	B	B	A	B	A	B	A	B	B	A	A	A	b	B	A	B	B	B	A	B	A	b	A	A	A	A	b	A	A	A
4	B2.03-05C2_7b	6.913	22	0.063	37	38	0	0	-		B2.03-05C2_7b	B	B	A	B	A	A	B	A	B	B	A	B	A	B	A	B	B	A	A	A	B	B	A	B	B	B	A	b	A	B	A	A	A	A	b	A	A	A
5	B2.06-09C2_2a	8.611	22	0.062	37	38	0	0	-		B2.06-09C2_2a	B	B	A	B	A	A	A	A	B	B	A	B	A	B	A	B	B	A	A	A	B	B	A	B	B	B	A	B	A	B	A	A	A	A	B	A	A	A
6	B2.06-09C2_2b	9.957	24	0.038	36	39	0	0.1	-		B2.06-09C2_2b	B	B	A	B	A	A	A	A	B	B	A	B	A	B	A	B	B	A	A	A	B	B	B	B	B	B	A	B	A	b	A	a	A	A	B	A	A	A
7	B2.06-09C2_1a	14.09	25	0.041	35	40	0	0.3	-		B2.06-09C2_1a	B	B	A	B	A	A	A	A	B	B	A	B	A	B	B	B	B	A	A	A	B	B	B	B	B	B	A	B	a	b	a	A	a	a	B	a	A	A
											B2.06-09C2_4a	B	B	A	B	A	A	B	A	B	B	A	B	A	B	B	A	B	A	A	A	b	B	B	B	b	B	B	b	A	B	A	A	A	A	b	A	A	A
8	B2.06-09C2_5a	23.188	27	0.021	34	41	0	0.7	-		B2.06-09C2_5a	B	B	A	B	A	B	B	A	B	B	A	B	A	B	B	A	B	A	A	A	B	B	B	B	B	B	a	B	A	B	A	A	A	A	B	A	A	A
9	B2.06-09C2_5b	24.59	27	0.028	33	42	0	1.1	-		B2.06-09C2_5b	B	B	a	B	A	B	B	A	B	B	A	B	A	B	B	A	B	A	A	A	B	B	B	B	b	B	A	B	A	B	A	A	A	A	B	A	A	A
10	B2.06-09C2_6a	27.391	27	0.016	35	40	0	0.3	-		B2.06-09C2_6a	B	B	A	B	A	B	B	A	B	B	A	A	A	B	B	A	B	A	A	A	B	B	B	B	B	B	A	B	A	B	A	A	A	a	B	A	A	A
11	B2.10-19C1_1a	28.724	27	0.055	34	41	0	0.7	-		B2.10-19C1_1a	B	B	A	B	A	B	B	A	B	B	A	A	A	B	B	A	b	A	A	A	B	b	B	B	B	B	A	B	A	B	A	A	A	A	B	A	A	A
12	B2.10-19C1_1b	30.106	27	0.043	33	42	0	1.1	-		B2.10-19C1_1b	B	B	a	B	A	B	B	A	B	B	A	A	A	B	B	A	B	A	A	A	B	B	B	B	B	B	B	B	A	B	A	A	A	A	B	A	A	A
13	B2.10-19C1_1c	31.489	27	0.036	32	43	0	1.6	-		B2.10-19C1_1c	B	B	A	B	A	B	B	a	B	B	A	A	A	B	B	A	B	A	A	A	B	B	B	B	B	B	B	B	A	B	A	A	A	A	B	A	A	A
14	B2.10-19C1_2a	34.233	27	0.03	34	41	0	0.7	-		B2.10-19C1_2a	B	B	a	B	A	B	B	A	B	B	A	A	A	B	B	a	B	A	A	A	B	B	B	B	B	A	B	B	A	A	A	A	A	A	B	A	A	A
15	X_C2_2a	38.324	27	0.026	33	42	0	1.1	-		X_C2_2a	B	B	a	B	A	B	B	A	B	B	A	A	A	B	B	a	B	A	A	A	B	B	B	B	B	A	B	A	A	A	A	A	A	A	B	A	A	A
16	B2.10-19C1_3a	41.143	27	0.01	33	42	0	1.1	-		B2.10-19C1_3a	B	B	A	B	A	B	B	a	B	b	A	A	A	B	B	A	B	A	A	A	B	B	B	B	B	A	B	A	A	A	A	A	A	A	B	A	A	A
17	B2.10-19C1_3b	42.54	27	0.008	34	41	0	0.7	-		B2.10-19C1_3b	B	B	A	B	A	B	B	A	B	B	A	a	A	B	B	a	B	A	A	A	B	B	B	B	B	A	B	A	A	A	A	A	A	A	B	A	A	A
18	B2.10-19C1_3c	43.93	27	0.009	33	42	0	1.1	-		B2.10-19C1_3c	B	B	A	B	A	B	B	A	B	B	A	A	A	B	B	A	B	A	A	A	B	B	B	B	B	A	B	A	A	A	A	A	A	A	B	A	B	A
19	B2.10-19C1_4a	45.269	27	0.03	32	43	0	1.6	-		B2.10-19C1_4a	B	B	A	B	A	B	B	A	B	B	A	A	A	B	B	B	B	a	A	A	B	B	B	B	B	A	B	A	A	A	A	A	A	A	B	A	B	A
20	X_C2_3a	46.669	27	0.018	33	42	0	1.1	-		X_C2_3a	A	B	A	B	A	B	B	A	B	B	A	A	A	B	B	B	B	A	A	A	B	B	B	B	B	A	B	A	A	A	A	A	A	A	B	a	B	A
21	B2.10-19C1_5a	48.067	27	0.011	34	41	0	0.7	-		B2.10-19C1_5a	A	B	A	B	A	B	B	A	B	B	A	A	A	B	B	B	B	A	A	A	B	B	B	B	B	A	B	A	A	A	A	A	A	A	B	A	B	A
22	X_C2_4a	50.853	26	0.018	32	43	0	1.6	-		X_C2_4a	A	B	A	B	A	B	B	A	B	B	A	A	A	B	B	B	B	a	A	A	B	B	B	B	B	A	B	A	A	A	A	A	A	B	B	B	B	A
23	B2.10-19C1_8a	54.969	24	0.015	31	44	0	2.3	-		B2.10-19C1_8a	A	B	A	B	A	B	B	a	B	B	A	A	A	B	B	B	B	A	a	A	B	B	B	B	B	A	B	a	B	A	B	A	A	B	B	B	B	A
24	B2.10-19C1_7a	56.357	22	0.015	30	45	0	3	*		B2.10-19C1_7a	A	B	A	B	A	B	B	A	B	B	A	A	A	B	B	B	B	A	A	A	B	B	B	B	B	A	B	A	B	A	B	A	B	B	B	B	B	A
25	B2.10-19C1_6a	57.741	21	0.017	29	46	0	3.9	**		B2.10-19C1_6a	A	B	B	B	A	B	B	A	B	B	A	A	A	B	B	B	B	A	A	A	B	B	B	B	B	A	B	a	B	A	B	A	B	B	B	B	B	A
26	B2.10-19C1_6b	59.123	22	0.024	28	47	0	4.8	**		B2.10-19C1_6b	A	B	B	B	A	B	B	A	B	B	A	A	A	B	B	B	B	A	A	A	B	B	B	B	B	A	B	A	b	A	B	A	B	B	b	B	B	A
27	B2.10-19C1_6c	63.277	20	0.064	29	46	0	3.9	**		B2.10-19C1_6c	A	B	B	B	A	b	B	B	B	B	A	A	A	B	B	b	B	A	A	A	B	B	B	B	B	A	B	A	B	A	B	A	B	B	B	B	B	A
28	B2.10-19C1_6d	64.658	20	0.087	30	45	0	3	*		B2.10-19C1_6d	A	B	B	B	A	B	B	B	B	B	A	A	A	B	B	B	B	a	A	A	B	B	B	B	B	A	B	A	B	A	B	A	B	B	B	B	B	A
Nr	Locus	Position	Pair count	Mean chisquare contribs.	a	b	-	X2	Signif.
											X_C3_1a	A	A	A	A	a	a	a	b	a	a	A	a	a	B	b	B	b	A	a	a	a	a	a	A	B	B	a	a	a	B	a	A	b	b	b	A	b	A
1	B3.01C1_1a	0	25	1.076	58	17	0	22.4	*******		B3.01C1_1a	A	A	A	A	a	a	A	B	A	A	A	A	A	B	B	A	B	A	A	A	A	A	A	A	B	B	A	A	A	A	A	A	B	B	B	A	B	A
2	X_C3_2a	1.046	25	0.696	57	18	0	20.3	*******		X_C3_2a	A	A	A	A	A	A	A	B	A	A	A	A	A	B	B	A	B	A	A	A	a	A	A	A	B	B	A	A	A	A	A	A	B	B	B	A	B	A
3	X_C3_2b	2.589	29	1.024	58	17	0	22.4	*******		X_C3_2b	A	A	A	A	A	A	A	B	A	A	A	A	A	B	B	A	b	A	A	A	a	A	A	a	B	b	A	A	A	A	A	A	b	B	b	A	B	A
4	X_C3_3a	4.966	27	0.638	60	15	0	27	*******		X_C3_3a	A	A	A	A	A	A	A	B	A	A	A	A	A	A	B	A	B	A	A	A	A	A	A	A	B	B	A	a	A	A	A	A	A	B	B	A	B	A
5	X_C3_3b	6.275	28	1.318	56	19	0	18.3	*******		X_C3_3b	A	A	A	A	A	A	A	B	A	A	A	a	A	A	B	A	B	A	A	B	A	A	B	A	B	b	B	B	A	A	A	A	A	B	B	A	B	A
6	X_C3_3c	7.996	31	0.748	54	21	0	14.5	******		X_C3_3c	A	A	A	A	A	A	A	B	B	A	A	a	A	A	B	A	B	A	B	B	A	A	B	A	B	B	B	B	A	A	A	A	A	B	B	A	B	A
7	X_C3_4a	10.505	27	0.261	57	18	0	20.3	*******		X_C3_4a	A	A	A	A	A	A	A	B	B	A	A	A	A	A	B	A	B	A	B	b	A	A	A	A	B	B	A	A	A	A	A	A	A	B	B	a	B	A
8	X_C3_4b	12.856	27	0.065	55	20	0	16.3	*******		X_C3_4b	A	A	A	A	A	A	A	B	B	A	A	A	A	A	B	A	B	A	B	B	A	A	A	A	B	B	A	A	A	A	A	A	A	b	b	A	B	A
9	X_C3_4c	14.21	28	0.055	54	21	0	14.5	******		X_C3_4c	A	A	A	A	A	A	A	B	B	A	A	A	A	A	B	A	B	A	B	b	A	A	A	A	B	B	A	A	a	A	A	A	A	B	B	A	B	A
10	B3.01C1_4a	16.891	27	0.048	52	23	0	11.2	*****		B3.01C1_4a	A	A	A	A	A	A	A	B	b	A	A	A	A	A	B	A	B	A	b	B	A	A	A	A	b	B	A	A	A	A	A	A	A	b	b	A	B	A
11	B3.01C1_4b	18.253	27	0.042	51	24	0	9.7	****		B3.01C1_4b	A	A	A	A	A	A	A	B	B	A	A	A	A	A	B	A	B	A	B	b	A	A	A	A	B	B	A	a	A	A	A	A	A	B	B	A	B	A
12	B3.01C1_5a	19.618	29	0.036	50	25	0	8.3	****		B3.01C1_5a	A	A	A	A	A	A	A	B	B	A	A	A	A	A	B	A	B	A	B	B	A	A	A	A	B	B	A	A	A	A	A	A	A	b	b	A	B	A
13	B3.01C1_6a	22.354	29	0.04	50	25	0	8.3	****		B3.01C1_6a	A	A	a	A	A	A	A	B	B	A	A	A	A	A	B	A	B	A	B	B	A	A	A	A	B	B	A	A	A	A	A	A	A	A	B	B	B	A
14	B3.02-03C2_1a	25.109	31	0.045	48	27	0	5.9	**		B3.02-03C2_1a	A	A	A	A	A	A	A	b	B	A	A	A	A	A	b	A	B	A	B	B	A	B	A	A	B	B	A	A	A	A	A	A	A	A	b	B	b	A
15	B3.02-03C2_2a	27.869	32	0.063	46	29	0	3.9	**		B3.02-03C2_2a	B	A	A	A	A	A	A	B	B	A	A	A	A	A	B	A	B	A	B	B	A	B	A	A	B	b	A	A	A	A	A	A	A	A	B	B	B	A
16	B3.02-03C2_2b	29.222	32	0.08	47	28	0	4.8	**		B3.02-03C2_2b	B	A	A	A	A	A	A	B	B	A	A	A	A	A	B	A	B	A	B	B	A	B	A	A	B	B	A	A	A	A	A	A	A	A	B	B	B	A
17	B3.02-03C2_2c	30.841	32	0.175	45	30	0	3	*		B3.02-03C2_2c	B	A	A	A	A	A	A	B	B	A	A	A	A	A	B	A	B	A	B	B	A	B	A	A	B	B	A	a	A	A	A	A	A	a	B	B	B	A
18	B3.02-03C2_3a	31.964	32	0.245	44	31	0	2.3	-		B3.02-03C2_3a	B	A	A	A	A	A	A	B	B	A	A	A	A	A	B	B	B	A	B	B	A	B	A	A	B	B	A	A	A	A	A	A	A	A	B	B	B	A
19	B3.02-03C2_3b	33.644	33	0.059	46	29	0	3.9	**		B3.02-03C2_3b	B	A	A	A	A	A	A	B	B	A	A	A	A	A	B	B	B	A	B	B	A	B	A	A	B	b	A	A	A	A	A	A	A	A	b	B	B	A
20	B3.02-03C2_3c	35	32	0.038	47	28	0	4.8	**		B3.02-03C2_3c	B	A	A	A	A	A	A	B	B	A	A	A	A	A	B	b	A	A	B	B	A	B	A	A	B	B	A	A	A	A	A	A	A	A	B	B	B	A
21	B3.05C2_1a	36.341	33	0.038	46	29	0	3.9	**		B3.05C2_1a	B	A	A	A	A	A	A	B	B	A	A	A	A	A	B	B	A	A	B	B	A	B	A	A	B	B	A	A	A	A	A	A	A	A	B	B	B	A
22	B3.05C2_2a	37.683	32	0.034	45	30	0	3	*		B3.05C2_2a	B	A	A	A	A	A	A	B	B	A	A	A	A	A	B	B	A	A	b	B	A	B	A	A	B	B	A	a	A	A	A	A	A	a	B	B	B	A
23	B3.05C2_3a	39.026	32	0.048	46	29	0	3.9	**		B3.05C2_3a	B	A	A	A	A	A	A	B	B	A	A	A	A	A	B	B	A	A	B	B	A	B	A	A	B	B	A	A	A	A	A	A	A	A	B	B	B	A
24	B3.05C2_3b	40.367	32	0.065	45	30	0	3	*		B3.05C2_3b	B	A	A	A	B	A	A	B	B	A	A	A	A	A	B	B	A	A	B	B	A	B	A	A	B	B	A	A	A	A	A	A	A	A	B	B	B	A
25	B3.05C2_4a	44.244	32	0.103	44	31	0	2.3	-		B3.05C2_4a	B	A	A	A	B	A	A	B	B	A	A	A	A	A	B	B	A	A	B	B	A	B	A	A	b	b	A	A	A	A	A	A	A	A	b	B	B	B
											B3.05C2_5a	B	A	A	A	B	A	A	B	B	A	A	A	A	A	B	b	A	A	B	B	A	B	A	A	B	B	A	A	A	A	A	A	A	A	B	B	B	B
26	B3.05C2_5b	45.554	31	0.142	45	30	0	3	*		B3.05C2_5b	B	A	A	A	B	A	A	B	B	A	A	A	A	A	B	b	A	A	B	B	A	B	A	A	b	b	A	A	A	A	A	A	A	A	B	B	A	B
27	B3.05C2_6a	47.913	31	0.155	47	28	0	4.8	**		B3.05C2_6a	B	A	A	A	B	A	A	B	B	A	A	A	A	A	B	A	A	A	b	B	A	B	A	a	b	b	A	A	A	A	A	A	A	A	b	b	A	B
28	B3.05C2_7a	49.242	31	0.18	46	29	0	3.9	**		B3.05C2_7a	B	A	A	A	B	A	A	B	B	A	A	A	A	A	B	A	A	A	B	B	B	B	A	A	B	B	A	A	A	A	A	A	A	A	B	B	A	B
29	B3.05C2_8a	58.275	39	0.166	47	28	0	4.8	**		B3.05C2_8a	B	A	A	A	B	A	A	A	B	A	B	A	A	A	B	A	A	A	B	B	B	B	B	A	B	B	A	A	A	A	A	A	A	A	B	A	A	B
30	B3.05C2_9a	62.042	41	0.094	46	29	0	3.9	**		B3.05C2_9a	B	A	A	A	B	A	A	A	B	A	B	A	A	A	B	A	A	A	B	B	B	B	B	A	B	B	A	B	A	A	a	A	A	a	B	A	A	A
31	B3.05C2_10a	64.821	41	0.091	44	31	0	2.3	-		B3.05C2_10a	B	A	A	a	B	A	A	A	B	A	B	A	A	B	B	A	A	A	B	B	B	B	B	A	B	B	A	B	A	a	A	A	B	A	B	A	A	A
32	B3.05C2_10b	66.192	40	0.121	45	30	0	3	*		B3.05C2_10b	B	A	A	A	B	A	A	A	B	A	B	A	A	B	B	A	A	A	B	B	b	B	B	A	b	b	A	B	A	A	A	A	b	A	b	A	A	A
33	B3.05C2_11a	68.868	43	0.282	45	30	0	3	*		B3.05C2_11a	B	A	A	A	B	A	A	A	B	A	B	A	A	B	B	A	B	A	B	B	B	B	B	A	B	B	A	B	A	A	A	A	B	A	B	A	A	A
34	B3.05C2_12a	76.659	33	0.138	41	34	0	0.7	-		B3.05C2_12a	B	A	A	A	B	A	a	A	B	A	B	A	a	B	B	A	B	A	A	B	B	B	B	B	B	B	A	B	a	A	B	A	B	a	B	A	A	A
35	B3.05C2_13a	78.019	31	0.144	40	35	0	0.3	-		B3.05C2_13a	B	A	A	A	B	A	A	A	B	A	B	A	A	B	B	A	B	A	A	B	B	B	B	B	B	B	A	b	A	B	b	A	B	A	b	A	A	A
36	B3.05C2_14a	81.55	29	0.23	37	38	0	0	-		B3.05C2_14a	B	A	A	A	B	B	A	A	B	A	B	A	B	B	B	A	B	A	A	B	B	B	B	B	B	B	A	B	A	B	B	A	B	b	B	A	A	A
37	X_C3_5a	84.159	28	0.186	37	38	0	0	-		X_C3_5a	B	A	A	A	B	B	A	A	A	A	B	A	B	B	B	A	B	A	A	B	B	B	B	B	B	B	A	B	A	B	B	A	B	B	B	A	A	A
38	X_C3_6a	85.479	27	0.144	36	39	0	0.1	-		X_C3_6a	B	A	A	A	B	B	A	A	A	A	b	B	B	B	B	A	B	A	A	B	B	B	B	B	b	B	A	B	A	B	B	A	B	B	B	A	A	A
39	B6.06-11C2_4a	86.789	26	0.085	37	38	0	0	-		B6.06-11C2_4a	B	A	A	A	B	B	A	A	A	A	B	B	B	B	B	A	B	A	A	B	B	B	B	B	B	B	A	B	A	B	B	A	B	B	B	A	A	A
40	B6.06-11C2_4b	88.107	26	0.085	38	37	0	0	-		B6.06-11C2_4b	B	A	A	A	B	B	A	A	A	A	B	B	B	B	B	A	B	A	A	B	B	A	B	B	B	B	A	B	A	B	B	a	B	B	b	A	A	A
41	B6.06-11C2_3a	90.759	27	0.136	36	39	0	0.1	-		B6.06-11C2_3a	B	A	B	B	B	B	A	A	A	A	B	B	B	B	B	A	B	A	A	B	B	A	B	B	B	B	A	B	A	B	B	A	B	B	B	A	A	A
42	X_C3_7a	92.035	27	0.052	37	38	0	0	-		X_C3_7a	B	A	B	B	B	B	A	A	A	A	B	B	B	B	B	A	B	A	A	B	B	A	B	B	B	B	A	B	A	B	B	A	B	B	B	A	A	A
43	B6.06-11C2_2a	93.195	27	0.057	38	37	0	0	-		B6.06-11C2_2a	B	A	B	B	B	A	A	A	A	A	B	B	B	b	B	A	B	A	A	B	B	A	B	B	B	B	A	b	A	B	B	A	B	b	B	A	A	A
44	B6.06-11C2_1a	94.566	27	0.045	37	38	0	0	-		B6.06-11C2_1a	B	A	B	B	B	A	A	A	A	A	B	B	B	B	B	A	B	A	A	B	B	A	B	B	B	B	A	B	A	B	B	A	B	B	B	A	A	A
45	B6.06-11C2_1b	95.94	27	0.036	36	39	0	0.1	-		B6.06-11C2_1b	B	A	B	B	B	A	A	A	A	A	B	B	B	B	B	A	B	A	A	B	B	A	B	B	B	B	A	B	A	B	B	A	B	B	B	A	A	A
46	B8.15-19C2_7a	97.318	27	0.028	37	38	0	0	-		B8.15-19C2_7a	B	A	B	B	B	A	A	A	A	A	B	B	B	B	B	A	B	A	A	B	a	A	B	B	B	B	A	B	A	B	B	A	B	B	B	A	A	A
47	B8.15-19C2_7b	100.008	27	0.053	37	38	0	0	-		B8.15-19C2_7b	B	A	B	B	B	A	A	A	A	A	B	B	B	B	B	A	B	A	A	B	A	A	B	B	B	B	A	B	A	B	a	A	B	B	b	A	A	A
48	B8.15-19C2_7c	101.392	27	0.039	38	37	0	0	-		B8.15-19C2_7c	B	A	B	B	B	A	A	A	A	A	B	B	B	B	B	A	B	A	A	B	A	A	B	B	B	B	A	B	A	B	A	A	B	B	B	A	A	A
49	B8.15-19C2_6a	102.771	27	0.031	39	36	0	0.1	-		B8.15-19C2_6a	B	A	B	B	B	A	A	A	A	A	B	B	B	B	B	A	B	A	A	B	A	A	B	B	B	B	A	B	A	B	a	A	B	B	b	A	A	A
50	B8.15-19C2_5a	104.143	26	0.022	40	35	0	0.3	-		B8.15-19C2_5a	B	A	B	B	B	A	A	A	A	A	B	B	B	B	B	A	B	A	A	B	A	A	B	B	B	B	A	B	A	B	A	A	B	B	B	A	A	A
51	B8.15-19C2_4a	105.512	26	0.021	39	36	0	0.1	-		B8.15-19C2_4a	B	A	B	B	B	A	A	A	A	A	B	B	B	B	B	A	B	A	A	B	A	A	B	B	B	B	A	B	A	B	A	A	B	B	B	A	A	A
52	B8.15-19C2_4b	106.77	30	0.661	38	37	0	0	-		B8.15-19C2_4b	B	A	B	B	B	A	A	A	A	A	B	B	B	B	B	a	B	A	A	B	A	A	B	B	B	B	A	B	A	B	A	A	B	B	B	A	B	A
53	B8.15-19C2_3a	108.076	30	0.883	39	36	0	0.1	-		B8.15-19C2_3a	B	A	B	B	B	a	A	A	A	A	B	B	B	B	B	A	B	A	A	B	A	A	B	B	B	B	A	B	A	B	A	A	B	B	B	A	B	A
54	B8.15-19C2_1a	113.542	29	0.88	43	32	0	1.6	-		B8.15-19C2_1a	B	A	B	B	B	A	A	A	A	A	A	B	B	B	B	A	A	A	A	B	A	A	B	B	B	B	A	B	A	B	A	A	B	b	b	A	B	A
55	B8.15-19C2_1b	119.444	21	0.169	43	32	0	1.6	-		B8.15-19C2_1b	B	A	B	B	B	A	B	A	A	A	A	B	B	B	B	a	A	A	A	A	a	A	B	B	B	B	A	B	A	B	A	A	B	A	B	A	B	A
56	U_C3_2a	127.505	18	1.017	49	26	0	7	***		U_C3_2a	A	A	B	B	B	A	B	A	A	A	A	B	B	B	B	A	A	A	A	A	A	A	A	A	B	B	A	B	A	B	A	A	A	A	B	A	B	A
Nr	Locus	Position	Pair count	Mean chisquare contribs.	a	b	-	X2	Signif.
1	U_C4_1a	0	17	0.14	42	33	0	1.1	-		U_C4_1a	A	A	A	B	A	a	A	A	A	B	A	A	B	A	A	B	B	A	A	B	B	A	B	A	B	b	B	A	A	A	B	B	B	A	B	A	A	A
2	U_C4_1b	1.388	18	0.159	43	32	0	1.6	-		U_C4_1b	A	A	A	B	A	A	A	A	A	B	A	A	B	a	A	B	B	a	A	B	B	A	B	A	B	B	B	A	A	A	B	B	B	A	B	A	A	A
3	B5.01C2_1a	4.187	19	0.181	45	30	0	3	*		B5.01C2_1a	a	A	A	B	a	A	A	A	A	B	A	A	B	A	A	A	B	A	a	B	A	A	B	A	B	B	B	a	A	A	B	B	B	A	B	A	A	A
4	X_C4_1a	7.016	19	0.474	47	28	0	4.8	**		X_C4_1a	A	a	A	B	A	A	a	a	A	B	A	A	B	A	a	A	B	A	a	B	A	a	B	A	B	B	B	A	a	A	B	A	B	A	b	B	a	A
5	B5.01C2_2a	12.054	28	0.18	46	29	0	3.9	**		B5.01C2_2a	A	A	A	A	A	A	A	A	A	B	A	A	A	A	A	A	b	A	A	B	A	A	B	A	b	B	B	A	A	A	B	A	b	A	b	B	A	A
6	X_C4_2a	16.314	29	0.125	43	32	0	1.6	-		X_C4_2a	A	A	A	A	A	A	A	A	A	B	A	A	A	A	A	A	B	A	A	B	A	A	B	B	B	B	B	A	A	A	B	A	B	B	B	B	A	A
7	X_C4_3a	19.144	34	0.076	41	34	0	0.7	-		X_C4_3a	A	B	A	A	A	A	A	A	A	B	A	A	A	A	A	A	B	A	A	B	A	A	B	B	B	B	B	A	A	A	B	A	B	b	B	B	A	A
8	B5.01C2_4a	20.558	35	0.062	42	33	0	1.1	-		B5.01C2_4a	A	B	A	A	A	A	A	A	A	B	A	A	A	A	A	A	b	A	A	B	A	A	B	B	B	B	B	A	A	A	B	A	B	B	B	B	A	A
9	B5.01C2_5a	23.397	36	0.06	42	33	0	1.1	-		B5.01C2_5a	A	B	A	A	A	A	A	A	A	b	A	A	A	A	A	A	B	A	A	B	A	A	A	B	B	B	B	A	A	A	B	A	B	B	B	b	A	A
10	B5.01C2_6a	24.82	37	0.068	41	34	0	0.7	-		B5.01C2_6a	A	B	A	A	A	A	A	A	A	B	A	B	A	A	A	a	B	A	A	B	A	A	A	B	B	B	B	A	A	A	B	A	B	B	B	B	A	A
11	B5.01C2_6b	26.246	37	0.086	42	33	0	1.1	-		B5.01C2_6b	A	B	A	A	A	A	A	A	A	A	A	B	A	A	A	a	b	A	A	b	A	A	A	b	B	B	b	A	a	A	b	A	b	b	b	B	A	A
12	B5.01C2_7a	27.679	38	0.107	43	32	0	1.6	-		B5.01C2_7a	A	B	A	A	A	A	A	A	A	A	A	B	A	A	A	A	B	A	A	B	A	A	A	B	B	A	B	A	A	A	B	A	B	B	B	B	A	A
13	B5.01C2_8a	29.12	39	0.131	42	33	0	1.1	-		B5.01C2_8a	A	B	A	A	A	A	A	A	A	A	A	B	A	A	A	A	B	A	A	B	A	A	A	B	B	A	B	A	A	B	B	A	B	B	B	B	A	A
14	B5.01C2_8b	30.569	40	0.16	41	34	0	0.7	-		B5.01C2_8b	A	B	A	A	A	A	A	A	A	A	A	B	A	A	A	A	B	A	A	B	A	A	A	B	B	A	B	A	A	B	B	A	B	b	B	B	A	A
15	B5.01C2_9a	34.984	43	0.278	40	35	0	0.3	-		B5.01C2_9a	A	B	B	A	A	A	A	A	A	A	A	B	A	A	A	A	B	A	A	B	A	A	A	B	B	A	B	A	A	B	B	A	B	B	B	B	A	A
16	B5.01C2_10a	37.311	43	0.172	38	37	0	0	-		B5.01C2_10a	A	B	B	A	A	A	A	A	A	A	A	B	A	B	A	A	B	A	A	B	A	A	A	B	B	A	B	A	A	b	B	A	B	B	B	B	A	A
17	B5.01C2_10b	38.716	45	0.206	37	38	0	0	-		B5.01C2_10b	A	B	B	A	A	A	A	A	A	A	A	B	A	B	A	A	B	A	B	B	A	A	A	B	B	A	B	A	A	B	B	A	B	B	B	B	A	A
18	B5.01C2_10c	39.754	43	0.118	36	39	0	0.1	-		B5.01C2_10c	A	B	B	A	A	A	A	A	A	A	A	B	A	B	A	a	B	A	B	B	A	B	A	B	B	a	B	A	A	B	B	A	B	B	B	B	A	A
19	B5.01C2_10d	41.103	44	0.126	35	40	0	0.3	-		B5.01C2_10d	A	B	B	A	B	A	A	A	A	A	A	B	A	b	A	A	B	A	B	B	A	B	A	B	B	A	B	A	A	b	B	A	B	B	B	B	A	a
20	B5.01C2_10e	42.452	43	0.145	34	41	0	0.7	-		B5.01C2_10e	A	B	B	A	B	A	A	A	A	A	A	B	A	B	A	A	B	A	B	B	A	B	A	B	B	A	B	A	A	B	B	A	B	B	B	B	A	A
21	B5.01C2_10f	45.171	42	0.175	36	39	0	0.1	-		B5.01C2_10f	A	B	B	A	B	A	A	A	A	A	A	b	A	B	A	A	B	A	B	A	A	B	A	B	B	A	B	A	A	B	b	A	b	b	b	B	A	A
22	X_C4_4a	46.016	42	0.107	37	38	0	0	-		X_C4_4a	A	B	B	A	B	A	A	A	A	A	A	B	A	B	A	A	B	A	B	A	A	B	A	B	B	A	B	a	A	b	B	A	B	B	B	B	A	A
23	B5.01C2_11a	47.309	42	0.13	38	37	0	0	-		B5.01C2_11a	A	B	b	A	B	A	A	A	A	A	A	B	A	B	A	A	B	A	B	A	A	B	A	B	B	A	B	A	A	B	B	A	B	b	B	B	A	A
24	B5.01C2_12a	48.162	42	0.232	37	38	0	0	-		B5.01C2_12a	A	B	B	A	B	A	A	A	A	A	A	B	A	B	A	a	B	B	B	A	A	B	A	B	B	A	B	a	A	B	B	A	B	B	B	b	A	A
25	X_C4_5a	49.199	42	0.147	38	37	0	0	-		X_C4_5a	A	B	B	A	B	A	a	a	A	a	A	B	a	A	a	a	B	B	B	A	A	B	a	B	B	A	B	a	a	B	B	A	b	B	b	B	a	A
26	X_C4_5b	50.228	42	0.251	39	36	0	0.1	-		X_C4_5b	A	B	B	A	B	A	A	A	A	A	A	B	A	A	a	A	B	B	B	A	A	B	a	B	B	A	B	A	A	B	B	A	A	B	B	B	A	A
27	B4.01-10C3_1a	52.453	41	0.498	39	36	0	0.1	-		B4.01-10C3_1a	A	B	B	A	B	A	A	A	A	A	A	B	A	A	A	A	B	B	B	A	A	B	A	B	B	A	A	A	A	B	B	A	A	b	b	B	A	A
28	B4.01-10C3_2a	53.577	41	0.474	38	37	0	0	-		B4.01-10C3_2a	A	B	B	A	B	A	A	A	A	A	A	B	A	A	A	A	B	B	B	A	A	B	A	B	B	A	A	a	A	B	B	A	A	B	B	B	A	A
29	B4.01-10C3_3a	56.802	45	0.265	38	37	0	0	-		B4.01-10C3_3a	A	B	B	A	B	A	A	A	A	A	A	B	A	A	A	A	B	A	B	A	A	A	A	B	B	A	A	A	A	B	B	A	A	b	B	B	A	A
30	B4.01-10C3_4a	59.502	45	0.196	38	37	0	0	-		B4.01-10C3_4a	A	B	b	A	B	A	A	A	A	A	a	B	A	A	A	A	B	A	B	A	A	A	A	B	B	A	A	A	A	B	B	A	A	B	B	B	A	A
31	B4.01-10C3_4b	62.118	43	0.149	38	37	0	0	-		B4.01-10C3_4b	A	B	B	A	B	A	A	A	A	A	A	B	A	A	A	A	B	A	B	A	A	A	A	B	B	A	A	A	B	B	B	A	A	B	B	B	A	A
32	B4.01-10C3_4c	63.436	44	0.141	37	38	0	0	-		B4.01-10C3_4c	A	B	B	A	B	A	A	A	A	A	A	B	B	A	A	A	B	A	B	A	A	A	A	B	B	A	A	A	B	b	B	A	A	B	B	B	A	A
33	B4.01-10C3_5a	64.34	45	0.192	36	39	0	0.1	-		B4.01-10C3_5a	A	B	B	A	B	A	A	A	A	A	A	B	B	A	A	A	B	A	B	A	A	A	A	B	B	A	A	A	B	B	B	A	B	B	B	B	A	A
34	X_C4_6a	65.736	46	0.166	37	38	0	0	-		X_C4_6a	A	B	B	A	B	A	a	A	A	a	A	B	B	a	A	A	B	A	B	A	A	A	A	A	B	A	a	a	B	B	B	A	B	B	B	B	a	A
35	B4.01-10C3_6a	66.546	46	0.314	38	37	0	0	-		B4.01-10C3_6a	A	B	B	A	B	A	A	A	A	A	A	B	B	A	A	A	B	A	B	A	A	A	A	A	B	a	A	A	B	B	B	A	B	B	B	B	A	A
36	B4.01-10C3_6b	69.491	46	0.223	38	37	0	0	-		B4.01-10C3_6b	a	B	B	A	B	A	a	A	a	A	a	B	B	A	A	A	b	A	B	A	b	A	a	A	B	A	a	a	B	B	B	A	B	B	B	B	a	A
37	X_C4_7a	70.877	46	0.177	39	36	0	0.1	-		X_C4_7a	A	B	B	A	B	A	a	A	A	A	A	B	B	A	A	A	B	A	B	A	B	A	A	A	B	A	a	a	B	B	B	A	B	b	B	B	a	A
38	B4.01-10C3_7a	73.76	47	0.118	37	38	0	0	-		B4.01-10C3_7a	A	B	B	A	B	A	A	A	A	A	B	B	B	A	A	A	B	A	B	A	B	A	A	A	B	A	A	A	B	B	B	A	B	B	B	B	A	A
39	B4.12-14C2_1a	76.625	45	0.081	37	38	0	0	-		B4.12-14C2_1a	A	B	B	a	B	A	A	A	A	A	B	B	B	A	A	A	A	A	B	A	B	A	A	A	B	A	A	A	B	B	B	B	B	B	b	B	A	A
40	B4.12-14C2_1b	78.045	44	0.074	36	39	0	0.1	-		B4.12-14C2_1b	A	B	B	A	B	A	A	A	A	B	B	B	B	A	A	A	A	A	B	A	B	A	A	A	B	A	A	a	B	B	B	B	B	B	B	B	A	A
41	B4.12-14C2_1c	79.465	43	0.075	37	38	0	0	-		B4.12-14C2_1c	A	B	B	A	B	A	A	A	A	B	B	B	B	A	A	A	A	A	B	A	B	A	A	A	B	A	A	A	B	B	B	B	B	A	B	B	A	A
42	B4.12-14C2_1d	80.879	42	0.085	36	39	0	0.1	-		B4.12-14C2_1d	A	B	b	A	B	A	A	A	A	B	b	B	b	A	B	A	A	A	B	A	b	A	A	A	b	A	A	A	B	b	B	B	B	A	b	B	A	A
43	B4.12-14C3_1a	84.715	42	0.106	33	42	0	1.1	-		B4.12-14C3_1a	A	B	B	A	B	A	A	A	A	B	B	B	B	A	B	A	A	A	B	A	B	A	A	A	B	B	B	A	B	B	B	B	B	A	B	B	A	A
44	B4.12-14C3_2a	86.08	42	0.111	34	41	0	0.7	-		B4.12-14C3_2a	A	A	B	A	B	A	A	A	A	B	B	B	B	A	B	A	A	A	B	A	B	A	A	A	B	B	B	A	B	B	B	B	B	A	B	B	A	A
45	B4.12-14C3_2b	87.444	39	0.135	35	40	0	0.3	-		B4.12-14C3_2b	A	A	b	A	B	A	A	A	A	B	B	B	B	A	B	A	A	A	B	A	B	A	A	A	b	B	B	A	B	B	B	B	B	A	B	B	A	A
46	B4.12-14C3_3a	90.151	39	0.091	37	38	0	0	-		B4.12-14C3_3a	A	A	B	A	B	A	A	A	A	B	B	B	B	A	B	A	A	A	B	A	B	A	A	A	B	B	B	A	A	B	B	B	B	A	B	B	A	A
47	B4.15-4.16C3_4a	95.01	34	0.044	35	40	0	0.3	-		B4.15-4.16C3_4a	A	A	B	A	B	A	A	A	A	B	B	B	B	A	B	A	A	a	B	A	B	A	A	A	B	B	B	a	A	B	A	B	B	a	B	B	A	A
48	B4.15-4.16C3_4b	97.167	30	0.117	35	40	0	0.3	-		B4.15-4.16C3_4b	A	A	B	A	B	A	A	A	A	B	B	B	B	A	B	A	A	A	B	A	B	A	A	A	B	B	A	A	A	B	A	B	B	a	B	B	A	A
49	B4.15-4.16C3_3a	99.998	28	0.064	33	42	0	1.1	-		B4.15-4.16C3_3a	A	A	B	A	B	B	A	B	A	B	B	B	B	A	B	A	A	A	b	A	B	A	A	A	b	B	A	A	A	B	A	B	B	a	B	B	A	A
50	B4.15-4.16C3_2a	101.4	28	0.044	32	43	0	1.6	-		B4.15-4.16C3_2a	A	A	B	B	B	B	A	B	A	B	B	B	B	A	B	A	A	A	B	A	B	A	A	A	B	B	A	a	A	B	A	B	B	A	B	B	A	A
51	B4.15-4.16C3_1a	107.986	25	0.038	29	46	0	3.9	**		B4.15-4.16C3_1a	A	A	B	B	B	B	A	B	A	B	B	B	B	A	B	A	a	B	B	B	B	B	A	A	B	B	A	A	A	B	A	B	B	a	B	B	A	A
52	X_C4_8a	109.39	24	0.037	28	47	0	4.8	**		X_C4_8a	A	A	B	B	B	B	A	B	A	B	B	B	B	a	B	B	A	B	B	B	B	B	A	A	B	B	A	A	A	B	A	B	B	A	B	B	A	A
53	B4.17-4.19C2_1a	110.782	22	0.027	27	48	0	5.9	**		B4.17-4.19C2_1a	B	A	B	B	B	B	A	B	A	B	B	B	B	A	B	B	A	B	B	B	B	B	A	A	B	B	a	A	A	B	A	B	B	A	B	B	A	A
54	B4.17-4.19C2_1b	112.17	21	0.03	28	47	0	4.8	**		B4.17-4.19C2_1b	B	A	B	B	B	B	A	B	A	B	B	B	B	A	B	B	A	B	A	B	B	B	A	A	B	B	A	A	A	B	A	B	B	A	B	B	A	A
55	B4.17-4.19C2_1c	113.549	20	0.025	27	48	0	5.9	**		B4.17-4.19C2_1c	B	A	B	B	B	B	A	B	B	B	B	B	B	A	B	B	A	B	A	B	B	B	A	A	B	B	A	A	A	B	A	B	B	A	b	B	A	A
56	B4.17-4.19C2_2a	114.922	19	0.019	28	47	0	4.8	**		B4.17-4.19C2_2a	B	A	B	B	B	B	A	B	B	B	B	B	B	A	B	B	A	B	A	B	B	B	A	A	B	B	A	A	A	B	A	B	B	A	B	A	A	A
57	B4.17-4.19C2_2b	116.299	19	0.034	27	48	0	5.9	**		B4.17-4.19C2_2b	B	A	B	B	B	B	A	B	B	B	B	B	B	A	B	B	A	B	A	B	B	B	A	A	B	B	A	A	A	B	A	B	B	A	B	A	A	A
Nr	Locus	Position	Pair count	Mean chisquare contribs.	a	b	-	X2	Signif.
1	B10.01-10.06C3_1a	0	16	0.07	44	31	0	2.3	-		B10.01-10.06C3_1a	a	A	B	A	A	B	A	A	A	B	A	A	A	B	B	B	A	A	A	B	A	B	A	A	B	A	A	A	B	A	B	A	A	A	B	B	B	A
2	B10.01-10.06C3_1b	1.364	17	0.079	45	30	0	3	*		B10.01-10.06C3_1b	A	A	B	A	A	B	A	A	A	B	A	A	A	B	B	B	A	A	A	B	A	B	A	A	B	A	A	A	B	A	B	A	A	A	B	B	B	A
3	B10.01-10.06C3_2a	4.096	18	0.064	47	28	0	4.8	**		B10.01-10.06C3_2a	A	A	B	A	A	B	A	A	A	B	A	A	A	B	B	b	A	A	A	B	A	B	A	A	B	A	A	A	B	A	B	A	A	A	B	A	B	A
4	B10.01-10.06C3_2b	5.463	18	0.048	46	29	0	3.9	**		B10.01-10.06C3_2b	A	A	B	A	A	B	A	A	A	B	A	A	A	B	B	b	A	A	A	B	A	B	B	A	B	A	A	A	B	A	B	A	A	A	B	A	B	A
5	B10.01-10.06C3_3a	6.829	19	0.069	45	30	0	3	*		B10.01-10.06C3_3a	A	A	B	A	A	B	A	A	A	B	A	A	A	B	B	B	A	a	A	B	a	B	B	A	B	A	A	A	B	A	B	A	A	A	B	A	B	A
6	B10.01-10.06C3_3b	8.198	20	0.087	44	31	0	2.3	-		B10.01-10.06C3_3b	A	A	B	A	A	B	A	B	A	B	A	A	A	B	B	b	A	A	A	B	A	B	B	A	B	A	A	A	B	A	B	A	A	A	B	A	B	A
7	B10.01-10.06C3_4a	12.357	22	0.142	45	30	0	3	*		B10.01-10.06C3_4a	B	A	A	A	A	B	A	B	A	B	A	A	A	B	B	b	A	A	A	A	A	B	B	A	B	A	A	A	B	A	B	A	A	A	B	A	B	A
8	B10.01-10.06C3_4b	13.772	24	0.318	46	29	0	3.9	**		B10.01-10.06C3_4b	B	a	A	A	A	B	A	B	A	B	A	A	A	B	B	B	A	A	A	A	A	B	B	A	B	A	A	A	B	A	a	A	A	a	B	A	B	A
9	B10.01-10.06C3_4c	15.134	22	0.102	45	30	0	3	*		B10.01-10.06C3_4c	B	A	A	A	A	B	A	B	A	B	A	A	A	B	B	B	A	A	B	A	a	B	B	A	B	A	A	A	B	A	A	A	A	A	B	A	B	A
10	B10.01-10.06C3_5a	19.339	27	0.244	44	31	0	2.3	-		B10.01-10.06C3_5a	B	A	A	A	A	B	A	B	A	B	A	A	A	B	A	B	A	a	B	A	A	B	B	A	B	A	A	A	B	A	A	A	A	A	B	A	B	A
11	B10.01-10.06C3_5b	20.725	26	0.138	45	30	0	3	*		B10.01-10.06C3_5b	B	A	A	A	A	B	A	B	A	B	A	A	A	B	A	B	A	A	B	A	A	B	B	A	B	A	A	A	B	A	A	A	A	A	B	A	B	A
12	X_C5_1a	23.561	29	0.201	45	30	0	3	*		X_C5_1a	B	A	A	A	a	B	A	B	A	B	A	B	A	B	A	B	A	a	B	A	A	B	B	A	B	A	A	a	B	A	a	A	a	a	B	A	B	A
13	X_C5_1b	24.944	29	0.137	44	31	0	2.3	-		X_C5_1b	B	A	A	A	A	b	A	B	A	B	A	B	A	B	A	B	A	A	B	A	A	B	B	A	B	A	A	A	B	A	A	A	A	A	B	A	B	a
14	X_C5_2a	29.154	28	0.031	47	28	0	4.8	**		X_C5_2a	B	A	A	A	A	B	a	B	a	B	A	B	A	B	A	B	A	A	B	a	A	B	B	A	A	A	A	a	B	A	a	A	a	a	a	A	B	A
15	B6.01-05C4_1a	31.98	28	0.046	45	30	0	3	*		B6.01-05C4_1a	B	A	A	A	A	B	A	B	A	B	A	B	A	B	A	B	A	A	B	A	a	B	B	A	A	A	A	a	B	A	A	B	a	a	A	A	B	A
16	B6.01-05C4_3a	33.383	28	0.041	44	31	0	2.3	-		B6.01-05C4_3a	B	A	A	A	A	B	A	b	A	b	A	B	A	B	A	B	A	A	B	A	A	B	B	B	A	A	A	A	B	A	A	B	A	A	a	A	b	A
17	B6.01-05C4_2a	37.619	28	0.08	43	32	0	1.6	-		B6.01-05C4_2a	B	A	A	A	A	B	A	B	A	B	A	B	A	B	A	B	A	A	B	A	B	B	B	B	A	A	A	A	B	A	A	B	A	A	A	A	A	A
18	B6.01-05C4_2b	39.024	27	0.085	42	33	0	1.1	-		B6.01-05C4_2b	B	A	A	A	A	B	A	B	A	B	A	B	A	B	A	B	B	A	B	A	B	B	B	B	A	A	A	A	B	A	A	B	A	A	A	A	A	A
19	X_C5_3a	40.431	26	0.091	41	34	0	0.7	-		X_C5_3a	B	A	A	A	A	B	A	B	A	B	A	B	A	B	A	B	B	A	B	A	B	B	B	B	A	A	A	A	B	A	A	B	A	A	A	A	A	A
20	B6.01-05C5_2a	46.114	27	0.16	39	36	0	0.1	-		B6.01-05C5_2a	B	B	A	A	A	B	B	B	A	B	A	B	A	B	A	B	B	A	B	A	B	B	B	B	A	A	A	B	B	A	A	B	A	A	A	A	A	A
21	B6.01-05C5_2b	47.176	25	0.092	38	37	0	0	-		B6.01-05C5_2b	B	B	A	A	A	B	B	B	A	B	A	B	A	B	A	B	B	A	B	A	B	B	B	B	A	A	A	B	B	A	A	B	A	B	A	A	A	A
22	B9.16-29C3_2a	50.885	23	0.171	39	36	0	0.1	-		B9.16-29C3_2a	B	B	A	A	A	B	B	B	A	B	A	B	A	B	A	B	B	A	B	A	B	B	B	B	A	B	A	B	B	A	A	b	A	B	A	A	A	A
24	B9.16-29C3_2c	54.464	20	0.438	40	35	0	0.3	-		B9.16-29C3_2c	B	B	A	A	A	B	B	B	A	B	A	B	A	B	A	b	B	A	B	A	b	B	B	B	A	B	A	B	B	A	A	B	A	B	A	A	A	A
25	B9.16-29C3_2d	53.458	20	0.171	41	34	0	0.7	-		B9.16-29C3_2d	B	B	A	A	A	B	B	B	A	B	A	B	A	B	A	B	B	A	B	A	B	B	B	b	A	B	A	B	B	A	A	B	A	B	A	A	A	A
26	B5.02-22C2_3a	61.675	23	0.241	42	33	0	1.1	-		B5.02-22C2_3a	B	B	A	A	A	A	B	B	A	B	A	B	A	B	A	B	B	B	A	A	B	A	B	B	A	B	A	B	B	A	A	B	A	A	A	A	A	A
27	B5.02-22C2_4a	64.446	22	0.175	42	33	0	1.1	-		B5.02-22C2_4a	B	B	A	A	A	A	B	B	A	B	A	B	A	B	A	B	B	B	A	A	B	A	B	B	A	B	B	B	B	A	A	B	A	A	a	A	A	A
28	B5.02-22C2_4b	65.823	22	0.143	43	32	0	1.6	-		B5.02-22C2_4b	B	B	A	A	A	A	B	B	A	B	A	B	A	B	A	B	B	B	A	A	B	A	B	B	A	B	B	B	B	A	a	B	A	a	a	A	a	A
29	U_C5_2a	81.976	27	0.623	37	38	0	0	-		U_C5_2a	A	B	A	B	A	A	B	B	A	B	A	B	A	B	A	B	B	B	A	A	B	A	B	A	B	B	B	B	B	A	A	B	A	a	B	A	B	A
30	X_C5_4a	89.18	18	0.594	38	37	0	0	-		X_C5_4a	A	B	A	B	A	A	b	B	A	B	A	B	A	B	A	B	A	B	A	A	B	A	B	A	B	B	B	B	B	A	A	B	A	A	B	A	B	A
31	X_C5_4b	91.904	12	0.375	38	37	0	0	-		X_C5_4b	A	B	A	B	A	A	B	B	A	B	A	B	A	B	a	b	A	B	A	A	B	A	B	A	B	B	B	B	B	A	A	B	A	A	b	A	B	A
32	U_C5_4a	93.289	9	0.061	39	36	0	0.1	-		U_C5_4a	A	B	A	B	A	A	B	B	A	B	A	B	A	B	A	b	A	B	A	A	B	A	B	A	B	B	B	B	B	A	A	B	A	A	B	A	B	A
33	U_C5_5a	97.353	8	0.15	38	37	0	0	-		U_C5_5a	A	B	A	B	A	A	B	B	A	B	A	B	A	B	A	B	A	B	A	A	B	A	B	A	B	B	B	B	B	a	a	A	a	a	B	A	B	B
34	U_C5_6a	100.061	8	0.236	38	37	0	0	-		U_C5_6a	A	B	A	B	A	A	B	B	A	B	A	B	A	B	A	B	A	B	A	A	B	A	B	A	B	B	B	B	B	A	A	A	A	A	b	A	B	B
Nr	Locus	Position	Pair count	Mean chisquare contribs.	a	b	-	X2	Signif.
1	B6.01-05C3_1a	0	14	0.048	29	46	0	3.9	**		B6.01-05C3_1a	A	B	A	A	B	B	B	B	B	A	A	B	A	A	B	A	B	b	B	A	A	B	B	B	B	B	B	B	B	A	B	B	B	A	B	A	B	A
2	B6.01-05C3_1b	1.364	16	0.047	30	45	0	3	*		B6.01-05C3_1b	A	B	A	A	B	B	B	B	B	A	A	B	A	A	B	A	B	B	B	A	A	A	B	B	B	B	B	B	B	a	B	B	B	A	B	A	B	A
3	B6.01-05C3_2a	6.907	17	0.044	28	47	0	4.8	**		B6.01-05C3_2a	A	B	A	A	B	B	B	B	B	A	A	B	A	A	B	A	B	B	B	A	a	A	B	B	B	B	B	B	B	A	B	B	B	A	B	B	B	A
4	B6.01-05C3_3a	8.295	19	0.048	27	48	0	5.9	**		B6.01-05C3_3a	A	B	A	A	B	B	B	B	B	A	A	B	A	A	B	A	B	B	B	A	A	A	B	B	B	B	B	B	B	A	B	B	B	A	B	B	B	A
5	B6.01-05C3_4a	11.129	25	0.077	29	46	0	3.9	**		B6.01-05C3_4a	A	B	A	A	B	B	B	B	B	A	A	B	A	A	A	A	B	B	B	A	A	A	B	B	B	B	B	B	B	A	B	B	B	A	B	B	B	A
6	X_C6_1a	13.962	25	0.127	27	48	0	5.9	**		X_C6_1a	A	B	A	A	B	B	B	B	B	A	A	B	A	A	A	B	B	B	B	A	B	A	B	B	B	B	B	B	B	A	B	B	B	A	B	B	B	A
7	X_C6_2a	16.755	25	0.143	25	50	0	8.3	****		X_C6_2a	A	B	A	B	B	B	B	B	B	A	A	B	A	A	A	B	B	B	B	A	B	A	B	B	B	B	B	B	B	A	B	B	B	A	B	B	B	A
8	B2.01-02C3_1a	20.81	25	0.304	26	49	0	7	***		B2.01-02C3_1a	B	B	A	B	B	B	B	B	B	A	B	B	A	A	A	B	B	B	B	A	B	A	B	B	B	B	b	b	B	a	B	B	b	a	B	B	B	A
9	B2.01-02C3_1b	22.113	25	0.187	24	51	0	9.7	****		B2.01-02C3_1b	B	B	A	B	B	B	B	B	B	A	B	B	B	A	A	B	B	B	B	A	B	A	B	B	B	B	B	B	B	A	B	B	B	A	B	b	B	A
10	B7.01-7.09C2_1a	23.496	25	0.273	22	53	0	12.8	******		B7.01-7.09C2_1a	B	B	B	B	B	B	B	B	B	A	B	B	B	a	A	B	B	B	B	A	B	A	B	B	B	B	B	B	B	A	B	B	B	A	B	B	B	A
11	B7.01-7.09C2_2a	25.917	25	0.207	20	55	0	16.3	*******		B7.01-7.09C2_2a	B	B	B	B	B	B	B	B	B	A	B	B	B	A	A	B	B	B	B	A	B	A	B	B	B	B	B	b	B	A	B	B	B	A	b	B	B	A
12	B7.01-7.09C2_3a	30.529	29	0.103	21	54	0	14.5	******		B7.01-7.09C2_3a	A	B	B	B	B	B	B	B	B	A	B	B	A	a	A	B	B	B	B	a	b	A	B	B	B	B	B	B	B	A	B	B	B	a	B	B	B	A
13	B7.01-7.09C2_4a	33.382	29	0.097	19	56	0	18.3	*******		B7.01-7.09C2_4a	A	B	B	B	B	B	B	B	B	A	B	B	A	A	A	B	B	B	B	A	B	A	B	B	B	b	B	B	B	A	B	B	B	A	B	B	B	B
14	B7.01-7.09C2_4b	36.236	31	0.089	21	54	0	14.5	******		B7.01-7.09C2_4b	A	B	B	B	B	B	B	B	B	A	B	B	A	a	A	B	B	B	B	A	B	A	B	B	B	b	B	B	B	A	B	B	B	A	B	B	A	B
15	B7.01-7.09C2_4c	37.632	33	0.118	20	55	0	16.3	*******		B7.01-7.09C2_4c	A	B	B	B	B	B	B	B	B	A	B	B	A	A	A	B	B	B	B	A	B	A	B	B	B	B	B	B	B	A	B	B	B	B	B	B	A	B
16	B7.01-7.09C2_5a	39.031	32	0.095	21	54	0	14.5	******		B7.01-7.09C2_5a	A	B	B	B	B	B	B	B	B	A	B	B	A	a	A	B	B	B	B	A	B	A	B	B	B	B	B	B	B	A	B	B	B	B	B	B	A	B
17	B7.01-7.09C2_5b	40.423	33	0.094	22	53	0	12.8	******		B7.01-7.09C2_5b	A	B	B	B	B	B	B	A	B	A	B	B	A	A	A	B	B	B	B	A	B	A	b	B	b	B	B	B	B	A	b	B	B	B	b	B	A	B
18	B7.01-7.09C2_5c	41.813	33	0.089	23	52	0	11.2	*****		B7.01-7.09C2_5c	A	B	B	B	B	B	B	A	B	A	B	B	A	A	A	B	B	B	B	A	B	A	B	B	B	B	A	B	B	a	B	B	B	B	B	B	A	B
19	B7.01-7.09C2_5d	47.393	33	0.057	23	52	0	11.2	*****		B7.01-7.09C2_5d	A	B	B	B	B	B	B	A	B	B	B	B	A	A	A	B	B	a	B	A	B	B	B	B	B	B	a	B	B	a	B	B	B	B	B	B	A	B
21	B7.01-7.09C2_6a	48.758	35	0.065	24	51	0	9.7	****		B7.01-7.09C2_6a	A	B	B	B	B	B	B	A	B	B	A	b	A	A	A	B	B	A	B	A	B	B	B	B	B	b	A	B	B	A	B	B	B	B	B	B	A	B
22	B7.01-7.09C2_6b	50.151	34	0.056	25	50	0	8.3	****		B7.01-7.09C2_6b	A	B	B	B	B	B	B	A	B	B	A	B	A	A	A	B	B	A	B	A	B	B	B	B	B	B	A	B	B	A	B	B	B	B	B	B	A	b
23	B7.10-11C2_12a	51.531	35	0.067	26	49	0	7	***		B7.10-11C2_12a	A	B	B	A	B	B	B	A	B	B	A	B	A	A	A	B	B	A	B	A	b	B	B	B	B	B	a	B	B	A	B	B	B	B	B	B	A	B
24	B7.10-11C2_11a	52.932	35	0.073	27	48	0	5.9	**		B7.10-11C2_11a	A	B	B	A	B	B	B	A	B	B	A	B	A	A	A	B	B	A	B	A	B	B	B	B	B	B	A	B	B	A	B	B	B	B	B	B	A	B
25	B7.10-11C2_10a	54.339	35	0.069	28	47	0	4.8	**		B7.10-11C2_10a	A	B	B	A	B	B	B	A	B	B	A	B	A	A	A	B	B	A	B	A	B	B	B	B	B	b	A	B	B	A	B	B	B	B	B	B	A	B
26	B7.10-11C2_9a	55.755	35	0.069	29	46	0	3.9	**		B7.10-11C2_9a	A	B	B	A	B	B	B	A	B	B	A	B	A	A	A	B	B	A	B	A	B	B	B	B	B	B	A	B	B	A	B	B	B	B	B	B	A	B
27	B7.10-11C2_8a	63.07	28	0.024	30	45	0	3	*		B7.10-11C2_8a	a	B	B	A	B	B	B	A	B	B	A	B	A	a	A	B	B	A	B	A	B	B	B	B	B	B	A	B	B	a	B	B	B	B	B	B	A	B
28	B7.10-11C2_7a	68.851	28	0.034	34	41	0	0.7	-		B7.10-11C2_7a	A	B	B	A	B	B	B	A	B	B	A	A	A	A	A	B	B	A	A	A	B	B	B	B	B	A	A	B	B	A	B	B	B	B	B	B	A	B
29	B7.10-11C2_7b	70.277	28	0.039	33	42	0	1.1	-		B7.10-11C2_7b	A	B	B	A	B	B	B	A	B	B	a	A	a	A	B	B	B	A	A	A	B	B	B	B	B	A	A	B	B	A	B	B	B	b	B	B	a	B
30	B7.10-11C2_6a	71.682	28	0.054	34	41	0	0.7	-		B7.10-11C2_6a	A	B	B	A	B	B	B	A	B	B	A	A	A	A	B	B	B	A	A	A	B	B	B	B	B	A	A	B	B	A	B	A	B	B	B	B	A	B
31	B7.10-11C2_5a	73.08	26	0.042	33	42	0	1.1	-		B7.10-11C2_5a	A	B	B	A	B	B	B	A	B	B	A	A	A	A	B	B	B	A	A	A	B	B	B	B	B	A	A	B	B	A	B	A	B	B	B	B	A	B
32	B7.10-11C2_4a	75.859	26	0.083	35	40	0	0.3	-		B7.10-11C2_4a	A	B	B	A	B	B	B	A	B	B	A	A	A	A	B	B	A	A	A	A	B	B	B	B	B	A	A	B	B	A	B	A	B	B	B	B	A	B
33	B7.10-11C2_3a	77.238	25	0.088	36	39	0	0.1	-		B7.10-11C2_3a	A	B	B	A	B	B	B	A	B	B	A	A	A	A	B	B	A	A	A	A	B	B	B	B	b	A	A	B	B	A	B	A	B	b	b	B	A	B
34	B7.10-11C2_2a	78.617	25	0.126	37	38	0	0	-		B7.10-11C2_2a	A	B	B	A	B	B	B	A	B	B	A	A	A	A	B	A	A	A	A	A	B	B	B	B	B	A	A	B	B	A	B	A	B	B	B	B	A	B
35	B7.10-11C2_1a	79.978	23	0.078	36	39	0	0.1	-		B7.10-11C2_1a	A	B	B	A	B	B	B	A	B	B	A	A	A	A	B	A	A	A	A	A	B	B	B	B	B	A	A	B	B	A	B	A	B	B	B	B	A	B
36	B7.10-11C2_1b	81.337	22	0.066	35	40	0	0.3	-		B7.10-11C2_1b	A	B	B	A	B	B	B	A	B	B	A	A	A	A	B	A	A	A	A	A	B	B	B	B	B	A	A	B	B	A	B	A	B	B	B	B	A	B
37	B7.10-11C2_1c	82.694	21	0.055	34	41	0	0.7	-		B7.10-11C2_1c	A	B	B	A	B	B	B	A	B	B	A	A	A	A	B	A	A	A	A	B	B	B	B	B	b	A	A	B	B	A	B	A	B	B	B	B	A	B
38	B7.10-11C2_1d	84.052	21	0.071	33	42	0	1.1	-		B7.10-11C2_1d	A	B	B	A	B	B	B	A	B	B	A	A	A	A	B	A	A	A	A	B	B	B	B	B	B	A	A	B	B	A	B	a	B	B	B	B	a	B
39	B7.10-11C2_1e	85.406	19	0.057	32	43	0	1.6	-		B7.10-11C2_1e	A	B	B	A	B	B	B	A	B	B	A	A	B	a	B	A	A	A	A	B	B	B	B	B	B	A	a	B	B	A	B	A	B	B	B	B	A	B
40	B7.10-11C2_14a	90.914	16	0.079	34	41	0	0.7	-		B7.10-11C2_14a	A	B	B	A	B	B	B	A	B	B	A	A	B	A	B	a	A	A	A	B	B	B	B	b	B	A	B	B	B	A	B	A	B	B	B	B	A	B
											B7.10-11C2_14b	A	B	B	A	B	B	B	A	B	B	A	A	B	A	B	A	a	A	A	B	B	B	B	B	B	A	B	B	B	A	B	A	B	B	B	B	A	B
											B7.10-11C2_14c	A	B	B	A	B	B	B	A	B	B	A	A	B	A	B	A	A	A	A	B	B	B	B	B	B	A	B	B	B	A	B	A	B	b	B	B	A	B
Nr	Locus	Position	Pair count	Mean chisquare contribs.	a	b	-	X2	Signif.
1	X_C7_1a	0	24	0.09	42	33	0	1.1	-		X_C7_1a	A	A	A	B	B	B	B	A	B	B	B	A	B	A	B	B	A	A	B	A	B	B	A	B	B	B	A	b	A	B	a	A	B	a	a	A	A	A
2	X_C7_2a	5.532	25	0.039	44	31	0	2.3	-		X_C7_2a	A	A	A	B	B	B	B	A	B	B	b	A	B	A	B	B	A	A	B	A	B	B	A	B	A	B	A	b	A	A	A	A	B	A	A	A	A	A
3	X_C7_3a	6.895	24	0.024	45	30	0	3	*		X_C7_3a	A	A	A	B	b	B	b	A	b	B	B	A	b	A	b	B	A	A	b	A	bb	b	A	B	A	B	A	b	A	A	A	A	b	a	A	A	A	A
4	X_C7_4a	11.001	23	0.052	44	31	0	2.3	-		X_C7_4a	A	A	A	B	B	B	B	A	B	B	B	B	B	A	b	A	A	A	B	A	b	B	A	B	A	B	A	B	A	a	A	A	B	A	A	A	A	A
6	B6.12-16C2_13a	15.184	26	0.041	45	30	0	3	*		B6.12-16C2_13a	A	A	A	B	B	B	B	A	B	A	B	B	B	A	B	A	A	A	B	A	b	B	A	B	a	B	A	B	A	A	A	A	B	A	A	A	A	A
7	B6.12-16C2_12a	19.398	28	0.03	44	31	0	2.3	-		B6.12-16C2_12a	A	A	A	B	B	B	B	A	B	A	B	B	B	A	B	A	A	A	B	A	B	B	A	B	A	B	A	b	A	A	A	A	B	A	A	A	A	A
8	B6.12-16C2_12b	20.797	30	0.038	43	32	0	1.6	-		B6.12-16C2_12b	A	A	A	B	B	B	B	A	B	A	B	B	B	A	B	A	A	A	B	B	B	B	A	B	A	B	A	B	A	A	A	A	B	A	A	A	A	A
9	B6.12-16C2_12c	22.202	31	0.039	42	33	0	1.1	-		B6.12-16C2_12c	A	A	A	B	B	B	B	A	B	A	B	B	B	A	B	A	A	A	B	B	B	B	A	B	A	B	A	B	A	A	A	A	B	a	A	A	A	A
10	B6.12-16C2_12d	25.027	32	0.03	44	31	0	2.3	-		B6.12-16C2_12d	A	A	a	b	A	B	B	A	B	A	B	B	B	A	B	A	A	A	B	B	B	B	A	B	a	B	A	B	A	A	a	A	B	a	a	A	A	A
11	B6.12-16C2_8a	27.854	34	0.034	44	31	0	2.3	-		B6.12-16C2_8a	A	A	A	B	A	B	B	A	B	A	b	B	B	A	B	A	A	A	B	B	B	B	A	B	A	B	A	B	A	A	A	A	B	a	A	A	A	A
12	B6.12-16C2_8b	29.27	35	0.039	43	32	0	1.6	-		B6.12-16C2_8b	A	A	a	B	A	B	B	A	B	A	B	B	B	A	B	A	A	A	B	B	B	B	A	B	A	B	A	B	A	a	A	A	B	A	A	A	B	A
13	B6.12-16C2_9a	32.08	36	0.051	45	30	0	3	*		B6.12-16C2_9a	A	A	A	B	A	B	B	A	B	A	B	B	B	A	B	A	A	A	b	b	B	B	A	B	A	b	A	A	A	A	A	A	A	A	A	A	B	A
14	B6.12-16C2_9b	33.474	37	0.077	46	29	0	3.9	**		B6.12-16C2_9b	A	A	A	B	A	B	B	A	A	A	B	B	B	a	B	A	A	A	B	B	B	B	A	B	A	B	A	a	A	A	A	A	A	a	a	A	B	A
15	B6.12-16C2_10a	33.943	36	0.117	45	30	0	3	*		B6.12-16C2_10a	A	A	A	B	A	B	B	A	A	A	B	B	B	A	B	A	A	A	B	B	B	B	A	B	A	B	A	A	A	A	A	A	A	A	A	B	B	A
16	B6.12-16C2_10b	35.218	37	0.105	46	29	0	3.9	**		B6.12-16C2_10b	A	A	A	B	A	B	B	A	A	A	B	B	B	A	B	A	A	A	B	B	B	B	A	B	A	B	A	A	A	A	A	A	A	A	A	B	B	A
17	B6.12-16C2_6a	37.746	38	0.078	46	29	0	3.9	**		B6.12-16C2_6a	A	A	A	B	A	B	B	A	A	A	B	A	B	A	B	A	A	A	B	B	B	B	A	B	A	B	A	A	A	B	A	A	A	A	A	B	B	A
18	B6.12-16C2_5a	38.352	39	0.062	47	28	0	4.8	**		B6.12-16C2_5a	A	A	A	B	A	B	B	A	A	A	B	A	B	a	B	A	A	A	B	B	B	B	A	B	A	B	A	A	A	B	A	A	A	A	A	A	B	A
19	B6.12-16C2_3a	41.178	41	0.046	47	28	0	4.8	**		B6.12-16C2_3a	A	A	A	B	A	B	B	A	A	A	B	A	B	A	B	A	A	A	B	B	B	B	A	B	A	B	A	A	A	B	a	A	A	a	a	A	B	A
20	B6.12-16C2_2a	42.59	41	0.04	48	27	0	5.9	**		B6.12-16C2_2a	A	A	A	A	A	B	B	A	A	A	B	A	B	A	B	A	A	A	B	B	B	B	A	B	A	B	A	A	A	B	A	A	A	A	A	A	B	A
21	B6.12-16C2_1a	43.995	41	0.045	47	28	0	4.8	**		B6.12-16C2_1a	A	A	A	A	a	B	B	A	A	A	B	A	B	a	b	A	A	a	B	b	b	B	a	B	A	B	A	a	A	B	A	A	A	A	A	A	B	A
22	B6.12-16C2_1b	45.407	41	0.045	48	27	0	5.9	**		B6.12-16C2_1b	A	A	A	A	A	B	B	A	A	A	B	A	B	A	B	A	A	A	A	B	B	B	A	B	A	B	A	a	A	B	A	A	A	A	A	A	B	A
23	B6.12-16C2_1c	46.819	41	0.054	49	26	0	7	***		B6.12-16C2_1c	A	A	A	A	A	B	B	A	A	A	B	A	B	A	B	A	A	A	A	B	B	A	A	B	A	B	A	A	A	B	A	A	A	A	A	A	B	A
24	B6.12-16C2_1d	47.505	41	0.095	50	25	0	8.3	****		B6.12-16C2_1d	A	A	A	A	A	B	B	A	A	A	B	A	B	A	B	A	A	A	A	B	B	A	A	B	A	B	A	A	A	b	A	A	A	a	A	A	B	A
25	B3.06-3.11C2_3a	48.774	39	0.072	49	26	0	7	***		B3.06-3.11C2_3a	A	A	A	A	A	B	B	A	A	A	B	A	B	A	B	A	A	A	A	B	B	A	A	B	A	B	A	A	A	B	A	A	A	A	A	A	B	A
26	B3.06-3.11C2_3b	50.049	37	0.074	50	25	0	8.3	****		B3.06-3.11C2_3b	A	A	A	A	A	B	B	A	A	A	B	A	B	A	B	A	A	A	A	B	B	A	A	B	A	B	A	A	A	B	A	A	A	a	A	A	B	A
27	B3.06-3.11C2_2a	51.713	36	0.056	48	27	0	5.9	**		B3.06-3.11C2_2a	A	A	A	A	A	B	B	A	A	A	B	a	B	A	B	A	A	A	A	B	B	A	A	B	a	B	A	A	A	B	A	A	A	A	A	A	B	A
28	B3.06-3.11C2_10a	55.985	35	0.033	47	28	0	4.8	**		B3.06-3.11C2_10a	B	A	A	A	A	B	B	A	A	A	B	A	B	B	B	A	A	A	A	B	B	A	A	B	a	B	A	a	A	B	A	A	A	a	a	A	B	A
29	B3.06-3.11C2_10b	57.404	35	0.033	46	29	0	3.9	**		B3.06-3.11C2_10b	B	A	A	A	A	B	B	A	A	A	B	A	B	B	B	A	A	A	A	B	B	A	B	b	A	B	A	a	A	B	A	A	A	a	a	A	B	A
30	B3.06-3.11C2_10c	58.809	34	0.03	47	28	0	4.8	**		B3.06-3.11C2_10c	B	A	A	A	A	B	B	A	A	A	B	A	B	B	B	A	A	A	A	B	B	A	B	B	A	B	A	A	A	B	A	A	A	A	A	A	B	A
31	B3.06-3.11C2_9a	60.211	34	0.033	48	27	0	5.9	**		B3.06-3.11C2_9a	B	A	A	A	A	B	B	A	A	A	A	A	B	B	B	A	A	A	A	B	B	A	B	B	A	B	A	A	A	B	A	A	A	A	A	A	B	A
32	B3.06-3.11C2_8a	61.607	33	0.03	49	26	0	7	***		B3.06-3.11C2_8a	B	A	A	A	A	B	B	A	A	A	A	A	B	b	B	A	A	A	A	B	B	A	B	B	a	A	A	A	A	B	A	A	A	A	A	A	B	A
33	B3.06-3.11C2_8b	63.002	32	0.026	50	25	0	8.3	****		B3.06-3.11C2_8b	B	A	A	A	A	B	B	A	A	A	A	A	B	B	B	A	A	A	A	B	B	A	B	B	A	A	A	A	A	B	A	A	A	A	A	A	B	A
34	B3.06-3.11C2_8c	64.394	31	0.025	49	26	0	7	***		B3.06-3.11C2_8c	B	A	A	A	A	B	B	A	A	A	A	A	B	B	B	A	A	A	A	B	B	A	B	B	A	A	A	A	A	B	A	A	A	A	A	A	B	A
35	B3.06-3.11C2_7a	65.783	31	0.033	48	27	0	5.9	**		B3.06-3.11C2_7a	B	A	A	A	A	B	B	A	A	A	A	A	B	B	B	b	A	A	A	B	B	A	B	B	A	A	A	A	A	B	A	A	A	A	A	A	B	A
36	B3.06-3.11C2_6a	67.166	30	0.037	47	28	0	4.8	**		B3.06-3.11C2_6a	B	B	A	A	A	b	B	A	A	A	A	A	B	B	B	b	A	A	A	B	B	A	B	B	A	A	A	A	A	B	A	A	A	A	A	A	B	A
37	X_C7_6a	69.932	29	0.055	45	30	0	3	*		X_C7_6a	B	B	A	A	A	B	B	A	A	A	A	A	B	B	B	B	A	A	A	B	B	A	B	B	A	A	A	A	A	B	a	A	A	a	a	A	B	B
38	B3.06-3.11C2_11a	71.31	27	0.046	46	29	0	3.9	**		B3.06-3.11C2_11a	B	B	A	A	A	B	B	A	A	A	A	A	B	B	B	b	A	A	A	B	B	A	B	B	A	a	A	A	A	B	A	A	A	A	A	A	B	B
39	X_C7_7a	74.062	25	0.048	46	29	0	3.9	**		X_C7_7a	B	B	A	A	A	B	B	A	A	A	A	A	B	B	B	B	A	A	A	B	b	A	B	B	A	A	A	a	A	b	A	A	A	A	A	A	B	B
40	B3.06-3.11C2_12a	75.435	24	0.05	45	30	0	3	*		B3.06-3.11C2_12a	B	B	A	A	A	B	B	A	A	A	A	A	B	B	B	B	A	a	A	B	B	A	B	B	A	A	A	A	A	b	A	A	A	A	A	A	B	B
41	B3.06-3.11C2_12b	76.802	23	0.053	46	29	0	3.9	**		B3.06-3.11C2_12b	B	B	A	A	A	B	B	A	A	A	A	A	B	B	B	B	A	A	A	B	B	A	B	B	A	A	A	A	A	B	a	A	A	A	A	A	B	B
42	B3.06-3.11C2_12c	78.169	23	0.066	47	28	0	4.8	**		B3.06-3.11C2_12c	B	B	A	A	A	B	B	A	A	A	A	A	B	B	B	b	A	A	A	B	B	A	B	B	A	A	A	A	A	B	A	A	A	A	A	A	B	B
Nr	Locus	Position	Pair count	Mean chisquare contribs.	a	b	-	X2	Signif.
1	U_C8_1a	0	16	0.215	46	29	0	3.9	**		U_C8_1a	B	A	A	A	A	A	B	B	B	B	A	A	A	A	A	b	A	B	B	A	A	A	A	A	A	B	B	A	A	A	A	B	A	A	A	B	A	B
2	U_C8_2a	0.677	14	0.243	45	30	0	3	*		U_C8_2a	B	A	A	A	A	A	B	B	B	B	A	A	A	A	A	B	A	B	B	A	A	A	A	A	A	B	B	A	A	A	A	B	A	A	A	B	A	B
3	U_C8_3a	1.979	16	0.245	46	29	0	3.9	**		U_C8_3a	B	A	A	A	A	A	B	B	B	B	A	A	A	A	A	B	A	B	B	A	A	A	A	A	A	B	B	A	A	A	A	B	A	a	A	B	A	B
4	U_C8_4a	3.304	16	0.17	45	30	0	3	*		U_C8_4a	B	A	A	A	A	A	B	B	B	B	A	A	A	B	A	B	A	B	B	A	A	A	A	A	A	B	B	A	A	A	A	B	A	a	A	B	A	B
5	U_C8_5a	4.623	17	0.144	46	29	0	3.9	**		U_C8_5a	B	A	A	A	A	A	B	B	B	B	A	A	A	B	A	B	A	B	B	A	A	A	A	A	A	B	B	a	A	A	A	B	A	A	A	B	A	B
6	U_C8_6a	9.814	23	0.068	46	29	0	3.9	**		U_C8_6a	A	A	A	A	A	A	B	B	B	B	B	A	A	B	A	B	A	B	B	A	A	A	A	A	A	B	B	A	A	A	A	B	A	A	A	B	A	B
7	U_C8_6b	11.219	24	0.041	45	30	0	3	*		U_C8_6b	A	A	A	A	A	A	B	B	B	B	B	A	A	B	A	B	A	B	B	A	A	A	A	A	A	B	B	A	A	a	A	B	A	B	A	B	A	b
8	U_C8_6c	12.666	29	0.088	44	31	0	2.3	-		U_C8_6c	A	A	A	A	A	A	B	B	B	B	B	A	A	B	A	B	A	B	B	A	A	A	A	A	A	b	B	A	A	A	A	B	A	B	A	B	A	B
9	U_C8_7a	18.312	27	0.037	44	31	0	2.3	-		U_C8_7a	A	A	A	A	A	B	B	B	B	B	B	a	A	B	A	B	A	B	B	A	A	A	A	A	A	B	B	A	A	A	A	A	A	B	A	B	A	B
10	U_C8_8a	24.401	27	0.102	44	31	0	2.3	-		U_C8_8a	A	A	A	A	A	B	B	B	B	B	B	A	B	B	A	B	A	B	B	A	A	A	A	A	A	B	B	a	A	A	A	A	a	B	A	B	A	B
11	B9.30-37C2_1a	36.041	32	0.135	36	39	0	0.1	-		B9.30-37C2_1a	A	A	A	A	A	B	B	B	B	B	B	B	B	B	A	B	A	B	B	A	A	A	A	A	B	B	B	A	A	a	A	A	A	B	B	B	A	B
12	B9.30-37C2_1b	37.451	32	0.119	35	40	0	0.3	-		B9.30-37C2_1b	A	A	A	A	B	B	B	B	B	B	B	B	B	B	A	B	A	B	B	A	A	A	A	A	B	B	B	A	A	A	A	A	A	B	B	B	A	B
13	B9.30-37C2_2a	40.246	32	0.123	35	40	0	0.3	-		B9.30-37C2_2a	A	A	A	B	B	B	B	B	B	B	B	B	B	B	A	B	A	B	B	A	A	A	A	A	B	B	B	A	A	A	A	A	A	B	B	B	A	A
14	B9.30-37C2_2b	41.632	33	0.144	34	41	0	0.7	-		B9.30-37C2_2b	A	A	A	b	B	B	B	B	B	B	B	B	B	B	A	B	A	B	B	A	a	A	A	A	B	B	B	B	A	A	A	A	A	B	B	B	A	A
15	B9.30-37C2_3a	43.007	33	0.126	35	40	0	0.3	-		B9.30-37C2_3a	A	A	A	B	B	B	B	B	B	B	B	B	B	B	A	B	A	B	B	A	A	A	A	A	B	B	B	B	A	a	A	A	A	B	B	B	A	A
16	X_C8_1a	44.357	34	0.063	34	41	0	0.7	-		X_C8_1a	A	A	A	B	B	B	B	B	B	B	B	B	B	B	A	B	A	B	B	A	A	a	A	A	B	B	B	B	A	A	A	B	A	B	B	B	A	A
17	B9.30-37C2_4a	45.75	33	0.058	33	42	0	1.1	-		B9.30-37C2_4a	A	A	A	B	B	B	B	B	B	B	B	B	B	B	A	B	A	B	B	A	A	A	A	A	B	B	B	B	A	A	a	B	A	B	B	B	A	A
18	B9.30-37C2_4b	48.531	30	0.037	33	42	0	1.1	-		B9.30-37C2_4b	A	A	a	B	B	B	B	B	A	B	B	B	B	B	A	B	A	B	B	A	A	A	A	A	B	B	B	B	B	A	A	B	A	B	B	B	A	A
19	B9.30-37C2_5a	49.923	29	0.021	32	43	0	1.6	-		B9.30-37C2_5a	A	A	A	B	B	B	B	B	A	B	B	B	B	B	A	B	A	B	B	A	A	A	A	A	B	B	B	B	B	A	A	B	A	B	B	B	A	a
20	B9.30-37C2_5b	51.319	29	0.028	31	44	0	2.3	-		B9.30-37C2_5b	A	A	A	B	B	B	B	B	A	B	B	B	B	B	A	B	B	B	B	A	A	A	A	A	B	B	B	B	B	a	A	B	A	B	B	B	A	A
21	X_C8_2a	54.085	31	0.027	31	44	0	2.3	-		X_C8_2a	A	A	a	B	B	B	B	B	A	B	B	B	B	B	A	B	B	B	B	A	A	A	A	a	B	B	B	B	B	A	A	B	A	B	B	B	A	A
22	B9.30-37C2_7a	55.497	32	0.03	30	45	0	3	*		B9.30-37C2_7a	A	A	A	B	B	B	B	B	A	B	B	B	B	B	A	B	B	B	B	A	A	A	A	A	B	B	B	B	B	A	a	B	A	B	B	b	A	A
23	B9.30-37C2_7b	56.912	33	0.038	29	46	0	3.9	**		B9.30-37C2_7b	A	A	A	B	B	B	B	B	A	B	B	B	B	B	A	B	B	B	B	A	A	A	A	A	B	B	B	B	B	A	a	B	A	B	B	B	A	A
24	B9.30-37C2_7c	58.334	33	0.049	28	47	0	4.8	**		B9.30-37C2_7c	A	A	A	B	B	B	B	B	A	B	B	B	B	B	A	B	B	B	B	A	A	B	A	A	B	B	B	B	B	A	A	B	A	B	B	B	A	A
25	B9.30-37C2_6a	62.668	32	0.039	27	48	0	5.9	**		B9.30-37C2_6a	A	A	A	B	B	B	B	B	A	B	B	B	B	B	A	B	B	B	B	A	B	B	A	A	B	B	B	B	B	A	A	B	A	B	B	B	A	A
26	B9.30-37C2_8a	69.017	31	0.088	26	49	0	7	***		B9.30-37C2_8a	A	A	A	B	B	B	B	B	A	B	B	B	A	B	A	B	B	B	B	A	B	B	A	A	B	B	B	B	B	A	a	B	B	B	B	B	A	A
27	B9.30-37C2_8b	70.349	28	0.064	25	50	0	8.3	****		B9.30-37C2_8b	A	A	A	B	B	B	B	B	A	B	B	B	A	B	A	B	B	B	B	A	B	B	A	A	B	B	B	B	B	A	A	B	B	B	B	B	B	A
28	B9.30-37C2_9a	71.674	31	0.097	26	49	0	7	***		B9.30-37C2_9a	A	A	A	B	B	B	B	B	A	B	B	A	A	B	A	B	B	B	B	A	B	B	A	A	B	B	B	B	B	A	a	B	B	B	B	B	B	A
29	B9.30-37C2_9b	72.996	28	0.109	25	50	0	8.3	****		B9.30-37C2_9b	A	A	A	B	B	B	B	B	A	B	B	A	A	B	A	B	B	B	B	A	B	B	A	A	B	B	B	B	B	A	A	B	B	B	B	B	B	A
30	B9.30-37C2_10a	73.837	31	0.075	26	49	0	7	***		B9.30-37C2_10a	A	A	A	B	B	B	B	B	A	B	B	A	A	B	A	B	B	B	B	A	B	B	A	A	B	B	B	B	B	A	A	B	B	B	B	B	B	A
31	B9.30-37C2_10b	75.23	28	0.062	25	50	0	8.3	****		B9.30-37C2_10b	A	A	A	B	B	B	B	B	A	B	B	A	A	B	A	B	B	B	B	B	B	B	A	A	B	B	B	B	B	A	A	B	B	B	B	B	B	A
32	B9.30-37C2_10c	76.62	29	0.084	24	51	0	9.7	****		B9.30-37C2_10c	A	A	A	B	B	B	B	B	A	B	B	A	A	B	A	B	B	B	B	B	B	B	A	A	B	B	B	B	B	A	A	B	B	B	B	B	B	A
33	B9.30-37C2_11a	80.814	25	0.05	25	50	0	8.3	****		B9.30-37C2_11a	A	A	A	A	B	B	B	B	A	B	B	A	A	B	A	B	B	B	B	B	B	B	A	A	B	B	B	B	B	a	A	B	B	B	B	B	B	A
34	B9.30-37C2_11b	82.186	29	0.057	26	49	0	7	***		B9.30-37C2_11b	A	A	A	A	B	B	B	B	A	B	B	A	A	B	A	B	B	B	B	B	B	B	A	A	B	B	B	B	A	A	A	B	B	B	B	B	B	A
35	B9.30-37C2_13a	84.974	24	0.035	26	49	0	7	***		B9.30-37C2_13a	A	A	A	A	B	B	B	B	A	B	B	A	A	B	A	b	B	B	B	B	B	B	A	B	B	b	B	B	A	A	A	B	B	A	B	B	B	A
36	B9.30-37C2_12a	89.205	18	0.103	24	51	0	9.7	****		B9.30-37C2_12a	A	A	B	A	B	B	B	B	a	B	B	a	A	B	A	B	B	B	B	B	B	B	A	B	B	A	B	B	A	a	a	B	B	a	B	B	B	A
37	B9.30-37C2_12b	90.919	18	0.039	24	51	0	9.7	****		B9.30-37C2_12b	A	A	B	A	B	B	B	B	A	B	B	A	A	B	A	B	B	B	B	B	B	B	A	B	B	a	B	B	A	A	B	B	B	A	B	B	B	A
38	B9.30-37C2_12c	93.675	17	0.037	26	49	0	7	***		B9.30-37C2_12c	A	A	B	A	B	B	B	A	A	A	B	a	A	B	A	B	B	B	B	B	B	B	A	B	B	A	B	B	A	A	B	B	B	a	B	B	B	a
39	B9.30-37C2_12d	95.048	16	0.036	27	48	0	5.9	**		B9.30-37C2_12d	A	A	B	A	B	B	B	A	A	A	B	a	A	B	A	B	B	B	B	B	B	B	A	B	B	A	B	B	A	A	B	B	B	A	B	B	B	A
Nr	Locus	Position	Pair count	Mean chisquare contribs.	a	b	-	X2	Signif.
1	B9.01-15C2_2a	0	14	0.045	29	46	0	3.9	**		B9.01-15C2_2a	A	A	A	B	B	B	B	B	B	B	A	B	B	A	B	A	B	B	B	B	A	B	B	A	B	A	A	a	A	B	a	B	B	a	B	B	B	A
2	B9.01-15C2_2b	1.377	16	0.078	30	45	0	3	*		B9.01-15C2_2b	A	A	A	B	B	B	B	B	B	B	A	B	B	A	B	A	B	B	B	B	A	B	B	A	B	A	A	A	A	B	A	B	B	a	B	B	B	A
3	B9.01-15C2_1a	6.91	22	0.09	26	49	0	7	***		B9.01-15C2_1a	A	A	A	B	B	B	B	B	B	B	A	B	B	A	B	A	B	B	B	B	A	B	B	A	B	A	A	A	A	B	A	B	b	A	b	B	B	A
4	B9.01-15C2_3a	11.087	30	0.098	25	50	0	8.3	****		B9.01-15C2_3a	A	A	A	B	B	B	B	B	B	B	A	B	B	A	B	A	B	B	A	B	A	B	B	B	B	A	A	A	A	B	A	B	B	B	B	B	B	A
5	B9.01-15C2_3b	12.486	33	0.09	26	49	0	7	***		B9.01-15C2_3b	A	A	A	B	B	B	B	B	B	B	A	B	B	A	B	A	B	B	A	B	A	B	B	B	B	A	A	A	A	B	A	B	B	B	B	B	B	A
6	X_C9_3a	13.826	29	0.193	27	48	0	5.9	**		X_C9_3a	A	A	A	B	B	B	B	B	B	B	A	B	B	A	B	A	B	B	A	B	A	B	B	B	B	A	A	a	A	A	A	B	B	B	B	B	B	A
7	X_C9_1a	15.216	33	0.202	28	47	0	4.8	**		X_C9_1a	A	A	a	B	B	B	B	B	B	B	A	B	B	A	B	A	B	B	A	B	A	B	B	B	B	A	A	A	A	a	A	b	B	B	B	B	B	A
8	X_C9_2a	20.788	39	0.237	28	47	0	4.8	**		X_C9_2a	A	A	A	B	B	B	B	B	B	B	B	B	B	A	B	A	B	B	A	B	A	B	B	B	B	A	A	A	A	A	A	B	B	b	B	B	B	B
9	B9.01-15C2_5a	22.201	39	0.25	29	46	0	3.9	**		B9.01-15C2_5a	A	A	A	B	B	A	B	B	B	B	B	B	B	A	B	A	B	B	A	B	A	B	B	B	B	A	A	a	A	A	a	B	B	B	B	B	B	B
10	B9.01-15C2_4a	23.63	40	0.31	30	45	0	3	*		B9.01-15C2_4a	A	A	a	B	B	A	B	B	B	B	B	B	B	A	B	a	B	B	A	B	A	B	B	B	B	A	A	A	A	A	A	B	B	B	B	B	B	B
11	B9.01-15C2_4b	25.103	42	0.428	29	46	0	3.9	**		B9.01-15C2_4b	A	A	a	B	B	A	B	B	B	B	B	B	B	A	B	A	B	B	A	B	A	B	B	B	B	A	A	A	A	A	A	B	B	B	B	B	B	B
12	B9.01-15C2_4c	26.541	41	0.45	30	45	0	3	*		B9.01-15C2_4c	A	a	A	B	B	A	B	B	B	B	b	B	B	A	B	A	B	b	A	B	A	B	A	B	B	A	A	A	A	A	A	B	B	B	B	B	B	B
13	B9.01-15C2_4d	27.875	41	0.471	31	44	0	2.3	-		B9.01-15C2_4d	A	A	A	B	B	A	B	B	B	B	B	B	B	A	B	A	B	B	A	B	A	B	A	B	B	A	A	A	A	A	A	B	B	B	B	B	B	B
14	X_C9_4a	32.308	42	0.628	30	45	0	3	*		X_C9_4a	A	A	a	B	B	A	B	B	B	B	B	B	B	A	B	A	B	B	A	B	B	B	A	B	B	A	A	A	A	A	A	B	B	B	B	B	B	B
											B9.01-15C2_6a	A	A	A	B	B	A	B	B	B	B	B	B	b	A	B	A	B	B	A	B	B	b	A	B	B	A	A	A	A	A	A	B	B	b	B	B	B	B
15	B9.01-15C2_6b	34.82	42	0.42	32	43	0	1.6	-		B9.01-15C2_6b	A	A	A	B	B	A	B	B	B	B	B	B	B	A	B	A	B	B	A	B	B	B	A	B	B	A	A	A	A	A	A	B	B	B	B	B	B	B
16	B9.01-15C2_7a	38.694	41	0.317	31	44	0	2.3	-		B9.01-15C2_7a	A	A	A	B	B	A	B	B	B	B	B	B	B	A	B	a	B	B	A	B	B	B	A	B	B	B	A	B	A	A	A	B	B	B	B	B	B	B
17	B9.01-15C2_8a	40.914	40	0.082	31	44	0	2.3	-		B9.01-15C2_8a	A	A	A	A	B	A	B	B	B	B	B	B	B	A	B	A	B	B	A	B	B	B	A	B	B	B	A	B	A	B	A	B	B	B	B	B	B	B
18	B9.16-29C2_1a	42.277	40	0.094	32	43	0	1.6	-		B9.16-29C2_1a	A	A	A	A	B	A	B	B	B	B	B	B	B	A	B	A	B	A	A	B	B	B	A	B	B	B	A	B	A	B	A	B	B	B	B	B	B	B
19	B9.16-29C2_1b	43.426	39	0.138	33	42	0	1.1	-		B9.16-29C2_1b	A	A	A	A	B	A	B	B	B	B	B	B	B	A	A	A	B	A	A	B	B	B	A	B	B	B	A	B	A	B	A	B	B	B	B	B	B	B
20	B9.16-29C2_2a	44.761	40	0.139	34	41	0	0.7	-		B9.16-29C2_2a	A	A	A	A	B	A	B	B	B	B	b	B	B	A	A	A	B	A	A	B	B	B	A	B	B	B	A	B	A	B	A	B	B	b	b	B	B	B
21	B9.16-29C2_2b	46.1	40	0.156	35	40	0	0.3	-		B9.16-29C2_2b	A	A	A	A	B	A	B	B	B	B	B	B	B	A	A	A	B	A	A	B	b	B	A	B	B	B	A	B	A	B	A	B	B	B	B	B	B	B
22	B9.16-29C2_2c	47.409	40	0.145	36	39	0	0.1	-		B9.16-29C2_2c	A	A	A	A	B	A	B	B	B	B	B	B	B	A	A	A	B	A	A	B	B	B	A	B	B	B	A	B	A	B	A	B	B	B	B	B	B	b
23	B9.16-29C2_2d	49.136	38	0.411	38	37	0	0	-		B9.16-29C2_2d	A	A	A	A	B	A	B	B	B	B	B	B	B	A	A	A	B	A	A	B	B	B	A	B	B	B	A	B	A	B	A	B	B	B	B	B	B	B
24	X_C9_5a	51.646	40	0.148	39	36	0	0.1	-		X_C9_5a	A	A	A	A	B	A	B	B	B	B	A	B	B	A	A	A	B	A	A	B	B	B	A	B	B	B	A	b	A	B	A	B	B	b	a	B	B	B
25	B9.16-29C2_3a	54.325	39	0.209	41	34	0	0.7	-		B9.16-29C2_3a	A	A	A	A	B	A	B	B	B	B	A	B	B	A	A	A	B	A	A	B	B	B	A	B	A	B	A	B	A	B	A	B	B	B	A	B	B	B
26	B9.16-29C2_3b	55.472	39	0.209	40	35	0	0.3	-		B9.16-29C2_3b	A	A	A	A	B	A	B	B	B	B	A	B	B	A	A	A	B	A	a	B	b	B	A	B	A	B	a	B	a	B	A	B	B	B	A	B	B	B
27	B10.01-10.06C2_3a	56.782	38	0.242	41	34	0	0.7	-		B10.01-10.06C2_3a	A	A	A	A	B	A	B	B	B	B	A	B	B	A	A	A	B	A	A	B	B	B	A	B	A	B	A	B	A	B	A	B	A	B	A	B	B	B
28	B10.01-10.06C2_3b	60.361	36	0.267	42	33	0	1.1	-		B10.01-10.06C2_3b	A	A	A	A	B	A	B	B	B	A	A	B	B	A	A	A	B	A	A	B	B	B	A	B	A	B	A	B	A	B	A	B	A	B	A	B	B	B
29	B10.01-10.06C2_3c	62.707	36	0.143	42	33	0	1.1	-		B10.01-10.06C2_3c	A	A	A	A	B	A	B	B	B	A	A	B	A	A	B	A	B	A	A	B	B	B	A	B	A	B	A	B	A	B	A	B	A	B	A	B	B	B
30	B10.01-10.06C2_2a	63.877	38	0.094	41	34	0	0.7	-		B10.01-10.06C2_2a	A	A	a	B	B	A	B	B	B	A	A	B	A	A	B	A	B	A	A	B	B	B	A	B	A	B	A	B	A	B	A	B	A	B	A	B	B	B
31	B10.01-10.06C2_2b	64.864	39	0.209	42	33	0	1.1	-		B10.01-10.06C2_2b	A	A	A	B	B	A	B	B	B	A	A	B	A	A	B	A	B	A	A	B	B	B	A	B	A	B	A	A	A	B	A	B	A	B	A	B	B	B
32	B10.01-10.06C2_2c	67.271	39	0.259	42	33	0	1.1	-		B10.01-10.06C2_2c	A	a	A	B	B	A	B	B	A	A	a	B	a	A	B	A	B	A	A	B	b	B	A	B	A	B	A	A	A	b	a	B	a	B	A	B	B	B
33	B10.01-10.06C2_1a	68.311	39	0.428	43	32	0	1.6	-		B10.01-10.06C2_1a	A	A	A	B	B	A	B	B	A	A	A	B	A	A	B	A	B	A	A	B	B	B	A	B	A	B	A	A	A	A	A	B	A	B	A	B	B	B
34	X_C9_6a	69.62	38	0.384	44	31	0	2.3	-		X_C9_6a	A	A	A	B	B	A	B	B	A	A	a	B	A	A	B	A	B	A	a	B	B	B	A	B	A	B	A	A	A	A	A	B	A	B	A	B	B	B
35	B10.07C3_1a	74.265	36	0.371	44	31	0	2.3	-		B10.07C3_1a	A	B	A	B	B	A	B	B	A	A	A	B	A	A	B	A	B	A	A	B	B	B	A	A	A	b	A	A	A	A	A	B	A	b	A	B	B	B
36	B10.07C3_1b	75.61	35	0.318	43	32	0	1.6	-		B10.07C3_1b	A	B	A	B	B	A	B	B	A	A	A	B	A	A	B	A	B	A	A	B	B	B	A	A	A	B	A	A	A	a	A	B	A	B	A	B	B	B
37	B10.07C3_1c	77.539	35	0.377	43	32	0	1.6	-		B10.07C3_1c	A	b	A	B	B	A	B	B	A	A	A	B	A	A	B	A	B	A	A	B	B	B	A	A	A	b	A	B	A	A	A	B	A	B	A	b	B	B
38	B10.07C3_2a	78.954	35	0.296	44	31	0	2.3	-		B10.07C3_2a	A	B	A	B	B	A	B	B	A	A	A	b	A	A	B	A	B	A	A	B	B	B	A	A	A	B	A	B	A	A	A	B	A	B	A	B	B	B
39	B10.07C3_3a	80.278	35	0.383	45	30	0	3	*		B10.07C3_3a	A	B	A	B	B	A	B	B	A	A	A	B	A	A	B	A	B	A	A	B	B	B	A	A	A	B	A	B	A	A	A	B	A	b	A	B	B	B
40	B10.07C3_3b	81.393	36	0.645	44	31	0	2.3	-		B10.07C3_3b	A	B	a	B	B	A	B	B	A	a	A	B	a	A	B	A	B	A	a	B	B	B	a	A	a	B	A	B	a	A	a	B	a	B	a	B	B	B
41	X_C9_7a	91.257	32	0.494	39	36	0	0.1	-		X_C9_7a	A	B	A	B	B	A	B	B	A	B	A	B	A	A	B	B	B	a	A	B	B	B	A	A	A	B	A	B	A	A	B	B	A	B	A	B	B	B
42	X_C9_7b	92.704	33	0.454	38	37	0	0	-		X_C9_7b	A	B	A	B	B	A	B	B	A	B	A	B	A	A	B	B	B	A	A	B	B	B	B	A	A	B	A	B	A	A	B	B	A	b	A	b	B	B
43	X_C9_8a	95.577	27	0.278	40	35	0	0.3	-		X_C9_8a	A	B	A	B	B	A	b	b	a	B	A	B	A	A	B	b	B	A	a	b	B	b	b	A	A	B	a	b	a	A	b	B	a	b	A	B	B	B
[truncated: 39 more columns]
