# Supplementary material for: Collinearity analysis of Brassica A and C genomes based on an updated inferred unigene order
Source: Data Brief. 2015 Feb 10;3:51–5. doi: 10.1016/j.dib.2015.01.004 (PMC4510050; doi:10.1016/j.dib.2015.01.004)
Supplement: Supplementary file 4 — Supplementary Material [file mmc4.xlsx]

## Sheet: Coordinates for split scaffolds
Sequence scaffold splitting
A GENOME	start	stop
2 Brassic rapa (A genome) SCAFFOLDS TO SPLIT
Scaffold000117_front	beginning	170000
Scaffold000117_back	170001	end
Scaffold000034_front_front1	beginning	726999
Scaffold000034_front_front2	727000	end
C GENOME	start	stop
3 Brassica oleracea (C genome) SCAFFOLDS TO SPLIT
Scaffold000036_front_front1	beginning	243000
Scaffold000036_front_front2	243001	end
Scaffold000034_front	beginning	1535000
Scaffold000034_back	1535001	end
Scaffold000003_front	beginning	2920000
Scaffold000003_back	2920001	end
