# Supplementary material for: Collinearity analysis of Brassica A and C genomes based on an updated inferred unigene order
Source: Data Brief. 2015 Feb 10;3:51–5. doi: 10.1016/j.dib.2015.01.004 (PMC4510050; doi:10.1016/j.dib.2015.01.004)
Supplement: Supplementary file 5 — Supplementary Material [file mmc5.xlsx]

## Sheet: Legend
B. rapa and B. oleracea genome scaffolds forming the B. napus pseudomolecules
Genome sequence scaffolds from the progenitor species are listed in the order they appear along the B. napus pseudomolecules, and correspond to their order along the B. napus cognate linkage map.
The sense (orientation) of scaffolds is evidence-based, except where there is no evidence available, in which case it corresponds to that defined by preliminary mapping in the progenitor species is shown.

## Sheet: A genome
v4 order	LG	B.ra Scaffold	B.ra Sense coorected
1	A1	Scaffold000011	-
2	A1	Scaffold000190	+
3	A1	Scaffold000014	+
4	A1	Scaffold000051_front	-
5	A1	Scaffold000188	-
6	A1	Scaffold000147	-
7	A1	Scaffold040553	-
8	A1	Scaffold000168	+
9	A1	Scaffold000122	-
10	A1	Scaffold000300	+
11	A1	Scaffold000154	-
12	A1	Scaffold000068	-
13	A1	Scaffold000090	+
14	A1	Scaffold000131	-
15	A1	Scaffold000061_front	+
16	A1	Scaffold000034_front_front1	-
17	A1	Scaffold000140	-
18	A1	Scaffold000105	-
19	A1	Scaffold000076	-
20	A1	Scaffold000061_back	-
21	A1	Scaffold000042	+
22	A1	Scaffold000142	-
23	A1	Scaffold000130	+
24	A1	Scaffold000033	-
25	A1	Scaffold000034_back	-
26	A1	Scaffold000164	-
27	A1	Scaffold000151	-
28	A1	Scaffold000093_front	-
29	A1	Scaffold000186	-
30	A1	Scaffold000200	-
31	A1	Scaffold000195	-
32	A1	Scaffold000192	+
33	A1	Scaffold000215	+
34	A1	Scaffold000189	+
35	A1	Scaffold000117_front	+
36	A1	Scaffold000034_front_front2	+
37	A1	Scaffold000034_middle2	+
38	A1	Scaffold000237	-
39	A1	Scaffold000214	-
40	A2	Scaffold000063	-
41	A2	Scaffold000062_back	-
42	A2	Scaffold000041	+
43	A2	Scaffold000030	+
44	A2	Scaffold000107	-
45	A2	Scaffold000038_back	-
46	A2	Scaffold000038_front	-
47	A2	Scaffold000175	+
48	A2	Scaffold000226	-
49	A2	Scaffold000092	-
50	A2	Scaffold000144	-
51	A2	Scaffold000007	+
52	A2	Scaffold000025_back	-
53	A2	Scaffold000036	+
54	A2	Scaffold000015_back	-
55	A2	Scaffold000052	-
56	A2	Scaffold000115	-
57	A2	Scaffold000270	+
58	A2	Scaffold000085	+
59	A2	Scaffold000031_front	-
60	A2	Scaffold000065	-
61	A2	Scaffold000078_front	-
62	A3	Scaffold000005	+
63	A3	Scaffold000064	+
64	A3	Scaffold000039	+
65	A3	Scaffold000001	+
66	A3	Scaffold000013_back	-
67	A3	Scaffold000013_front	-
68	A3	Scaffold000152	-
69	A3	Scaffold000027	-
70	A3	Scaffold000043	-
71	A3	Scaffold000124	-
72	A3	Scaffold000023	+
73	A4	Scaffold000205	+
74	A4	Scaffold000204	+
75	A4	Scaffold000016	+
76	A4	Scaffold000177	-
77	A4	Scaffold000235	-
78	A4	Scaffold000029_front	+
79	A4	Scaffold040552	+
80	A4	Scaffold000083	-
81	A4	Scaffold000104	-
82	A4	Scaffold000060	+
83	A4	Scaffold000355	+
84	A4	Scaffold000048	-
85	A4	Scaffold000070	-
86	A4	Scaffold000079	-
87	A4	Scaffold000094	+
88	A4	Scaffold000108	-
89	A4	Scaffold000184	+
90	A4	Scaffold000035	+
91	A4	Scaffold000021	-
92	A4	Scaffold000132	-
93	A4	Scaffold000197	-
94	A4	Scaffold000163	-
95	A4	Scaffold000210	+
96	A4	Scaffold000034_middle1_middle1a	+
97	A4	Scaffold000034_middle1_middle1b	+
98	A4	Scaffold000034_middle1_middle1c	+
99	A5	Scaffold000004_front_fronta	+
100	A5	Scaffold000403	+
101	A5	Scaffold000004_front_frontb	+
102	A5	Scaffold000004_middle	-
103	A5	Scaffold000004_back	+
104	A5	Scaffold000025_fronta	+
105	A5	Scaffold000166	-
106	A5	Scaffold000125	+
107	A5	Scaffold000218	+
108	A5	Scaffold000139	-
109	A5	Scaffold000071	+
110	A5	Scaffold000080	-
111	A5	Scaffold000095	+
112	A5	Scaffold000009_back	-
113	A5	Scaffold000091	+
114	A5	Scaffold000275	+
115	A5	Scaffold000183	-
116	A5	Scaffold000075_front	-
117	A5	Scaffold000109	+
118	A5	Scaffold000037	-
119	A5	Scaffold000314	+
120	A5	Scaffold000055	+
121	A5	Scaffold000098	+
122	A5	Scaffold000067	-
123	A5	Scaffold000031_back	+
124	A5	Scaffold000165	+
125	A5	Scaffold000203	-
126	A5	Scaffold000191	+
127	A5	Scaffold000078_back	+
128	A5	Scaffold000222	-
129	A5	Scaffold000160	+
130	A5	Scaffold000217	-
131	A6	Scaffold000149	-
132	A6	Scaffold000137	-
133	A6	Scaffold000173	-
134	A6	Scaffold000383	-
135	A6	Scaffold000026	-
136	A6	Scaffold000029_back	-
137	A6	Scaffold000050	-
138	A6	Scaffold000049	+
139	A6	Scaffold000024	+
140	A6	Scaffold000143	+
141	A6	Scaffold000100	-
142	A6	Scaffold000028	+
143	A6	Scaffold000009_middle	+
144	A6	Scaffold000150	+
145	A6	Scaffold000044	+
146	A6	Scaffold000009_front	+
147	A6	Scaffold000129	+
148	A6	Scaffold000047	-
149	A6	Scaffold000046	+
150	A6	Scaffold000089	-
151	A7	Scaffold000117_back	-
152	A7	Scaffold000410	+
153	A7	Scaffold000271	+
154	A7	Scaffold000153	-
155	A7	Scaffold000059_back	+
156	A7	Scaffold000171	+
157	A7	Scaffold000181	+
158	A7	Scaffold000002_front	-
159	A7	Scaffold000018_front	-
160	A7	Scaffold000116	+
161	A7	Scaffold000017_back	-
162	A7	Scaffold000069	-
163	A7	Scaffold000012	-
164	A7	Scaffold000062_front	+
165	A7	Scaffold000158	+
166	A7	Scaffold000003	+
167	A7	Scaffold000019	-
168	A7	Scaffold000101	+
169	A8	Scaffold000073	+
170	A8	Scaffold000015_middle	-
171	A8	Scaffold000198	+
172	A8	Scaffold000099	+
173	A8	Scaffold000146	+
174	A8	Scaffold000179	-
175	A8	Scaffold000174	+
176	A8	Scaffold000138	-
177	A8	Scaffold000247	+
178	A8	Scaffold000032	-
179	A8	Scaffold000097	-
180	A8	Scaffold000187	-
181	A8	Scaffold000010	+
182	A8	Scaffold000020	+
183	A8	Scaffold000025_frontb	+
184	A8	Scaffold000072	-
185	A9	Scaffold000128	+
186	A9	Scaffold000114	-
187	A9	Scaffold000093_back	+
188	A9	Scaffold000113	-
189	A9	Scaffold000159	-
190	A9	Scaffold000118	-
191	A9	Scaffold000051_back	+
192	A9	Scaffold000110	-
193	A9	Scaffold000133	+
194	A9	Scaffold000126	+
195	A9	Scaffold000178	+
196	A9	Scaffold000127	-
197	A9	Scaffold000321	+
198	A9	Scaffold000148_back	+
199	A9	Scaffold000119	-
200	A9	Scaffold000057	+
201	A9	Scaffold000311	+
202	A9	Scaffold000054	+
203	A9	Scaffold000058	+
204	A9	Scaffold000056	+
205	A9	Scaffold000022	-
206	A9	Scaffold000066	-
207	A9	Scaffold000017_front	-
208	A9	Scaffold000344	+
209	A9	Scaffold000102	+
210	A9	Scaffold000135	-
211	A9	Scaffold000145	+
212	A9	Scaffold000134	-
213	A9	Scaffold000059_front	-
214	A9	Scaffold000103	+
215	A9	Scaffold000499	-
216	A9	Scaffold000185	-
217	A9	Scaffold000120	-
218	A9	scaffold000106	+
219	A9	Scaffold000040	-
220	A9	Scaffold000081	-
221	A9	Scaffold000084	-
222	A9	Scaffold000045	-
223	A9	Scaffold000075_back	+
224	A9	Scaffold000112	+
225	A9	Scaffold000121	-
226	A9	Scaffold000006	+
227	A9	Scaffold000161	-
228	A9	Scaffold000182	-
229	A9	Scaffold000148_front	+
230	A9	Scaffold000074	-
231	A9	Scaffold000053	+
232	A9	Scaffold000077	-
233	A9	Scaffold000082	+
234	A10	Scaffold000087	+
235	A10	Scaffold000018_back	+
236	A10	Scaffold000002_back	-
237	A10	Scaffold000002_middle2	-
238	A10	Scaffold000002_middle1	-
239	A10	Scaffold000015_front	+
240	A10	Scaffold000008_front	+
241	A10	Scaffold000008_middle_inv	-
242	A10	Scaffold000008_back	+

## Sheet: C genome
v4 order	LG	B.ol Scaffold	B.ol Sense corrected
1	C1	Scaffold000500	+
2	C1	Scaffold000068	+
3	C1	Scaffold000185	-
4	C1	Scaffold000142	+
5	C1	Scaffold000444	+
6	C1	Scaffold000118_front	-
7	C1	Scaffold000129	+
8	C1	Scaffold000334	+
9	C1	Scaffold000234	-
10	C1	Scaffold000342	+
11	C1	Scaffold000127_front	+
12	C1	Scaffold000071	+
13	C1	Scaffold000169	-
14	C1	scaffold000486	+
15	C1	Scaffold000231	-
16	C1	Scaffold000024_back	-
17	C1	Scaffold000016_front	+
18	C1	Scaffold000190	+
19	C1	Scaffold000127_back	-
20	C1	Scaffold000124	+
21	C1	scaffold000227_front	-
22	C1	Scaffold000501	-
23	C1	Scaffold000338	-
24	C1	Scaffold000171_front	+
25	C1	scaffold000221_back	+
26	C1	Scaffold000058_back	+
27	C1	Scaffold000111	-
28	C1	Scaffold000361	-
29	C1	Scaffold000047_backx	+
30	C1	Scaffold000137	+
31	C1	Scaffold000354	-
32	C1	Scaffold000337	+
33	C1	Scaffold000313	-
34	C1	Scaffold000239	-
35	C1	scaffold000066_backx	+
36	C1	Scaffold000163_middle	+
37	C1	Scaffold004588	+
38	C1	Scaffold000020_back_backc	+
39	C1	Scaffold000237	+
40	C1	Scaffold000028	+
41	C1	scaffold000262	-
42	C1	Scaffold000184	+
43	C1	Scaffold000069_front	+
44	C1	Scaffold000101	-
45	C1	Scaffold000515	+
46	C1	Scaffold000136	+
47	C1	scaffold000179	-
48	C1	Scaffold000057	-
49	C1	Scaffold000235_front	+
50	C1	Scaffold000038_back	-
51	C1	Scaffold000206	-
52	C1	Scaffold000289	+
53	C1	Scaffold000161_back	-
54	C1	Scaffold000263	-
55	C1	Scaffold000102	-
56	C1	Scaffold000251_front	-
57	C1	scaffold000456	+
58	C1	scaffold000387	+
59	C1	Scaffold000378	-
60	C1	Scaffold000412	-
61	C1	Scaffold000339_back	-
62	C1	Scaffold000339_front	-
63	C1	Scaffold000504	+
64	C1	Scaffold000425	-
65	C1	Scaffold000475	+
66	C1	Scaffold000508	-
67	C1	Scaffold000438	-
68	C2	scaffold000193_front	+
69	C2	scaffold000502	+
70	C2	Scaffold000299	+
71	C2	scaffold000092	+
72	C2	scaffold000347	-
73	C2	scaffold000328	-
74	C2	scaffold000116	+
75	C2	Scaffold000266	-
76	C2	scaffold000459	-
77	C2	Scaffold000125_front	-
78	C2	Scaffold000030_front	-
79	C2	scaffold000241	-
80	C2	Scaffold000164	+
81	C2	Scaffold000176	+
82	C2	scaffold000340	+
83	C2	Scaffold000036_front_front1	-
84	C2	Scaffold000140_front	+
85	C2	Scaffold000344_back	+
86	C2	Scaffold000024_front	+
87	C2	scaffold000149	-
88	C2	Scaffold000382	+
89	C2	Scaffold000019_back	+
90	C2	Scaffold000001_back	+
91	C2	scaffold000221_front	+
92	C2	scaffold000320	+
93	C2	Scaffold000414	+
94	C2	scaffold000070	-
95	C2	Scaffold000355	-
96	C2	Scaffold000036_front_front2	+
97	C2	Scaffold000511	-
98	C2	Scaffold000010_front	+
99	C2	Scaffold000037	-
100	C2	Scaffold000017	-
101	C2	Scaffold000134	-
102	C2	Scaffold000013_back	+
103	C2	Scaffold000154	-
104	C2	scaffold000224_back	-
105	C2	scaffold000335	-
106	C2	Scaffold000199	-
107	C2	Scaffold000104	-
108	C2	Scaffold000423	-
109	C2	Scaffold000125_back	+
110	C2	Scaffold000170	-
111	C2	scaffold000167	+
112	C2	scaffold000126_front	-
113	C2	Scaffold000056	+
114	C2	Scaffold000045_back	-
115	C2	scaffold000449	+
116	C2	scaffold000424	-
117	C2	Scaffold000194	-
118	C2	Scaffold000155	+
119	C2	Scaffold000122_back	+
120	C2	Scaffold000256	+
121	C2	Scaffold000121_back	+
122	C2	Scaffold000252	+
123	C2	Scaffold000514	-
124	C3	Scaffold000295_backx	+
125	C3	Scaffold000165	+
126	C3	Scaffold000242	-
127	C3	Scaffold000240_back	-
128	C3	Scaffold000039	+
129	C3	Scaffold000085	+
130	C3	Scaffold000426	+
131	C3	Scaffold000074	+
132	C3	scaffold000431	+
133	C3	Scaffold000420	+
134	C3	Scaffold000318	+
135	C3	Scaffold000251_back	-
136	C3	Scaffold000026_front	-
137	C3	Scaffold000016_back	-
138	C3	Scaffold000297	-
139	C3	Scaffold000123	+
140	C3	Scaffold000122_middle	-
141	C3	Scaffold000417	+
142	C3	Scaffold000065	+
143	C3	Scaffold000046_back_backa	-
144	C3	Scaffold000218	-
145	C3	Scaffold000168	+
146	C3	Scaffold000086_front	+
147	C3	scaffold000445	+
148	C3	Scaffold000059	+
149	C3	Scaffold000397	+
150	C3	Scaffold000040_front	-
151	C3	Scaffold000216_back	-
152	C3	scaffold000366	-
153	C3	Scaffold000034_back	+
154	C3	Scaffold000086_back	+
155	C3	scaffold000103	-
156	C3	scaffold000345	-
157	C3	Scaffold000522	+
158	C3	Scaffold000082	-
159	C3	scaffold000453	+
160	C3	Scaffold000007	+
161	C3	Scaffold000097_back	-
162	C3	Scaffold000197	+
163	C3	Scaffold000326	+
164	C3	scaffold000236	-
165	C3	Scaffold000160	-
166	C3	Scaffold000365	-
167	C3	Scaffold000131_front	+
168	C3	scaffold000091_back	+
169	C3	Scaffold000275	+
170	C3	scaffold000349	-
171	C3	Scaffold000407	-
172	C3	Scaffold000303	+
173	C3	Scaffold000452	-
174	C3	Scaffold000095	-
175	C3	Scaffold000183	+
176	C3	Scaffold000033	+
177	C3	scaffold000011_back	+
178	C3	scaffold000243_front	+
179	C3	Scaffold000090_back	+
180	C3	Scaffold000302	-
181	C3	Scaffold000159_back	-
182	C3	Scaffold000247	-
183	C3	Scaffold000245	-
184	C3	Scaffold000158	-
185	C3	Scaffold000473	-
186	C3	Scaffold000047_front	-
187	C3	Scaffold000156_back	+
188	C3	Scaffold000063	-
189	C3	Scaffold000205	+
190	C3	scaffold000219	+
191	C3	Scaffold000433	-
192	C3	Scaffold000038_fronta	+
193	C3	Scaffold000597	+
194	C3	Scaffold000440	-
195	C3	Scaffold000175_front	+
196	C3	Scaffold000146	-
197	C3	scaffold000191_front	+
198	C3	scaffold000117_back	+
199	C3	Scaffold000278	-
200	C3	scaffold000224_frontx	+
201	C3	scaffold000410_back	+
202	C3	Scaffold000344_front	+
203	C3	Scaffold000140_back	+
204	C3	scaffold000191_back	+
205	C3	Scaffold000207	+
206	C3	scaffold000409	-
207	C3	Scaffold000036_back	+
208	C3	scaffold000434	-
209	C4	Scaffold000546	+
210	C4	Scaffold000467	+
211	C4	scaffold000479	+
212	C4	Scaffold000436	+
213	C4	Scaffold000385	-
214	C4	Scaffold000464	-
215	C4	Scaffold000311	+
216	C4	Scaffold000489	-
217	C4	Scaffold000492	-
218	C4	Scaffold000270	+
219	C4	Scaffold000312	-
220	C4	Scaffold000406	+
221	C4	Scaffold000062	+
222	C4	scaffold000259_front	-
223	C4	Scaffold000152_back	+
224	C4	Scaffold000157_back	+
225	C4	Scaffold000143	-
226	C4	Scaffold000087_back	-
227	C4	Scaffold000428	-
228	C4	Scaffold000208	-
229	C4	Scaffold000077	-
230	C4	Scaffold000186	-
231	C4	Scaffold000178	-
232	C4	scaffold000250	+
233	C4	scaffold000274	+
234	C4	scaffold000381	+
235	C4	Scaffold000145	-
236	C4	scaffold000248	+
237	C4	scaffold000187	+
238	C4	scaffold000373	+
239	C4	Scaffold000075_front	-
240	C4	Scaffold000284	-
241	C4	scaffold000011_front	+
242	C4	scaffold000091_frontx	+
243	C4	Scaffold000131_back	+
244	C4	Scaffold000166	-
245	C4	Scaffold000003_back	+
246	C4	Scaffold000174	-
247	C4	Scaffold000024_middle	+
248	C4	scaffold000310	-
249	C4	Scaffold000214	+
250	C4	Scaffold000009_middle	+
251	C4	Scaffold000324	+
252	C4	scaffold000238	+
253	C4	scaffold000227_back	+
254	C4	Scaffold000009_front	-
255	C4	Scaffold000014	-
256	C4	Scaffold000202	-
257	C4	Scaffold000192	+
258	C4	Scaffold000173_back	+
259	C4	Scaffold000301	+
260	C4	Scaffold000273	-
261	C4	scaffold000351_front	+
262	C4	Scaffold000053	-
263	C4	Scaffold000008_front	-
264	C4	Scaffold000173_front	+
265	C4	Scaffold000171_back	-
266	C4	Scaffold000083	-
267	C4	scaffold000044	+
268	C4	Scaffold000321	+
269	C4	Scaffold000279	-
270	C4	Scaffold000023_back	-
271	C4	Scaffold000088_front	+
272	C4	Scaffold000307	+
273	C4	Scaffold000379	-
274	C4	Scaffold000114	+
275	C4	Scaffold000383_back	-
276	C4	Scaffold000383_front	-
277	C5	Scaffold000333_front	+
278	C5	Scaffold000012	+
279	C5	Scaffold000027_front	-
280	C5	Scaffold000333_back	+
281	C5	Scaffold000222	-
282	C5	Scaffold000432	-
283	C5	Scaffold000022_back	+
284	C5	Scaffold000451	-
285	C5	Scaffold000058_front	+
286	C5	Scaffold000080	+
287	C5	scaffold000416	-
288	C5	Scaffold000121_front	-
289	C5	Scaffold000230_front	+
290	C5	scaffold000025_back	+
291	C5	Scaffold000127_middle	-
292	C5	scaffold000243_back	-
293	C5	Scaffold000090_front	-
294	C5	Scaffold000437	+
295	C5	Scaffold000130_back	-
296	C5	Scaffold000048_front	+
297	C5	Scaffold000230_back	-
298	C5	Scaffold000099_front	-
299	C5	Scaffold000292	+
300	C5	Scaffold000506	+
301	C5	Scaffold000023_front	-
302	C5	Scaffold000098	-
303	C5	Scaffold000285	-
304	C5	Scaffold000161_front	+
305	C5	Scaffold000350	+
306	C5	Scaffold000107	+
307	C5	scaffold000051	+
308	C5	Scaffold000119	+
309	C5	Scaffold000398	-
310	C5	Scaffold000020_back_backa	-
311	C5	Scaffold000204	+
312	C5	scaffold000368	+
313	C5	Scaffold000021	+
314	C5	Scaffold000419	+
315	C5	scaffold000316	+
316	C5	scaffold000141	-
317	C5	scaffold000377	+
318	C5	scaffold000533	+
319	C5	scaffold000367	-
320	C5	scaffold000358	+
321	C5	scaffold000182	-
322	C5	Scaffold000020_back_backb	+
323	C5	Scaffold000027_back	+
324	C5	Scaffold000088_back	+
325	C5	Scaffold000213	-
326	C5	scaffold000374	+
327	C5	scaffold000308	-
328	C5	Scaffold000013_front	-
329	C5	Scaffold000223	+
330	C5	Scaffold000235_back	-
331	C5	Scaffold000290	-
332	C5	Scaffold000212	-
333	C5	Scaffold000258	-
334	C5	Scaffold000462	+
335	C5	Scaffold000372	+
336	C5	scaffold000491	+
337	C5	scaffold000430	+
338	C5	scaffold000363	-
339	C5	scaffold000454	+
340	C5	Scaffold000460	+
341	C5	Scaffold000069_back	-
342	C5	Scaffold000539	-
343	C5	Scaffold000495	-
344	C5	scaffold000485	-
345	C5	Scaffold000400	+
346	C5	Scaffold000421	-
347	C5	Scaffold000509_front	+
348	C5	Scaffold000181_front	+
349	C6	Scaffold000001_front	-
350	C6	Scaffold000152_front	+
351	C6	Scaffold000163_front	-
352	C6	Scaffold000225	-
353	C6	Scaffold000130_front	-
354	C6	Scaffold000018	-
355	C6	Scaffold000034_front	+
356	C6	scaffold000188	+
357	C6	scaffold000287	-
358	C6	Scaffold000081	+
359	C6	scaffold000054_front	+
360	C6	scaffold000291	+
361	C6	scaffold000180	+
362	C6	Scaffold000005_front	+
363	C6	Scaffold000029	-
364	C6	Scaffold000300	-
365	C6	Scaffold000401	+
366	C6	Scaffold000244	+
367	C6	Scaffold000040_back	-
368	C6	Scaffold000384	+
369	C6	scaffold000329	-
370	C6	scaffold000259_back	+
371	C6	scaffold000267	+
372	C6	Scaffold000097_front	+
373	C6	scaffold000472	-
374	C6	scaffold000351_back	+
375	C6	scaffold000217	-
376	C6	Scaffold000115	+
377	C6	Scaffold000343	-
378	C6	Scaffold000439	+
379	C6	Scaffold000015	+
380	C6	Scaffold000392	-
381	C6	Scaffold000356	-
382	C6	Scaffold000075_back	+
383	C6	Scaffold000196	-
384	C6	Scaffold000336	-
385	C6	Scaffold000084_front	+
386	C6	Scaffold000096	-
387	C6	Scaffold000147	-
388	C6	Scaffold005579	+
389	C6	Scaffold000046_back_backb	+
390	C6	Scaffold000157_front	-
391	C6	Scaffold000348	-
392	C6	Scaffold000346	-
393	C6	Scaffold000084_back	-
394	C6	Scaffold000076	-
395	C6	Scaffold000020_front	+
396	C6	Scaffold000443	+
397	C6	Scaffold001859	+
398	C7	Scaffold000019_front_fronta	-
399	C7	Scaffold000045_front	-
400	C7	scaffold000120	-
401	C7	scaffold000105	-
402	C7	Scaffold000010_back	-
403	C7	scaffold000144	+
404	C7	scaffold000410_front	-
405	C7	scaffold000315	+
406	C7	Scaffold000052	+
407	C7	Scaffold000159_front	-
408	C7	scaffold000073	+
409	C7	scaffold000447	-
410	C7	Scaffold000181_back	-
411	C7	scaffold000261	+
412	C7	scaffold000025_front	-
413	C7	Scaffold000122_front	+
414	C7	scaffold000304	+
415	C7	Scaffold000009_back	-
416	C7	Scaffold000005_back	+
417	C7	Scaffold000325_front	+
418	C7	Scaffold000200	+
419	C7	Scaffold000008_middle	+
420	C7	Scaffold000087_front	-
421	C7	scaffold000357	+
422	C7	Scaffold000175_middle	+
423	C7	Scaffold000078	-
424	C7	scaffold000193_back	-
425	C7	scaffold000280	-
426	C7	scaffold000322	+
427	C7	scaffold000296	+
428	C7	Scaffold000281	+
429	C7	Scaffold000246	+
430	C7	Scaffold000254	+
431	C7	Scaffold000317	+
432	C7	Scaffold000466	+
433	C7	Scaffold000216_front	-
434	C7	Scaffold000265	+
435	C7	Scaffold000006	+
436	C7	Scaffold000153	+
437	C7	Scaffold000108	+
438	C7	Scaffold000150	-
439	C7	scaffold000395	-
440	C7	Scaffold000309	+
441	C7	Scaffold000026_backb	-
442	C7	Scaffold000093_back	-
443	C7	Scaffold000008_back	+
444	C7	Scaffold000041	+
445	C7	Scaffold000093_front	+
446	C7	Scaffold000138	-
447	C7	Scaffold000490	-
448	C7	Scaffold000003_front	-
449	C8	Scaffold000233	-
450	C8	Scaffold000100_back	+
451	C8	scaffold000446	+
452	C8	Scaffold000112	-
453	C8	scaffold000331	-
454	C8	Scaffold000026_backa	+
455	C8	Scaffold000043	+
456	C8	Scaffold000042	-
457	C8	Scaffold000079	-
458	C8	Scaffold000271	+
459	C8	Scaffold000072	-
460	C8	Scaffold000046_front	+
461	C8	Scaffold000210	-
462	C8	Scaffold000100_front	+
463	C8	scaffold000117_front	-
464	C8	Scaffold000110	-
465	C8	scaffold000411	-
466	C8	Scaffold000394	+
467	C8	Scaffold000067	+
468	C8	Scaffold000189	-
469	C8	scaffold000066_front	+
470	C8	Scaffold000099_back	+
471	C8	scaffold000268_back	+
472	C8	scaffold000195_front	-
473	C8	Scaffold000480	+
474	C8	scaffold000253	+
475	C8	Scaffold000220	+
476	C8	Scaffold000089	+
477	C8	Scaffold000240_front	+
478	C8	Scaffold000002	+
479	C8	Scaffold000229	+
480	C8	Scaffold000055	-
481	C8	Scaffold000277	-
482	C8	Scaffold000330	+
483	C8	Scaffold000139	+
484	C9	Scaffold000503	+
485	C9	Scaffold000211	-
486	C9	Scaffold000286	+
487	C9	Scaffold000049	+
488	C9	Scaffold000030_back	+
489	C9	Scaffold000133	-
490	C9	Scaffold000294	-
491	C9	scaffold000132	+
492	C9	scaffold000195_back	+
493	C9	Scaffold000260	-
494	C9	Scaffold000399	-
495	C9	Scaffold000064	-
496	C9	Scaffold000325_back	+
497	C9	Scaffold000118_back	-
498	C9	Scaffold000106	-
499	C9	Scaffold000215	+
500	C9	Scaffold000060_front	-
501	C9	Scaffold000175_back	+
502	C9	Scaffold000369	+
503	C9	Scaffold000353	+
504	C9	scaffold000268_front	+
505	C9	Scaffold000156_front	+
506	C9	Scaffold000035	-
507	C9	Scaffold000327	-
508	C9	Scaffold000295_front	-
509	C9	Scaffold000232	-
510	C9	Scaffold000050	+
511	C9	Scaffold000135	-
512	C9	Scaffold000048_back	+
513	C9	scaffold000203	+
514	C9	scaffold000126_back	-
515	C9	Scaffold000249	+
516	C9	Scaffold000405	-
517	C9	scaffold000272	+
518	C9	Scaffold000257	-
519	C9	Scaffold000332	+
520	C9	scaffold000306	-
521	C9	scaffold000298	-
522	C9	scaffold000305	-
523	C9	scaffold000162	-
524	C9	scaffold000389	-
525	C9	scaffold000054_back	-
526	C9	scaffold000031	-
527	C9	scaffold000282	+
528	C9	Scaffold000109	+
529	C9	Scaffold000288	+
530	C9	Scaffold000172_front	-
531	C9	Scaffold000061	+
532	C9	Scaffold000019_front_frontb	+
533	C9	Scaffold000163_back	+
534	C9	scaffold000283	+
535	C9	scaffold000228	+
536	C9	Scaffold000022_front	-
537	C9	scaffold000201	-
538	C9	Scaffold000151	-
539	C9	Scaffold000148	-
540	C9	Scaffold000442	-
541	C9	scaffold000364	-
542	C9	Scaffold000032	+
543	C9	Scaffold000038_frontb	+
544	C9	Scaffold000172_back	-
545	C9	Scaffold000128	+
546	C9	Scaffold000060_back	-
547	C9	Scaffold000004	+
548	C9	scaffold000455	-
549	C9	Scaffold000388	-
550	C9	scaffold000226	+
551	C9	Scaffold000391	-
552	C9	Scaffold000509_back	-
