# Supplementary material for: Collinearity analysis of Brassica A and C genomes based on an updated inferred unigene order
Source: Data Brief. 2015 Feb 10;3:51–5. doi: 10.1016/j.dib.2015.01.004 (PMC4510050; doi:10.1016/j.dib.2015.01.004)
Supplement: Supplementary file 6 — Supplementary Material [file mmc6.xlsx]

## Sheet: A genome
Order A genome	unigene	AGI	Infinium probe	A Chr	A start	Stop	%id	s	v1 scaffolds	Start	Stop	%id	s
1	CN727990	AT4G38360.2		A01	4703	5083	73.28	-	A_scaffold000011	4365605	4365985	73.28	+
2	ES265498	AT4G38360.2		A01	5336	5526	96.34	-	A_scaffold000011	4365162	4365352	96.34	+
			Bn-A01-p5512	A01	5435
			Bn-A01-p6239	A01	6089
3	JCVI_7716	AT4G38250.1		A01	7142	8144	99.2	-	A_scaffold000011	4362544	4363546	99.2	+
4	JCVI_971	AT4G38220.1		A01	8303	8532	97.39	-	A_scaffold000011	4362156	4362385	97.39	+
5	JCVI_21108	AT4G38220.2		A01	9482	10049	97.54	-	A_scaffold000011	4360639	4361206	97.54	+
6	JCVI_33880	AT4G38210.1		A01	10784	11527	100	+	A_scaffold000011	4359161	4359904	100	-
			Bn-A01-p11933	A01	11833
7	JCVI_9277	AT4G38400.1		A01	19181	19676	92.54	-	A_scaffold000011	4351012	4351507	92.54	+
8	JCVI_2864	AT4G38460.1		A01	21972	22312	97.95	+	A_scaffold000011	4348376	4348716	97.95	-
9	JCVI_36001	AT4G38460.1		A01	22366	22814	87.97	+	A_scaffold000011	4347874	4348322	87.97	-
10	JCVI_37860	AT4G38470.1		A01	30408	30598	92.15	+	A_scaffold000011	4340090	4340280	92.15	-
11	JCVI_11713	AT4G38495.1		A01	31219	31520	89.8	-	A_scaffold000011	4339168	4339469	89.8	+
12	JCVI_13631	AT4G38670.1		A01	33736	34472	97.97	-	A_scaffold000011	4336216	4336952	97.97	+
13	EV063032	AT4G38670.1		A01	34237	34944	95.76	-	A_scaffold000011	4335744	4336451	95.76	+
14	JCVI_34462	AT4G38700.1		A01	43234	43838	95.04	-	A_scaffold000011	4326850	4327454	95.04	+
15	JCVI_26779	AT3G15610.1		A01	49116	49527	79.23	-	A_scaffold000066	574913	575350	77.73	-
16	JCVI_4409	AT4G38770.1		A01	54668	55386	84.44	-	A_scaffold000011	4315302	4316020	84.44	+
17	JCVI_24992	AT4G38840.1		A01	57151	57691	89.69	-	A_scaffold000011	4312997	4313537	90.61	+
18	JCVI_35198	.		A01	61022	61630	90.39	+	A_scaffold000011	4309058	4309666	90.39	-
19	JCVI_14925	AT4G38860.1		A01	65970	66704	94.97	+	A_scaffold000011	4303984	4304718	94.97	-
			Bn-A01-p71129	A01	70979
20	JCVI_21195	AT4G38890.1		A01	73597	73894	91	-	A_scaffold000011	4296794	4297091	91	+
21	JCVI_31294	AT4G38890.1		A01	73597	73967	87.87	-	A_scaffold000011	4296721	4297091	87.87	+
22	EE410133	AT2G21240.1		A01	76161	76505	99.71	-	A_scaffold000011	4294183	4294527	99.71	+
23	JCVI_4474	AT2G21240.1		A01	76528	77529	94.61	-	A_scaffold000011	4293159	4294160	94.71	+
24	JCVI_14643	AT4G38950.1		A01	78798	79248	99.34	-	A_scaffold000011	4291440	4291890	99.34	+
			Bn-A01-p80385	A01	80347
25	JCVI_27884	AT4G38950.1		A01	80438	80816	94.74	-	A_scaffold000011	4289872	4290250	94.74	+
26	JCVI_31731	AT1G03340.1		A01	83734	84048	96.84	-	A_scaffold000011	4286640	4286947	97.09	+
27	JCVI_31415	AT4G38970.1		A01	83741	84167	90.11	-	A_scaffold000011	4286521	4286947	90.11	+
			Bn-A01-p88608	A01	88548
28	EE481053	AT4G39000.1		A01	89492	89891	99.5	-	A_scaffold000011	4280797	4281196	99.5	+
			Bn-A01-p89956	A01	89913
29	EV115930	.		A01	95569	95986	89.79	+	A_scaffold000011	4274702	4275119	89.79	-
			Bn-A01-p95718	A01	95658
			Bn-A01-p97663	A01	97603
			Bn-A01-p97751	A01	97691
			Bn-A01-p100441	A01	100381
			Bn-A01-p100693	A01	100635
			Bn-A01-p101021	A01	100921
			Bn-A01-p101094	A01	101034
			Bn-A01-p101451	A01	101391
			Bn-A01-p101879	A01	101819
			Bn-A01-p101943	A01	101883
			Bn-A01-p102158	A01	102098
			Bn-A01-p102187	A01	102127
			Bn-A01-p102249	A01	102203
30	EV144874	.		A01	106531	106823	100	-	A_scaffold000011	4263865	4264157	100	+
			Bn-A01-p108136	A01	108007
			Bn-A01-p108225	A01	108165
31	JCVI_41170	AT4G39080.1		A01	114724	114959	84.02	+	A_scaffold000011	4255729	4255964	84.02	-
32	EE465280	AT4G39080.1		A01	115840	116016	97.19	+	A_scaffold000011	4254672	4254848	97.19	-
33	JCVI_17454	AT4G39080.1		A01	119295	119820	94.11	+	A_scaffold000011	4250868	4251393	94.11	-
			Bn-A01-p120225	A01	120075
34	JCVI_41499	AT4G39090.1		A01	120322	120660	94.71	-	A_scaffold000011	4250028	4250366	94.71	+
35	JCVI_25374	AT4G39090.1		A01	120408	120988	95.04	-	A_scaffold000011	4249700	4250280	95.04	+
36	EV075546	.		A01	122759	123331	79.62	+	A_scaffold000011	4247357	4247929	79.62	-
37	CV432070	.		A01	125009	125379	88.17	-	A_scaffold000011	4245309	4245679	88.17	+
38	JCVI_22378	AT4G39110.1		A01	126295	127012	93.08	-	A_scaffold000011	4243676	4244393	93.08	+
39	JCVI_41232	AT4G39110.1		A01	127446	128187	69.62	-	A_scaffold000011	4242501	4243242	75.07	+
40	JCVI_32947	AT4G39130.1		A01	130071	130458	86.73	-	A_scaffold000011	4240230	4240617	86.73	+
41	JCVI_28932	AT4G39140.1		A01	131558	132604	86.42	-	A_scaffold000011	4238084	4238728	98.3	+
42	JCVI_1030	AT4G39150.1		A01	135456	135622	100	-	A_scaffold000011	4235066	4235232	100	+
			Bn-A01-p137814	A01	137754
			Bn-A01-p137869	A01	137809
			Bn-A01-p138731	A01	138581
43	JCVI_1606	AT4G39260.1		A01	141142	141637	68.97	-	A_scaffold000011	4229051	4229546	68.77	+
44	JCVI_22632	AT4G39260.1		A01	141698	142073	100	-	A_scaffold000011	4228615	4228990	100	+
45	JCVI_21754	AT4G39300.1		A01	142505	142754	89.29	+	A_scaffold000011	4227934	4228183	89.29	-
46	JCVI_28714	AT4G39300.2		A01	143816	144142	86.27	+	A_scaffold000011	4226546	4226872	86.27	-
			Bn-A01-p145676	A01	145616
			Bn-A01-p147360	A01	147300
			Bn-A01-p147990	A01	147930
			Bn-A01-p150028	A01	149893
47	EV159792	AT4G39350.1		A01	151852	152208	95.8	+	A_scaffold000011	4218480	4218836	95.8	-
48	JCVI_33490	AT4G39350.1		A01	153871	154537	91.49	+	A_scaffold000011	4216151	4216817	91.49	-
49	CV432635	AT5G64740.1		A01	154030	154495	78.39	+	A_scaffold000011	4216193	4216658	78.39	-
50	ES990457	AT4G39350.1		A01	154621	154967	89.97	+	A_scaffold000011	4215721	4216067	89.97	-
			Bn-A01-p159728	A01	159668
51	JCVI_15734	.		A01	160123	160689	75.17	+	A_scaffold000011	4209999	4210565	75.17	-
52	EE534878	.		A01	160424	160786	84.82	+	A_scaffold000011	4209902	4210264	84.82	-
53	EV044511	.		A01	160745	161164	100	+	A_scaffold000011	4209524	4209943	100	-
			Bn-A01-p161237	A01	161177
54	EE536766	AT4G39390.1		A01	163447	163639	95.9	+	A_scaffold000011	4207049	4207241	95.9	-
55	CD836978	AT4G39390.1		A01	163683	163843	97.52	+	A_scaffold000011	4206845	4207005	97.52	-
56	JCVI_26808	AT4G39390.1		A01	164382	165055	89.19	+	A_scaffold000011	4205633	4206306	88.44	-
57	CD825163	AT4G39400.1		A01	172600	173218	86.74	+	A_scaffold000011	4197470	4198088	86.58	-
58	JCVI_24875	AT4G39400.1		A01	172778	174208	94.21	+	A_scaffold000011	4196480	4197910	94.14	-
			Bn-A01-p176052	A01	175992
			Bn-A01-p178709	A01	178559
59	EV018157	AT4G39420.1		A01	192009	192640	99.53	+	A_scaffold000011	4178048	4178679	99.53	-
			Bn-A01-p195253	A01	195103
60	JCVI_36789	AT4G39450.1		A01	203161	203895	98.5	+	A_scaffold000011	4166793	4167527	98.5	-
61	JCVI_34701	AT4G39450.1		A01	205470	206494	98.63	+	A_scaffold000011	4164194	4165218	98.63	-
62	JCVI_40341	AT4G39450.1		A01	205611	206110	98.2	+	A_scaffold000011	4164578	4165077	98.2	-
			Bn-A01-p206610	A01	206550
			Bn-A01-p207098	A01	206948
			Bn-A01-p207363	A01	207213
63	JCVI_32691	AT4G39510.1		A01	208135	208994	95.25	-	A_scaffold000011	4161694	4162553	95.25	+
64	JCVI_817	AT4G39520.1		A01	209558	209831	100	-	A_scaffold000011	4160857	4161130	100	+
65	JCVI_8832	AT4G39520.1		A01	210559	210912	88.76	-	A_scaffold000011	4159776	4160129	88.76	+
66	EE565735	.		A01	213046	213450	98.02	+	A_scaffold000011	4157238	4157642	83.7	-
67	JCVI_39256	AT4G39540.1		A01	213766	214035	91.27	+	A_scaffold000011	4156653	4156922	91.27	-
68	JCVI_40762	AT4G39540.1		A01	213766	214163	96.25	+	A_scaffold000011	4156525	4156922	96.25	-
69	JCVI_23442	AT1G19930.1		A01	216251	216849	99.5	-	A_scaffold000011	4153839	4154437	99.5	+
70	JCVI_18036	AT4G39590.1		A01	217250	218021	91.34	-	A_scaffold000011	4152667	4153438	91.34	+
71	EX055842	AT4G39600.1		A01	218103	218540	100	-	A_scaffold000011	4152148	4152585	100	+
72	JCVI_24203	AT4G39600.1		A01	219341	220784	92.12	-	A_scaffold000011	4149904	4151347	92.12	+
			Bn-A01-p220693	A01	220633
			Bn-A01-p224469	A01	224369
73	EV084731	.		A01	224874	225346	91.08	+	A_scaffold000011	4145342	4145814	91.08	-
			Bn-A01-p234898	A01	234838
			Bn-A01-p235115	A01	235066
			Bn-A01-p235484	A01	235424
			Bn-A01-p235781	A01	235721
74	EE521944	AT2G21390.1		A01	236246	236487	96.72	+	A_scaffold000011	4134201	4134442	96.72	-
75	EV080484	AT1G62020.1		A01	237857	238154	97.99	+	A_scaffold000011	4132534	4132831	97.99	-
76	AM062389	AT1G62020.1		A01	243555	244042	81.05	+	A_scaffold000011	4126646	4127133	81.05	-
77	JCVI_13543	AT2G21390.1		A01	243573	245140	92.01	+	A_scaffold000011	4125548	4127115	92.01	-
78	DY001985	.		A01	246432	246698	98.13	+	A_scaffold000011	4128788	4129054	98.13	-
79	CX192439	AT4G39640.1		A01	251278	251739	95.45	+	A_scaffold000011	4118949	4119410	95.45	-
80	ES984885	AT4G39640.1		A01	253806	254088	81.66	+	A_scaffold000011	4116600	4116882	81.66	-
81	JCVI_19920	AT4G39640.1		A01	257276	257927	87.76	+	A_scaffold000011	4112761	4113412	87.76	-
82	JCVI_21058	AT4G39640.1		A01	258744	259084	97.65	+	A_scaffold000011	4111604	4111944	97.65	-
83	JCVI_856	AT4G39660.1		A01	264430	264699	99.26	+	A_scaffold000011	4105989	4106258	99.26	-
84	ES913991	.		A01	270006	270369	86.26	+	A_scaffold000011	4100319	4100744	88.26	-
85	JCVI_17353	AT4G39680.1		A01	271702	272124	97.89	-	A_scaffold000011	4098564	4098986	97.89	+
			Bn-A01-p276866	A01	276806
86	L37977	AT4G39700.1		A01	277000	277285	93.36	+	A_scaffold000011	4093403	4093688	93.36	-
87	EV186236	AT4G39710.1		A01	279766	280198	84.06	-	A_scaffold000011	4090490	4090896	83.29	+
88	JCVI_10691	AT4G39710.1		A01	279807	280179	84.72	-	A_scaffold000011	4090509	4090881	83.91	+
			Bn-A01-p285120	A01	284970
			Bn-A01-p289703	A01	289553
89	JCVI_26502	AT4G39770.1		A01	301228	301474	93.93	-	A_scaffold000011	4069214	4069460	93.93	+
90	JCVI_40259	AT4G39770.1		A01	303154	303420	88.56	-	A_scaffold000011	4067268	4067534	88.56	+
			Bn-A01-p309524	A01	309464
91	JCVI_916	.		A01	310619	311426	89.52	-	A_scaffold000011	4059262	4060069	89.64	+
92	EV104013	.		A01	311203	311539	93.62	+	A_scaffold000011	4059149	4059485	93.62	-
93	JCVI_33367	AT4G39780.1		A01	315941	316556	82.1	-	A_scaffold000011	4054132	4054747	82.1	+
94	JCVI_29732	AT4G39780.1		A01	315954	316876	97.29	-	A_scaffold000011	4053812	4054734	97.29	+
95	JCVI_35496	AT4G39780.1		A01	315998	316769	84.53	-	A_scaffold000011	4053919	4054690	84.53	+
96	JCVI_26851	.		A01	319715	320367	74.85	+	A_scaffold000011	4050321	4050973	74.85	-
97	JCVI_35927	AT4G39790.1		A01	322913	323458	96.34	-	A_scaffold000011	4047230	4047775	96.34	+
			Bn-A01-p324562	A01	324502
98	CV650808	AT4G39790.1		A01	325108	325598	89.86	-	A_scaffold000011	4045090	4045580	89.86	+
99	JCVI_12874	AT4G39795.1		A01	328478	328800	87.65	+	A_scaffold000011	4041330	4041575	99.59	-
100	EV204752	AT4G39800.1		A01	330595	331079	74.75	-	A_scaffold000011	4039609	4040093	74.75	+
101	JCVI_6880	AT4G39800.1		A01	330613	331079	93.62	-	A_scaffold000011	4039609	4040075	93.62	+
102	JCVI_32459	AT4G39800.1		A01	331923	332310	95.12	-	A_scaffold000011	4038378	4038765	95.12	+
			Bn-A01-p333856	A01	333706
103	ES945136	AT5G47520.1		A01	335061	335395	89.77	+	A_scaffold000011	4035293	4035627	89.77	-
104	ES968869	.		A01	336433	336883	99.33	+	A_scaffold000011	4033805	4034255	87.36	-
105	EE462033	.		A01	337670	337805	88.32	-	A_scaffold000011	4032883	4033018	88.32	+
106	JCVI_23420	.		A01	337674	337964	80.07	-	A_scaffold000011	4032724	4033014	80.07	+
107	JCVI_9470	.		A01	338044	338353	98.71	+	A_scaffold000011	4032335	4032644	98.71	-
108	EX083379	AT4G39810.1		A01	340373	340825	99.78	-	A_scaffold000011	4029863	4030315	99.78	+
			Bn-scaff_19244_1-p355868	A01	340572
			Bn-A01-p340954	A01	341054
109	EE548076	AT4G39820.1		A01	341907	342546	98.13	-	A_scaffold000011	4028142	4028781	98.13	+
			Bn-A01-p344884	A01	344838
			Bn-A01-p345182	A01	345122
110	JCVI_33291	AT4G39840.1		A01	345523	346432	92.42	+	A_scaffold000011	4024256	4025165	93.96	-
111	JCVI_21714	AT4G39840.1		A01	346692	346916	99.56	+	A_scaffold000011	4023776	4023996	99.55	-
112	JCVI_3843	AT4G39860.1		A01	349149	349512	75.2	+	A_scaffold000011	4021176	4021539	75.2	-
113	JCVI_21866	AT4G39860.1		A01	349588	350095	99.61	+	A_scaffold000011	4020593	4021100	99.61	-
114	EV123711	AT4G39870.1		A01	352128	352453	95.41	+	A_scaffold000011	4018235	4018560	95.41	-
115	JCVI_14025	AT4G39870.1		A01	352128	352430	96.7	+	A_scaffold000011	4018258	4018560	96.7	-
116	JCVI_3287	AT4G39880.1		A01	352862	353459	95.84	+	A_scaffold000011	4017229	4017826	95.84	-
117	EE443968	AT4G39880.1		A01	353081	353412	82.69	+	A_scaffold000011	4017276	4017607	82.69	-
118	JCVI_3876	AT4G39900.1		A01	355203	355460	92.72	-	A_scaffold000011	4015228	4015500	90.58	+
119	JCVI_6036	AT4G39900.1		A01	355953	356266	100	-	A_scaffold000011	4014422	4014735	100	+
120	JCVI_19908	.		A01	356990	358041	87.57	-	A_scaffold000011	4012647	4013698	87.57	+
121	JCVI_41905	AT4G39940.1		A01	361688	361968	98.58	+	A_scaffold000011	4008720	4009000	98.58	-
122	JCVI_16379	AT4G39950.1		A01	374058	375020	99.27	+	A_scaffold000011	3995668	3996630	99.27	-
123	EV217091	AT4G39950.1		A01	375528	376049	78.05	+	A_scaffold000011	3994634	3995160	78.07	-
124	EV060125	AT4G39952.1		A01	378347	378971	96.96	+	A_scaffold000011	3991717	3992341	96.96	-
125	JCVI_10154	AT4G39960.1		A01	380093	380282	83.94	+	A_scaffold000011	3990406	3990595	83.94	-
126	JCVI_23614	AT4G39960.1		A01	381407	382526	88.15	+	A_scaffold000011	3988162	3989281	87.79	-
127	EX118440	AT4G39960.1		A01	382089	382526	88.61	+	A_scaffold000011	3988162	3988599	88.61	-
128	JCVI_14169	AT4G39980.1		A01	386170	386741	93.04	+	A_scaffold000011	3983947	3984518	93.04	-
129	JCVI_8614	AT4G39980.1		A01	387907	388322	99.28	+	A_scaffold000011	3982366	3982781	99.28	-
130	JCVI_4552	AT4G39990.1		A01	389720	390223	92.77	+	A_scaffold000011	3980465	3980968	92.77	-
131	EE563914	.		A01	392248	392477	95.74	-	A_scaffold000011	3978211	3978440	95.74	+
132	ES967567	.		A01	393089	393582	97.57	-	A_scaffold000011	3977106	3977599	97.57	+
133	JCVI_8446	AT4G40000.1		A01	395294	395737	95.96	-	A_scaffold000011	3974951	3975394	95.96	+
134	ES908723	AT4G40000.1		A01	397817	398059	97.13	-	A_scaffold000011	3972629	3972871	97.13	+
135	JCVI_27852	AT4G40010.1		A01	398568	399118	69.15	-	A_scaffold000011	3971570	3972120	68.62	+
136	JCVI_4490	AT4G40010.1		A01	401066	401240	94.86	-	A_scaffold000011	3969448	3969622	94.86	+
137	JCVI_37535	AT4G40020.1		A01	402914	403773	89.88	-	A_scaffold000011	3966915	3967774	89.65	+
138	ES981121	AT4G40020.1		A01	404302	404800	99.8	-	A_scaffold000011	3965888	3966386	99.8	+
			Bn-scaff_19244_1-p441730	A01	405989
139	EV093427	AT4G40042.1		A01	407303	407686	83.98	+	A_scaffold000011	3963002	3963385	83.98	-
140	JCVI_19836	AT2G39460.1		A01	407303	407744	90.77	+	A_scaffold000011	3962944	3963385	92.34	-
141	EV111121	AT4G40042.1		A01	407315	407683	90.32	+	A_scaffold000011	3963005	3963373	90.32	-
142	JCVI_15965	AT4G40045.1		A01	407730	408367	96.08	-	A_scaffold000011	3962321	3962958	96.08	+
143	EV041280	AT4G40045.1		A01	407749	408081	84.41	-	A_scaffold000011	3962607	3962939	84.41	+
144	JCVI_16475	AT4G40050.1		A01	411123	411736	95.79	-	A_scaffold000011	3958952	3959565	95.79	+
145	JCVI_20212	.		A01	412369	413029	100	+	A_scaffold000011	3957659	3958319	100	-
146	JCVI_12981	AT4G39580.1		A01	414463	415627	99.23	+	A_scaffold000011	3955061	3956225	99.23	-
147	JCVI_20907	.		A01	416164	416549	95.85	-	A_scaffold000011	3954139	3954524	95.85	+
148	JCVI_880	AT3G06700.1		A01	416473	416958	95.06	+	A_scaffold000011	3953730	3954215	91.98	-
149	JCVI_35596	.		A01	416865	417207	97.08	+	A_scaffold000011	3953481	3953823	97.08	-
150	JCVI_4880	AT4G40060.1		A01	420585	421238	90.69	-	A_scaffold000011	3949450	3950103	90.69	+
151	EE475943	AT5G36290.1		A01	424045	424286	91.74	-	A_scaffold000011	3946402	3946643	91.74	+
152	EX119769	AT4G40080.1		A01	426435	426866	94.21	+	A_scaffold000011	3943822	3944253	94.21	-
153	JCVI_12477	AT4G40090.1		A01	427298	427929	95.27	-	A_scaffold000011	3942759	3943390	95.27	+
154	JCVI_19966	AT4G38060.2		A01	431121	431576	96.72	+	A_scaffold000011	3939112	3939567	96.72	-
155	JCVI_34563	.		A01	432036	432504	98.51	-	A_scaffold000011	3938182	3938652	98.3	+
156	DY030672	AT4G38050.1		A01	433074	433603	86.25	+	A_scaffold000011	3937085	3937614	86.25	-
157	EE438686	AT4G38050.1		A01	434297	434970	94.67	+	A_scaffold000011	3935718	3936391	94.67	-
158	JCVI_36534	AT4G38050.1		A01	435403	436232	86.57	+	A_scaffold000011	3934456	3935285	86.57	-
			Bn-A01-p436141	A01	436042
159	JCVI_21263	AT4G38040.1		A01	436580	436750	95.32	-	A_scaffold000011	3933938	3934108	95.32	+
160	JCVI_6992	AT4G38040.1		A01	436799	437010	92.96	-	A_scaffold000011	3933678	3933889	92.96	+
161	JCVI_1828	AT4G38040.1		A01	437497	438037	98.52	-	A_scaffold000011	3932651	3933191	98.52	+
			Bn-A01-p442492	A01	442432
162	EE556515	AT4G38020.1		A01	443942	444243	95.1	-	A_scaffold000011	3926445	3926746	95.1	+
163	EX063757	AT4G38020.1		A01	444248	444828	99.14	-	A_scaffold000011	3925860	3926440	99.14	+
164	JCVI_13181	AT4G38020.1		A01	444462	444850	91.77	-	A_scaffold000011	3925838	3926226	91.77	+
165	JCVI_31138	AT4G38000.1		A01	446301	446978	97.64	-	A_scaffold000011	3923710	3924387	97.64	+
166	JCVI_12814	AT4G37980.1		A01	450699	451031	97.3	-	A_scaffold000011	3919657	3919989	97.3	+
167	EX074178	AT4G37970.1		A01	459168	459864	96.41	-	A_scaffold000011	3910824	3911520	96.41	+
			Bn-A01-p460072	A01	460013
			Bn-A01-p465783	A01	465723
			Bn-A01-p467816	A01	467756
168	EV087479	AT4G37930.1		A01	472352	472896	99.82	+	A_scaffold000011	3897792	3898336	99.82	-
169	JCVI_35045	AT4G37920.1		A01	476444	476774	87.35	+	A_scaffold000011	3893914	3894244	87.35	-
170	JCVI_17022	AT4G37910.1		A01	477404	478661	93.65	+	A_scaffold000011	3892027	3893284	93.65	-
171	JCVI_7967	AT4G37910.1		A01	478773	479574	94.41	+	A_scaffold000011	3891114	3891915	94.41	-
172	JCVI_9820	AT4G37880.1		A01	479794	480438	78.7	-	A_scaffold000011	3890250	3890894	78.7	+
173	EV185340	AT4G37880.1		A01	479968	480446	73.76	-	A_scaffold000011	3890242	3890720	73.76	+
174	JCVI_4417	AT4G37880.1		A01	480512	481154	94.87	-	A_scaffold000011	3889534	3890176	94.87	+
			Bn-A01-p483495	A01	483344
175	JCVI_1785	AT4G37870.1		A01	485684	486039	97.47	+	A_scaffold000011	3884649	3885004	97.47	-
176	JCVI_1078	AT4G37870.1		A01	487351	487901	92.81	+	A_scaffold000011	3882787	3883337	92.81	-
177	JCVI_2624	AT4G37870.1		A01	487437	487998	92.09	+	A_scaffold000011	3882690	3883251	92.09	-
178	EV168416	AT4G37870.1		A01	487483	487971	91.67	+	A_scaffold000011	3882717	3883205	91.67	-
179	EV219332	AT4G37870.1		A01	487497	487998	74.76	+	A_scaffold000011	3882690	3883191	74.76	-
180	EV159252	AT4G37840.1		A01	510303	510641	86.92	+	A_scaffold000011	3860047	3860385	86.92	-
181	JCVI_41651	AT4G37840.1		A01	510320	510641	88.92	+	A_scaffold000011	3860047	3860368	88.92	-
			Bn-A01-p511682	A01	511758
182	EV156168	AT4G37840.1		A01	512169	512567	95.25	+	A_scaffold000011	3858121	3858519	95.25	-
183	JCVI_12193	AT4G37830.1		A01	513255	513396	90.97	+	A_scaffold000011	3857292	3857433	90.97	-
184	EV094067	AT4G37830.1		A01	513271	513396	92.91	+	A_scaffold000011	3857292	3857417	92.91	-
185	ES999509	AT4G37830.1		A01	513621	513827	92.27	+	A_scaffold000011	3856861	3857067	92.27	-
186	JCVI_19272	AT4G37830.1		A01	513843	514259	97.61	+	A_scaffold000011	3856429	3856845	97.61	-
187	EE562142	.		A01	515118	515678	81.13	-	A_scaffold000011	3855010	3855570	81.48	+
			Bn-A01-p515600	A01	515500
188	EV127044	AT5G66210.3		A01	523528	524169	93.46	+	A_scaffold000013	1425834	1426475	93.46	-
189	ES988225	AT4G37790.1		A01	533893	534363	95.56	-	A_scaffold000011	3836325	3836795	95.56	+
190	JCVI_14478	AT4G37790.1		A01	534803	535275	100	-	A_scaffold000011	3835413	3835885	100	+
191	JCVI_25745	AT4G37770.1		A01	552734	553629	76.21	-	A_scaffold000011	3817059	3817954	76.21	+
192	JCVI_21407	AT4G37760.1		A01	562854	563926	92.23	-	A_scaffold000011	3806762	3807834	92.23	+
193	JCVI_21920	AT4G37750.1		A01	568295	568712	98.33	-	A_scaffold000011	3801976	3802393	98.33	+
194	EV120958	AT4G37750.1		A01	570498	571062	90.3	-	A_scaffold000011	3799626	3800190	90.3	+
195	JCVI_31578	.		A01	581683	582586	91.45	-	A_scaffold000011	3788102	3789005	91.45	+
196	DY028347	AT4G37740.1		A01	585280	585796	94	+	A_scaffold000011	3784892	3785408	94	-
197	JCVI_34174	AT4G37730.1		A01	587840	588575	99.86	-	A_scaffold000011	3782113	3782848	99.86	+
198	JCVI_18288	AT4G37680.1		A01	592548	593309	93.33	-	A_scaffold000011	3777379	3778140	93.33	+
199	ES264702	AT4G37680.1		A01	593753	594011	90.35	-	A_scaffold000011	3776677	3776935	90.35	+
			Bn-A01-p595492	A01	595454
			Bn-A01-p595651	A01	595591
200	JCVI_40441	AT4G37670.2		A01	595895	596450	97.31	+	A_scaffold000011	3774238	3774793	97.31	-
201	EV098185	AT4G37670.2		A01	597156	597483	87.83	+	A_scaffold000011	3773205	3773532	87.83	-
			Bn-A01-p597363	A01	597213
202	EX055899	AT4G37670.2		A01	597350	597618	96.3	+	A_scaffold000011	3773070	3773338	96.3	-
			Bn-A01-p598242	A01	598142
203	JCVI_36823	AT4G37670.2		A01	598269	598496	99.56	+	A_scaffold000011	3772191	3772419	99.57	-
			Bn-A01-p599910	A01	599850
204	JCVI_17690	AT4G37650.1		A01	601575	602291	99.02	-	A_scaffold000011	3768397	3769113	99.02	+
205	CD840477	AT4G37610.1		A01	607974	608504	77.68	+	A_scaffold000011	3762184	3762714	77.68	-
206	JCVI_13314	AT4G37610.1		A01	609135	609514	93.98	+	A_scaffold000011	3761174	3761553	93.98	-
			Bn-A01-p609857	A01	609797
207	EX049892	AT4G37580.1		A01	613154	614016	99.88	-	A_scaffold000011	3756672	3757534	99.88	+
208	JCVI_33348	AT4G37560.1		A01	621842	622115	100	-	A_scaffold000011	3748573	3748846	100	+
209	JCVI_36969	AT4G37560.1		A01	621856	622115	80.08	-	A_scaffold000011	3748573	3748832	80.08	+
			Bn-A01-p622550	A01	622490
			Bn-A01-p623568	A01	623417
210	JCVI_2158	AT4G37550.1		A01	624609	624902	94.59	-	A_scaffold000011	3745786	3746079	94.59	+
211	EE415192	AT4G37550.1		A01	626264	626797	96.64	-	A_scaffold000011	3743891	3744424	96.64	+
212	CK991367	AT4G37540.1		A01	631763	632021	90.91	+	A_scaffold000011	3738667	3738925	90.91	-
213	ES997131	AT4G37540.1		A01	631763	632097	95.52	+	A_scaffold000011	3738591	3738925	95.52	-
214	JCVI_2394	AT4G37540.1		A01	631763	632218	99.56	+	A_scaffold000011	3738470	3738925	99.56	-
			Bn-A01-p634701	A01	634551
215	JCVI_27410	AT4G37520.1		A01	637509	638081	92.37	-	A_scaffold000011	3732607	3733179	92.37	+
216	EV206863	AT4G37520.1		A01	637636	638011	91.84	-	A_scaffold000011	3732677	3733052	91.84	+
			Bn-A01-p637586	A01	637686
217	JCVI_590	AT4G37520.1		A01	637760	638081	95.65	-	A_scaffold000011	3732607	3732928	95.65	+
218	JCVI_6700	AT4G37510.1		A01	642662	643443	98.85	+	A_scaffold000011	3727245	3728026	90.8	-
219	JCVI_28329	AT4G37510.1		A01	642735	643075	88.44	+	A_scaffold000011	3727613	3727953	88.44	-
			Bn-A01-p644410	A01	644350
220	JCVI_9778	AT4G37510.1		A01	644574	645261	66	+	A_scaffold000011	3725427	3726114	66	-
			Bn-A01-p645951	A01	645892
221	JCVI_19282	AT4G37490.1		A01	646339	646539	91.54	+	A_scaffold000011	3724149	3724349	91.54	-
			Bn-A01-p648196	A01	648048
			Bn-A01-p649805	A01	649655
222	EV076037	.		A01	653568	653994	96.74	-	A_scaffold000011	3716694	3717120	96.74	+
223	EV072877	AT4G37460.1		A01	656789	657158	94.93	+	A_scaffold000011	3713530	3713899	94.93	-
			Bn-A01-p657852	A01	657792
224	JCVI_26189	AT4G37460.1		A01	659097	659316	87.22	+	A_scaffold000011	3711372	3711591	87.22	-
225	AM388606	AT4G37460.1		A01	659615	659734	89.17	+	A_scaffold000011	3710126	3710340	90.23	-
226	EV042239	AT4G37460.1		A01	659730	660055	78.21	+	A_scaffold000011	3710633	3710958	78.21	-
227	JCVI_18987	.		A01	662229	662616	81.11	+	A_scaffold000011	3708070	3708459	81.2	-
			Bn-A01-p663088	A01	663028
228	JCVI_3592	AT4G37450.1		A01	664920	665177	94.59	+	A_scaffold000011	3705511	3705768	94.59	-
229	JCVI_39865	AT4G37445.1		A01	667472	668014	78.44	+	A_scaffold000011	3702665	3703216	78.43	-
230	JCVI_24185	.		A01	669759	670229	76.06	+	A_scaffold000011	3700459	3700929	77.97	-
231	JCVI_38546	AT1G01350.1		A01	672832	673378	96.16	+	A_scaffold000011	3697310	3697856	96.16	-
			Bn-A01-p678018	A01	677868
232	ES942231	AT4G37440.2		A01	677942	678330	78.68	-	A_scaffold000011	3692358	3692746	78.68	+
			Bn-A01-p688355	A01	688295
233	JCVI_41808	AT4G37430.1		A01	688581	688908	94.86	-	A_scaffold000011	3681780	3682107	94.86	+
234	JCVI_38093	.		A01	688780	689109	91.84	-	A_scaffold000011	3681579	3681908	91.84	+
235	JCVI_12930	AT4G37430.1		A01	689808	690546	95.4	-	A_scaffold000011	3680142	3680880	95.4	+
236	EX045408	AT4G37420.1		A01	693718	694320	99.83	-	A_scaffold000011	3676368	3676970	99.83	+
237	JCVI_14975	AT4G37410.1		A01	697998	698641	91.96	-	A_scaffold000011	3672047	3672688	92.09	+
238	EV175932	AT4G37410.1		A01	698423	698638	95.54	-	A_scaffold000011	3672050	3672265	95.54	+
239	EV125432	AT4G37410.1		A01	698944	699660	82.15	-	A_scaffold000011	3671028	3671744	82.15	+
240	JCVI_7218	AT4G37410.1		A01	699116	699780	99.1	-	A_scaffold000011	3670908	3671572	99.1	+
			Bn-A01-p704525	A01	704465
241	JCVI_41257	AT4G37400.1		A01	705299	705657	93.7	-	A_scaffold000011	3665031	3665389	93.7	+
242	JCVI_40877	AT4G37400.1		A01	706877	707617	86.46	-	A_scaffold000011	3663071	3663811	86.46	+
			Bn-A01-p710239	A01	710179
			Bn-A01-p713562	A01	713662
243	EV211246	AT4G37340.1		A01	713967	714351	88.49	+	A_scaffold000011	3656337	3656721	88.49	-
244	JCVI_12612	AT4G37340.1		A01	714473	715204	91.86	+	A_scaffold000011	3655484	3656215	93.08	-
245	EV110073	AT1G66540.1		A01	714863	715227	88.86	+	A_scaffold000011	3655461	3655825	88.86	-
246	JCVI_32341	AT4G37310.1		A01	722973	723587	94.17	+	A_scaffold000011	3647101	3647715	94.17	-
247	JCVI_19692	AT4G37310.1		A01	725241	725729	94.33	+	A_scaffold000011	3644959	3645447	94.33	-
248	JCVI_2637	AT4G37300.1		A01	725901	726237	99.41	-	A_scaffold000011	3644451	3644787	99.41	+
249	JCVI_36277	AT4G37290.1		A01	731571	731858	98.26	+	A_scaffold000011	3638814	3639117	98.03	-
250	JCVI_20005	AT4G37280.1		A01	732342	732566	98.67	+	A_scaffold000011	3638122	3638346	98.67	-
			Bn-A01-p733483	A01	733423
251	JCVI_9831	AT4G37270.1		A01	736998	737390	81.34	+	A_scaffold000011	3633298	3633690	81.34	-
			Bn-A01-p737560	A01	737500
252	JCVI_11955	AT4G37270.1		A01	738885	739272	94.33	+	A_scaffold000011	3631416	3631803	94.33	-
253	JCVI_25594	AT4G37270.1		A01	738905	739267	97.8	+	A_scaffold000011	3631421	3631783	97.8	-
			Bn-A01-p739098	A01	738998
254	JCVI_1626	AT4G37260.1		A01	739466	740026	68.67	-	A_scaffold000011	3630662	3631222	68.85	+
255	JCVI_1841	AT4G37260.1		A01	739709	740388	84.28	-	A_scaffold000011	3630298	3630979	84.33	+
256	CV432092	AT4G37260.1		A01	739753	740133	91.3	-	A_scaffold000011	3630555	3630935	91.3	+
			Bn-A01-p751573	A01	751423
257	CD826703	AT4G37250.1		A01	758229	758851	87.68	+	A_scaffold000011	3611837	3612459	86.24	-
258	CV544657	AT4G37250.1		A01	760384	760748	99.18	+	A_scaffold000011	3609940	3610304	99.18	-
259	JCVI_6964	AT4G36880.1		A01	761471	761751	77.7	-	A_scaffold000011	3608937	3609216	77.62	+
260	EX120322	.		A01	765989	766401	99.52	-	A_scaffold000011	3604287	3604699	99.52	+
261	JCVI_17829	AT4G36890.1		A01	767811	768700	88.7	-	A_scaffold000011	3601988	3602877	95.86	+
262	EV160125	AT4G36890.1		A01	767811	768348	85.4	-	A_scaffold000011	3602340	3602877	85.4	+
263	EX096464	AT4G36900.1		A01	775768	776119	100	+	A_scaffold000011	3594569	3594920	100	-
264	JCVI_4446	AT4G36900.1		A01	776128	776922	82.88	+	A_scaffold000011	3593766	3594558	81.83	-
			Bn-A01-p777123	A01	777065
			Bn-A01-p778048	A01	777988
265	DN237933	.		A01	782463	782734	97.79	+	A_scaffold000011	3587954	3588225	97.79	-
266	JCVI_5626	AT4G36920.1		A01	793601	794192	98.15	+	A_scaffold000011	3576496	3577087	98.15	-
267	EE475364	AT4G36920.1		A01	795102	795668	87.19	+	A_scaffold000011	3575020	3575438	93.36	-
268	JCVI_20639	AT4G36920.1		A01	795636	795979	99.42	+	A_scaffold000011	3574709	3575052	99.42	-
			Bn-A01-p796004	A01	796104
			Bn-A01-p797684	A01	797624
			Bn-scaff_20461_1-p169329	A01	806580
269	JCVI_28865	AT4G36930.1		A01	808320	808812	94.96	+	A_scaffold000011	3561876	3562368	94.96	-
270	ES928078	AT4G36930.1		A01	808331	808794	76.67	+	A_scaffold000011	3561894	3562357	76.67	-
271	DY020422	AT4G36930.1		A01	809984	810231	100	+	A_scaffold000011	3560457	3560704	100	-
			Bn-A01-p816488	A01	816338
272	EV026197	AT4G36970.1		A01	816604	817174	75.89	-	A_scaffold000011	3553514	3554084	75.89	+
273	EE415886	AT4G36970.1		A01	816681	817306	85.53	-	A_scaffold000011	3553382	3554007	85.53	+
274	JCVI_9014	AT4G36970.1		A01	817331	818115	93.89	-	A_scaffold000011	3552573	3553357	93.89	+
275	EE440776	AT4G36970.1		A01	817631	818006	94.49	-	A_scaffold000011	3552682	3553057	94.49	+
276	JCVI_37175	AT4G36980.1		A01	820120	820384	83.75	-	A_scaffold000011	3550304	3550568	83.75	+
277	JCVI_27841	AT4G36980.1		A01	820145	820568	70.71	-	A_scaffold000011	3550120	3550543	70.71	+
			Bn-A01-p820317	A01	820265
			Bn-A01-p821328	A01	821178
278	JCVI_17047	AT4G36980.1		A01	823047	823347	99.67	-	A_scaffold000011	3547341	3547641	99.67	+
279	JCVI_24890	AT4G36990.1		A01	828289	829156	94.6	+	A_scaffold000011	3541532	3542399	94.6	-
280	AM059823	AT4G36990.1		A01	828827	829156	88.32	+	A_scaffold000011	3541532	3541861	88.32	-
			Bn-A01-p830221	A01	830121
281	JCVI_22673	AT4G37000.1		A01	830654	831392	97.97	+	A_scaffold000011	3539296	3540034	90.8	-
282	JCVI_40751	AT4G37000.1		A01	830816	831321	74.08	+	.	.	.	.	.
283	JCVI_3351	AT4G37010.2		A01	832248	832687	67.4	+	A_scaffold000011	3538001	3538440	67.4	-
284	JCVI_28586	AT4G37040.1		A01	836390	836751	81.47	+	A_scaffold000011	3533937	3534298	81.47	-
285	CD841599	AT4G37070.2		A01	840978	841223	96.34	-	A_scaffold000011	3529465	3529710	96.34	+
286	JCVI_13411	AT4G37070.2		A01	841294	841856	95.4	-	A_scaffold000011	3528832	3529394	95.4	+
287	EE392263	AT4G37070.2		A01	843540	843753	93.95	-	A_scaffold000011	3526935	3527148	93.95	+
			Bn-A01-p849125	A01	849065
288	EE450062	AT4G37080.1		A01	854032	854177	98.63	+	A_scaffold000011	3516511	3516656	98.63	-
289	EV196589	AT4G37080.1		A01	854931	855410	93.8	+	A_scaffold000011	3515278	3515757	93.8	-
290	EV196502	AT4G37080.2		A01	856215	856840	88.99	+	A_scaffold000011	3513848	3514473	88.99	-
			Bn-A01-p857771	A01	857711
291	JCVI_6121	AT4G37090.1		A01	858409	858732	82.32	+	A_scaffold000011	3511956	3512278	82.26	-
292	EV002319	AT4G37110.1		A01	864995	865420	98.36	-	A_scaffold000011	3505268	3505693	98.36	+
293	EX053499	AT4G37110.1		A01	866046	866308	95.44	-	A_scaffold000011	3504380	3504642	95.44	+
			Bn-A01-p866260	A01	866110
294	CD814040	AT4G37130.1		A01	870824	871301	79.63	+	A_scaffold000011	3499387	3499864	79.63	-
295	JCVI_31994	AT4G37130.1		A01	871666	872488	94.78	+	A_scaffold000011	3498200	3499022	94.78	-
296	EE407084	AT4G37130.1		A01	871865	872505	74.24	+	A_scaffold000011	3498183	3498823	74.24	-
			Bn-A01-p872436	A01	872336
297	JCVI_18106	AT4G37150.1		A01	873941	874331	92.09	-	A_scaffold000011	3496390	3496747	96.94	+
			Bn-A01-p877322	A01	877422
			Bn-A01-p878256	A01	878356
			Bn-A01-p879755	A01	879695
298	EV008363	AT4G37170.1		A01	880600	881319	92.51	-	A_scaffold000011	3489369	3490088	92.51	+
299	EE568594	AT4G37180.2		A01	886683	887162	96.88	+	A_scaffold000011	3483526	3484005	96.88	-
300	JCVI_18818	AT4G37180.1		A01	886707	886931	93.78	+	A_scaffold000011	3483757	3483981	93.78	-
301	JCVI_30551	AT4G37180.2		A01	887683	888243	92.92	+	A_scaffold000011	3482445	3483005	92.92	-
			Bn-A01-p887815	A01	887716
302	JCVI_2487	AT4G37180.1		A01	887760	888050	96.56	+	A_scaffold000011	3482638	3482926	96.89	-
303	JCVI_4602	AT4G37200.1		A01	900551	900850	86.14	-	A_scaffold000011	3469838	3470137	86.14	+
304	ES942645	AT4G37210.1		A01	901068	901370	87.99	+	A_scaffold000011	3469318	3469620	87.99	-
305	JCVI_32203	AT4G37210.1		A01	901483	901866	77.22	+	A_scaffold000011	3468822	3469205	77.22	-
306	JCVI_39944	AT4G37210.1		A01	901870	902069	95.5	+	A_scaffold000011	3468619	3468818	95.5	-
307	JCVI_19052	AT4G37210.1		A01	902260	902542	85.12	+	A_scaffold000011	3468146	3468428	85.12	-
			Bn-A01-p907721	A01	907869
308	JCVI_7950	.		A01	910815	911167	76.39	+	A_scaffold000399	10028	10384	90.76	-
309	JCVI_2822	AT4G37240.1		A01	911386	912048	93.71	+	A_scaffold000011	3458640	3459302	93.71	-
			Bn-A01-p912298	A01	912238
310	JCVI_22363	AT4G35910.1		A01	915346	915657	80.63	+	A_scaffold000011	3455031	3455342	80.63	-
311	JCVI_18215	AT4G35910.1		A01	916077	916440	96.16	+	A_scaffold000011	3454248	3454611	96.16	-
			Bn-A01-p916852	A01	916702
			Bn-A01-p916774	A01	916714
312	EE454202	AT4G35910.1		A01	916837	917241	96.32	+	A_scaffold000011	3453447	3453851	96.32	-
313	AM386441	AT4G35910.1		A01	917209	917594	93.78	+	A_scaffold000011	3453094	3453479	93.78	-
314	EE419503	AT4G35910.1		A01	917301	917673	91.73	+	A_scaffold000011	3453015	3453387	91.73	-
315	JCVI_24724	AT4G35910.1		A01	917685	917888	96.57	+	A_scaffold000011	3452800	3453003	96.57	-
316	EV194720	AT4G36870.1		A01	917834	918373	95.82	-	A_scaffold000011	3452291	3452854	95.99	+
317	JCVI_25441	AT4G36870.1		A01	921401	922077	100	-	A_scaffold000011	3448611	3449287	100	+
			Bn-A01-p923356	A01	923296
318	JCVI_28033	AT4G36860.2		A01	932668	933048	84.78	+	A_scaffold000011	3438899	3439202	98.37	-
			Bn-A01-p933795	A01	933645
319	JCVI_12652	AT4G36860.2		A01	934582	935089	82.19	+	A_scaffold000011	3435599	3436106	82.19	-
			Bn-A01-p936014	A01	935955
320	JCVI_16593	AT4G36850.1		A01	938187	938474	93.79	+	A_scaffold000011	3432214	3432501	93.79	-
			Bn-A01-p938887	A01	938987
			Bn-A01-p939202	A01	939142
			Bn-A01-p941792	A01	941891
321	JCVI_35201	AT4G36820.1		A01	941990	942418	89.53	-	A_scaffold000011	3428270	3428687	90.21	+
322	ES939591	.		A01	943380	943711	91.07	+	A_scaffold000011	3426977	3427308	91.07	-
323	JCVI_4351	AT4G36810.1		A01	944491	945515	86.82	-	A_scaffold000011	3425173	3426197	86.82	+
324	EV115622	AT4G36790.1		A01	947942	948679	92.88	-	A_scaffold000011	3422009	3422746	92.88	+
325	JCVI_15969	AT4G36790.1		A01	948940	949247	95.13	-	A_scaffold000011	3421441	3421748	95.13	+
			Bn-A01-p951063	A01	950913
			Bn-A01-p951341	A01	951195
326	AM388206	AT4G36780.1		A01	952660	953204	83.36	+	A_scaffold000011	3417484	3418028	91.41	-
327	JCVI_5493	AT3G50750.1		A01	953356	954122	93.9	+	A_scaffold000011	3416467	3417332	81.38	-
328	JCVI_32073	.		A01	953460	954284	82.37	+	A_scaffold000011	3416404	3417228	88.89	-
329	JCVI_25558	AT5G08335.1		A01	957552	958477	77.67	+	A_scaffold000011	3412211	3413136	77.7	-
330	JCVI_21512	AT4G36770.1		A01	958695	958874	86.34	+	A_scaffold000011	3411814	3411993	86.34	-
331	JCVI_39675	AT4G36760.1		A01	958858	959365	88.91	-	A_scaffold000011	3411323	3411783	91.83	+
332	EX037169	AT4G36760.1		A01	961941	962263	97.21	-	A_scaffold000011	3408425	3408747	97.21	+
			Bn-A01-p968378	A01	968228
			Bn-A01-p968465	A01	968405
			Bn-A01-p970103	A01	970043
333	JCVI_23174	.		A01	971857	972398	96.86	+	A_scaffold000011	3398059	3398831	84.73	-
334	JCVI_32969	AT4G36740.1		A01	974297	974693	91.5	+	A_scaffold000011	3395995	3396391	91.5	-
			Bn-A01-p974934	A01	974907
			Bn-A01-p975213	A01	975061
			Bn-A01-p975640	A01	975490
335	JCVI_4823	AT4G36730.1		A01	977172	977394	99.1	+	A_scaffold000011	3393294	3393516	99.1	-
			Bn-A01-p977861	A01	977812
336	EE446602	AT4G36730.1		A01	978168	978259	97.83	+	A_scaffold000011	3392429	3392520	97.83	-
			Bn-A01-p978860	A01	978710
337	EL591333	AT4G36720.1		A01	979625	979938	89.13	-	A_scaffold000011	3390750	3391063	89.13	+
338	EX135764	AT4G36710.1		A01	981998	982917	100	-	A_scaffold000011	3387771	3388690	100	+
339	JCVI_31456	AT4G36670.1		A01	994112	995396	91.87	+	A_scaffold000011	3375292	3376576	91.87	-
			Bn-A01-p994722	A01	994572
340	JCVI_33703	AT4G36660.1		A01	995626	995866	88.8	+	A_scaffold000011	3374822	3375062	88.8	-
341	JCVI_16413	AT4G36660.1		A01	996630	996976	99.14	+	A_scaffold000011	3373712	3374058	99.14	-
342	JCVI_17949	AT3G50690.1		A01	998609	999284	91.59	+	A_scaffold000011	3371400	3372079	91.64	-
343	JCVI_6906	AT1G62760.1		A01	999394	1000635	78.92	-	A_scaffold000011	3370053	3371284	82.19	+
			Bn-A01-p1001022	A01	1000871
344	JCVI_12044	.		A01	1007899	1008305	82.37	-	A_scaffold000011	3362383	3362789	82.37	+
345	JCVI_17194	.		A01	1008402	1008814	77.96	+	A_scaffold000011	3361874	3362286	77.96	-
346	JCVI_12859	AT4G36640.1		A01	1012414	1012730	80.62	+	A_scaffold000011	3357958	3358274	80.62	-
			Bn-A01-p1012990	A01	1012930
347	ES912473	AT4G36620.1		A01	1017843	1018309	96.37	+	A_scaffold000011	3352297	3352845	86.26	-
348	EX057003	AT4G36610.1		A01	1021018	1021486	90.59	+	A_scaffold000011	3349202	3349670	90.59	-
349	JCVI_12932	AT4G36610.1		A01	1024157	1024802	97.53	+	A_scaffold000011	3345886	3346531	97.53	-
			Bn-A01-p1026631	A01	1026481
350	JCVI_21958	AT4G36580.1		A01	1027381	1028026	87.8	-	A_scaffold000011	3342662	3343307	87.8	+
			Bn-A01-p1029558	A01	1029458
			Bn-A01-p1029668	A01	1029518
351	JCVI_31446	AT2G18328.1		A01	1031579	1032269	86.16	-	A_scaffold000011	3338419	3339109	86.16	+
352	CD834957	.		A01	1037660	1038407	90.93	-	A_scaffold000011	3332281	3333028	90.93	+
353	JCVI_22932	.		A01	1038465	1038888	96.01	+	A_scaffold000011	3331800	3332258	91.56	-
354	JCVI_21271	AT4G36550.1		A01	1040164	1041153	94.76	+	A_scaffold000011	3329535	3330524	94.76	-
			Bn-A01-p1041947	A01	1041902
355	CX270530	.		A01	1042303	1042655	98.31	+	A_scaffold000011	3328033	3328385	98.31	-
356	JCVI_21702	AT4G36530.2		A01	1043734	1044292	97.5	+	A_scaffold000011	3326396	3326954	97.5	-
357	EX123269	AT4G36530.2		A01	1044172	1044762	98.48	+	A_scaffold000011	3325926	3326516	98.48	-
			Bn-A01-p1045881	A01	1045821
358	JCVI_38196	AT4G36520.1		A01	1051831	1052366	84.09	+	A_scaffold000011	3318322	3318857	84.09	-
359	JCVI_37750	AT4G36520.1		A01	1052060	1052417	98.04	+	A_scaffold000011	3318271	3318627	98.04	-
360	EV057054	AT4G36520.1		A01	1052737	1053316	97.41	+	A_scaffold000011	3317372	3317951	97.41	-
361	JCVI_20425	AT4G36520.1		A01	1053608	1054048	89.71	+	A_scaffold000011	3316635	3317080	89.82	-
362	JCVI_10485	AT4G36520.1		A01	1054734	1055447	83.82	+	A_scaffold000011	3315241	3315954	83.82	-
			Bn-A01-p1056386	A01	1056326
363	JCVI_34442	AT4G36500.1		A01	1058134	1058753	88.46	+	A_scaffold000011	3311935	3312554	88.46	-
			Bn-A01-p1062520	A01	1062461
364	EV174253	AT4G36480.1		A01	1064780	1064954	95.43	+	A_scaffold000011	3305734	3305908	95.43	-
365	EV174220	AT4G36480.1		A01	1065993	1066397	76.46	+	A_scaffold000011	3304291	3304695	72.09	-
			Bn-A01-p1067371	A01	1067311
366	EX088236	AT4G36440.1		A01	1072682	1073165	88.16	+	A_scaffold000011	3297523	3298006	88.16	-
			Bn-A01-p1073387	A01	1073287
367	JCVI_11863	AT4G36440.1		A01	1074412	1074627	92.63	+	A_scaffold000011	3296061	3296276	92.63	-
368	JCVI_11646	AT4G36430.1		A01	1076871	1077153	96.48	+	A_scaffold000011	3293535	3293817	96.48	-
369	JCVI_36068	AT4G36430.1		A01	1078029	1078346	90.88	+	.	.	.	.	.
370	JCVI_38983	AT4G36410.1		A01	1079915	1080134	93.27	-	A_scaffold000011	3290554	3290773	93.27	+
371	JCVI_7760	AT4G36390.1		A01	1084188	1085267	99.44	+	A_scaffold000011	3285421	3286500	99.44	-
			Bn-A01-p1089109	A01	1088959
372	ES945445	AT4G36380.1		A01	1091454	1091730	90.25	+	A_scaffold000011	3278958	3279234	90.25	-
			Bn-A01-p1091610	A01	1091460
373	DY004155	.		A01	1093524	1094131	89.84	+	A_scaffold000011	3276557	3277164	89.51	-
			Bn-A01-p1095733	A01	1095673
374	JCVI_28545	AT4G36360.1		A01	1103653	1103927	95.27	+	A_scaffold000011	3266761	3267035	95.27	-
375	JCVI_27288	AT4G36360.1		A01	1103653	1103927	85.05	+	A_scaffold000011	3266761	3266949	97.35	-
			Bn-A01-p1104187	A01	1104037
376	EX089378	AT4G36290.1		A01	1109883	1110197	90.16	+	A_scaffold000011	3260491	3260805	90.16	-
377	JCVI_313	AT4G36290.1		A01	1111665	1111822	97.47	+	A_scaffold000011	3258866	3259023	97.47	-
378	JCVI_935	AT4G36270.1		A01	1112603	1113158	86.48	+	A_scaffold000011	3257530	3258085	86.48	-
379	JCVI_18519	AT4G36280.1		A01	1116845	1117261	83.37	+	A_scaffold000011	3253427	3253843	83.37	-
			Bn-A01-p1119894	A01	1119749
			Bn-A01-p1125565	A01	1125505
			Bn-A01-p1126874	A01	1126814
380	EV099397	AT4G36250.1		A01	1126880	1127592	83.97	-	A_scaffold000011	3243096	3243808	83.97	+
381	EV099464	AT4G36250.1		A01	1127645	1128467	83.75	-	A_scaffold000011	3242221	3243043	83.75	+
382	EV099355	AT4G36250.1		A01	1127720	1128467	85.01	-	A_scaffold000011	3242221	3242968	85.01	+
383	EV000633	AT4G36250.1		A01	1128112	1128470	71.66	-	A_scaffold000011	3242218	3242576	71.66	+
384	JCVI_6182	AT4G36250.1		A01	1129457	1129817	90.63	-	A_scaffold000011	3240871	3241231	90.63	+
			Bn-A01-p1132885	A01	1132825
			Bn-A01-p1133447	A01	1133387
385	JCVI_19515	.		A01	1133607	1133960	90.14	-	A_scaffold000011	3236715	3237081	88.04	+
386	JCVI_326	AT4G36220.1		A01	1140582	1141176	81.54	+	A_scaffold000011	3229512	3230106	84.4	-
387	JCVI_8948	AT4G36220.1		A01	1142366	1142884	99.42	+	A_scaffold000011	3227804	3228322	99.42	-
			Bn-A01-p1145674	A01	1145614
388	JCVI_21825	AT4G36210.1		A01	1146560	1146856	88.41	-	A_scaffold000011	3223832	3224128	88.41	+
			Bn-A01-p1148760	A01	1148660
389	JCVI_35372	AT4G36210.1		A01	1149101	1149277	97.18	-	A_scaffold000011	3221411	3221587	97.18	+
			Bn-A01-p1149351	A01	1149251
390	ES911218	AT4G36210.1		A01	1149507	1150008	97.61	-	A_scaffold000011	3220680	3221181	97.61	+
			Bn-A01-p1149698	A01	1149598
			Bn-A01-p1150857	A01	1150797
391	JCVI_15519	AT4G36195.1		A01	1150951	1151355	78.64	-	A_scaffold000011	3219333	3219737	78.64	+
			Bn-A01-p1151961	A01	1151863
			Bn-A01-p1152123	A01	1152025
			Bn-A01-p1152359	A01	1152259
			Bn-A01-p1152369	A01	1152269
392	CD836959	AT4G36195.1		A01	1152812	1153008	95.98	-	A_scaffold000011	3217680	3217876	95.98	+
393	CD833617	AT4G36195.1		A01	1153263	1153441	93.89	-	A_scaffold000011	3217247	3217425	93.89	+
394	JCVI_28250	AT4G36180.1		A01	1153701	1154375	79.59	+	A_scaffold000011	3216313	3216987	79.59	-
395	BG543242	AT4G36180.1		A01	1153786	1154216	91.57	+	A_scaffold000011	3216472	3216902	91.57	-
396	EX021033	AT4G36180.1		A01	1154942	1155295	99.44	+	A_scaffold000011	3215393	3215746	99.44	-
			Bn-A01-p1156081	A01	1155933
			Bn-A01-p1156979	A01	1156919
397	JCVI_30721	AT4G36180.1		A01	1157327	1157810	98.55	+	A_scaffold000011	3212878	3213361	98.55	-
			Bn-A01-p1158564	A01	1158504
			Bn-A01-p1170567	A01	1170507
			Bn-A01-p1175428	A01	1175278
398	EE568446	.		A01	1177238	1177863	98.09	-	A_scaffold000011	3192825	3193450	98.09	+
399	AM062116	AT4G36150.1		A01	1178272	1178769	84.14	-	A_scaffold000011	3191919	3192416	84.14	+
			Bn-A01-p1187868	A01	1187717
400	ES911900	AT5G46470.1		A01	1187843	1188067	78.76	+	A_scaffold000011	3182621	3182845	78.76	-
			Bn-A01-p1188004	A01	1187854
401	JCVI_37568	.		A01	1188131	1188570	97.95	+	A_scaffold000011	3182118	3182557	97.95	-
			Bn-A01-p1188928	A01	1188778
			Bn-scaff_16394_2-p120638	A01	1189753
402	JCVI_1820	AT2G18020.1		A01	1190284	1190768	97.12	-	A_scaffold000011	3179920	3180404	97.12	+
			Bn-A01-p1190844	A01	1190697
403	ES944600	AT4G36120.1		A01	1192150	1192339	95.26	+	A_scaffold000011	3178349	3178538	95.26	-
			Bn-A01-p1192928	A01	1192778
404	JCVI_20091	AT4G36120.1		A01	1193845	1194358	98.25	+	A_scaffold000011	3176330	3176843	98.25	-
			Bn-A01-p1194009	A01	1193859
405	EV014738	AT4G36120.1		A01	1195095	1195552	97.82	+	A_scaffold000011	3175136	3175593	97.82	-
406	JCVI_39762	AT2G17990.1		A01	1206593	1207126	94.21	-	A_scaffold000011	3163562	3164095	94.21	+
407	DY005666	AT4G36105.1		A01	1206788	1207333	99.09	-	A_scaffold000011	3163355	3163900	99.09	+
408	CD836997	.		A01	1207418	1207890	83.94	-	A_scaffold000011	3162798	3163270	83.94	+
			Bn-A01-p1208515	A01	1208434
409	EX052326	AT4G36090.3		A01	1208494	1208974	93.79	+	A_scaffold000011	3161714	3162194	93.79	-
410	JCVI_24688	AT4G36090.3		A01	1208708	1208974	93.26	+	A_scaffold000011	3161714	3161980	93.26	-
411	EX040871	AT4G36090.3		A01	1209759	1210200	99.55	+	A_scaffold000011	3160488	3160929	99.55	-
			Bn-A01-p1220904	A01	1220754
			Bn-A01-p1226475	A01	1226417
			Bn-A01-p1227000	A01	1226850
			Bn-A01-p1227023	A01	1226963
412	JCVI_10704	AT4G36080.1		A01	1227527	1228144	93.88	+	A_scaffold000011	3142544	3143161	93.88	-
413	EX060106	AT4G36050.2		A01	1230170	1230558	79.8	+	A_scaffold000011	3140130	3140518	79.8	-
414	EE418367	AT4G36050.1		A01	1231534	1231960	87.33	+	A_scaffold000011	3138728	3139154	87.33	-
			Bn-A01-p1232064	A01	1231914
415	EX131456	AT4G36040.1		A01	1234300	1234945	89.35	+	A_scaffold000011	3135743	3136388	89.35	-
416	EV165259	AT4G36040.1		A01	1234319	1234999	82.12	+	A_scaffold000011	3135689	3136369	82.12	-
417	JCVI_898	AT4G36040.1		A01	1234430	1235105	87.91	+	A_scaffold000011	3135583	3136399	83.15	-
			Bn-A01-p1235334	A01	1235234
			Bn-A01-p1236927	A01	1236867
418	JCVI_11508	AT4G36020.1		A01	1237448	1238738	92.05	+	A_scaffold000011	3131950	3133240	96.45	-
419	JCVI_15771	AT4G36020.1		A01	1237514	1238242	83	+	A_scaffold000011	3132446	3133174	83	-
420	JCVI_8502	AT4G36010.1		A01	1240300	1241205	93.72	+	A_scaffold000011	3129483	3130388	93.72	-
421	EV221239	.		A01	1243939	1244602	93.99	+	A_scaffold000011	3128857	3129520	93.99	-
422	JCVI_37478	AT4G36010.1		A01	1244554	1245067	87.6	+	A_scaffold000011	3128392	3128905	87.6	-
423	JCVI_25035	AT4G35990.1		A01	1245803	1246179	88.42	-	A_scaffold000011	3124509	3124885	88.42	+
424	JCVI_10324	AT4G35980.1		A01	1247439	1247849	83.49	+	A_scaffold000011	3122839	3123249	83.49	-
425	JCVI_19955	AT4G35980.1		A01	1247439	1247830	97.46	+	A_scaffold000011	3122858	3123249	97.46	-
			Bn-A01-p1247899	A01	1247839
			Bn-A01-p1248141	A01	1248007
			Bn-A01-p1249847	A01	1249787
			Bn-A01-p1250595	A01	1250535
426	EX040735	AT4G35950.1		A01	1251665	1251823	94.97	+	A_scaffold000011	3118865	3119023	94.97	-
			Bn-A01-p1252553	A01	1252453
427	CX192784	AT4G35940.1		A01	1252859	1253066	99.52	-	A_scaffold000011	3117622	3117829	99.52	+
428	JCVI_37082	.		A01	1253331	1253758	89.02	+	A_scaffold000011	3116930	3117357	89.02	-
429	JCVI_7467	AT4G35920.1		A01	1257897	1258412	75.48	+	A_scaffold000011	3112276	3112791	75.48	-
430	JCVI_38840	AT4G35920.1		A01	1257971	1258398	96.73	+	A_scaffold000011	3112290	3112717	96.73	-
431	CX272416	AT4G35920.1		A01	1257971	1258101	93.89	+	A_scaffold000011	3112587	3112717	93.89	-
432	EV112669	AT4G35920.1		A01	1260563	1260814	90.48	+	A_scaffold000011	3109874	3110125	90.48	-
			Bn-A01-p1261017	A01	1260869
433	ES946241	AT4G35900.1		A01	1266896	1267424	78.6	-	A_scaffold000011	3103264	3103792	72.88	+
			Bn-A01-p1275284	A01	1275224
434	EE566669	.		A01	1275232	1275936	93.65	-	A_scaffold000011	3094752	3095456	93.65	+
			Bn-A01-p1276486	A01	1276426
			Bn-A01-p1276504	A01	1276444
435	JCVI_9882	AT4G35890.1		A01	1276775	1277488	71.9	-	A_scaffold000011	3093200	3093913	79.75	+
436	JCVI_17018	AT4G35890.1		A01	1279512	1279938	78.91	-	A_scaffold000011	3090750	3091176	78.91	+
437	JCVI_40037	AT4G35880.1		A01	1281115	1281443	95.83	-	A_scaffold000011	3089245	3089573	95.83	+
438	EV096808	AT4G35880.1		A01	1281141	1281443	97.69	-	A_scaffold000011	3089245	3089547	97.69	+
439	EV096886	AT4G35880.1		A01	1281147	1281443	96.64	-	A_scaffold000011	3089245	3089541	96.64	+
440	ES906722	AT4G35880.1		A01	1283311	1283750	86.03	-	A_scaffold000011	3086911	3087377	84.3	+
441	JCVI_28252	AT4G35880.1		A01	1283311	1283836	99.62	-	A_scaffold000011	3086852	3087377	99.62	+
442	JCVI_2043	AT4G35860.1		A01	1286086	1286301	92.13	+	A_scaffold000011	3084387	3084602	92.13	-
443	JCVI_4416	AT4G35860.1		A01	1286522	1286815	94.9	+	A_scaffold000011	3083873	3084166	94.9	-
444	JCVI_20749	AT4G35850.1		A01	1288410	1288645	92.44	-	A_scaffold000011	3082043	3082278	92.44	+
445	JCVI_4012	AT4G35840.1		A01	1291442	1291774	66.97	-	A_scaffold000011	3078914	3079246	67.87	+
446	JCVI_8253	AT4G35840.1		A01	1292573	1292798	89.38	-	A_scaffold000011	3077923	3078115	95.36	+
			Bn-A01-p1296503	A01	1296353
447	JCVI_30255	AT4G35830.1		A01	1296442	1296706	93.21	+	A_scaffold000011	3073982	3074246	93.21	-
448	JCVI_2782	AT4G35830.1		A01	1296450	1296722	84.48	+	A_scaffold000011	3073966	3074238	84.48	-
449	JCVI_11406	AT4G35830.1		A01	1298442	1298606	97.58	+	A_scaffold000011	3072082	3072246	97.58	-
450	JCVI_17316	AT4G35830.1		A01	1299493	1299979	97.95	+	A_scaffold000011	3070709	3071195	97.95	-
451	EX137630	AT4G35830.1		A01	1299612	1299979	89.16	+	A_scaffold000011	3070709	3071076	89.16	-
452	EE505313	AT4G35800.1		A01	1313251	1313686	91.97	+	A_scaffold000011	3057002	3057437	91.97	-
			Bn-A01-p1314194	A01	1314044
			Bn-A01-p1314440	A01	1314290
453	ES271874	AT4G35790.3		A01	1319342	1319719	97.09	+	A_scaffold000011	3050969	3051346	97.09	-
454	JCVI_38941	AT4G35790.2		A01	1319894	1320358	90.85	+	A_scaffold000011	3050330	3050794	90.85	-
			Bn-A01-p1320368	A01	1320308
455	JCVI_26065	AT4G35790.1		A01	1322330	1322659	81.25	+	A_scaffold000011	3048029	3048358	81.25	-
456	DY001952	AT4G35790.2		A01	1322684	1323090	76.32	+	A_scaffold000011	3047598	3048004	76.32	-
457	DY016498	AT4G35790.2		A01	1322792	1323207	97.37	+	A_scaffold000011	3047481	3047896	97.37	-
458	EE505349	AT4G35785.1		A01	1324356	1324594	87.92	+	A_scaffold000011	3046094	3046332	87.92	-
			Bn-A01-p1324586	A01	1324436
459	JCVI_13348	AT4G35785.2		A01	1324986	1325480	91.15	+	A_scaffold000011	3045208	3045702	91.15	-
460	CD834887	AT4G35783.1		A01	1325527	1326028	79.49	-	A_scaffold000011	3044660	3045161	89.65	+
461	JCVI_31524	AT4G35770.1		A01	1328996	1329696	89.7	-	A_scaffold000011	3040992	3041692	89.56	+
462	JCVI_26337	AT4G35770.1		A01	1329473	1329696	92	-	A_scaffold000011	3040992	3041215	92	+
463	JCVI_25821	AT4G35770.1		A01	1329693	1329944	100	-	A_scaffold000011	3040744	3041224	73.35	+
464	JCVI_19715	AT4G35760.1		A01	1330926	1331184	96.15	+	A_scaffold000011	3039504	3039762	96.15	-
465	JCVI_26245	AT4G35760.1		A01	1331756	1332396	96.1	+	A_scaffold000011	3038292	3038932	96.1	-
466	JCVI_37986	AT4G35760.1		A01	1331965	1332217	98.42	+	A_scaffold000011	3038471	3038723	98.42	-
467	JCVI_17367	.		A01	1332995	1333859	99.31	-	A_scaffold000002	4640641	4641505	99.54	-
468	CD818776	.		A01	1333882	1334401	97.88	-	A_scaffold000011	3036287	3036806	97.88	+
469	JCVI_3869	AT4G35750.1		A01	1334515	1334790	91.67	+	A_scaffold000011	3035898	3036173	91.67	-
470	EV148404	AT4G35750.1		A01	1334864	1335360	81.66	+	A_scaffold000011	3035430	3035824	88.64	-
471	JCVI_41718	AT4G35730.1		A01	1336416	1337165	99.33	-	A_scaffold000011	3033523	3034272	99.33	+
472	CD821566	AT4G35730.1		A01	1336503	1337113	71.16	-	A_scaffold000011	3033575	3034185	71.16	+
473	JCVI_10070	AT4G35730.1		A01	1337580	1337810	85.9	-	A_scaffold000011	3032878	3033108	85.9	+
474	EX114910	AT4G35730.1		A01	1337583	1338292	93.85	-	A_scaffold000011	3032396	3033105	93.85	+
475	EV003998	AT4G35730.1		A01	1338005	1338292	88.55	-	A_scaffold000011	3032396	3032683	88.55	+
476	EV085016	AT4G35690.1		A01	1339962	1340612	99.85	-	A_scaffold000011	3030076	3030726	99.85	+
477	JCVI_6191	AT4G35700.1		A01	1342438	1343265	100	-	A_scaffold000011	3027423	3028250	100	+
478	EG021372	AT4G35690.1		A01	1344643	1344922	100	-	A_scaffold000011	3025766	3026045	100	+
479	JCVI_33211	AT4G35680.1		A01	1347308	1348004	91.7	-	A_scaffold000011	3022684	3023380	91.7	+
480	ES266628	AT4G35610.1		A01	1352511	1352780	99.63	+	A_scaffold000011	3017908	3018177	99.63	-
481	JCVI_41183	AT4G35600.1		A01	1355792	1356165	96.8	-	A_scaffold000011	3014523	3014896	96.8	+
482	EX099087	AT4G35550.1		A01	1369707	1370515	96.79	+	A_scaffold000011	3000173	3000981	96.17	-
483	JCVI_41620	AT4G35550.1		A01	1369763	1370182	89.76	+	A_scaffold000011	3000394	3000925	83.11	-
484	JCVI_23585	AT4G35540.1		A01	1370544	1372162	84.02	-	A_scaffold000011	2998526	3000144	84.02	+
			Bn-A01-p1372430	A01	1372370
			Bn-A01-p1373104	A01	1373044
			Bn-A01-p1373239	A01	1373179
			Bn-A01-p1373827	A01	1373767
			Bn-A01-p1373965	A01	1373905
485	EX112917	AT4G35510.1		A01	1375343	1376167	97.33	+	A_scaffold000011	2994521	2995345	97.33	-
			Bn-A01-p1376589	A01	1376529
486	JCVI_36692	AT4G35500.1		A01	1380758	1381617	96.86	-	A_scaffold000011	2989071	2989930	96.86	+
			Bn-A01-p1384609	A01	1384551
			Bn-A01-p1385993	A01	1385933
487	JCVI_13921	AT4G35480.1		A01	1386755	1387594	97.62	+	A_scaffold000011	2983094	2983933	97.62	-
			Bn-A01-p1387174	A01	1387274
			Bn-A01-p1387769	A01	1387709
488	JCVI_21656	AT4G35470.1		A01	1393468	1394197	91.37	-	A_scaffold000011	2976491	2977220	91.92	+
489	EX018727	AT2G17440.1		A01	1395172	1395591	99.76	-	A_scaffold000011	2975097	2975516	99.76	+
490	EV158098	AT4G35470.1		A01	1395186	1395745	94.17	-	A_scaffold000011	2974943	2975502	94.17	+
491	JCVI_3767	AT4G35450.3		A01	1400300	1400848	71.99	-	A_scaffold000011	2969840	2970388	71.99	+
492	EV099219	AT4G35450.4		A01	1400330	1400615	93.1	+	A_scaffold000011	2970073	2970358	93.1	-
493	JCVI_23014	AT4G35440.1		A01	1405149	1405498	95.73	+	A_scaffold000011	2965190	2965539	95.73	-
494	JCVI_41039	AT4G35440.1		A01	1405558	1405967	85.41	+	A_scaffold000011	2964721	2965130	85.41	-
495	JCVI_8547	AT4G35420.1		A01	1406725	1407101	96.06	+	A_scaffold000011	2963587	2963963	96.06	-
496	JCVI_35449	AT4G35420.1		A01	1407876	1408070	94.36	+	A_scaffold000011	2962618	2962812	94.36	-
497	EX070167	AT4G35420.1		A01	1407959	1408321	96.42	+	A_scaffold000011	2962367	2962729	96.42	-
498	EV137509	AT4G35420.1		A01	1408150	1408331	91.76	+	A_scaffold000011	2962357	2962538	91.76	-
499	JCVI_25102	AT4G35420.1		A01	1408150	1408404	98.04	+	A_scaffold000011	2962249	2962538	96.56	-
			Bn-A01-p1409723	A01	1409663
500	JCVI_6676	AT4G35410.2		A01	1411519	1411737	95.89	-	A_scaffold000011	2958951	2959169	95.89	+
501	EV126022	AT4G35390.1		A01	1414118	1414841	97.24	-	A_scaffold000011	2955847	2956570	97.24	+
			Bn-A01-p1414695	A01	1414594
502	JCVI_19333	AT4G35380.1		A01	1418170	1418691	88.93	-	A_scaffold000011	2951997	2952518	88.93	+
503	JCVI_32727	AT4G35380.1		A01	1418975	1419677	96.74	-	A_scaffold000011	2951011	2951713	96.74	+
			Bn-A01-p1422384	A01	1422307
			Bn-A01-p1423163	A01	1423103
504	JCVI_17163	AT4G35360.1		A01	1429031	1429219	87.3	+	A_scaffold000011	2941469	2941657	87.3	-
505	JCVI_30826	AT4G35350.1		A01	1431448	1431989	96.88	-	A_scaffold000011	2938699	2939240	96.88	+
506	JCVI_29290	AT4G35320.1		A01	1437330	1437621	97.26	+	A_scaffold000011	2932612	2932980	90.03	-
507	JCVI_6052	AT4G35320.1		A01	1437514	1437797	94.72	+	A_scaffold000011	2932891	2933174	94.72	-
508	JCVI_16368	AT4G35310.1		A01	1439456	1439985	92.66	-	A_scaffold000011	2930703	2931232	92.66	+
			Bn-A01-p1439621	A01	1439721
			Bn-A01-p1440009	A01	1439909
509	JCVI_10047	AT4G35310.1		A01	1441219	1442007	79.55	-	A_scaffold000011	2928681	2929469	81.94	+
			Bn-A01-p1443389	A01	1443239
510	ES967344	.		A01	1444919	1445341	89.83	-	A_scaffold000011	2925347	2925769	92.91	+
511	JCVI_25508	AT4G35300.1		A01	1446086	1446715	94.94	+	A_scaffold000011	2923973	2924602	94.94	-
512	JCVI_29372	AT4G35300.1		A01	1447333	1447851	69.77	+	A_scaffold000011	2922837	2923268	74.43	-
513	JCVI_17443	AT4G35300.1		A01	1448397	1448955	94.86	+	A_scaffold000011	2921733	2922291	94.86	-
			Bn-A01-p1448811	A01	1448661
514	EV215069	AT4G35290.2		A01	1449242	1449596	86.87	-	A_scaffold000011	2921092	2921446	86.87	+
			Bn-A01-p1449865	A01	1449715
515	EX099001	AT4G35290.2		A01	1451409	1451977	99.47	-	A_scaffold000011	2918711	2919279	99.47	+
			Bn-A01-p1453156	A01	1453096
			Bn-A01-p1453560	A01	1453500
			Bn-A01-p1456256	A01	1456157
516	EX060257	AT2G17150.1		A01	1467808	1468469	99.85	+	A_scaffold000011	2902219	2902880	99.85	-
517	EV019470	AT4G35270.1		A01	1469925	1470295	97.3	+	A_scaffold000011	2900393	2900763	97.3	-
518	JCVI_13009	AT4G35260.1		A01	1472882	1473316	73.64	+	A_scaffold000011	2897372	2897929	66.31	-
			Bn-A01-p1473188	A01	1473038
519	JCVI_15154	AT4G35260.1		A01	1474501	1475192	82.13	+	A_scaffold000011	2895496	2896187	82.13	-
520	JCVI_15276	AT5G60620.1		A01	1475315	1475537	95.52	-	A_scaffold000011	2895151	2895373	95.52	+
			Bn-A01-p1476216	A01	1476116
521	JCVI_4174	AT5G60620.1		A01	1477799	1477979	89.5	-	A_scaffold000011	2892709	2892889	89.5	+
522	CX270157	AT4G35240.1		A01	1486529	1486954	83.33	+	A_scaffold000011	2883734	2884028	100	-
523	EV071220	AT4G35240.1		A01	1486660	1486868	95.69	+	.	.	.	.	.
524	EV125972	AT4G35240.1		A01	1487679	1488046	92.2	+	A_scaffold000011	2882642	2883009	92.2	-
525	EV156401	AT4G35240.1		A01	1487757	1488537	70.78	+	A_scaffold000011	2882151	2882931	70.78	-
526	JCVI_29648	AT4G35240.1		A01	1488631	1489345	92.97	+	A_scaffold000011	2881343	2882057	92.97	-
527	JCVI_8287	AT4G35240.1		A01	1489021	1489786	98.3	+	A_scaffold000011	2880902	2881667	98.3	-
528	JCVI_16674	AT4G35230.1		A01	1497950	1498373	97.88	+	A_scaffold000011	2872315	2872738	97.88	-
529	JCVI_4664	.		A01	1505384	1505792	85.19	+	A_scaffold000011	2864896	2865304	85.19	-
530	CX271702	AT1G02890.1		A01	1511395	1511884	95.33	+	A_scaffold000011	2858804	2859293	95.33	-
531	EV042963	AT4G35220.1		A01	1515143	1515387	94.72	-	A_scaffold000011	2855301	2855545	94.72	+
532	JCVI_8454	AT4G35220.1		A01	1515944	1516275	97.89	-	A_scaffold000011	2854311	2854744	85.94	+
533	JCVI_9223	AT4G35180.1		A01	1524210	1524509	84.77	+	A_scaffold000011	2846179	2846478	84.77	-
534	JCVI_4060	AT4G35180.1		A01	1524840	1525243	91.65	+	A_scaffold000011	2845445	2845848	91.65	-
535	JCVI_27491	AT4G35180.1		A01	1525622	1526358	95.68	+	A_scaffold000011	2844330	2845066	95.68	-
536	JCVI_1786	AT4G35140.1		A01	1528996	1529809	88.21	+	A_scaffold000011	2840879	2841692	88.21	-
			Bn-A01-p1531829	A01	1531679
537	EE413874	AT4G35130.1		A01	1532568	1533098	76.77	+	A_scaffold000011	2837590	2838120	76.77	-
			Bn-scaff_15838_1-p1347132	A01	1532614
			Bn-scaff_15838_1-p1347433	A01	1532924
538	ES992185	AT5G39560.1		A01	1533203	1533795	99.83	-	A_scaffold000011	2836893	2837485	99.83	+
			Bn-scaff_15838_1-p1347959	A01	1533439
539	EE392378	AT4G35120.1		A01	1535329	1535820	90.24	-	A_scaffold000011	2834868	2835359	83.74	+
			Bn-A01-p1538603	A01	1538563
540	EX095674	AT4G35110.3		A01	1540254	1540728	100	+	A_scaffold000011	2829960	2830434	100	-
541	EX112758	AT4G35110.3		A01	1540254	1540676	99.29	+	A_scaffold000011	2830012	2830434	99.29	-
542	CN730175	AT4G35110.3		A01	1540551	1540963	95.19	+	A_scaffold000011	2829725	2830137	95.19	-
543	JCVI_24009	AT4G35110.3		A01	1540985	1541458	99.58	+	A_scaffold000011	2829230	2829703	99.58	-
544	JCVI_31215	AT4G35100.1		A01	1544623	1545021	99	-	A_scaffold000011	2825667	2826065	99	+
			Bn-A01-p1547232	A01	1547172
			Bn-A01-p1548460	A01	1548400
			Bn-A01-p1551223	A01	1551163
			Bn-A01-p1551700	A01	1551640
			Bn-A01-p1551913	A01	1551853
545	EX097576	.		A01	1552360	1553090	99.73	+	A_scaffold000011	2817598	2818328	99.73	-
			Bn-A01-p1556145	A01	1556085
546	EE406338	AT4G35090.1		A01	1558434	1558611	92.18	+	A_scaffold000011	2812077	2812254	92.18	-
547	JCVI_19789	AT4G35080.1		A01	1559990	1560619	83.83	-	A_scaffold000011	2810069	2810698	83.52	+
548	JCVI_2348	AT4G35080.1		A01	1560400	1560842	94.83	-	A_scaffold000011	2809846	2810288	94.83	+
549	ES957813	AT4G35070.1		A01	1564561	1565103	94.72	-	A_scaffold000011	2805585	2806127	94.72	+
550	JCVI_34560	AT4G35070.1		A01	1564562	1565202	85.74	-	A_scaffold000011	2805486	2806126	85.74	+
			Bn-A01-p1570727	A01	1570667
			Bn-A01-p1570761	A01	1570701
551	EE471750	.		A01	1571965	1572631	95.52	+	A_scaffold000011	2798057	2798723	95.52	-
552	EE531023	AT4G35060.1		A01	1575045	1575465	95.5	+	A_scaffold000011	2795223	2795643	95.5	-
553	EX100651	AT4G35060.1		A01	1575187	1575801	84.47	+	A_scaffold000011	2794887	2795501	84.95	-
554	JCVI_39156	AT4G35060.1		A01	1575224	1575802	99.31	+	A_scaffold000011	2794886	2795464	90.17	-
555	JCVI_39876	.		A01	1578240	1578612	86.6	-	A_scaffold000011	2792076	2792448	83.25	+
			Bn-A01-p1578682	A01	1578622
556	EX086785	AT4G35040.1		A01	1578805	1579667	99.07	-	A_scaffold000011	2791021	2791883	99.07	+
557	EV217262	AT4G35040.1		A01	1579030	1579297	92.03	-	A_scaffold000011	2791391	2791658	92.03	+
			Bn-A01-p1580970	A01	1580820
558	JCVI_1835	AT4G35030.2		A01	1595130	1595409	90.24	-	A_scaffold000011	2775279	2775558	90.24	+
559	JCVI_472	AT4G35020.1		A01	1601211	1601529	91.9	-	A_scaffold000011	2769159	2769477	91.9	+
560	EV080295	AT4G35020.1		A01	1601381	1601529	90.67	-	A_scaffold000011	2769159	2769307	90.67	+
561	ES984447	AT4G35010.1		A01	1603860	1604179	95.64	+	A_scaffold000011	2766509	2766828	95.64	-
			Bn-A01-p1606312	A01	1606162
562	JCVI_5174	AT4G35010.1		A01	1607364	1607886	89.91	+	A_scaffold000011	2762802	2763324	89.91	-
563	EE560572	.		A01	1608831	1609288	85.9	+	A_scaffold000011	2761400	2761857	85.9	-
564	JCVI_4931	AT4G34990.1		A01	1611708	1612835	93.08	+	A_scaffold000011	2757853	2758980	93.08	-
565	JCVI_6430	AT4G34990.1		A01	1612188	1612671	99.38	+	A_scaffold000011	2758017	2758500	99.38	-
566	JCVI_4595	AT4G34970.1		A01	1614425	1614806	98.43	-	A_scaffold000011	2755882	2756263	98.43	+
567	JCVI_37247	AT4G34960.1		A01	1618414	1618790	94.43	-	A_scaffold000011	2751898	2752274	94.43	+
568	JCVI_277	AT4G34960.1		A01	1620104	1620404	99.34	-	A_scaffold000011	2750284	2750584	99.34	+
569	JCVI_15684	AT2G16660.1		A01	1626105	1626857	96.55	+	A_scaffold000011	2743831	2744583	96.55	-
570	JCVI_4155	AT4G34950.1		A01	1627436	1628118	98.24	+	A_scaffold000011	2742570	2743252	98.24	-
571	EE505365	AT4G34940.1		A01	1628939	1629291	98.58	-	A_scaffold000011	2741397	2741749	98.58	+
572	EE543523	.		A01	1632321	1632574	93.7	-	A_scaffold000011	2738114	2738367	93.7	+
			Bn-A01-p1632686	A01	1632536
573	JCVI_39678	AT4G34910.1		A01	1635190	1635476	82.01	-	A_scaffold000011	2735212	2735498	82.01	+
			Bn-A01-p1637234	A01	1637105
574	ES930153	AT4G34890.1		A01	1637804	1638082	93.97	+	A_scaffold000011	2732606	2732884	93.97	-
575	EE443311	AT4G34890.1		A01	1638405	1638808	95.31	+	A_scaffold000011	2731880	2732283	95.31	-
			Bn-scaff_15838_1-p1451211	A01	1639751
			Bn-A01-p1639922	A01	1639772
			Bn-A01-p1641033	A01	1640933
			Bn-scaff_15838_1-p1452641	A01	1641184
576	JCVI_14823	AT4G34890.1		A01	1642551	1642864	100	+	A_scaffold000011	2727824	2728137	100	-
			Bn-Scaffold001661-p663	A01	1645206
577	JCVI_32943	AT4G38740.1		A01	1645769	1646468	81.17	-	A_scaffold000011	2724220	2724919	81.17	+
578	JCVI_2427	AT4G38740.1		A01	1645883	1646426	95.62	-	A_scaffold000011	2724262	2724916	86.3	+
			Bn-A01-p1647693	A01	1647633
579	JCVI_12242	AT4G34860.1		A01	1650583	1651218	93.11	+	A_scaffold000011	2719470	2720105	93.11	-
			Bn-scaff_15838_1-p1467858	A01	1654460
580	JCVI_42370	AT4G34830.1		A01	1655248	1655483	97.48	+	A_scaffold000011	2715205	2715440	97.48	-
581	JCVI_23675	AT4G34830.1		A01	1658229	1658582	83.01	+	A_scaffold000011	2712106	2712459	83.01	-
582	EX070532	AT4G34830.1		A01	1659502	1659779	96.4	+	A_scaffold000011	2710909	2711186	96.4	-
583	JCVI_18678	AT4G34810.1		A01	1659873	1660456	84.86	-	A_scaffold000011	2710232	2710815	84.86	+
			Bn-A01-p1661180	A01	1661120
584	EE434926	AT4G34800.1		A01	1662392	1662737	88.15	-	A_scaffold000011	2707951	2708296	81.79	+
585	JCVI_10679	AT4G34790.1		A01	1664640	1665194	97.84	-	A_scaffold000011	2705494	2706048	97.84	+
			Bn-A01-p1666732	A01	1666672
586	EX102563	.		A01	1667158	1667975	99.63	+	A_scaffold000011	2702713	2703530	99.63	-
587	AM061024	AT4G34770.1		A01	1669277	1669851	95.52	-	A_scaffold000011	2700837	2701411	95.52	+
588	JCVI_33714	AT4G34760.1		A01	1680910	1681563	72.93	+	A_scaffold000011	2689125	2689778	72.93	-
589	JCVI_7023	AT4G34760.1		A01	1680913	1681568	96.8	+	A_scaffold000011	2689120	2689775	96.8	-
			Bn-A01-p1684485	A01	1684425
590	EX067233	AT4G34750.1		A01	1687028	1687452	97.65	-	A_scaffold000011	2683236	2683660	97.65	+
591	JCVI_23492	AT4G34740.1		A01	1690456	1691791	90.89	+	A_scaffold000011	2678897	2680248	91	-
592	EX086841	AT4G34740.1		A01	1691181	1692067	98.87	+	A_scaffold000011	2678621	2679507	98.87	-
593	JCVI_8126	AT4G34730.1		A01	1692319	1692735	95.69	+	A_scaffold000011	2677953	2678369	95.69	-
594	JCVI_22696	.		A01	1695162	1695459	93.05	-	A_scaffold000011	2675229	2675526	93.05	+
595	JCVI_23868	AT4G34710.1		A01	1706969	1707278	99.03	+	A_scaffold000011	2663410	2663719	99.03	-
596	JCVI_28031	AT4G34710.1		A01	1707036	1707818	98.72	+	A_scaffold000011	2662870	2663652	98.72	-
597	JCVI_27072	AT4G34710.1		A01	1708941	1709762	93.73	+	A_scaffold000011	2660926	2661747	93.73	-
598	JCVI_24541	AT4G34700.1		A01	1709798	1710115	82.41	-	A_scaffold000011	2660573	2660890	76.54	+
599	JCVI_5797	AT4G34680.1		A01	1712281	1713067	97.97	-	A_scaffold000011	2657621	2658407	97.97	+
600	JCVI_4779	AT4G34670.1		A01	1716176	1716480	81.55	-	A_scaffold000011	2654208	2654512	81.55	+
			Bn-A01-p1719658	A01	1719508
601	JCVI_9038	AT4G34660.1		A01	1719924	1720248	91.08	+	A_scaffold000011	2650399	2650764	90.71	-
602	EE566801	AT4G34650.1		A01	1722218	1722830	97.72	-	A_scaffold000011	2647858	2648470	97.72	+
603	JCVI_39362	AT4G34650.1		A01	1722975	1723218	77.14	-	.	.	.	.	.
604	JCVI_36935	AT4G34640.1		A01	1727693	1728000	94.17	-	A_scaffold000011	2642688	2642995	94.17	+
605	JCVI_6714	AT4G34630.1		A01	1728876	1729484	93.33	+	A_scaffold000011	2641204	2641812	93.33	-
606	JCVI_10491	AT4G34630.1		A01	1729311	1730011	96.31	+	A_scaffold000011	2640677	2641377	96.31	-
607	JCVI_8244	AT4G34620.1		A01	1731387	1731622	96.62	+	A_scaffold000011	2639066	2639301	96.62	-
608	JCVI_35319	AT4G34590.1		A01	1739853	1740675	71.24	-	A_scaffold000011	2630013	2630835	71.96	+
609	EV111926	AT4G34590.1		A01	1739926	1740622	87.02	-	A_scaffold000011	2630066	2630762	87.02	+
			Bn-A01-p1742846	A01	1742786
			Bn-A01-p1745099	A01	1745039
610	JCVI_13556	AT4G34580.1		A01	1745577	1746008	95.21	-	A_scaffold000011	2624680	2625111	95.21	+
			Bn-A01-p1746226	A01	1746076
611	JCVI_34008	AT4G34570.1		A01	1750517	1751255	88.27	+	A_scaffold000011	2619433	2620171	88.27	-
612	JCVI_16406	AT4G34570.1		A01	1750549	1751267	89.53	+	A_scaffold000011	2619421	2620139	89.53	-
613	JCVI_10760	AT4G34570.1		A01	1750714	1751003	96.91	+	A_scaffold000011	2619685	2620007	91.69	-
614	EX128504	AT4G34560.1		A01	1758214	1758799	100	-	A_scaffold000011	2611889	2612474	100	+
615	JCVI_3980	AT4G34540.1		A01	1765271	1765516	97.15	-	A_scaffold000011	2605172	2605417	97.15	+
616	CN737122	AT4G34530.1		A01	1768152	1768928	96.3	-	A_scaffold000011	2601760	2602536	96.3	+
			Bn-A01-p1768443	A01	1768326
617	JCVI_17694	AT4G34530.1		A01	1768468	1768797	98.18	-	A_scaffold000011	2601891	2602220	98.18	+
			Bn-A01-p1770291	A01	1770231
			Bn-A01-p1770482	A01	1770422
618	JCVI_23037	.		A01	1770936	1771366	91.74	-	A_scaffold000011	2599322	2599751	91.72	+
619	EE477155	.		A01	1771960	1772336	97.08	+	A_scaffold000011	2598352	2598728	97.08	-
			Bn-A01-p1773289	A01	1773229
620	BG543071	AT4G34500.1		A01	1774397	1774755	94.74	+	A_scaffold000011	2595933	2596291	94.74	-
621	JCVI_16856	AT4G34500.1		A01	1774400	1775030	96.69	+	A_scaffold000011	2595658	2596288	96.69	-
622	JCVI_10341	AT4G34490.1		A01	1777667	1778084	89.49	+	A_scaffold000011	2592604	2593021	89.49	-
623	EV020480	AT4G34490.1		A01	1777718	1778027	85.81	+	A_scaffold000011	2592661	2592970	85.81	-
624	JCVI_14371	AT4G34490.1		A01	1780275	1780555	93.99	+	A_scaffold000011	2590145	2590413	94.1	-
625	JCVI_18273	AT4G34490.1		A01	1780279	1780446	93.45	+	A_scaffold000011	2590242	2590409	93.45	-
626	AM058451	AT4G34480.1		A01	1784660	1784962	97.7	+	A_scaffold000011	2585726	2586028	97.7	-
627	JCVI_1075	AT4G34460.1		A01	1787567	1787993	93.91	+	A_scaffold000011	2582695	2583121	93.91	-
628	JCVI_1313	AT4G34450.1		A01	1789361	1789653	96.6	-	A_scaffold000011	2581035	2581327	96.6	+
629	JCVI_1975	AT4G34450.1		A01	1790577	1790830	89.23	-	A_scaffold000011	2579858	2580111	89.23	+
630	BG543324	AT4G34450.1		A01	1791896	1792171	94.96	-	A_scaffold000011	2578517	2578792	94.96	+
631	JCVI_27562	AT4G34450.1		A01	1792303	1792585	91.52	-	A_scaffold000011	2578103	2578385	91.52	+
632	JCVI_5167	AT4G34450.1		A01	1793104	1793403	81.17	-	A_scaffold000011	2577285	2577584	81.17	+
			Bn-A01-p1793928	A01	1793828
633	ES267338	AT4G34440.1		A01	1796844	1797529	99.42	-	A_scaffold000011	2573159	2573844	99.42	+
634	JCVI_37626	AT4G34430.3		A01	1797869	1798322	69.16	-	A_scaffold000011	2572377	2572819	82.39	+
635	JCVI_11430	AT4G34430.3		A01	1797966	1798349	94.53	-	A_scaffold000011	2572339	2572722	94.53	+
636	JCVI_4304	AT4G34430.3		A01	1799646	1799933	98.61	-	A_scaffold000011	2570755	2571042	98.61	+
637	JCVI_41137	AT4G34412.1		A01	1810447	1810580	92.54	+	A_scaffold000011	2560108	2560241	92.54	-
638	EE421187	AT4G34412.1		A01	1811126	1811251	97.66	+	A_scaffold000011	2559437	2559562	97.66	-
639	EX132841	AT3G52380.1		A01	1815995	1816364	99.46	-	A_scaffold000011	2554324	2554693	99.46	+
640	EV188564	AT4G34390.1		A01	1821178	1821880	94.31	-	A_scaffold000011	2548808	2549510	94.31	+
641	EE440298	AT4G34390.1		A01	1823067	1823625	99.11	-	A_scaffold000011	2547063	2547621	99.11	+
			Bn-A01-p1823705	A01	1823645
642	EV190415	AT4G34390.1		A01	1823845	1824131	84.72	-	A_scaffold000011	2546557	2546843	84.72	+
643	EE478644	AT4G34380.1		A01	1825650	1826303	91.31	-	A_scaffold000011	2544385	2545038	91.31	+
644	JCVI_21440	AT2G16090.1		A01	1828623	1829048	83.33	-	A_scaffold000011	2541640	2542065	83.33	+
			Bn-A01-p1831507	A01	1831447
645	JCVI_30837	AT4G34360.1		A01	1834504	1834900	86.14	-	A_scaffold000011	2535788	2536184	86.14	+
646	JCVI_8455	AT4G34360.1		A01	1835316	1835538	98.21	-	A_scaffold000011	2535150	2535372	98.21	+
647	DY009108	AT4G34350.1		A01	1836334	1836653	88.72	+	A_scaffold000011	2534035	2534354	88.72	-
648	JCVI_9534	AT4G34350.1		A01	1837242	1837578	89.35	+	A_scaffold000011	2533110	2533446	89.35	-
649	JCVI_18605	AT4G34350.1		A01	1837246	1837578	91.92	+	A_scaffold000011	2533110	2533442	91.92	-
			Bn-A01-p1838960	A01	1838900
650	JCVI_23797	AT4G34340.1		A01	1839448	1840754	91.77	+	A_scaffold000011	2529934	2531240	91.77	-
651	CN731527	AT4G34340.1		A01	1839563	1840089	92.91	+	A_scaffold000011	2530599	2531125	92.91	-
652	EV001258	AT4G34310.1		A01	1840904	1841258	95.28	-	A_scaffold000011	2529430	2529784	95.28	+
			Bn-A01-p1842079	A01	1841929
653	ES951237	AT4G34310.1		A01	1842499	1842721	99.1	-	A_scaffold000011	2527967	2528189	99.1	+
			Bn-A01-p1842658	A01	1842508
654	EE434498	.		A01	1846173	1846431	99.23	+	A_scaffold000011	2524257	2524515	99.23	-
655	JCVI_6072	AT4G34290.1		A01	1846908	1847302	93.92	-	A_scaffold000011	2523386	2523780	93.92	+
656	JCVI_22585	AT4G34280.1		A01	1849509	1849706	98.99	-	A_scaffold000011	2520982	2521179	98.99	+
657	JCVI_32032	AT4G34280.1		A01	1850902	1851417	95.75	-	A_scaffold000011	2519271	2519786	95.75	+
658	JCVI_1085	AT2G18990.1		A01	1854277	1854654	97.89	+	A_scaffold000011	2516034	2516411	97.89	-
659	JCVI_37217	AT4G34270.1		A01	1855142	1855498	94.97	+	A_scaffold000011	2515190	2515546	94.97	-
660	JCVI_14394	AT4G34270.1		A01	1855453	1855654	89.6	+	A_scaffold000011	2515034	2515235	89.6	-
			Bn-A01-p1855903	A01	1855843
661	JCVI_14176	AT4G34270.1		A01	1856730	1857077	83.14	+	A_scaffold000011	2513611	2513958	83.14	-
662	JCVI_19987	AT4G34265.2		A01	1857125	1857393	83.88	-	A_scaffold000011	2513295	2513563	83.88	+
663	JCVI_28472	AT2G15000.4		A01	1857826	1858221	94.96	-	A_scaffold000011	2512467	2512862	94.96	+
			Bn-A01-p1858279	A01	1858219
664	JCVI_29035	AT4G34265.1		A01	1858401	1858601	91.63	-	A_scaffold000011	2512087	2512287	91.63	+
			Bn-A01-p1859204	A01	1859238
665	JCVI_14788	AT4G34260.1		A01	1862977	1863460	98.14	-	A_scaffold000011	2507228	2507711	98.14	+
			Bn-A01-p1864705	A01	1864646
666	JCVI_26863	AT4G34260.1		A01	1865209	1866219	89.79	-	A_scaffold000011	2504469	2505479	89.79	+
667	EE480821	AT4G34250.1		A01	1870770	1871430	99.24	-	A_scaffold000011	2499258	2499918	99.24	+
668	EV161956	AT4G34250.1		A01	1871092	1871406	91.02	-	A_scaffold000011	2499282	2499596	91.02	+
669	JCVI_31831	AT4G34250.1		A01	1871512	1872347	65.08	-	A_scaffold000011	2498341	2499176	70.78	+
670	EV041581	AT1G22050.1		A01	1873269	1873845	77.17	-	A_scaffold000011	2496843	2497419	77.17	+
671	EV193017	AT4G34240.1		A01	1877149	1877552	76.47	-	A_scaffold000011	2493136	2493539	76.47	+
672	JCVI_35075	AT4G34240.1		A01	1877149	1877579	95.82	-	A_scaffold000011	2493109	2493539	95.82	+
673	EE474481	AT4G34240.1		A01	1878975	1879253	91.79	-	A_scaffold000011	2491435	2491713	91.79	+
			Bn-A01-p1879401	A01	1879278
			Bn-A01-p1880406	A01	1880346
674	ES903284	AT3G57230.1		A01	1885223	1885954	87.52	+	A_scaffold000011	2484734	2485465	87.52	-
675	JCVI_19145	AT3G57230.1		A01	1887829	1888126	73.6	+	A_scaffold000011	2482562	2482859	73.6	-
			Bn-A01-p1890102	A01	1890042
676	JCVI_28670	AT4G34220.1		A01	1890304	1891112	80.22	+	A_scaffold000011	2479576	2480384	80.22	-
677	JCVI_25133	AT4G34220.1		A01	1892288	1893031	96.78	+	A_scaffold000011	2477657	2478400	96.78	-
678	DW999563	AT4G34220.1		A01	1892524	1893051	93.23	+	A_scaffold000011	2477637	2478164	93.23	-
679	JCVI_11302	AT4G34215.1		A01	1893750	1894304	96.04	+	A_scaffold000011	2476384	2476938	96.04	-
680	EV095390	AT4G34190.1		A01	1910810	1911025	85.19	+	A_scaffold000011	2459663	2459878	85.19	-
681	JCVI_5827	AT4G34190.1		A01	1911157	1911425	98.14	+	A_scaffold000011	2459263	2459531	98.14	-
682	EV120581	AT3G42050.1		A01	1911501	1912084	86.82	-	A_scaffold000011	2458604	2459187	86.82	+
			Bn-A01-p1917414	A01	1917264
683	JCVI_19922	.		A01	1919274	1919579	95.13	-	A_scaffold000011	2451109	2451414	95.13	+
684	JCVI_42388	.		A01	1919314	1919609	80.06	-	A_scaffold000011	2451079	2451374	80.06	+
685	JCVI_5901	.		A01	1919660	1920132	66.26	-	A_scaffold000086	710143	710421	80.29	+
686	JCVI_12836	AT4G34160.1		A01	1929879	1930409	94.36	-	A_scaffold000011	2440279	2440809	94.36	+
			Bn-A01-p1929982	A01	1930082
			Bn-A01-p1930111	A01	1930211
687	JCVI_16321	AT4G34150.1		A01	1932583	1933032	76.54	-	A_scaffold000011	2437656	2438102	76.38	+
			Bn-scaff_15838_1-p1869557	A01	1938467
			Bn-A01-p1951988	A01	1941662
688	JCVI_16420	AT4G34140.1		A01	1946646	1946925	99.64	-	A_scaffold000011	2433990	2434269	99.64	+
689	JCVI_16019	AT4G34140.1		A01	1946764	1946951	91.15	-	A_scaffold000011	2433964	2434151	91.15	+
690	EX103219	AT4G34140.1		A01	1947134	1947434	98.34	-	A_scaffold000011	2433481	2433781	98.34	+
691	EV104003	AT4G34140.1		A01	1947648	1947837	94.79	-	A_scaffold000011	2433078	2433267	94.79	+
692	JCVI_4632	AT4G34138.1		A01	1948849	1949709	95.12	+	A_scaffold000011	2431206	2432066	95.12	-
693	EV113345	AT4G34135.1		A01	1949217	1949670	93.06	+	A_scaffold000011	2431245	2431698	93.06	-
694	JCVI_11338	AT4G34138.1		A01	1950047	1950714	97.9	+	A_scaffold000011	2430201	2430868	97.9	-
695	JCVI_8651	AT4G34131.1		A01	1951263	1952704	90	+	A_scaffold000011	2428211	2429652	90	-
696	EE566590	AT4G34120.1		A01	1962689	1962900	79.45	-	A_scaffold000011	2407788	2407999	79.45	+
697	JCVI_30697	AT4G34110.1		A01	1964300	1964637	98.22	-	A_scaffold000011	2406051	2406388	98.22	+
698	JCVI_1931	AT4G34110.1		A01	1966411	1966672	98.49	-	A_scaffold000011	2404016	2404277	98.49	+
			Bn-A01-p1966955	A01	1966854
699	JCVI_6728	AT1G49760.1		A01	1967713	1968281	73.04	-	A_scaffold000011	2402407	2402975	72.18	+
700	JCVI_1638	AT1G49760.1		A01	1967782	1968273	79.47	-	A_scaffold000011	2402415	2402906	79.07	+
701	JCVI_17496	AT4G34100.1		A01	1969325	1970100	98.58	-	A_scaffold000011	2400588	2401363	98.58	+
702	DN964373	AT4G34100.1		A01	1969522	1969990	86.62	-	A_scaffold000011	2400698	2401166	86.62	+
703	JCVI_20808	AT4G34100.1		A01	1969625	1970100	94.75	-	A_scaffold000011	2400588	2401063	94.75	+
704	EL589984	AT4G34100.1		A01	1973375	1973727	89.69	-	A_scaffold000011	2396961	2397313	89.69	+
			Bn-A01-p1975231	A01	1975081
705	JCVI_22133	AT4G34060.1		A01	1975302	1976002	86.69	-	A_scaffold000011	2394686	2395386	78.43	+
			Bn-A01-p1977270	A01	1977120
			Bn-A01-p1980181	A01	1980031
706	JCVI_9422	AT4G34060.1		A01	1980310	1980579	94.46	-	A_scaffold000011	2390109	2390378	94.46	+
707	JCVI_22095	AT4G34020.1		A01	1985903	1986114	98.11	+	A_scaffold000011	2384574	2384785	98.11	-
708	EV111413	.		A01	1987785	1988180	96.51	-	A_scaffold000011	2382508	2382903	96.51	+
709	EV111117	.		A01	1987793	1988180	94.91	-	A_scaffold000011	2382508	2382895	94.91	+
710	JCVI_21504	AT4G34000.1		A01	1989241	1990053	88.47	-	A_scaffold000011	2380635	2381447	90.18	+
			Bn-A01-p1990755	A01	1990695
			Bn-A01-p1993302	A01	1993242
711	JCVI_19577	AT4G33980.1		A01	1994181	1994355	98.3	+	A_scaffold000011	2376333	2376507	98.3	-
712	JCVI_8387	AT4G33980.1		A01	1994181	1994355	96.59	+	A_scaffold000011	2376333	2376507	96.59	-
713	JCVI_23769	AT4G33980.1		A01	1995113	1995531	77.99	+	A_scaffold000011	2375157	2375575	77.99	-
714	JCVI_5828	AT4G33970.1		A01	1996171	1996941	97.8	+	A_scaffold000011	2373747	2374517	97.8	-
715	ES265513	AT4G33970.1		A01	1997054	1997694	99.69	+	A_scaffold000011	2372994	2373634	99.69	-
716	JCVI_19011	AT4G33970.1		A01	1997880	1998488	84.58	+	A_scaffold000011	2372200	2372808	84.58	-
717	JCVI_24961	AT4G33970.1		A01	1997929	1998454	82.71	+	A_scaffold000011	2372234	2372759	82.71	-
718	EG019285	AT4G33960.1		A01	2002315	2002741	95.83	-	A_scaffold000011	2367947	2368373	95.83	+
			Bn-A01-p2004336	A01	2004276
			Bn-A01-p2009581	A01	2009521
719	JCVI_24807	AT4G33945.1		A01	2011114	2011583	81.29	-	A_scaffold000011	2359105	2359574	81.29	+
720	ES982341	AT4G33940.1		A01	2012859	2013107	99.6	-	A_scaffold000011	2357581	2357829	99.6	+
721	JCVI_33446	AT4G33940.1		A01	2013436	2013753	97.17	-	A_scaffold000011	2356935	2357252	97.17	+
722	JCVI_40416	AT4G33925.1		A01	2014324	2014683	66.58	-	A_scaffold000011	2356005	2356364	66.58	+
723	EX073544	AT4G33925.1		A01	2014491	2014929	89.86	-	A_scaffold000011	2355759	2356197	89.86	+
724	JCVI_38237	.		A01	2022381	2023144	92.59	+	A_scaffold000011	2347544	2348307	92.59	-
725	EV140441	AT4G33870.1		A01	2032060	2032534	88.98	+	A_scaffold000011	2338154	2338628	88.98	-
726	JCVI_33983	AT4G33870.1		A01	2033076	2033837	87.58	+	A_scaffold000011	2336851	2337612	87.58	-
727	JCVI_14827	AT5G23630.1		A01	2039608	2039942	95.83	+	A_scaffold000011	2330746	2331080	95.83	-
			Bn-A01-p2042209	A01	2042158
728	AM395293	.		A01	2044208	2044549	94.17	-	A_scaffold000011	2326139	2326480	94.17	+
			Bn-A01-p2046061	A01	2046001
729	JCVI_4264	AT4G33790.1		A01	2047646	2047960	92.7	+	A_scaffold000011	2322728	2323042	92.7	-
730	JCVI_26879	AT4G33790.1		A01	2047939	2048535	92.67	+	A_scaffold000011	2322153	2322749	92.67	-
731	EV204054	AT4G33790.1		A01	2048214	2048530	91.19	+	A_scaffold000011	2322158	2322474	91.19	-
732	EX095506	AT4G33780.1		A01	2049342	2049992	99.69	+	A_scaffold000011	2320696	2321346	90.02	-
733	JCVI_32571	AT4G33780.1		A01	2049396	2049892	85.01	+	A_scaffold000011	2320796	2321292	85.01	-
734	JCVI_8233	AT4G33780.1		A01	2049620	2049974	74.86	+	A_scaffold000011	2320714	2321068	74.86	-
			Bn-A01-p2053320	A01	2053260
735	JCVI_21022	AT4G33770.1		A01	2054503	2055010	99.21	+	A_scaffold000011	2315678	2316185	99.21	-
736	ES931039	AT4G33770.1		A01	2054681	2055009	99.7	+	A_scaffold000011	2315679	2316007	99.7	-
737	JCVI_41060	AT4G33760.1		A01	2061468	2061923	91.94	+	A_scaffold000011	2308765	2309220	91.94	-
738	EX047862	AT4G33760.1		A01	2061604	2062174	100	+	A_scaffold000011	2308514	2309084	100	-
739	JCVI_30055	AT4G33760.1		A01	2063883	2064071	95.24	+	A_scaffold000011	2306617	2306805	95.24	-
			Bn-A01-p2065122	A01	2065062
			Bn-A01-p2067006	A01	2066946
740	JCVI_36616	AT4G33750.1		A01	2067052	2068143	89.15	-	A_scaffold000011	2302534	2303636	88.99	+
			Bn-scaff_15838_1-p2018342	A01	2067347
741	JCVI_8192	AT4G33740.1		A01	2068256	2068601	96.53	-	A_scaffold000011	2302087	2302413	96.33	+
742	JCVI_41274	AT4G33740.1		A01	2068257	2068532	96.39	-	A_scaffold000011	2302156	2302430	96.38	+
			Bn-A01-p2069488	A01	2069428
743	EX103459	AT4G33730.1		A01	2070022	2070631	99.34	-	A_scaffold000011	2300057	2300666	99.34	+
744	JCVI_40769	.		A01	2072379	2072876	76.39	-	A_scaffold000011	2297812	2298309	76.39	+
745	JCVI_1624	AT4G33720.1		A01	2072387	2073119	97.82	-	A_scaffold000011	2297569	2298301	97.82	+
746	JCVI_28660	AT4G33700.1		A01	2076739	2077150	94.2	+	A_scaffold000011	2293538	2293949	94.2	-
747	JCVI_26311	AT4G33700.1		A01	2078888	2079264	84.29	+	A_scaffold000011	2291424	2291800	84.29	-
748	JCVI_18497	AT4G33690.1		A01	2079911	2080374	81.14	-	A_scaffold000011	2290314	2290777	81.14	+
749	JCVI_17124	AT4G33690.1		A01	2079982	2080387	80.39	-	A_scaffold000011	2290301	2290706	80.39	+
750	EV226400	AT4G33666.1		A01	2085728	2086113	83.21	-	A_scaffold000011	2284575	2284960	83.21	+
751	BQ791436	AT4G33660.1		A01	2086883	2087248	89.97	+	A_scaffold000011	2283440	2283805	89.97	-
752	JCVI_28174	AT4G33650.1		A01	2088097	2088672	94.98	-	A_scaffold000011	2282016	2282591	94.98	+
			Bn-A01-p2091322	A01	2091262
753	JCVI_11904	AT4G33640.1		A01	2094466	2094770	93.44	+	A_scaffold000011	2275918	2276222	93.44	-
			Bn-A01-p2094793	A01	2094733
754	JCVI_35700	AT4G33625.1		A01	2095389	2095625	92.18	+	A_scaffold000011	2275063	2275299	92.18	-
755	JCVI_4072	AT4G33620.1		A01	2096827	2097379	85.66	-	A_scaffold000011	2273309	2273861	85.66	+
756	JCVI_2801	AT4G33620.1		A01	2099032	2099389	78.63	-	A_scaffold000011	2271299	2271656	78.63	+
757	EE557892	AT4G33620.1		A01	2100883	2101082	99	-	A_scaffold000011	2269606	2269805	99	+
			Bn-A01-p2100996	A01	2100936
758	ES988900	AT4G33580.1		A01	2105507	2105708	92.57	-	A_scaffold000011	2264980	2265181	92.57	+
759	JCVI_16522	AT4G33540.1		A01	2105738	2106035	77.38	-	A_scaffold000011	2264653	2264950	77.38	+
			Bn-A01-p2111978	A01	2111918
760	EV121276	AT4G33530.1		A01	2113415	2113766	82.15	+	A_scaffold000011	2256922	2257273	82.15	-
			Bn-A01-p2114552	A01	2114402
			Bn-A01-p2114803	A01	2114653
761	EV124222	AT4G33530.1		A01	2114680	2114944	96.6	+	A_scaffold000011	2255744	2256008	96.6	-
762	JCVI_14172	AT4G33530.1		A01	2116325	2116841	89.29	+	A_scaffold000011	2253847	2254363	89.29	-
763	JCVI_19224	AT4G33530.1		A01	2116472	2117256	95.04	+	A_scaffold000011	2253432	2254216	88.8	-
764	DN966075	.		A01	2117317	2117658	100	-	A_scaffold000011	2253030	2253371	100	+
765	JCVI_14665	AT4G33520.2		A01	2118370	2118624	94.92	-	A_scaffold000011	2252064	2252318	94.92	+
766	JCVI_21642	AT4G33520.2		A01	2120292	2120512	99.1	-	A_scaffold000011	2250176	2250396	99.1	+
			Bn-A01-p2121224	A01	2121166
767	JCVI_40555	AT4G33520.1		A01	2121724	2122144	95.54	-	A_scaffold000011	2248544	2248964	95.54	+
768	JCVI_37946	AT4G33510.1		A01	2123501	2123874	87.5	-	A_scaffold000011	2246814	2247187	87.5	+
769	JCVI_9955	AT4G33510.1		A01	2125954	2126412	84.01	-	A_scaffold000011	2244276	2244734	84.01	+
770	DN961514	AT4G33500.1		A01	2131666	2132007	88.32	+	A_scaffold000011	2238681	2239022	88.32	-
771	EV040312	AT4G33500.1		A01	2131666	2131983	85.02	+	A_scaffold000011	2238705	2239022	85.02	-
772	JCVI_38410	AT4G33500.1		A01	2131666	2132051	84.13	+	A_scaffold000011	2238637	2239022	84.13	-
773	JCVI_13945	AT4G33495.1		A01	2132959	2134123	99.06	+	A_scaffold000011	2236559	2237729	98.89	-
774	JCVI_23323	AT4G33490.1		A01	2136074	2136426	98.02	+	A_scaffold000011	2234262	2234614	98.02	-
775	JCVI_24041	AT4G33480.1		A01	2136944	2137437	92.37	+	A_scaffold000011	2233251	2233744	92.37	-
776	AM390522	AT4G33480.1		A01	2137011	2137400	91.67	+	A_scaffold000011	2233288	2233677	91.67	-
777	JCVI_12699	AT4G33480.1		A01	2139234	2139413	90.43	+	A_scaffold000011	2231275	2231454	90.43	-
778	EV091339	AT4G33480.1		A01	2139252	2139444	75.63	+	A_scaffold000011	2231244	2231436	75.63	-
			Bn-A01-p2148059	A01	2147909
779	JCVI_18601	AT4G33470.1		A01	2150452	2150910	84.82	+	A_scaffold000011	2219778	2220236	84.82	-
780	JCVI_1663	AT4G33460.1		A01	2152864	2153182	98.75	+	A_scaffold000011	2217506	2217824	98.75	-
781	EX087859	AT4G33450.1		A01	2155825	2156340	100	+	A_scaffold000011	2214348	2214863	100	-
782	JCVI_20365	AT4G33440.1		A01	2158219	2158733	89.58	-	A_scaffold000011	2211955	2212469	89.58	+
			Bn-A01-p2158511	A01	2158361
783	EV043661	AT4G33430.1		A01	2162383	2162806	97.65	+	A_scaffold000011	2207882	2208305	97.65	-
784	JCVI_34390	AT4G33430.1		A01	2165256	2165683	97.43	+	A_scaffold000011	2205005	2205432	97.43	-
785	JCVI_18628	AT4G33420.1		A01	2165903	2166529	69.15	-	A_scaffold000011	2202844	2203123	98.57	+
786	JCVI_33038	AT4G33410.1		A01	2169233	2169567	83.09	-	A_scaffold000011	2201121	2201455	83.09	+
787	EE421696	AT4G33410.1		A01	2170195	2170781	93.03	-	A_scaffold000011	2199907	2200493	93.03	+
			Bn-A01-p2171217	A01	2171157
788	JCVI_27951	AT4G33400.1		A01	2173136	2173803	98.65	+	A_scaffold000011	2196885	2197552	98.65	-
789	JCVI_36645	AT4G33400.1		A01	2173223	2174138	87.66	+	A_scaffold000011	2196550	2197465	93.78	-
790	JCVI_26427	AT4G33400.1		A01	2174099	2174885	96.7	+	A_scaffold000011	2195803	2196589	96.7	-
			Bn-A01-p2177864	A01	2177804
791	EE549542	AT4G33380.1		A01	2178966	2179439	89.29	-	A_scaffold000011	2191249	2191722	89.29	+
792	JCVI_39029	AT4G33380.1		A01	2179462	2179810	86.69	-	A_scaffold000011	2190878	2191226	86.69	+
793	EX027153	AT4G33350.1		A01	2182533	2182967	94.05	+	A_scaffold000011	2187721	2188155	94.05	-
794	JCVI_27559	AT4G33330.1		A01	2185522	2186188	92.68	+	A_scaffold000011	2184500	2185166	92.68	-
			Bn-A01-p2187099	A01	2187039
			Bn-A01-p2188753	A01	2188658
795	JCVI_32076	AT4G33300.1		A01	2191286	2192066	91.69	+	A_scaffold000011	2178622	2179402	91.69	-
796	JCVI_3182	AT4G33300.1		A01	2195667	2196453	82.07	+	A_scaffold000011	2174235	2174614	91.38	-
			Bn-A01-p2197707	A01	2197607
			Bn-A01-p2197976	A01	2197916
797	JCVI_34371	AT4G33270.1		A01	2198723	2199300	92.91	+	A_scaffold000011	2171388	2171965	92.91	-
798	JCVI_18374	AT4G33270.1		A01	2198723	2199307	99.83	+	A_scaffold000011	2171381	2171965	99.83	-
799	JCVI_10610	AT4G33250.1		A01	2201442	2201752	92.36	+	A_scaffold000011	2168936	2169246	92.36	-
			Bn-A01-p2202853	A01	2202793
			Bn-A01-p2207452	A01	2207392
800	JCVI_36049	AT4G33240.2		A01	2207731	2208469	83.81	+	A_scaffold000011	2162219	2162957	83.81	-
801	ES909790	AT4G33240.2		A01	2207980	2208375	86.42	+	A_scaffold000011	2162313	2162708	86.42	-
802	JCVI_2524	AT4G33240.1		A01	2209579	2210024	93.57	+	A_scaffold000011	2160664	2161109	93.57	-
803	JCVI_41530	AT4G33220.1		A01	2210260	2210698	92.26	-	A_scaffold000011	2159990	2160428	92.26	+
804	EV164953	AT4G33220.1		A01	2211217	2211627	93.67	-	A_scaffold000011	2159061	2159471	93.67	+
805	EE464285	.		A01	2213146	2213707	83.16	-	A_scaffold000011	2156981	2157542	83.16	+
806	JCVI_16601	AT4G33220.1		A01	2213402	2213726	98.46	-	A_scaffold000011	2156962	2157286	98.46	+
807	EV158632	AT4G33210.1		A01	2216153	2216387	93.72	+	A_scaffold000011	2154301	2154535	93.72	-
808	JCVI_436	AT4G33210.1		A01	2219256	2220040	78.88	+	A_scaffold000011	2150648	2151432	78.88	-
			Bn-A01-p2221110	A01	2221050
809	JCVI_20153	AT4G33200.1		A01	2225665	2225873	99.04	+	A_scaffold000011	2144815	2145023	99.04	-
810	JCVI_25452	AT4G33200.1		A01	2228501	2228781	87.93	+	A_scaffold000011	2141907	2142187	87.93	-
811	EV151565	AT4G33200.1		A01	2229270	2229491	99.55	+	A_scaffold000011	2141197	2141418	99.55	-
			Bn-A01-p2230371	A01	2230221
812	JCVI_34438	AT4G33200.1		A01	2233803	2233992	96.35	+	A_scaffold000011	2136696	2136885	96.35	-
813	AT000499	AT4G33200.1		A01	2233815	2234155	88.76	-	A_scaffold000011	2136533	2136873	88.76	+
814	JCVI_29873	AT4G33180.1		A01	2236237	2236667	99.77	-	A_scaffold000011	2134021	2134451	99.77	+
815	EX028954	AT4G33170.1		A01	2238045	2238908	99.08	+	A_scaffold000011	2131780	2132643	99.08	-
816	ES938100	AT4G33170.1		A01	2238440	2239056	92.71	+	A_scaffold000011	2131632	2132248	92.71	-
817	DY018275	AT4G33160.1		A01	2240016	2240701	89.63	-	A_scaffold000011	2129987	2130672	89.63	+
818	JCVI_10588	AT4G33160.1		A01	2240737	2241507	94.55	-	A_scaffold000011	2129181	2129951	94.55	+
			Bn-A01-p2242890	A01	2242846
			Bn-A01-p2244327	A01	2244267
			Bn-A01-p2245780	A01	2245680
			Bn-A01-p2246317	A01	2246217
			Bn-A01-p2246373	A01	2246275
819	JCVI_30767	AT4G33150.1		A01	2247310	2247500	94.39	+	A_scaffold000011	2123188	2123378	94.39	-
820	JCVI_4808	AT4G33150.1		A01	2248705	2249017	95.21	+	A_scaffold000011	2121671	2121983	95.21	-
			Bn-A01-p2251106	A01	2250946
821	JCVI_11702	AT4G33150.1		A01	2251211	2251504	85.91	+	A_scaffold000011	2119184	2119477	85.91	-
			Bn-A01-p2254004	A01	2253944
			Bn-A01-p2254072	A01	2254012
			Bn-A01-p2254235	A01	2254177
822	JCVI_21257	.		A01	2254761	2255201	99.32	+	A_scaffold000011	2115487	2115927	99.32	-
823	EE548723	.		A01	2254768	2255142	82.4	+	A_scaffold000011	2115546	2115920	82.13	-
824	JCVI_21277	.		A01	2256118	2256519	94.63	+	A_scaffold000011	2114169	2114570	94.63	-
825	JCVI_4520	AT4G33140.1		A01	2258387	2258989	96.85	-	A_scaffold000011	2111699	2112301	96.85	+
826	EE427599	AT4G33130.1		A01	2259961	2260171	88.15	+	A_scaffold000011	2110517	2110727	88.15	-
			Bn-A01-p2260859	A01	2260799
			Bn-A01-p2261903	A01	2261843
827	JCVI_20746	AT4G33110.1		A01	2275098	2275655	89.86	+	A_scaffold000011	2095033	2095590	89.86	-
828	EX062659	AT4G33100.1		A01	2275432	2275655	93.75	-	A_scaffold000011	2095033	2095256	93.75	+
829	DN963563	AT4G33100.1		A01	2275723	2276083	98.62	-	A_scaffold000011	2094605	2094965	98.62	+
830	ES937244	AT4G33100.1		A01	2276066	2276433	74.8	-	A_scaffold000011	2094255	2094622	74.8	+
831	JCVI_8913	AT4G33100.1		A01	2276162	2276419	81.95	-	A_scaffold000011	2094269	2094526	81.95	+
832	EE560668	.		A01	2276411	2276774	87.3	+	A_scaffold000011	2093914	2094277	87.3	-
833	JCVI_37868	AT4G33090.1		A01	2276795	2277041	90.84	+	A_scaffold000011	2093647	2093893	90.84	-
			Bn-A01-p2277290	A01	2277140
834	JCVI_18156	AT4G33090.1		A01	2277760	2277929	80.7	+	A_scaffold000011	2092759	2092928	80.7	-
835	JCVI_18812	AT4G33090.1		A01	2280906	2281288	90.96	+	A_scaffold000011	2089400	2089782	90.96	-
836	JCVI_19220	AT4G33080.1		A01	2281488	2281920	90.8	-	A_scaffold000011	2088768	2089200	90.8	+
			Bn-scaff_15838_1-p2261053	A01	2284682
837	EX127485	AT4G33080.1		A01	2284709	2285229	72.81	-	A_scaffold000011	2085459	2085979	72.81	+
838	JCVI_9034	AT4G33080.1		A01	2285921	2286136	88.94	-	A_scaffold000011	2084552	2084767	88.94	+
839	JCVI_6655	AT4G33060.1		A01	2287930	2288312	95.05	-	A_scaffold000011	2082376	2082758	95.05	+
			Bn-A01-p2288902	A01	2288752
840	JCVI_28357	AT4G33060.1		A01	2290525	2291153	72.15	-	A_scaffold000011	2079535	2080163	72.15	+
			Bn-A01-p2291940	A01	2291883
841	JCVI_17881	AT4G33050.3		A01	2292050	2292428	97.37	+	A_scaffold000011	2078260	2078638	97.37	-
			Bn-A01-p2292174	A01	2292274
842	JCVI_18505	AT4G33050.3		A01	2293800	2294324	87.41	+	A_scaffold000011	2076364	2076888	75.56	-
843	JCVI_16279	AT4G33040.1		A01	2302522	2303158	96.39	+	A_scaffold000011	2067530	2068166	96.39	-
			Bn-A01-p2303308	A01	2303248
			Bn-A01-p2306208	A01	2306108
844	JCVI_23521	AT4G33030.1		A01	2306182	2306713	94.21	-	A_scaffold000011	2063975	2064506	94.21	+
			Bn-A01-p2306938	A01	2306878
			Bn-A01-p2307144	A01	2307084
845	JCVI_29092	AT4G33030.1		A01	2307205	2307660	81.66	-	A_scaffold000011	2063028	2063492	81.62	+
846	JCVI_6405	AT4G33030.1		A01	2307483	2308047	89.26	-	A_scaffold000011	2062641	2063205	89.26	+
			Bn-A01-p2309179	A01	2309240
			Bn-A01-p2311015	A01	2310955
847	JCVI_2928	AT4G33010.1		A01	2314060	2314469	72.18	+	A_scaffold000011	2056219	2056684	72.15	-
848	JCVI_7882	AT4G33010.1		A01	2314561	2315113	96.59	+	A_scaffold000011	2055575	2056127	96.59	-
849	EV192750	AT4G33010.1		A01	2315206	2315429	89.73	+	A_scaffold000011	2055259	2055482	89.73	-
850	JCVI_7134	AT4G33010.1		A01	2316334	2316644	98.07	+	A_scaffold000011	2054044	2054354	98.07	-
851	JCVI_4203	AT4G33010.1		A01	2316978	2317241	86.19	+	A_scaffold000011	2053447	2053710	86.19	-
			Bn-A01-p2318972	A01	2318822
852	JCVI_22994	AT4G33000.2		A01	2320033	2320206	97.13	-	A_scaffold000011	2050482	2050655	97.13	+
			Bn-A01-p2323744	A01	2323594
853	JCVI_39467	AT4G32980.1		A01	2325025	2325388	93.68	+	A_scaffold000011	2045300	2045663	93.68	-
854	JCVI_16820	.		A01	2325907	2326228	69.49	-	A_scaffold000011	2044460	2044781	69.49	+
			Bn-A01-p2329932	A01	2329872
855	DY012165	.		A01	2338499	2338731	98.71	-	A_scaffold000011	2031957	2032189	98.71	+
			Bn-A01-p2340048	A01	2339988
			Bn-A01-p2340359	A01	2340303
			Bn-A01-p2341408	A01	2341348
856	JCVI_1794	AT4G32940.1		A01	2344872	2345076	94.63	+	A_scaffold000011	2025612	2025816	94.63	-
857	EV206950	AT4G32940.1		A01	2344876	2345076	82.76	+	A_scaffold000011	2025312	2025524	92.02	-
			Bn-A01-p2345255	A01	2345164
858	JCVI_24777	AT4G32940.1		A01	2345663	2345999	88.2	-	A_scaffold000011	2024689	2025025	88.2	+
859	JCVI_6860	AT4G32930.1		A01	2346066	2346412	80.11	-	A_scaffold000011	2024276	2024622	80.11	+
860	JCVI_8114	AT4G32910.1		A01	2356988	2357233	83.06	-	A_scaffold000011	2013455	2013700	83.06	+
861	EV225495	AT4G32910.1		A01	2359102	2359320	95.89	-	A_scaffold000011	2011368	2011586	95.89	+
			Bn-scaff_15838_1-p2366465	A01	2359318
862	EV118446	AT4G32910.1		A01	2360344	2360882	86.91	-	A_scaffold000011	2009806	2010344	86.91	+
			Bn-A01-p2360909	A01	2360849
863	JCVI_33125	AT4G32900.2		A01	2361935	2362175	90.5	+	A_scaffold000011	2008513	2008753	90.5	-
			Bn-A01-p2365493	A01	2365433
			Bn-A01-p2365667	A01	2365607
864	EX093239	AT4G32890.1		A01	2366204	2366779	99.48	-	A_scaffold000011	2003909	2004484	99.48	+
865	JCVI_24984	AT4G32880.1		A01	2377314	2377512	96.98	+	A_scaffold000011	1993176	1993374	96.98	-
866	DW997126	.		A01	2380410	2380832	99.76	-	A_scaffold000011	1989856	1990278	99.76	+
			Bn-A01-p2387124	A01	2386973
867	EX135527	AT3G49560.1		A01	2388135	2389006	97.71	+	A_scaffold000011	1981682	1982553	97.71	-
			Bn-A01-p2393817	A01	2393667
868	JCVI_39032	AT4G32850.8		A01	2394964	2395251	83.9	-	A_scaffold000011	1975437	1975724	83.9	+
869	JCVI_10675	AT4G32850.2		A01	2394975	2395113	92.09	-	A_scaffold000011	1975575	1975713	92.09	+
870	JCVI_19188	AT4G32850.1		A01	2395712	2396697	94.04	-	A_scaffold000011	1973991	1974976	94.04	+
871	EV193218	AT4G32850.8		A01	2397952	2398182	84.12	-	A_scaffold000011	1972506	1972736	84.12	+
872	JCVI_39924	AT4G32840.1		A01	2401960	2402182	83.63	+	A_scaffold000011	1968506	1968728	83.63	-
			Bn-A01-p2403471	A01	2403411
873	JCVI_6379	AT4G32840.1		A01	2403799	2404138	87.68	+	A_scaffold000011	1966550	1966889	87.68	-
874	EE462718	AT4G32820.1		A01	2411379	2411656	98.92	+	A_scaffold000011	1959032	1959309	98.92	-
875	JCVI_16026	AT4G32820.1		A01	2414113	2414284	96.51	+	A_scaffold000011	1956118	1956328	96.21	-
876	JCVI_4913	AT4G32820.1		A01	2415911	2416577	96.88	+	A_scaffold000011	1954111	1954777	96.88	-
877	EX074328	AT4G32810.1		A01	2417631	2417992	99.17	-	A_scaffold000011	1952696	1953057	99.17	+
			Bn-A01-p2421445	A01	2421385
878	JCVI_6654	AT4G32800.1		A01	2430796	2431890	92.27	-	A_scaffold000011	1938798	1939892	87.81	+
			Bn-A01-p2431503	A01	2431405
879	CX266573	AT4G32605.1		A01	2442954	2443130	98.87	-	A_scaffold000011	1927558	1927734	98.87	+
			Bn-A01-p2445274	A01	2445116
			Bn-A01-p2445468	A01	2445318
			Bn-A01-p2445602	A01	2445542
			Bn-A01-p2448162	A01	2448062
			Bn-A01-p2453633	A01	2453483
			Bn-A01-p2453758	A01	2453608
			Bn-A01-p2455219	A01	2455119
			Bn-A01-p2457750	A01	2457600
880	EV079532	AT4G32760.1		A01	2458190	2458711	88.19	-	A_scaffold000011	1911977	1912498	88.19	+
881	JCVI_8436	AT4G32760.1		A01	2459053	2459304	93.25	-	A_scaffold000011	1911384	1911635	93.25	+
			Bn-A01-p2461470	A01	2461320
882	DY005359	AT4G32730.2		A01	2467782	2468066	87.15	-	A_scaffold000011	1902622	1902906	87.15	+
883	CD826650	AT4G32730.1		A01	2469369	2470056	94.48	-	A_scaffold000011	1900632	1901319	94.48	+
			Bn-A01-p2475676	A01	2475576
884	EV052099	.		A01	2475984	2476255	76.53	+	A_scaffold000011	1894433	1894704	76.53	-
			Bn-scaff_22857_1-p175135	A01	2476202
			Bn-A01-p2478055	A01	2477905
			Bn-A01-p2478054	A01	2477994
885	ES268144	.		A01	2479094	2479545	87.61	-	A_scaffold000011	1891143	1891594	87.61	+
886	CD841705	.		A01	2482452	2482846	82.32	-	A_scaffold000011	1887842	1888236	82.32	+
887	JCVI_7281	AT4G32710.1		A01	2483368	2483724	95.8	-	A_scaffold000011	1886964	1887320	95.8	+
888	CD837098	AT4G32710.1		A01	2483474	2484110	82.21	-	A_scaffold000011	1886578	1887214	82.21	+
889	EV165187	AT4G32710.1		A01	2484109	2484319	84.83	-	A_scaffold000011	1886369	1886579	84.83	+
890	EX017257	.		A01	2486336	2486681	100	-	A_scaffold000011	1884007	1884352	100	+
891	DY024974	AT4G32700.2		A01	2488866	2489030	92.12	-	A_scaffold000011	1881658	1881822	92.12	+
892	EX053006	AT4G32700.2		A01	2488866	2489262	89.2	-	A_scaffold000320	11961	12381	92.97	+
			Bn-A01-p2491976	A01	2491916
893	JCVI_6652	AT4G32690.1		A01	2498903	2499176	95.26	-	A_scaffold000011	1871512	1871785	95.26	+
894	EE442102	AT4G32690.1		A01	2500173	2500619	81.54	-	A_scaffold000011	1870069	1870515	81.54	+
			Bn-A01-p2501423	A01	2501363
895	JCVI_14018	AT4G32680.1		A01	2501873	2502479	97.03	+	A_scaffold000011	1868209	1868815	97.03	-
			Bn-A01-p2504370	A01	2504310
			Bn-A01-p2509163	A01	2509013
896	JCVI_6382	AT4G32660.1		A01	2510651	2510972	79.88	-	A_scaffold000011	1859716	1860037	79.88	+
897	JCVI_38974	AT4G32660.1		A01	2511416	2511760	85.14	-	A_scaffold000011	1858928	1859272	85.14	+
898	ES900535	AT4G32650.1		A01	2516401	2516929	97.92	+	A_scaffold000011	1853759	1854287	97.92	-
			Bn-A01-p2517658	A01	2517598
899	EX119059	AT4G32650.3		A01	2517732	2518000	82.01	+	A_scaffold000011	1852688	1852956	82.01	-
900	JCVI_20375	.		A01	2519568	2520039	91.74	+	A_scaffold000011	1850649	1851120	91.74	-
901	JCVI_39406	AT3G44340.1		A01	2521197	2521393	91.41	-	A_scaffold000011	1849295	1849491	91.41	+
902	JCVI_36076	AT4G32640.1		A01	2526067	2526403	84.84	-	A_scaffold000011	1844285	1844621	84.84	+
903	EX060695	AT4G32640.1		A01	2527029	2527470	97.96	-	A_scaffold000011	1843218	1843659	97.96	+
904	ES271455	AT4G32630.1		A01	2529643	2530006	83.15	-	A_scaffold000011	1840682	1841045	83.15	+
905	JCVI_34070	AT4G32620.1		A01	2533271	2533454	98.91	-	A_scaffold000011	1837481	1837849	70.19	+
			Bn-A01-p2533727	A01	2533627
906	EE468892	AT4G32620.1		A01	2534586	2535002	97.6	-	A_scaffold000011	1835686	1836102	97.6	+
907	EV086410	AT4G32620.1		A01	2536269	2537026	100	-	A_scaffold000011	1833662	1834419	100	+
908	EV026244	AT4G32620.1		A01	2537028	2537737	93.94	-	A_scaffold000011	1832951	1833660	93.94	+
			Bn-A01-p2538180	A01	2538120
			Bn-A01-p2553345	A01	2553195
909	ES994095	.		A01	2553399	2553898	92.32	+	A_scaffold000011	1816790	1817289	92.32	-
910	EX091520	.		A01	2553660	2554136	98.95	+	A_scaffold000011	1816552	1817028	98.95	-
911	JCVI_31827	.		A01	2555944	2556343	85.29	-	A_scaffold000011	1814345	1814744	85.79	+
912	JCVI_13742	AT4G32610.1		A01	2560745	2561360	93.42	+	A_scaffold000011	1809328	1809943	93.42	-
913	JCVI_25641	AT4G32610.1		A01	2562318	2562695	92.59	+	A_scaffold000011	1807993	1808370	92.59	-
914	JCVI_2099	AT4G32605.1		A01	2563448	2563776	93.31	+	A_scaffold000011	1806912	1807240	93.31	-
915	JCVI_4515	AT4G32605.1		A01	2564304	2564802	98.6	+	A_scaffold000011	1805886	1806384	98.6	-
916	JCVI_16801	AT4G32600.1		A01	2564872	2565439	93.15	-	A_scaffold000011	1805249	1805816	93.15	+
917	EV181946	AT4G32600.1		A01	2564904	2565333	88.68	+	A_scaffold000011	1805355	1805784	88.68	-
918	EE506568	AT4G32600.1		A01	2565112	2565296	97.3	-	A_scaffold000011	1805392	1805576	97.3	+
919	EE463934	AT4G32600.1		A01	2565512	2565790	91.43	-	A_scaffold000011	1804898	1805176	91.43	+
920	EV151402	AT4G32600.1		A01	2566034	2566656	83.12	-	A_scaffold000011	1804032	1804654	83.12	+
921	JCVI_15038	AT4G32600.1		A01	2566157	2566865	88.46	-	A_scaffold000011	1803823	1804531	88.46	+
922	JCVI_14403	AT4G32590.1		A01	2568503	2568834	92.77	-	A_scaffold000011	1801854	1802185	92.77	+
923	JCVI_1042	AT4G32590.1		A01	2568688	2568966	97.14	-	A_scaffold000011	1801722	1802000	97.14	+
924	JCVI_4166	AT4G32590.1		A01	2568694	2568834	93.62	-	A_scaffold000011	1801854	1801994	93.62	+
			Bn-A01-p2569303	A01	2569243
925	JCVI_16603	AT4G32570.1		A01	2570103	2570428	99.69	+	A_scaffold000011	1800260	1800569	99.68	-
926	EE568822	AT4G32570.1		A01	2570110	2570628	97.69	+	A_scaffold000011	1800060	1800578	97.69	-
927	JCVI_32139	AT4G32570.1		A01	2571643	2571878	98.31	+	A_scaffold000011	1798810	1799045	98.31	-
928	JCVI_28696	AT4G32560.1		A01	2574626	2574790	96.36	-	A_scaffold000011	1795898	1796062	96.36	+
			Bn-A01-p2574969	A01	2574909
929	JCVI_22262	AT4G32551.1		A01	2575912	2576310	92.77	-	A_scaffold000011	1794378	1794776	92.77	+
930	EV194343	AT4G32551.1		A01	2577684	2577943	93.49	-	A_scaffold000011	1792745	1793004	93.49	+
			Bn-A01-p2587709	A01	2587559
931	JCVI_29395	AT4G29250.1		A01	2596749	2597897	94.53	-	A_scaffold000011	1772791	1773939	94.53	+
932	JCVI_2967	AT4G29250.1		A01	2598401	2598928	93.81	-	A_scaffold000011	1771760	1772287	93.81	+
933	JCVI_2233	AT4G32530.1		A01	2600574	2600973	90.42	+	A_scaffold000011	1769715	1770114	90.42	-
934	EV197936	AT4G32520.1		A01	2603969	2604365	86.75	+	A_scaffold000011	1766323	1766719	86.75	-
935	JCVI_19653	AT4G32520.1		A01	2603971	2604390	91.78	+	A_scaffold000011	1766298	1766717	91.78	-
936	JCVI_25910	AT4G32520.1		A01	2604053	2604416	86.85	+	A_scaffold000011	1766272	1766634	84.89	-
937	JCVI_35720	AT4G32510.1		A01	2607301	2607670	87.94	+	A_scaffold000011	1763018	1763387	87.94	-
			Bn-A01-p2608660	A01	2608600
938	EV036886	AT4G32500.1		A01	2608961	2609386	99.53	-	A_scaffold000011	1761302	1761727	99.53	+
939	JCVI_4764	AT4G32470.1		A01	2616869	2617228	80.05	+	A_scaffold000011	1753460	1753819	80.05	-
940	JCVI_40771	AT4G32460.1		A01	2623053	2623787	96.19	+	A_scaffold000011	1746901	1747635	96.19	-
			Bn-A01-p2624222	A01	2624162
			Bn-A01-p2626270	A01	2626120
941	EE560780	AT4G32440.1		A01	2627097	2627568	97.88	-	A_scaffold000011	1743120	1743591	97.88	+
942	JCVI_40957	AT4G32440.2		A01	2627393	2628002	99.18	-	A_scaffold000011	1742686	1743295	99.18	+
943	CD834621	AT4G32440.2		A01	2628387	2628837	94.9	-	A_scaffold000011	1741851	1742301	94.9	+
944	EV067357	.		A01	2629551	2629813	98.86	+	A_scaffold000011	1740875	1741137	98.86	-
			Bn-A01-p2634563	A01	2634413
945	JCVI_34620	AT4G32420.1		A01	2637214	2637410	93.4	+	A_scaffold000011	1733278	1733474	93.4	-
			Bn-A01-p2637699	A01	2637639
946	BQ791732	AT4G32420.1		A01	2638563	2639141	81.29	+	A_scaffold000011	1731547	1732125	81.29	-
947	JCVI_3901	AT4G32410.1		A01	2642236	2642566	89.49	+	A_scaffold000011	1728122	1728452	89.49	-
948	JCVI_10162	AT4G32410.1		A01	2644870	2645391	82.61	+	A_scaffold000011	1725297	1725818	82.61	-
949	JCVI_18399	AT4G32400.1		A01	2645783	2646501	89.18	-	A_scaffold000011	1724187	1724905	89.2	+
950	ES903618	AT4G32400.1		A01	2645900	2646501	93.38	-	A_scaffold000011	1724187	1724788	93.38	+
951	JCVI_11767	AT4G32400.1		A01	2647012	2647743	77.12	-	A_scaffold000011	1722945	1723676	76.45	+
952	JCVI_33711	AT4G32400.1		A01	2647012	2647355	90.03	-	A_scaffold000011	1723333	1723676	90.03	+
			Bn-A01-p2647221	A01	2647071
953	JCVI_15657	AT4G32390.1		A01	2649033	2649784	75.66	-	A_scaffold000011	1720904	1721655	75.66	+
954	JCVI_14074	AT4G32390.1		A01	2649745	2650480	84.59	-	A_scaffold000011	1720208	1720943	84.46	+
955	EV175778	AT4G32350.1		A01	2656675	2657276	79.74	-	A_scaffold000011	1713412	1714013	79.74	+
956	JCVI_18126	AT4G32350.1		A01	2656876	2657688	97.42	-	A_scaffold000011	1713000	1713812	97.42	+
957	EV044355	AT4G32350.1		A01	2658872	2659198	94.8	-	A_scaffold000011	1711490	1711816	94.8	+
958	JCVI_481	AT4G32340.1		A01	2660397	2660861	100	+	A_scaffold000011	1709827	1710291	100	-
959	JCVI_32498	AT4G32340.1		A01	2660494	2660861	92.93	+	A_scaffold000011	1709827	1710194	92.93	-
960	JCVI_3769	AT4G32330.1		A01	2662655	2663168	94.38	-	A_scaffold000011	1707520	1708162	85.58	+
961	JCVI_15567	AT4G32330.1		A01	2664154	2664394	98.34	-	A_scaffold000011	1706294	1706534	98.34	+
962	CX271096	.		A01	2664715	2665171	89.42	-	A_scaffold000011	1705517	1705973	89.42	+
			Bn-A01-p2667471	A01	2667411
			Bn-A01-p2667691	A01	2667541
			Bn-A01-p2667767	A01	2667707
963	JCVI_41169	AT4G32300.1		A01	2668584	2668929	100	-	A_scaffold000011	1701759	1702104	100	+
			Bn-A01-p2668951	A01	2668892
964	JCVI_15129	AT4G32300.1		A01	2671904	2672585	99.71	-	A_scaffold000011	1698103	1698784	99.71	+
965	ES905591	AT4G32300.1		A01	2673262	2674104	94.32	-	A_scaffold000011	1696584	1697426	94.32	+
966	JCVI_35140	AT4G32300.1		A01	2674309	2674975	98.5	-	A_scaffold000011	1695713	1696379	98.5	+
967	EE519759	.		A01	2684495	2684849	98.03	-	A_scaffold000011	1685839	1686193	98.03	+
968	JCVI_1052	AT4G32295.1		A01	2684785	2685192	91.81	-	A_scaffold000011	1685496	1685903	91.81	+
969	EE522418	AT4G32295.1		A01	2685302	2685771	96.83	-	A_scaffold000011	1684917	1685386	96.83	+
970	JCVI_20937	AT4G32295.1		A01	2685647	2686129	86.75	-	A_scaffold000011	1684559	1685041	86.75	+
971	EV039292	AT4G32290.1		A01	2687481	2688150	96.72	+	A_scaffold000011	1682538	1683207	96.72	-
972	ES946394	AT4G32290.1		A01	2688128	2688775	92.92	+	A_scaffold000011	1681913	1682560	92.92	-
			Bn-A01-p2688662	A01	2688602
973	JCVI_21946	AT4G32285.1		A01	2689406	2691070	96.22	-	A_scaffold000011	1679618	1681282	96.22	+
974	EV153238	AT4G32285.1		A01	2690506	2691172	96.14	-	A_scaffold000011	1679516	1680182	96.14	+
975	JCVI_31647	AT4G32285.1		A01	2691163	2691642	97.5	-	A_scaffold000011	1679046	1679525	97.5	+
976	EV092285	AT4G32280.1		A01	2694043	2694347	98.03	-	A_scaffold000011	1676341	1676645	98.03	+
			Bn-A01-p2694323	A01	2694173
977	JCVI_9118	AT4G32280.1		A01	2694439	2694788	82.12	-	A_scaffold000011	1675900	1676249	82.12	+
			Bn-A01-p2699907	A01	2699757
978	BG543399	AT4G32270.1		A01	2701782	2702091	97.12	+	A_scaffold000011	1668597	1668906	97.12	-
979	JCVI_38561	AT4G32270.1		A01	2702742	2703148	99.51	+	A_scaffold000011	1667540	1667946	99.51	-
980	JCVI_16791	AT4G32250.1		A01	2703142	2704219	96.41	-	A_scaffold000011	1666469	1667546	96.41	+
981	EE505677	AT4G32250.1		A01	2704371	2704688	94.97	-	A_scaffold000011	1666000	1666317	94.97	+
982	EX126471	AT4G32260.1		A01	2707446	2707950	90.18	-	A_scaffold000011	1662738	1663242	90.18	+
983	JCVI_76	AT4G32260.1		A01	2707469	2707750	84.4	-	A_scaffold000011	1662867	1663219	78.75	+
984	JCVI_18026	AT4G32190.1		A01	2708864	2709446	88.34	-	A_scaffold000011	1661242	1661824	88.34	+
985	CN725982	AT4G32190.1		A01	2709134	2709816	94.44	-	A_scaffold000011	1660872	1661554	94.44	+
986	JCVI_21346	AT4G32190.1		A01	2709462	2710341	92	-	A_scaffold000011	1660347	1661226	92	+
987	JCVI_16926	AT4G32190.1		A01	2710610	2711206	89	-	A_scaffold000011	1659482	1660078	89	+
988	EX069064	AT4G32190.1		A01	2710708	2711190	98.34	-	A_scaffold000011	1659498	1659980	98.34	+
			Bn-A01-p2713439	A01	2713379
			Bn-A01-p2713528	A01	2713468
			Bn-A01-p2713583	A01	2713523
			Bn-scaff_15838_5-p468773	A01	2714932
			Bn-scaff_16712_1-p33885	A01	2715007
			Bn-A01-p2715156	A01	2715057
989	JCVI_35940	AT4G32180.1		A01	2715222	2715439	99.08	+	A_scaffold000011	1655249	1655466	99.08	-
990	JCVI_27132	AT4G32180.1		A01	2716845	2717080	92.37	+	A_scaffold000011	1653608	1653843	92.37	-
991	JCVI_605	AT4G32160.1		A01	2717542	2718005	79.44	-	A_scaffold000011	1652683	1653146	77.52	+
992	JCVI_27755	AT4G32160.1		A01	2717564	2717976	97.84	-	A_scaffold000011	1652712	1653124	97.84	+
			Bn-A01-p2718126	A01	2718066
993	EE439781	AT4G32160.1		A01	2719176	2719777	96.03	-	A_scaffold000011	1650911	1651512	96.03	+
994	JCVI_32653	AT4G32160.1		A01	2721441	2721762	87.27	-	A_scaffold000011	1648926	1649247	87.27	+
995	JCVI_10635	AT4G32150.1		A01	2723318	2723696	84.03	+	A_scaffold000011	1646992	1647370	84.03	-
996	EX017095	.		A01	2724396	2724684	100	+	A_scaffold000011	1646004	1646292	100	-
997	CX281482	AT4G32130.1		A01	2725518	2725683	92.81	+	A_scaffold000011	1645005	1645170	92.81	-
998	CX187889	AT4G32130.1		A01	2725633	2725837	86.96	+	A_scaffold000011	1644851	1645055	86.96	-
999	JCVI_13433	AT4G32130.1		A01	2727432	2727613	93.99	+	A_scaffold000011	1643075	1643256	93.99	-
1000	JCVI_30354	AT4G32120.1		A01	2730730	2731002	100	+	A_scaffold000011	1639686	1639958	100	-
1001	JCVI_37544	AT4G32105.1		A01	2731672	2732322	98.93	+	A_scaffold000011	1638366	1639016	98.93	-
1002	JCVI_23127	AT4G32100.1		A01	2733141	2733826	83.84	+	A_scaffold000011	1636862	1637547	83.84	-
1003	JCVI_8407	AT4G32110.1		A01	2733317	2733892	88.75	+	A_scaffold000011	1636796	1637371	88.75	-
1004	JCVI_32060	.		A01	2733541	2733894	96.89	-	A_scaffold000011	1636794	1637147	96.89	+
1005	JCVI_34671	AT4G32110.1		A01	2737254	2737724	91.08	+	A_scaffold000011	1632964	1633434	91.08	-
1006	JCVI_12043	AT4G32090.1		A01	2739398	2739818	97.87	+	A_scaffold000011	1630870	1631290	97.87	-
1007	EE532196	AT4G32090.1		A01	2739473	2739864	84.9	+	A_scaffold000011	1630824	1631215	84.9	-
1008	JCVI_26601	AT4G32070.1		A01	2742502	2742725	87.05	+	A_scaffold000011	1627952	1628186	85.53	-
1009	JCVI_8076	AT4G32060.1		A01	2743750	2744167	86.45	-	A_scaffold000011	1626521	1626938	86.45	+
1010	JCVI_4317	AT4G32060.1		A01	2744778	2745331	95.67	-	A_scaffold000011	1625357	1625910	95.67	+
1011	EX117873	AT4G32050.1		A01	2746433	2746768	94.08	-	A_scaffold000011	1623920	1624255	94.08	+
1012	DY021707	AT4G32050.1		A01	2746476	2746765	89.04	-	A_scaffold000011	1623923	1624212	89.04	+
			Bn-A01-p2746862	A01	2746802
1013	EE520084	AT4G32050.1		A01	2750786	2750993	96.63	-	A_scaffold000011	1619695	1619902	96.63	+
1014	JCVI_35926	AT4G32040.1		A01	2751698	2752021	73.1	-	A_scaffold000011	1618667	1618990	73.1	+
1015	EV126100	AT4G32040.1		A01	2751711	2752027	75.45	-	A_scaffold000011	1618661	1618977	75.45	+
1016	EX034062	AT4G32040.1		A01	2751810	2752021	96.74	-	A_scaffold000011	1618667	1618878	96.74	+
1017	JCVI_14660	AT4G32040.1		A01	2753429	2754045	83.66	-	A_scaffold000011	1616643	1617259	83.66	+
			Bn-scaff_15838_5-p513730	A01	2753742
1018	JCVI_35085	AT4G32030.1		A01	2755035	2755502	80.55	-	A_scaffold000011	1615186	1615653	80.55	+
1019	JCVI_24500	AT4G32030.1		A01	2756985	2757414	99.77	-	A_scaffold000011	1613286	1613703	99.76	+
1020	JCVI_14962	AT4G32020.1		A01	2759364	2760611	96.16	-	A_scaffold000011	1610077	1611324	96.16	+
1021	JCVI_22320	AT1G79000.1		A01	2763213	2763615	90.07	-	A_scaffold000011	1607073	1607475	90.07	+
1022	EE423142	.		A01	2763876	2764309	97.95	+	A_scaffold000011	1606379	1606812	97.95	-
			Bn-A01-p2775635	A01	2775485
1023	EV079180	AT4G32000.1		A01	2777434	2777740	98.05	+	A_scaffold000011	1592948	1593254	98.05	-
1024	JCVI_1010	AT4G31990.3		A01	2779475	2779621	97.96	+	A_scaffold000011	1591067	1591213	97.96	-
1025	JCVI_29868	AT4G31990.1		A01	2779477	2779815	84.93	+	A_scaffold000011	1590873	1591211	84.93	-
1026	JCVI_20989	AT4G31990.3		A01	2779853	2780124	99.27	+	A_scaffold000011	1590564	1590835	99.27	-
1027	JCVI_17884	AT4G31990.1		A01	2780202	2780564	90.54	+	A_scaffold000011	1590124	1590486	90.54	-
1028	JCVI_5400	AT4G31990.1		A01	2780202	2780558	73.55	+	A_scaffold000011	1590130	1590486	73.55	-
1029	JCVI_22088	AT4G31985.1		A01	2780891	2781077	100	-	A_scaffold000011	1589611	1589797	100	+
1030	EE412752	.		A01	2782748	2783323	95.34	-	A_scaffold000011	1587365	1587940	95.34	+
			Bn-A01-p2784074	A01	2784016
1031	ES265341	AT4G31980.1		A01	2784438	2784749	94.25	-	A_scaffold000011	1585939	1586250	94.25	+
			Bn-A01-p2792719	A01	2792569
1032	JCVI_16874	.		A01	2816756	2817024	99.63	+	A_scaffold000011	1553664	1553932	99.63	-
1033	JCVI_13450	AT4G31890.1		A01	2821789	2822178	90.77	+	A_scaffold000011	1548510	1548898	91	-
1034	JCVI_13753	AT4G31890.1		A01	2822833	2823587	94.06	+	A_scaffold000011	1547101	1547855	94.06	-
			Bn-A01-p2825565	A01	2825506
1035	JCVI_16486	AT4G31880.1		A01	2829264	2830034	99.35	+	A_scaffold000011	1540654	1541424	99.35	-
1036	JCVI_12455	AT4G31880.1		A01	2831894	2832399	90.57	+	A_scaffold000011	1538289	1538794	90.57	-
			Bn-A01-p2836617	A01	2836557
1037	CX193610	.		A01	2839981	2840430	99.56	-	A_scaffold000011	1530258	1530707	99.56	+
1038	EX042095	.		A01	2840868	2841545	89.4	+	A_scaffold000011	1529143	1529820	89.4	-
			Bn-A01-p2841043	A01	2840983
1039	ES912607	AT4G31875.1		A01	2843407	2843949	91.47	+	A_scaffold000011	1526739	1527281	91.47	-
1040	ES952320	AT4G31850.1		A01	2844407	2844979	91.88	-	A_scaffold000011	1525709	1526281	91.88	+
			Bn-A01-p2846364	A01	2846305
			Bn-A01-p2848253	A01	2848193
			Bn-A01-p2849034	A01	2848974
			Bn-A01-p2849540	A01	2849480
1041	JCVI_2347	AT4G31840.1		A01	2853558	2854032	83.26	-	A_scaffold000011	1516656	1517130	89.35	+
			Bn-A01-p2861502	A01	2861350
1042	JCVI_18387	.		A01	2862389	2863110	90.3	-	A_scaffold000011	1507578	1508299	88.64	+
			Bn-scaff_15838_5-p648080	A01	2862804
1043	JCVI_29184	AT4G31820.1		A01	2863665	2864524	94.1	+	A_scaffold000011	1506164	1507023	94.1	-
			Bn-A01-p2864193	A01	2864043
1044	JCVI_22199	AT4G31820.1		A01	2865483	2866173	97.69	+	A_scaffold000011	1504515	1505205	97.69	-
			Bn-A01-p2867284	A01	2867224
1045	JCVI_26776	AT4G31800.1		A01	2868569	2868877	97.09	-	A_scaffold000011	1501811	1502119	97.09	+
1046	JCVI_33253	AT4G31800.1		A01	2869170	2869602	88.46	-	A_scaffold000011	1501086	1501518	88.46	+
1047	ES942546	AT4G31800.1		A01	2869331	2869602	93.77	-	A_scaffold000011	1501086	1501357	93.77	+
			Bn-A01-p2873007	A01	2872857
			Bn-A01-p2874393	A01	2874243
1048	JCVI_147	AT4G31790.1		A01	2874771	2875550	91.58	-	A_scaffold000011	1495138	1495917	91.58	+
1049	JCVI_26416	AT4G31790.1		A01	2874853	2875204	86.63	-	A_scaffold000011	1495484	1495835	86.63	+
1050	JCVI_40436	AT4G31780.2		A01	2877416	2877854	91.38	-	A_scaffold000011	1492834	1493272	91.38	+
1051	JCVI_20215	AT4G31780.2		A01	2878269	2878500	99.14	-	A_scaffold000011	1492188	1492419	99.14	+
1052	JCVI_20710	AT4G31780.2		A01	2879356	2879997	99.53	-	A_scaffold000011	1490691	1491332	99.53	+
			Bn-A01-p2882270	A01	2882210
1053	JCVI_10949	AT4G31750.1		A01	2883693	2884200	93.75	+	A_scaffold000011	1486488	1486995	93.75	-
1054	AM387835	AT4G31750.1		A01	2883756	2884186	92.63	+	A_scaffold000011	1486502	1486932	92.63	-
1055	JCVI_7288	AT2G24765.1		A01	2884245	2884478	86.02	-	A_scaffold000011	1486210	1486443	86.02	+
1056	EE546370	AT2G24765.1		A01	2884557	2884702	87.67	-	A_scaffold000011	1485986	1486131	87.67	+
			Bn-A01-p2884934	A01	2884784
1057	JCVI_2117	AT4G31720.2		A01	2895765	2896043	81.47	+	A_scaffold000011	1474645	1474923	81.82	-
1058	JCVI_29327	AT5G37170.1		A01	2896104	2897101	95.75	-	A_scaffold000011	1473587	1474584	95.75	+
1059	JCVI_40092	AT5G37170.1		A01	2896769	2897101	97.31	-	A_scaffold000011	1473587	1473919	97.31	+
			Bn-A01-p2897071	A01	2897011
1060	JCVI_32167	AT4G31700.1		A01	2899742	2900016	96.73	+	A_scaffold000011	1470672	1470946	96.73	-
1061	JCVI_28741	AT4G31670.1		A01	2900767	2901020	67.32	+	A_scaffold000011	1469668	1469921	67.72	-
1062	JCVI_35541	AT4G31670.1		A01	2902921	2903489	82.81	+	A_scaffold000011	1467199	1467767	82.81	-
1063	ES938056	AT4G31640.1		A01	2905510	2905624	81.74	-	A_scaffold000011	1464773	1464991	89.09	+
			Bn-A01-p2910608	A01	2910578
			Bn-A01-p2910752	A01	2910602
1064	JCVI_17876	AT4G31620.1		A01	2911025	2911712	99.56	+	A_scaffold000011	1458976	1459663	99.56	-
			Bn-A01-p2915231	A01	2915171
1065	JCVI_27730	.		A01	2915671	2916202	99.06	-	A_scaffold000011	1454486	1455017	99.06	+
			Bn-A01-p2915821	A01	2915761
1066	JCVI_35475	AT4G31590.1		A01	2928061	2928834	95.99	+	A_scaffold000011	1441854	1442627	95.99	-
1067	L38040	AT4G31590.1		A01	2930033	2930207	99.43	+	A_scaffold000011	1440481	1440655	99.43	-
1068	JCVI_17140	AT4G31590.1		A01	2930162	2930927	94.78	+	A_scaffold000011	1439761	1440526	94.78	-
1069	EE534119	AT4G31570.1		A01	2931565	2931787	92.07	-	A_scaffold000011	1438901	1439123	92.07	+
1070	JCVI_36203	AT4G31570.1		A01	2932478	2933068	80.2	-	A_scaffold000011	1437620	1438210	82.43	+
			Bn-A01-p2934166	A01	2934016
1071	EX092291	AT4G31570.1		A01	2936948	2937298	96.05	-	A_scaffold000011	1433390	1433740	96.05	+
1072	JCVI_37718	AT4G31560.1		A01	2940270	2940534	89.06	-	A_scaffold000011	1430154	1430418	89.06	+
1073	EV035083	AT4G31560.1		A01	2940563	2941076	100	-	A_scaffold000011	1429612	1430125	100	+
1074	JCVI_17671	AT4G31560.1		A01	2940783	2941073	99.66	-	A_scaffold000011	1429615	1429905	99.66	+
1075	ES992618	.		A01	2943057	2943233	88.7	+	A_scaffold000011	1427455	1427631	88.7	-
1076	JCVI_2542	AT4G31550.2		A01	2951609	2952343	99.59	+	A_scaffold000011	1418345	1419079	99.59	-
			Bn-A01-p2956393	A01	2956243
1077	JCVI_7732	AT4G31540.1		A01	2956982	2957842	92.69	+	A_scaffold000011	1412846	1413706	92.69	-
			Bn-A01-p2957869	A01	2957809
1078	JCVI_23144	AT1G13080.1		A01	2959979	2960479	95.01	-	A_scaffold000011	1410209	1410709	95.01	+
1079	EE563242	.		A01	2960472	2961104	91.07	+	A_scaffold000011	1409584	1410216	91.07	-
			Bn-A01-p2961857	A01	2961707
1080	JCVI_31417	AT4G32090.1		A01	2962130	2962535	92.49	-	A_scaffold000011	1408153	1408558	92.49	+
1081	EE530928	.		A01	2962586	2963087	91.39	-	A_scaffold000011	1407601	1408102	91.39	+
1082	JCVI_35138	AT4G32100.1		A01	2966607	2967140	88.33	-	A_scaffold000011	1403548	1404081	88.33	+
1083	JCVI_21570	AT1G13080.1		A01	2971309	2972009	94.17	-	A_scaffold000011	1398679	1399379	94.17	+
1084	JCVI_10446	AT4G31490.1		A01	2975278	2975647	98.65	-	A_scaffold000011	1395041	1395410	98.65	+
1085	ES943293	AT4G31480.1		A01	2976093	2976664	97.03	-	A_scaffold000011	1394024	1394595	97.03	+
1086	JCVI_30638	AT4G31480.1		A01	2976480	2978069	94.28	-	A_scaffold000011	1392619	1394208	94.28	+
1087	JCVI_14698	AT4G31460.1		A01	2979738	2980249	79.84	+	A_scaffold000011	1390439	1390950	79.84	-
1088	JCVI_41540	AT2G20620.1		A01	2988283	2988687	86.98	-	A_scaffold000011	1382001	1382405	86.98	+
			Bn-A01-p2990104	A01	2990044
1089	EX076799	.		A01	2992466	2992748	100	-	A_scaffold000011	1377940	1378222	100	+
1090	JCVI_34037	AT4G31440.1		A01	2992490	2993093	94.21	-	A_scaffold000011	1377595	1378198	94.21	+
1091	JCVI_41603	AT4G31430.2		A01	2995260	2995873	77.47	-	A_scaffold000011	1374815	1375428	77.47	+
1092	ES940246	AT4G31430.1		A01	2998488	2998817	94.29	-	A_scaffold000011	1371871	1372200	94.29	+
1093	JCVI_31375	AT2G24500.1		A01	3000027	3000624	93.83	+	A_scaffold000011	1370064	1370661	93.83	-
1094	EV160420	AT4G31420.2		A01	3000665	3000852	92.55	+	A_scaffold000011	1369836	1370023	92.55	-
			Bn-A01-p3000989	A01	3000874
1095	EV226521	AT4G31410.1		A01	3002270	3002561	92.59	-	A_scaffold000011	1368127	1368409	92.36	+
1096	EE454270	AT4G31410.1		A01	3002380	3002940	95.02	-	A_scaffold000011	1367748	1368308	95.02	+
1097	EV226763	AT4G31410.1		A01	3002542	3002956	93.76	-	A_scaffold000011	1367732	1368146	93.76	+
1098	EV127026	AT4G31410.1		A01	3002667	3002915	94.8	-	A_scaffold000011	1367773	1368021	94.8	+
1099	JCVI_17301	AT4G31390.1		A01	3004064	3004432	95.23	-	A_scaffold000011	1366256	1366624	95.23	+
			Bn-A01-p3005310	A01	3005250
1100	JCVI_36229	AT4G31390.1		A01	3005550	3005759	98.1	-	A_scaffold000011	1364929	1365138	98.1	+
			Bn-A01-p3005793	A01	3005733
1101	JCVI_29481	AT4G31390.1		A01	3006914	3007235	96.89	-	A_scaffold000011	1363453	1363774	96.89	+
1102	JCVI_28019	.		A01	3016483	3017524	90.33	+	A_scaffold000011	1353164	1354205	90.33	-
1103	JCVI_41537	AT4G31380.1		A01	3026026	3026488	97.84	-	A_scaffold000011	1344200	1344662	97.84	+
1104	JCVI_7291	AT4G31360.1		A01	3030680	3031032	81.01	-	A_scaffold000011	1339656	1340008	81.01	+
1105	JCVI_11403	AT4G31350.1		A01	3033307	3033707	93.8	-	A_scaffold000011	1336981	1337381	93.8	+
1106	JCVI_30879	.		A01	3035314	3036142	73.1	+	A_scaffold000011	1334885	1335374	80.8	-
1107	JCVI_15474	AT4G31350.1		A01	3035666	3036142	86.96	+	A_scaffold000011	1334546	1335022	86.96	-
1108	EV125710	.		A01	3036664	3036944	89.4	-	A_scaffold000011	1333744	1334024	89.4	+
1109	JCVI_5392	AT4G31340.1		A01	3037797	3037962	97.59	-	A_scaffold000011	1332726	1332891	97.59	+
1110	CD841004	AT4G31330.1		A01	3042576	3043073	88.78	-	A_scaffold000011	1327615	1328112	87.98	+
			Bn-A01-p3045214	A01	3045154
			Bn-A01-p3045984	A01	3045924
			Bn-A01-p3050613	A01	3050463
1111	JCVI_7300	AT4G31300.1		A01	3052164	3052419	93.77	-	A_scaffold000011	1318269	1318524	93.77	+
1112	JCVI_1367	AT4G31290.1		A01	3056252	3056712	99.57	-	A_scaffold000011	1313976	1314436	99.57	+
1113	JCVI_9240	AT4G31290.1		A01	3056353	3056707	92.11	-	A_scaffold000011	1313981	1314335	92.11	+
			Bn-A01-p3059596	A01	3059536
			Bn-A01-p3061223	A01	3061073
1114	JCVI_37525	AT4G31250.1		A01	3066228	3066699	81.54	+	A_scaffold000011	1303989	1304460	81.54	-
1115	EE483332	AT4G31250.1		A01	3066717	3067157	96.37	+	A_scaffold000011	1303531	1303971	96.37	-
1116	EE480808	AT4G31240.1		A01	3068291	3068609	94.04	+	A_scaffold000011	1302079	1302397	94.04	-
1117	JCVI_17414	AT4G31240.1		A01	3068291	3068661	100	+	A_scaffold000011	1302027	1302397	100	-
			Bn-A01-p3069312	A01	3069162
1118	EV089317	AT4G31210.1		A01	3071115	3071734	99.52	-	A_scaffold000011	1298954	1299573	99.52	+
			Bn-A01-p3076531	A01	3076500
1119	JCVI_38647	AT4G31200.2		A01	3076920	3077640	90.8	+	A_scaffold000011	1293048	1293768	90.8	-
1120	JCVI_25725	AT4G31200.2		A01	3076926	3077791	91.01	+	A_scaffold000011	1292897	1293762	91.01	-
1121	CV546447	AT4G31200.2		A01	3077051	3077372	93.5	+	A_scaffold000011	1293316	1293637	93.5	-
			Bn-A01-p3077309	A01	3077159
1122	JCVI_23995	AT4G31200.2		A01	3078384	3079066	76.2	+	A_scaffold000011	1291481	1292304	69.37	-
			Bn-A01-p3078457	A01	3078388
1123	JCVI_1354	AT4G26870.1		A01	3080405	3081052	72.55	-	A_scaffold000011	1289636	1290283	72.55	+
1124	JCVI_3393	AT4G31180.1		A01	3081580	3082166	98.13	-	A_scaffold000011	1288522	1289108	98.13	+
1125	JCVI_17751	AT4G31170.1		A01	3083106	3083699	84.13	+	A_scaffold000011	1286989	1287582	84.13	-
1126	JCVI_7698	AT4G31170.1		A01	3083106	3083598	90.42	+	A_scaffold000011	1287090	1287582	90.42	-
1127	JCVI_42591	.		A01	3084441	3084794	96.35	-	A_scaffold000011	1285894	1286247	96.35	+
1128	JCVI_31863	AT4G31140.1		A01	3085573	3086136	87.94	-	A_scaffold000011	1284552	1285115	87.94	+
1129	JCVI_29394	AT4G31140.1		A01	3085586	3086333	98.93	-	A_scaffold000011	1284355	1285102	98.93	+
1130	JCVI_17880	AT4G31140.1		A01	3087294	3087752	97.39	-	A_scaffold000011	1282936	1283394	97.39	+
1131	DN961279	.		A01	3087598	3087880	99.65	-	A_scaffold000011	1282808	1283090	99.65	+
1132	JCVI_8793	AT4G31130.1		A01	3094227	3094756	82.04	+	A_scaffold000011	1275932	1276461	82.04	-
			Bn-A01-p3097105	A01	3096955
1133	EV193294	AT4G31110.1		A01	3098949	3099657	97.33	-	A_scaffold000011	1271031	1271739	97.33	+
			Bn-A01-p3100346	A01	3100321
1134	EX066516	.		A01	3101914	3102209	93.58	-	A_scaffold000011	1268479	1268774	93.58	+
1135	JCVI_41178	AT3G52860.1		A01	3102307	3103253	98.73	-	A_scaffold000011	1267435	1268381	98.73	+
1136	ES995638	AT3G52860.1		A01	3102972	3103225	92.94	-	A_scaffold000011	1267463	1267716	92.94	+
1137	JCVI_13457	.		A01	3103389	3104166	98.46	-	A_scaffold000011	1266522	1267299	98.46	+
			Bn-A01-p3105148	A01	3105050
			Bn-A01-p3105358	A01	3105260
			Bn-A01-p3111607	A01	3111547
1138	ES946114	AT4G31050.1		A01	3118953	3119276	88.34	-	A_scaffold000011	1251412	1251735	88.34	+
1139	EX096886	.		A01	3120160	3120473	100	+	A_scaffold000011	1250215	1250528	100	-
1140	JCVI_28189	AT4G31040.1		A01	3120294	3121063	96.51	+	A_scaffold000011	1249625	1250394	96.51	-
1141	EV165464	AT4G31040.1		A01	3120836	3121132	85.28	+	A_scaffold000011	1249556	1249852	85.28	-
			Bn-A01-p3123580	A01	3123430
1142	JCVI_33521	AT4G31020.2		A01	3125786	3126404	83.76	+	A_scaffold000011	1244284	1244902	83.76	-
1143	JCVI_35386	AT4G31000.1		A01	3126350	3127129	90.15	-	A_scaffold000011	1243559	1244338	90.15	+
1144	JCVI_5249	AT4G30996.1		A01	3130460	3130732	84.36	-	A_scaffold000011	1239956	1240228	84.36	+
1145	EE484264	AT2G24280.1		A01	3132091	3132376	89.24	-	A_scaffold000011	1238312	1238597	89.24	+
1146	JCVI_4872	AT2G24280.1		A01	3132897	3133284	97.42	-	A_scaffold000011	1237404	1237791	97.42	+
			Bn-A01-p3134159	A01	3134059
1147	CD817180	.		A01	3134634	3134871	94.17	+	A_scaffold000011	1235817	1236054	94.17	-
			Bn-A01-p3136468	A01	3136408
1148	JCVI_3560	AT4G30993.2		A01	3136739	3137040	90.73	-	A_scaffold000011	1233648	1233949	90.73	+
1149	JCVI_22005	AT4G30993.2		A01	3136784	3137096	93.29	-	A_scaffold000011	1233592	1233904	93.29	+
			Bn-A01-p3137277	A01	3137217
1150	JCVI_27507	AT4G30980.1		A01	3140550	3141139	96.1	+	A_scaffold000011	1229549	1230138	96.1	-
			Bn-A01-p3152636	A01	3152486
1151	JCVI_7756	AT4G30960.1		A01	3156862	3157978	83.53	-	A_scaffold000011	1212710	1213826	83.89	+
			Bn-A01-p3169855	A01	3169705
1152	JCVI_6667	AT4G30950.1		A01	3173333	3173567	88.66	+	A_scaffold000011	1197121	1197355	88.66	-
			Bn-A01-p3173607	A01	3173707
			Bn-A01-p3175614	A01	3175554
1153	EV116574	AT4G30930.1		A01	3176514	3176960	90.99	+	A_scaffold000011	1193728	1194174	90.99	-
1154	JCVI_23991	AT4G30930.1		A01	3177739	3178233	91.24	+	A_scaffold000011	1192455	1192949	91.24	-
1155	EV014307	AT4G30930.1		A01	3177758	3178143	86.51	+	A_scaffold000011	1192545	1192930	86.51	-
1156	JCVI_24499	AT2G24200.1		A01	3178886	3179398	90.17	+	A_scaffold000011	1191290	1191802	90.17	-
			Bn-A01-p3179210	A01	3179110
			Bn-A01-p3179292	A01	3179191
1157	JCVI_2006	AT4G30920.1		A01	3181007	3181304	98.32	+	A_scaffold000011	1189384	1189681	98.32	-
1158	JCVI_5684	AT4G30900.1		A01	3183138	3183404	94.38	-	A_scaffold000011	1187284	1187550	94.38	+
1159	JCVI_12987	AT4G30890.1		A01	3187315	3187683	95.93	+	A_scaffold000011	1183005	1183373	95.93	-
1160	JCVI_29490	AT4G30890.1		A01	3188334	3188652	89.81	+	A_scaffold000011	1182036	1182354	89.81	-
1161	JCVI_10396	AT4G30880.1		A01	3189900	3190309	87.92	-	A_scaffold000011	1180379	1180788	87.92	+
1162	EE560769	.		A01	3195590	3196230	92.14	-	A_scaffold000011	1174458	1175098	92.14	+
			Bn-A01-p3195980	A01	3196080
1163	JCVI_541	AT4G30850.1		A01	3196218	3196617	91.77	+	A_scaffold000011	1174071	1174470	91.77	-
1164	EX134698	AT4G30830.1		A01	3199944	3200888	99.89	+	A_scaffold000011	1169800	1170744	99.89	-
1165	EX036618	AT4G30830.1		A01	3200412	3200779	99.46	+	A_scaffold000011	1169909	1170276	99.46	-
1166	CV432422	AT4G30825.1		A01	3202820	3203317	91.47	-	A_scaffold000011	1167371	1167868	91.47	+
1167	CD837686	AT4G30810.1		A01	3207598	3207872	93.17	-	A_scaffold000011	1162816	1163090	93.17	+
1168	EX092920	AT4G03380.1		A01	3208229	3209048	99.15	-	A_scaffold000011	1161640	1162459	99.15	+
1169	JCVI_1406	AT4G30810.1		A01	3222180	3222556	97.11	-	A_scaffold000011	1148132	1148508	97.11	+
1170	EX117922	AT4G30810.1		A01	3222497	3222909	99.27	-	A_scaffold000011	1147779	1148191	99.27	+
			Bn-A01-p3223005	A01	3222945
1171	JCVI_36981	AT4G30810.1		A01	3223312	3223668	93.02	-	A_scaffold000011	1147020	1147376	93.02	+
1172	JCVI_2145	AT4G30810.1		A01	3224711	3224955	95.12	-	A_scaffold000011	1145733	1145977	95.12	+
			Bn-A01-p3226309	A01	3226249
			Bn-A01-p3232184	A01	3232124
			Bn-A01-p3232810	A01	3232750
			Bn-A01-p3232913	A01	3232853
			Bn-A01-p3233247	A01	3233187
			Bn-A01-p3233299	A01	3233239
			Bn-A01-p3240780	A01	3240720
1173	DY010343	.		A01	3241252	3241910	84.44	-	A_scaffold000011	1128778	1129436	84.44	+
1174	JCVI_19164	AT4G30790.1		A01	3243392	3244052	89.45	+	A_scaffold000011	1126636	1127296	85.14	-
1175	JCVI_7897	AT4G30790.1		A01	3245077	3245642	93.66	+	A_scaffold000011	1125046	1125611	93.66	-
1176	EV182493	AT4G30780.1		A01	3245867	3246621	87.86	-	A_scaffold000011	1124067	1124821	87.86	+
1177	JCVI_2863	AT4G30780.1		A01	3245950	3246749	97.76	-	A_scaffold000011	1123939	1124738	97.76	+
1178	JCVI_19470	AT4G30770.1		A01	3249501	3249948	81.7	+	A_scaffold000011	1120436	1121187	67.9	-
1179	JCVI_40352	AT4G30710.1		A01	3254975	3255283	81.61	+	A_scaffold000011	1115405	1115724	81.31	-
1180	EX043981	AT4G30710.1		A01	3256835	3257267	76.52	+	A_scaffold000011	1113421	1113853	76.52	-
1181	JCVI_15954	AT4G30700.1		A01	3259228	3259988	93.44	+	A_scaffold000011	1110700	1111460	93.44	-
1182	JCVI_3195	AT4G30680.1		A01	3262947	3263731	95.55	+	A_scaffold000011	1106957	1107741	95.55	-
1183	EE560503	AT1G12950.1		A01	3273203	3273642	84.13	-	A_scaffold000011	1097046	1097485	84.35	+
1184	JCVI_15088	.		A01	3278968	3279634	83.78	+	A_scaffold000011	1091054	1091720	83.78	-
1185	JCVI_32184	AT2G28430.1		A01	3279200	3279518	91.59	-	A_scaffold000011	1091170	1091488	91.59	+
			Bn-A01-p3279678	A01	3279618
1186	ES968558	.		A01	3280989	3281425	85.13	+	A_scaffold000011	1089263	1089699	91.08	-
1187	BG544714	AT1G55530.1		A01	3285883	3286347	100	+	A_scaffold000011	1084341	1084805	100	-
1188	JCVI_456	.		A01	3287109	3288532	99.16	+	A_scaffold000011	1082156	1083579	99.16	-
1189	EV182566	AT4G30780.1		A01	3288603	3288896	96.6	-	A_scaffold000011	1081792	1082085	96.6	+
1190	JCVI_21891	AT4G30780.1		A01	3289003	3289331	94.83	-	A_scaffold000011	1081357	1081685	94.83	+
1191	EX120666	AT3G29785.1		A01	3290759	3291206	100	-	A_scaffold000011	1079482	1079929	100	+
1192	JCVI_18389	AT3G29785.1		A01	3290853	3291654	97.01	-	A_scaffold000011	1079034	1079835	97.01	+
1193	JCVI_19773	AT4G30110.1		A01	3291813	3292193	97.9	-	A_scaffold000011	1078495	1078875	97.9	+
1194	EV201526	AT4G30710.1		A01	3299015	3299378	79.51	+	A_scaffold000011	1071310	1071673	79.23	-
1195	JCVI_7473	AT2G24050.1		A01	3302723	3302895	100	+	A_scaffold000011	1067793	1067965	100	-
			Bn-Scaffold006179-p319	A01	3304097
1196	EE530686	AT2G24050.1		A01	3304691	3304896	89.32	+	A_scaffold000011	1108216	1108421	89.32	-
1197	JCVI_20730	AT2G24050.1		A01	3304984	3305727	96.68	+	A_scaffold000011	1064961	1065704	96.68	-
			Bn-A01-p3306526	A01	3306426
1198	JCVI_6807	AT4G29760.1		A01	3307028	3307627	84.58	-	A_scaffold000011	1063061	1063660	84.58	+
			Bn-A01-p3307173	A01	3307113
1199	JCVI_33336	AT4G29760.1		A01	3307129	3307627	99.8	-	A_scaffold000011	1063061	1063559	99.8	+
1200	JCVI_11171	AT4G29760.1		A01	3307141	3307627	93.65	-	A_scaffold000011	1063061	1063547	93.65	+
1201	ES983547	AT4G30662.1		A01	3310204	3310708	91.55	+	A_scaffold000011	1059980	1060484	91.55	-
1202	JCVI_39266	.		A01	3321849	3322406	74.52	+	A_scaffold000011	1048282	1048839	74.52	-
1203	CX266312	.		A01	3322002	3322278	100	+	A_scaffold000011	1048410	1048686	100	-
			Bn-A01-p3323476	A01	3323416
1204	JCVI_13070	AT4G30650.1		A01	3324602	3324893	93.15	-	A_scaffold000011	1045788	1046086	92.67	+
1205	EE533413	AT5G65560.1		A01	3334975	3335640	95.07	+	A_scaffold000011	1035048	1035713	95.07	-
1206	EX109845	AT4G30640.1		A01	3337575	3338033	99.56	-	A_scaffold000011	1032655	1033113	99.56	+
1207	EX134950	AT4G30640.1		A01	3337590	3338486	100	-	A_scaffold000011	1032202	1033098	100	+
1208	JCVI_8567	AT4G30630.1		A01	3340397	3340742	84.66	-	A_scaffold000011	1029946	1030291	84.66	+
1209	EE521368	.		A01	3341136	3341742	93.14	-	A_scaffold000011	1028946	1029552	93.14	+
1210	JCVI_1757	AT4G30600.1		A01	3348700	3349607	99.78	+	A_scaffold000011	1020994	1021988	97.89	-
1211	JCVI_34397	AT4G30600.1		A01	3351007	3351242	88.66	+	A_scaffold000011	1019446	1019681	88.66	-
1212	JCVI_7898	AT4G30600.1		A01	3351007	3351353	83.14	+	A_scaffold000011	1019335	1019681	83.14	-
1213	ES996199	.		A01	3351884	3352087	99.51	-	A_scaffold000011	1018601	1018804	99.51	+
1214	JCVI_2649	.		A01	3353443	3353901	85.56	+	A_scaffold000011	1016787	1017245	85.56	-
1215	JCVI_25179	AT4G30530.1		A01	3360524	3360911	97.16	-	A_scaffold000011	1009777	1010164	97.16	+
1216	JCVI_650	AT4G30530.1		A01	3360524	3360889	99.73	-	A_scaffold000011	1009799	1010164	99.73	+
			Bn-scaff_15838_5-p1236510	A01	3363804
1217	JCVI_41070	.		A01	3366198	3366508	93.89	+	A_scaffold000011	1004180	1004490	93.89	-
1218	JCVI_40494	AT5G44290.1		A01	3370239	3371214	89.27	+	A_scaffold000011	999474	1000449	87.93	-
			Bn-A01-p3378332	A01	3378273
1219	JCVI_10865	AT4G30450.1		A01	3389223	3389818	96.64	+	A_scaffold000011	980870	981465	96.64	-
1220	JCVI_15938	AT4G30440.1		A01	3391872	3392617	95.59	+	A_scaffold000011	978071	978743	96.59	-
1221	EV117352	AT4G30440.1		A01	3392331	3392681	91.11	+	A_scaffold000011	978007	978357	91.11	-
1222	JCVI_14400	AT4G30430.1		A01	3396097	3396640	100	+	A_scaffold000011	974048	974591	100	-
1223	JCVI_10234	AT4G30410.2		A01	3410386	3411187	85.38	+	A_scaffold000011	959501	960302	85.38	-
1224	JCVI_28137	AT4G30400.1		A01	3412995	3413741	88.9	-	A_scaffold000011	956947	957693	89.04	+
1225	JCVI_8048	AT4G30380.1		A01	3418743	3419249	78.16	-	A_scaffold000011	951439	951945	78.16	+
1226	JCVI_12723	AT4G30370.1		A01	3421029	3421551	96.03	+	A_scaffold000011	949137	949659	96.03	-
1227	JCVI_723	AT4G30360.1		A01	3425784	3426718	91.76	+	A_scaffold000011	943970	944904	92.51	-
1228	CN730073	AT4G30360.1		A01	3425795	3426080	93.08	+	A_scaffold000011	944608	944893	93.08	-
1229	EV107619	AT4G30360.1		A01	3426080	3426725	82.98	+	A_scaffold000011	943963	944608	82.98	-
1230	JCVI_35715	AT4G30350.1		A01	3429987	3431343	97.72	-	A_scaffold000011	939345	940709	97.51	+
1231	ES903505	AT4G30350.1		A01	3431731	3432425	78.77	-	A_scaffold000011	938263	938957	78.77	+
1232	EX022591	AT4G30350.1		A01	3432060	3432484	100	-	A_scaffold000011	938204	938628	100	+
1233	JCVI_23358	AT4G30340.1		A01	3442008	3442415	96.08	+	A_scaffold000011	928273	928680	96.08	-
1234	JCVI_22342	AT2G18730.1		A01	3444140	3444450	91.32	+	A_scaffold000011	926238	926548	91.32	-
1235	JCVI_25533	AT1G65310.1		A01	3453883	3454409	91.48	+	A_scaffold000011	916279	916805	91.48	-
1236	JCVI_34	AT4G30280.1		A01	3456336	3456858	95.03	+	A_scaffold000011	913830	914352	94.07	-
1237	JCVI_26938	AT4G30270.1		A01	3462944	3463329	90.79	+	A_scaffold000011	907359	907744	90.79	-
1238	JCVI_7443	AT4G30270.1		A01	3463643	3464268	99.68	+	A_scaffold000011	906420	907045	99.68	-
1239	JCVI_39794	AT4G30260.1		A01	3464643	3465264	98.87	+	A_scaffold000011	905424	906045	98.87	-
1240	JCVI_35361	AT4G30260.1		A01	3464707	3465264	93.02	+	A_scaffold000011	905424	905981	93.02	-
1241	JCVI_18650	AT4G30240.1		A01	3473375	3473682	89.17	+	A_scaffold000011	897006	897313	89.17	-
1242	JCVI_5146	AT4G30240.1		A01	3473375	3473866	89.76	+	A_scaffold000011	896822	897313	89.76	-
1243	EX016514	.		A01	3482219	3482631	80.63	+	A_scaffold000011	888057	888469	83.29	-
			Bn-A01-p3487320	A01	3487170
1244	CD833602	.		A01	3490441	3491184	97.06	-	A_scaffold000011	879504	880247	97.86	+
			Bn-A01-p3495476	A01	3495416
1245	EV042650	AT4G30200.3		A01	3497458	3498006	90.18	+	A_scaffold000011	872682	873230	90.18	-
1246	JCVI_36792	AT4G30200.2		A01	3498852	3499850	99.6	+	A_scaffold000011	870838	871836	99.6	-
1247	JCVI_33658	AT4G30190.1		A01	3519557	3520262	99.01	+	A_scaffold000011	850426	851131	99.01	-
1248	JCVI_1487	AT4G30190.1		A01	3521798	3522329	75.14	+	A_scaffold000011	848359	848890	75.14	-
1249	EV216425	AT4G30190.1		A01	3522415	3522715	84.21	+	A_scaffold000011	847973	848273	84.21	-
1250	JCVI_15772	AT4G30180.1		A01	3523865	3524505	99.06	-	A_scaffold000011	846183	846823	99.06	+
1251	EE462817	.		A01	3526095	3526616	95.4	+	A_scaffold000011	844072	844593	95.4	-
1252	JCVI_29336	AT4G30170.1		A01	3530593	3531137	90.84	-	A_scaffold000011	839551	840095	90.84	+
1253	JCVI_7783	AT4G30160.1		A01	3542386	3542728	97.97	-	A_scaffold000011	827960	828302	97.97	+
1254	JCVI_20283	AT4G30150.1		A01	3554515	3554946	94.46	-	A_scaffold000011	815742	816173	94.46	+
1255	JCVI_13066	AT4G30130.1		A01	3563308	3563958	91.23	-	A_scaffold000011	806730	807380	91.23	+
			Bn-A01-p3567127	A01	3567067
1256	ES959847	AT4G30110.1		A01	3569096	3569583	100	+	A_scaffold000011	801105	801592	100	-
			Bn-A01-p3573045	A01	3572985
			Bn-scaff_17978_1-p231581	A01	3573719
			Bn-A01-p3576068	A01	3576008
			Bn-A01-p3579887	A01	3579827
1257	JCVI_17393	AT4G30090.1		A01	3582469	3582717	100	+	A_scaffold000011	787971	788219	100	-
1258	ES990375	AT4G30090.1		A01	3584302	3584467	95.78	+	A_scaffold000011	786221	786386	95.78	-
1259	JCVI_21505	AT4G30090.1		A01	3584302	3584464	89.57	+	A_scaffold000011	786224	786386	89.57	-
			Bn-A01-p3586744	A01	3586684
1260	ES903000	AT4G30080.1		A01	3589366	3590167	92.05	+	A_scaffold000011	780521	781322	92.05	-
1261	JCVI_9771	AT4G30080.1		A01	3591391	3591818	87.73	+	A_scaffold000011	778870	779297	87.73	-
1262	JCVI_28849	AT4G30064.1		A01	3595373	3595723	96.87	-	A_scaffold000011	774965	775315	96.87	+
			Bn-A01-p3598097	A01	3598037
			Bn-A01-p3598515	A01	3598455
			Bn-A01-p3598533	A01	3598473
			Bn-A01-p3599097	A01	3599037
1263	EV207953	AT4G30020.1		A01	3603872	3604284	83.25	-	A_scaffold000011	766404	766816	83.25	+
1264	JCVI_28133	AT2G25680.1		A01	3610427	3611130	85.73	-	A_scaffold000006	4949030	4949695	81.74	+
			Bn-A01-p3610530	A01	3610470
1265	CD825284	AT2G25680.1		A01	3610608	3611207	95.5	-	A_scaffold000011	759481	760078	95.48	+
1266	EE541674	.		A01	3617034	3617269	94.96	+	A_scaffold000011	753419	753654	94.96	-
1267	EV003429	AT4G30010.1		A01	3618170	3618505	83.87	-	A_scaffold000011	752183	752518	83.87	+
1268	EX094965	AT4G30000.1		A01	3619636	3619921	93.15	+	A_scaffold000011	750767	751052	93.15	-
			Bn-A01-p3619975	A01	3619915
1269	CD826105	AT4G30000.1		A01	3620369	3620721	88.27	+	A_scaffold000011	749967	750319	88.27	-
1270	EV158271	AT4G30000.1		A01	3620369	3620701	88.39	+	A_scaffold000011	749987	750319	88.39	-
1271	EV119532	AT4G30000.1		A01	3620372	3620856	95.3	+	A_scaffold000011	749832	750316	95.3	-
1272	EV158124	AT4G30000.1		A01	3620374	3620694	80.49	+	A_scaffold000011	749994	750314	80.49	-
1273	EV158204	AT4G30000.1		A01	3621295	3622018	93.92	+	A_scaffold000011	748670	749393	93.92	-
1274	JCVI_32798	AT4G29990.1		A01	3625569	3625958	88.3	+	A_scaffold000011	744730	745119	88.3	-
			Bn-A01-p3626821	A01	3626761
1275	EX133171	AT4G29960.1		A01	3628396	3628960	99.29	+	A_scaffold000011	741728	742292	99.29	-
1276	JCVI_36933	AT4G29960.1		A01	3629290	3629587	93.98	+	A_scaffold000011	741101	741398	93.98	-
1277	JCVI_35187	AT4G29950.1		A01	3630616	3631418	82.37	-	A_scaffold000011	739270	740072	82.37	+
			Bn-A01-p3631990	A01	3631930
1278	JCVI_27063	AT4G29950.1		A01	3632005	3632569	88.6	-	A_scaffold000011	738119	738683	88.6	+
			Bn-A01-p3640191	A01	3640041
			Bn-A01-p3643352	A01	3643292
			Bn-A01-p3644770	A01	3644712
1279	EE568388	.		A01	3653114	3653619	81.14	-	A_scaffold000011	717069	717574	81.14	+
			Bn-A01-p3664698	A01	3664638
			Bn-A01-p3666241	A01	3666181
1280	ES900445	AT4G29920.1		A01	3666603	3667238	93.08	+	A_scaffold000011	703450	704085	93.08	-
1281	EX022732	.		A01	3671405	3671568	99.39	+	A_scaffold000011	699120	699283	99.39	-
1282	ES934693	.		A01	3673713	3674090	88.8	+	A_scaffold000011	696598	696975	88.8	-
1283	JCVI_27633	.		A01	3674784	3675279	86.08	+	A_scaffold000011	695409	695904	86.08	-
1284	JCVI_18476	AT5G63820.1		A01	3679299	3679728	89.2	-	A_scaffold000011	690960	691389	89.2	+
1285	EX084155	.		A01	3679394	3679659	100	-	A_scaffold000011	691029	691294	100	+
1286	JCVI_13564	.		A01	3681467	3681778	97.76	+	A_scaffold000011	688910	689221	97.76	-
1287	JCVI_3781	.		A01	3681467	3682016	72.68	+	A_scaffold000011	688672	689221	72.68	-
1288	JCVI_16447	.		A01	3682029	3682497	81.5	+	A_scaffold000011	688191	688659	81.5	-
1289	EV061090	.		A01	3685355	3685689	90.03	-	A_scaffold000011	684999	685333	90.03	+
1290	DY019109	.		A01	3685355	3685706	89.69	+	A_scaffold000011	684982	685333	89.69	-
1291	EV059900	.		A01	3686245	3686580	82.74	+	A_scaffold000011	684108	684443	82.74	-
1292	JCVI_23721	.		A01	3687043	3687493	91.41	-	A_scaffold000011	683195	683645	91.41	+
1293	EE530127	.		A01	3689574	3689913	83.29	+	A_scaffold000011	680775	681114	83.29	-
1294	JCVI_7345	AT5G63820.1		A01	3690348	3690765	99.52	+	A_scaffold000011	679923	680340	99.52	-
1295	JCVI_18200	AT5G63820.1		A01	3690353	3690648	86.96	+	A_scaffold000011	680040	680317	90.04	-
1296	JCVI_39565	AT4G29905.1		A01	3691626	3692173	83.76	+	A_scaffold000011	678515	679062	92.15	-
1297	JCVI_6435	AT4G29905.1		A01	3691626	3692253	86.76	+	A_scaffold000011	678435	679062	86.76	-
1298	EX069163	AT4G29905.1		A01	3691657	3692251	99.33	+	A_scaffold000011	678437	679031	99.33	-
1299	EV118501	AT4G29900.1		A01	3698780	3699057	85.41	+	A_scaffold000011	671631	671908	85.41	-
1300	EE567976	AT4G29900.1		A01	3702610	3703306	97	+	A_scaffold000011	667382	668078	97	-
			Bn-A01-p3703676	A01	3703575
1301	EV118267	AT4G29900.1		A01	3706389	3706650	92.02	+	A_scaffold000011	664038	664299	92.02	-
1302	JCVI_14878	AT4G29870.1		A01	3707114	3707798	92.7	-	A_scaffold000011	662890	663574	92.7	+
			Bn-A01-p3707366	A01	3707266
1303	EV029867	AT4G29860.1		A01	3707959	3708325	76.66	+	A_scaffold000011	662363	662729	76.66	-
1304	JCVI_17958	AT4G29860.1		A01	3708686	3708887	90.64	+	A_scaffold000011	661801	662002	90.64	-
1305	JCVI_22740	AT4G29860.1		A01	3710362	3710654	97.27	+	A_scaffold000011	660034	660326	97.27	-
1306	JCVI_8210	AT4G29850.1		A01	3710785	3711133	86.24	+	A_scaffold000011	659555	659903	86.24	-
1307	JCVI_15303	AT4G29840.1		A01	3712316	3713687	97.24	+	A_scaffold000011	657001	658372	97.24	-
			Bn-A01-p3713266	A01	3713166
1308	EE418144	AT4G29840.1		A01	3713651	3714107	97.37	+	A_scaffold000011	656581	657037	97.37	-
1309	JCVI_10235	AT4G29830.1		A01	3714089	3714805	92.02	-	A_scaffold000011	655883	656549	95.24	+
1310	EE480886	AT4G29820.1		A01	3715581	3716034	76.36	+	A_scaffold000011	654654	655107	76.36	-
1311	JCVI_8715	AT4G29820.1		A01	3715669	3715959	82.49	+	A_scaffold000011	654729	655019	82.49	-
1312	JCVI_5364	AT4G29810.1		A01	3718180	3718541	99.72	+	A_scaffold000011	652147	652508	99.72	-
1313	EX138783	AT4G29810.2		A01	3719444	3719673	94.35	+	A_scaffold000011	651015	651244	94.35	-
1314	ES908025	AT4G29800.1		A01	3720167	3720998	96.4	+	A_scaffold000011	649690	650521	96.4	-
1315	JCVI_29223	AT2G19390.1		A01	3722129	3723458	94.67	-	A_scaffold000011	647230	648559	94.74	+
1316	EV099334	AT4G29790.1		A01	3724145	3724589	82.14	-	A_scaffold000011	646099	646543	82.14	+
1317	JCVI_23644	AT4G29780.1		A01	3730677	3731153	89	-	A_scaffold000011	639535	640011	89	+
1318	EV129476	AT4G29780.1		A01	3730692	3731112	88.24	-	A_scaffold000011	639576	639996	88.24	+
1319	EV124673	AT4G29780.1		A01	3730769	3731539	87.52	-	A_scaffold000011	639149	639919	87.52	+
1320	JCVI_40884	AT4G29780.1		A01	3731342	3731594	92.91	-	A_scaffold000011	639094	639346	92.91	+
1321	JCVI_32602	AT4G29780.1		A01	3731707	3732552	88.53	-	A_scaffold000011	638136	638981	88.53	+
			Bn-A01-p3737522	A01	3737462
1322	EE534462	.		A01	3741238	3741635	87.97	-	A_scaffold000011	629053	629450	87.97	+
1323	EE484870	.		A01	3741296	3741599	95.39	-	A_scaffold000011	629089	629392	95.39	+
			Bn-A01-p3744726	A01	3744574
1324	CX195551	AT4G29730.1		A01	3745305	3745502	87.75	+	A_scaffold000011	625186	625383	87.75	-
1325	ES981622	AT4G29730.1		A01	3745898	3746104	77.14	+	A_scaffold000011	624584	624790	77.14	-
1326	DY009846	AT4G29730.1		A01	3746599	3747007	99.76	+	A_scaffold000011	623681	624089	99.76	-
1327	JCVI_13217	AT4G29720.1		A01	3753067	3754851	92.38	+	A_scaffold000011	615837	617621	92.55	-
			Bn-A01-p3755849	A01	3755789
			Bn-A01-p3758784	A01	3758724
1328	JCVI_6677	AT4G29700.1		A01	3768887	3769750	98.03	+	A_scaffold000011	600938	601801	98.03	-
1329	JCVI_11240	AT4G29690.1		A01	3769661	3770402	91.3	+	A_scaffold000011	600286	601027	91.3	-
1330	JCVI_15678	.		A01	3771255	3771651	91.71	+	A_scaffold000011	599037	599433	91.71	-
1331	EV066875	.		A01	3771441	3771651	96.23	+	A_scaffold000011	599037	599247	96.23	-
1332	EE427805	AT4G29690.1		A01	3772492	3773154	91.42	+	A_scaffold000011	597534	598196	91.42	-
1333	BG544645	AT4G29690.1		A01	3772494	3772788	97.66	+	A_scaffold000011	597900	598194	97.66	-
1334	EE443253	AT4G29690.1		A01	3772937	3773480	97.61	+	A_scaffold000011	597208	597751	97.61	-
1335	JCVI_27938	AT3G10260.3		A01	3775625	3775836	95.75	-	A_scaffold000029	14006	14217	96.23	-
1336	JCVI_1458	AT4G29680.1		A01	3777275	3777950	96.31	+	A_scaffold000011	592738	593413	96.31	-
1337	JCVI_8979	AT4G29680.1		A01	3778250	3778942	96.54	+	A_scaffold000011	591746	592438	96.54	-
1338	EL592664	AT4G29680.1		A01	3778302	3778957	90.05	+	A_scaffold000011	591731	592386	90.05	-
1339	JCVI_3129	AT4G29670.1		A01	3780610	3780850	91.36	+	A_scaffold000011	589838	590078	91.36	-
			Bn-A01-p3782356	A01	3782296
1340	JCVI_9658	AT4G29660.1		A01	3782448	3782684	93.72	+	A_scaffold000011	588004	588240	93.72	-
1341	ES986048	AT4G29658.1		A01	3783504	3783968	98.28	+	A_scaffold000011	586720	587184	98.28	-
			Bn-A01-p3789302	A01	3789242
			Bn-A01-p3791028	A01	3790968
1342	JCVI_3197	AT4G29550.1		A01	3796040	3796518	96.67	-	A_scaffold000011	574170	574648	96.67	+
1343	EV082585	AT4G29530.1		A01	3810571	3810962	86.35	-	A_scaffold000011	559726	560117	86.35	+
1344	JCVI_17455	AT4G29520.1		A01	3812103	3812456	77.75	+	A_scaffold000011	558232	558585	77.75	-
1345	JCVI_5989	AT4G29510.1		A01	3813873	3814402	75.51	-	A_scaffold000011	556286	556815	75.51	+
1346	JCVI_10534	AT4G29490.1		A01	3816275	3816565	80.34	-	A_scaffold000011	554123	554413	80.34	+
1347	JCVI_11542	AT4G29490.1		A01	3819460	3819735	78.25	-	A_scaffold000011	550953	551228	78.25	+
1348	JCVI_6599	AT4G29480.1		A01	3820815	3821054	96.68	+	A_scaffold000011	549634	549873	96.68	-
			Bn-A01-p3829226	A01	3829301
			Bn-A01-p3829785	A01	3829725
1349	ES921202	AT4G34400.1		A01	3838034	3838359	94.28	+	A_scaffold000011	532329	532654	94.28	-
1350	JCVI_37075	AT4G29440.1		A01	3839982	3840182	88.73	+	A_scaffold000011	530506	530706	88.73	-
1351	ES908061	AT4G29440.2		A01	3840800	3841418	97.25	+	A_scaffold000011	529270	529888	97.25	-
1352	JCVI_32357	AT4G29440.2		A01	3840845	3841673	93.98	+	A_scaffold000011	529015	529843	93.98	-
1353	JCVI_15018	AT4G29440.2		A01	3842330	3843061	98.36	+	A_scaffold000011	527627	528358	98.36	-
1354	EV216872	AT4G29440.2		A01	3842428	3843062	93.86	+	A_scaffold000011	527626	528260	93.86	-
1355	EV107005	AT4G29440.2		A01	3842702	3842991	96.9	+	A_scaffold000011	527697	527986	96.9	-
1356	EV107380	AT4G29440.2		A01	3842702	3843027	96.32	+	A_scaffold000011	527661	527986	96.32	-
1357	JCVI_5969	AT4G29430.1		A01	3843099	3843479	79.08	-	A_scaffold000011	527209	527589	79.08	+
1358	EX019682	AT4G29420.1		A01	3844473	3844984	91.94	+	A_scaffold000011	525704	526215	91.94	-
1359	EE534102	AT4G29420.1		A01	3845807	3846250	93.93	+	A_scaffold000011	524438	524881	93.93	-
1360	JCVI_3066	AT4G29410.1		A01	3848423	3848735	86.44	+	A_scaffold000011	521953	522265	86.44	-
1361	CX189247	AT4G29410.1		A01	3848426	3848694	81.78	+	A_scaffold000011	521994	522262	81.78	-
1362	EX088794	AT4G29400.1		A01	3851192	3851611	89.52	-	A_scaffold000011	519077	519496	87.62	+
1363	JCVI_27129	AT4G29400.1		A01	3851192	3851610	81.38	-	A_scaffold000011	519078	519496	86.16	+
1364	JCVI_14570	AT4G29400.1		A01	3851232	3851616	70.23	-	A_scaffold000011	519072	519321	87.45	+
1365	JCVI_14316	AT2G19750.1		A01	3855515	3856316	61.8	+	A_scaffold000011	517738	518539	60.4	-
1366	JCVI_21977	AT2G19750.1		A01	3856147	3856319	89.02	+	A_scaffold000011	517735	517907	89.02	-
1367	JCVI_14776	AT4G29380.1		A01	3857613	3857955	93.59	-	A_scaffold000011	516099	516441	93.59	+
			Bn-A01-p3858902	A01	3858791
			Bn-A01-p3859106	A01	3859046
			Bn-A01-p3859610	A01	3859550
1368	EE468629	AT4G29380.1		A01	3859641	3860215	95.83	-	A_scaffold000011	510473	511047	95.83	+
1369	EX042376	AT5G38680.1		A01	3870261	3870655	100	-	A_scaffold000011	500033	500427	100	+
1370	JCVI_19976	AT4G29360.1		A01	3877155	3877722	89.98	+	A_scaffold000011	492966	493533	89.98	-
1371	JCVI_31128	AT4G29360.1		A01	3877215	3878550	78.86	+	A_scaffold000011	492138	493473	79.23	-
1372	JCVI_18953	AT4G29360.1		A01	3877396	3878018	98.72	+	A_scaffold000011	492670	493292	98.72	-
1373	AM395240	AT4G29360.2		A01	3878086	3878476	94.12	+	A_scaffold000011	492212	492602	94.12	-
1374	JCVI_22418	AT4G29350.1		A01	3879603	3880168	72.79	-	A_scaffold000011	490520	491085	72.79	+
1375	JCVI_15308	AT4G29340.1		A01	3883883	3884193	85.99	-	A_scaffold000011	486495	486805	85.99	+
1376	EV134734	AT4G29340.1		A01	3883931	3884193	89.77	-	A_scaffold000011	486495	486757	89.77	+
1377	CX194907	AT4G29340.1		A01	3884855	3885173	84.01	-	A_scaffold000011	485515	485833	82.76	+
1378	JCVI_10821	AT4G29330.1		A01	3885864	3886123	98.46	-	A_scaffold000011	484565	484930	89.1	+
			Bn-A01-p3889035	A01	3888975
			Bn-A01-p3892184	A01	3892124
1379	JCVI_41502	AT4G29310.1		A01	3894571	3894879	100	+	A_scaffold000011	475809	476116	100	-
1380	EE562816	AT4G29280.1		A01	3901994	3902366	86.97	+	A_scaffold000011	468322	468694	86.97	-
1381	EV090511	.		A01	3902641	3903281	90.19	-	A_scaffold000011	467407	468047	90.34	+
			Bn-A01-p3904495	A01	3904435
			Bn-A01-p3906965	A01	3906905
			Bn-A04-p404042	A01	3907658
1382	JCVI_9597	AT4G29310.1		A01	3908057	3908554	94.59	+	A_scaffold000011	462134	462631	94.59	-
1383	JCVI_28029	AT3G01020.1		A01	3909466	3909756	96.58	-	A_scaffold000011	460932	461222	96.58	+
1384	EE474947	.		A01	3910121	3910718	97.5	-	A_scaffold000011	459970	460567	97.5	+
1385	EE560753	.		A01	3924406	3925086	86.2	+	A_scaffold000011	445602	446282	93.25	-
			Bn-A01-p3935187	A01	3935127
1386	EE441548	AT4G29220.1		A01	3935711	3936030	93.48	+	A_scaffold000011	434658	434977	93.48	-
1387	AM395804	AT4G29220.1		A01	3935779	3936030	92.09	+	A_scaffold000011	434658	434909	92.09	-
1388	JCVI_17372	AT4G29220.1		A01	3937972	3938267	99.32	+	A_scaffold000011	432421	432716	99.32	-
			Bn-A01-p3938241	A01	3938141
1389	JCVI_24893	AT4G29210.1		A01	3938288	3938739	89.3	-	A_scaffold000011	431949	432400	89.3	+
1390	JCVI_23177	AT4G29210.2		A01	3939080	3940355	98.04	-	A_scaffold000011	430333	431608	98.04	+
			Bn-A01-p3939508	A01	3939358
1391	JCVI_30052	AT4G29210.1		A01	3940643	3940980	94.67	-	A_scaffold000011	429708	430045	94.67	+
1392	JCVI_36254	AT4G29210.2		A01	3940643	3940870	90.83	-	A_scaffold000011	429708	430045	79.71	+
			Bn-A01-p3948389	A01	3948329
1393	JCVI_27813	.		A01	3952016	3952690	97.33	+	A_scaffold000011	417998	418672	97.33	-
1394	JCVI_3136	AT4G29190.1		A01	3958534	3959976	75.57	+	A_scaffold000011	410712	412154	75.71	-
1395	JCVI_1679	AT4G29160.1		A01	3966161	3966349	92.59	-	A_scaffold000011	404339	404527	92.59	+
1396	EE558302	.		A01	3981960	3982514	82.89	+	A_scaffold000011	388174	388728	82.89	-
			Bn-A01-p3984534	A01	3984384
			Bn-A01-p3993078	A01	3992928
			Bn-A01-p4003991	A01	4003842
1397	JCVI_30726	AT4G29100.1		A01	4004686	4005236	95.46	-	A_scaffold000011	365452	366002	95.46	+
1398	EV211594	.		A01	4005431	4006111	98.25	-	A_scaffold000011	364577	365257	98.25	+
1399	JCVI_26297	AT4G29100.1		A01	4008578	4008942	92.39	-	A_scaffold000011	361746	362110	92.39	+
1400	EV082930	.		A01	4017824	4018372	99.45	-	A_scaffold000011	352316	352864	99.45	+
1401	JCVI_19971	.		A01	4017838	4018298	82.98	+	A_scaffold000011	352390	352850	82.98	-
			Bn-A01-p4023655	A01	4023505
			Bn-A01-p4027402	A01	4027253
1402	JCVI_24428	AT2G36720.1		A01	4030623	4031007	100	-	A_scaffold000011	339681	340065	100	+
1403	EE438922	.		A01	4031581	4032004	97.88	-	A_scaffold000011	338684	339107	97.88	+
1404	CD825813	.		A01	4031690	4032004	92.74	-	A_scaffold000011	338684	338998	92.74	+
1405	JCVI_1082	AT4G29080.1		A01	4043415	4043914	85.6	+	A_scaffold000011	326774	327273	86	-
1406	JCVI_16829	AT4G29070.1		A01	4045681	4046307	92.38	-	A_scaffold000011	324381	325007	92.38	+
1407	JCVI_36647	AT4G29060.1		A01	4047331	4047807	80.71	-	A_scaffold000011	322881	323357	80.71	+
1408	JCVI_30976	AT4G29060.1		A01	4048715	4049100	94.3	-	A_scaffold000011	321588	321973	94.3	+
1409	JCVI_33165	AT4G29060.2		A01	4048907	4049741	84.61	-	A_scaffold000011	320947	321781	84.61	+
1410	EV205818	AT4G29060.1		A01	4049227	4049740	85.41	-	A_scaffold000011	320948	321461	85.41	+
1411	JCVI_33356	AT4G29060.1		A01	4049883	4050532	96.62	-	A_scaffold000011	320156	320805	96.62	+
1412	JCVI_25981	AT4G29060.1		A01	4049957	4050538	94.67	-	A_scaffold000011	320150	320731	94.67	+
1413	EE444003	AT4G29060.2		A01	4050085	4050531	83.3	-	A_scaffold000011	320157	320603	83.3	+
1414	JCVI_8406	AT4G26870.1		A01	4051708	4051928	93.24	-	A_scaffold000011	318760	318980	93.24	+
1415	EV142512	AT4G26870.1		A01	4051709	4051928	89.73	-	A_scaffold000011	318760	318979	89.73	+
1416	EV142725	AT4G26870.1		A01	4052287	4052858	89.27	-	A_scaffold000011	317830	318401	89.27	+
1417	JCVI_35253	AT4G26870.1		A01	4052339	4052631	95.9	-	A_scaffold000011	318057	318349	95.9	+
1418	JCVI_721	AT4G29040.1		A01	4058356	4059055	75.07	-	A_scaffold000011	311802	312332	77.92	+
1419	ES939569	AT4G10895.1		A01	4060292	4060667	86.38	-	A_scaffold000011	310021	310396	86.38	+
1420	JCVI_12635	AT4G10895.1		A01	4062954	4063317	93.21	-	A_scaffold000011	307371	307734	93.21	+
1421	JCVI_4507	AT4G29030.1		A01	4067375	4067987	92.67	-	A_scaffold000011	302701	303238	99.44	+
1422	EE514951	AT4G29030.1		A01	4067616	4068084	80.86	-	A_scaffold000011	302604	303072	80.86	+
1423	JCVI_11902	AT4G29020.1		A01	4069571	4070112	74.77	-	A_scaffold000011	300576	301117	74.95	+
			Bn-A01-p4070059	A01	4069959
1424	EV104190	AT4G29010.1		A01	4074880	4075178	72.37	+	A_scaffold000011	295510	295808	72.37	-
1425	JCVI_7660	AT4G29010.1		A01	4074880	4075286	85.4	+	A_scaffold000011	295402	295808	85.4	-
1426	JCVI_12154	AT4G29010.1		A01	4076401	4076680	93.95	+	A_scaffold000011	294008	294287	93.95	-
			Bn-A01-p4077105	A01	4077045
1427	JCVI_8240	AT4G29010.1		A01	4078011	4078324	84.23	+	A_scaffold000011	292364	292677	87.38	-
1428	EE412447	AT4G29000.1		A01	4079810	4080118	97.09	-	A_scaffold000011	290570	290878	97.09	+
1429	CD813579	AT4G29000.1		A01	4081100	4081664	97.88	-	A_scaffold000011	289024	289588	97.88	+
1430	AM386917	AT4G28990.1		A01	4082014	4082440	91.71	-	A_scaffold000011	288248	288674	91.71	+
1431	JCVI_8059	AT4G28990.1		A01	4082289	4082692	83.74	-	A_scaffold000011	287996	288399	83.74	+
1432	ES921725	AT4G28990.1		A01	4082548	4083129	97.08	-	A_scaffold000011	287559	288140	97.08	+
1433	EV077701	AT4G28990.1		A01	4083485	4083739	86.15	-	A_scaffold000011	286949	287203	86.15	+
1434	JCVI_21775	AT4G28990.1		A01	4083500	4083739	83.95	-	A_scaffold000011	286949	287188	83.95	+
			Bn-A01-p4084366	A01	4084306
1435	JCVI_27572	AT4G28980.2		A01	4084401	4084948	94.54	-	A_scaffold000011	285740	286287	94.54	+
1436	EV018870	AT4G28980.2		A01	4084422	4084708	95.12	-	A_scaffold000011	285980	286266	95.12	+
1437	JCVI_39852	AT4G28980.2		A01	4084422	4084816	97.47	-	A_scaffold000011	285872	286266	97.47	+
			Bn-A01-p4084739	A01	4084679
1438	JCVI_15518	AT4G28980.2		A01	4085507	4086055	92.79	-	A_scaffold000011	284633	285181	84.5	+
			Bn-A01-p4087533	A01	4087473
1439	JCVI_10043	AT4G28950.1		A01	4087823	4088015	84.62	-	A_scaffold000011	282673	282865	84.62	+
1440	JCVI_4876	AT3G23890.1		A01	4088924	4089465	83.63	-	A_scaffold000011	281223	281764	83.63	+
1441	JCVI_23484	AT3G23890.1		A01	4090918	4091316	93.58	-	A_scaffold000011	279372	279770	93.58	+
1442	EE443597	AT4G28910.2		A01	4108774	4109143	91.94	+	A_scaffold000011	261545	261914	91.94	-
1443	JCVI_744	AT4G28910.2		A01	4108775	4109572	99	+	A_scaffold000011	261116	261913	99	-
			Bn-A01-p4109157	A01	4109007
1444	JCVI_33372	AT4G28910.2		A01	4109833	4110435	94.58	+	A_scaffold000011	260253	260855	94.58	-
1445	EV019887	AT4G28890.1		A01	4112270	4112897	99.84	+	A_scaffold000011	257791	258479	99.85	-
			Bn-A01-p4113202	A01	4113052
1446	EV017504	AT4G28880.1		A01	4115744	4115991	92.74	-	A_scaffold000011	254697	254944	92.74	+
			Bn-A01-p4116110	A01	4115960
1447	EX126693	AT4G28860.1		A01	4116259	4116739	81.91	-	A_scaffold000011	253949	254429	81.91	+
			Bn-A01-p4117153	A01	4117003
1448	EE441909	AT4G28880.1		A01	4118087	4118333	90.12	-	A_scaffold000011	252355	252601	90.12	+
1449	JCVI_26476	AT4G28850.1		A01	4118903	4119410	85.27	-	A_scaffold000011	251278	251785	85.27	+
1450	JCVI_8168	AT4G28830.1		A01	4138461	4138604	95.83	-	A_scaffold000011	232084	232227	95.83	+
1451	EV194609	AT4G28820.2		A01	4139618	4139806	91.53	+	A_scaffold000011	230882	231070	91.53	-
1452	JCVI_41486	AT4G28820.2		A01	4139635	4139806	91.28	+	A_scaffold000011	230882	231053	91.28	-
1453	EE474218	AT4G28820.1		A01	4139668	4139806	90.65	+	A_scaffold000011	230882	231020	90.65	-
1454	DY003596	AT4G28811.1		A01	4141480	4141838	80.33	-	A_scaffold000011	228850	229208	80.33	+
1455	EE419746	AT4G28790.1		A01	4142617	4143201	76.92	-	A_scaffold000011	227487	228071	76.92	+
1456	EV031487	AT5G51410.1		A01	4148658	4149027	68.91	+	A_scaffold000011	221661	222030	68.91	-
			Bn-A01-p4164843	A01	4164743
1457	JCVI_7149	AT4G28780.1		A01	4165789	4166239	90.55	-	A_scaffold000011	204449	204899	90.55	+
			Bn-A01-p4167795	A01	4167645
1458	JCVI_25590	AT4G28770.1		A01	4172626	4173491	96.66	+	A_scaffold000011	197197	198062	96.66	-
1459	DY027143	AT4G28760.1		A01	4172848	4173377	92.66	-	A_scaffold000011	197311	197840	92.66	+
			Bn-A01-p4173668	A01	4173608
1460	JCVI_9603	AT4G28760.1		A01	4174037	4174835	93	-	A_scaffold000011	195853	196651	93	+
1461	CX271811	AT4G28760.1		A01	4175244	4175447	98.55	-	A_scaffold000011	195241	195444	98.55	+
1462	EV089812	.		A01	4175985	4176402	83.41	-	A_scaffold000011	194286	194703	83.41	+
			Bn-A01-p4177941	A01	4177881
1463	JCVI_6466	AT4G28750.1		A01	4182016	4182365	98.29	+	A_scaffold000011	188323	188672	98.29	-
			Bn-scaff_19193_1-p618891	A01	4182059
1464	JCVI_24533	.		A01	4182500	4182920	75.52	+	A_scaffold000011	187768	188211	74.89	-
1465	JCVI_4379	AT4G28730.1		A01	4184285	4184589	85.4	-	A_scaffold000011	186099	186403	85.4	+
			Bn-A01-p4188629	A01	4188479
1466	EE392389	.		A01	4216741	4217047	98.39	+	A_scaffold000011	153641	153947	98.39	-
1467	JCVI_19801	AT4G28715.1		A01	4220199	4220411	97.66	-	A_scaffold000011	150277	150489	97.66	+
			Bn-A01-p4220987	A01	4220887
1468	EV073062	AT4G28710.1		A01	4224031	4224279	76.92	-	A_scaffold000011	146409	146657	76.92	+
1469	EV063077	.		A01	4227585	4228032	85.65	-	A_scaffold000011	142656	143103	85.65	+
			Bn-A01-p4227703	A01	4227643
			Bn-A01-p4228985	A01	4228835
1470	JCVI_20435	AT4G28706.3		A01	4229041	4229328	89.58	-	A_scaffold000011	141360	141647	89.58	+
			Bn-A01-p4230829	A01	4230679
1471	JCVI_27392	AT4G28706.2		A01	4230773	4230960	86.17	-	A_scaffold000011	139728	139915	86.17	+
			Bn-A01-p4233306	A01	4233246
			Bn-A01-p4235273	A01	4235213
1472	ES955034	AT4G28703.1		A01	4235524	4235858	99.7	-	A_scaffold000011	134830	135164	99.7	+
[truncated: 84,430 more rows]
