# Supplementary material for: Collinearity analysis of Brassica A and C genomes based on an updated inferred unigene order
Source: Data Brief. 2015 Feb 10;3:51–5. doi: 10.1016/j.dib.2015.01.004 (PMC4510050; doi:10.1016/j.dib.2015.01.004)
Supplement: Supplementary file 7 — Supplementary Material [file mmc7.xlsx]

## Sheet: C genome
Order C genome	unigene	AGI	Infinium probe	C Chr	C start	Stop	%id	s	v1 scaffolds	Start	Stop	%id	s
1	EV063032	AT4G38670.1		C01	16000	16481	86.14	+	C_scaffold000500	16000	16481	86.14	+
2	JCVI_13631	AT4G38670.1		C01	16226	16990	95.57	+	C_scaffold000500	16226	16990	95.57	+
			Bn-scaff_20320_1-p24757	C01	23752
3	JCVI_11713	AT4G38495.1		C01	36742	36934	95.34	+	C_scaffold000500	36742	36934	95.34	+
4	JCVI_37860	AT4G38470.1		C01	36951	37369	85.48	-	C_scaffold000500	36951	37369	85.48	-
5	JCVI_34453	AT4G38470.1		C01	37293	37494	85.64	-	C_scaffold000500	37293	37494	85.64	-
6	JCVI_24926	AT4G38470.1		C01	40588	40935	86.16	-	C_scaffold000500	40588	40935	86.16	-
7	JCVI_13089	AT4G38470.1		C01	40592	40900	96.44	-	C_scaffold000500	40592	40900	96.44	-
8	JCVI_36001	AT4G38460.1		C01	46058	46504	87.72	-	C_scaffold000500	46058	46504	87.72	-
9	JCVI_2864	AT4G38460.1		C01	47001	47412	87.5	-	C_scaffold000500	46558	46898	97.95	-
10	JCVI_9277	AT4G38400.1		C01	49200	49692	93.54	+	C_scaffold000500	49200	49692	93.54	+
			Bn-scaff_20320_1-p52767	C01	52504
			Bn-scaff_20320_1-p57532	C01	57269
11	ES264470	AT4G38190.1		C01	69284	69860	99.83	-	C_scaffold000500	69284	69860	99.83	-
			Bn-scaff_20320_1-p75976	C01	75924
12	JCVI_33880	AT4G38210.1		C01	76380	77124	99.6	-	C_scaffold000500	76380	77124	99.6	-
13	JCVI_21108	AT4G38220.2		C01	77932	78499	97.89	+	C_scaffold000500	77932	78499	97.89	+
14	JCVI_9988	AT4G38220.2		C01	79146	79391	79.67	+	C_scaffold000016	3029503	3029748	97.57	-
15	JCVI_971	AT4G38220.1		C01	79447	79676	98.7	+	C_scaffold000500	79447	79676	98.7	+
16	JCVI_33025	AT4G38360.2		C01	81326	81823	98.39	-	C_scaffold000500	81326	81823	98.39	-
17	CN727990	AT4G38360.2		C01	82146	82376	91.85	-	C_scaffold000500	82146	82376	91.85	-
			Bn-scaff_20320_1-p82662	C01	82401
			Bn-scaff_20320_1-p83433	C01	83382
18	JCVI_34462	AT4G38700.1		C01	98023	98624	91.69	-	C_scaffold000068	10878	11479	91.69	-
19	JCVI_4409	AT4G38770.1		C01	101446	102458	91.91	-	C_scaffold000068	14301	15313	91.91	-
			Bn-scaff_19244_1-p21065	C01	103179
			Bn-scaff_19244_1-p23111	C01	105225
			Bn-scaff_19244_1-p23487	C01	105677
			Bn-scaff_19244_1-p24117	C01	106231
20	JCVI_24992	AT4G38840.1		C01	107576	108118	90.24	-	C_scaffold000068	20431	20973	90.24	-
21	JCVI_14925	AT4G38860.1		C01	119401	120138	91.89	+	C_scaffold000068	32256	32993	91.89	+
22	EE411024	.		C01	122686	123166	98.96	-	C_scaffold000068	35541	36021	98.96	-
23	JCVI_2589	.		C01	122712	123448	71.94	-	C_scaffold000068	35567	36303	71.94	-
24	JCVI_21195	AT4G38890.1		C01	126192	126504	89.52	-	C_scaffold000068	39047	39359	89.52	-
25	JCVI_31294	AT4G38890.1		C01	126192	126502	95.18	-	C_scaffold000068	39047	39357	95.18	-
26	JCVI_4474	AT2G21240.1		C01	129244	130241	85.43	-	C_scaffold000068	42099	43096	85.43	-
27	EE410133	AT2G21240.1		C01	129392	129717	92.05	-	C_scaffold000068	42247	42572	92.05	-
28	JCVI_14643	AT4G38950.1		C01	132656	133046	93.43	-	C_scaffold000068	45511	45901	93.43	-
29	JCVI_27884	AT4G38950.1		C01	134306	134661	95.22	-	C_scaffold000068	47161	47516	95.22	-
30	JCVI_31731	AT1G03340.1		C01	138339	138686	93.71	-	C_scaffold000068	51194	51541	93.71	-
31	JCVI_31415	AT4G38970.1		C01	138377	138747	99.19	-	C_scaffold000068	51232	51602	99.19	-
32	EE481053	AT4G39000.1		C01	143628	144024	94	-	C_scaffold000068	56483	56879	94	-
33	EV115930	.		C01	149819	150556	83.38	+	C_scaffold000068	62674	63411	83.38	+
34	EV144874	.		C01	159407	159696	97.61	-	C_scaffold000068	72262	72551	97.61	-
35	JCVI_41170	AT4G39080.1		C01	173288	173528	98.35	+	C_scaffold000068	86143	86383	98.35	+
36	EE465280	AT4G39080.1		C01	174332	174691	72.39	+	C_scaffold000068	87187	87546	72.39	+
37	JCVI_27577	AT4G39080.1		C01	176673	176898	92.11	+	C_scaffold000068	89528	89753	92.11	+
38	JCVI_17454	AT4G39080.1		C01	177878	178402	92.23	+	C_scaffold000068	90733	91257	92.23	+
39	JCVI_41499	AT4G39090.1		C01	178914	179252	91.5	-	C_scaffold000068	91769	92107	91.5	-
40	CV432070	.		C01	181004	181378	85.19	-	C_scaffold000068	93859	94233	85.19	-
41	JCVI_22378	AT4G39110.1		C01	182292	182723	96.53	-	C_scaffold000068	95147	95578	96.53	-
42	JCVI_41232	AT4G39110.1		C01	183482	183772	98.28	-	C_scaffold000068	96337	96627	98.28	-
43	JCVI_32947	AT4G39130.1		C01	186954	187389	95.88	-	C_scaffold000068	99809	100244	95.88	-
44	JCVI_28932	AT4G39140.1		C01	188509	189451	83.58	-	C_scaffold000068	101364	102306	83.58	-
45	EX093920	AT4G39140.1		C01	189129	189488	83.92	-	C_scaffold000068	101984	102343	83.92	-
46	JCVI_1030	AT4G39150.1		C01	192378	192575	90.45	-	C_scaffold000068	105233	105430	90.45	-
47	JCVI_22205	.		C01	194214	194630	86.21	+	C_scaffold000068	107069	107485	86.21	+
48	ES900357	.		C01	194214	194619	99.75	+	C_scaffold000068	107069	107474	99.75	+
49	JCVI_1606	AT4G39260.1		C01	200962	201473	76.98	-	C_scaffold000068	113817	114328	76.98	-
50	JCVI_22632	AT4G39260.1		C01	201541	201915	94.24	-	C_scaffold000068	114396	114770	94.24	-
51	JCVI_21754	AT4G39300.1		C01	202389	202606	95.89	+	C_scaffold000068	115244	115461	95.89	+
52	JCVI_28714	AT4G39300.2		C01	203669	204000	93.41	+	C_scaffold000068	116524	116855	93.41	+
			Bn-scaff_19244_1-p120852	C01	203717
53	EV159792	AT4G39350.1		C01	212994	213350	95.24	+	C_scaffold000068	125849	126205	95.24	+
54	JCVI_33490	AT4G39350.1		C01	215009	215675	89.25	+	C_scaffold000068	127864	128530	89.25	+
55	JCVI_10162	AT4G32410.1		C01	215009	215802	69.64	+	C_scaffold000068	127864	128657	69.64	+
56	CV432635	AT5G64740.1		C01	215168	215644	77.64	+	C_scaffold000068	128023	128499	77.64	+
57	ES990457	AT4G39350.1		C01	215759	216104	92.8	+	C_scaffold000068	128614	128959	92.8	+
58	EE534878	.		C01	219399	219793	96.97	+	C_scaffold000068	132254	132648	96.97	+
59	EE536766	AT4G39390.1		C01	222317	222728	97.09	+	C_scaffold000068	135172	135583	97.09	+
60	CD836978	AT4G39390.1		C01	222594	222754	98.14	+	C_scaffold000068	135449	135609	98.14	+
61	JCVI_26808	AT4G39390.1		C01	223286	223909	87.14	+	C_scaffold000068	136141	136764	87.14	+
62	CD825163	AT4G39400.1		C01	233417	234035	90.73	+	C_scaffold000068	146272	146890	90.73	+
63	JCVI_24875	AT4G39400.1		C01	233595	235025	88.63	+	C_scaffold000068	146450	147880	88.63	+
			Bn-scaff_19244_1-p188091	C01	286598
64	EV018157	AT4G39420.1		C01	291334	291826	96.16	+	C_scaffold000068	204189	204681	96.16	+
			Bn-scaff_19244_1-p193513	C01	292386
			Bn-scaff_19244_1-p196631	C01	295503
65	JCVI_36789	AT4G39450.1		C01	302317	303051	97.01	+	C_scaffold000068	215172	215906	97.01	+
66	JCVI_34701	AT4G39450.1		C01	304575	305445	85.73	+	C_scaffold000068	217430	218300	85.73	+
67	JCVI_40341	AT4G39450.1		C01	304716	305286	98.07	+	C_scaffold000068	217571	218141	98.07	+
			Bn-scaff_19244_1-p207085	C01	305819
			Bn-scaff_19244_1-p208209	C01	306984
			Bn-scaff_19244_1-p208724	C01	307497
68	JCVI_32691	AT4G39510.1		C01	308314	309580	99.05	-	C_scaffold000068	221169	222435	99.05	-
69	JCVI_817	AT4G39520.1		C01	310125	310400	96.74	-	C_scaffold000068	222980	223255	96.74	-
70	JCVI_8832	AT4G39520.1		C01	311132	311522	84.17	-	C_scaffold000068	223987	224377	84.17	-
71	JCVI_39256	AT4G39540.1		C01	316704	316956	91.41	+	C_scaffold000068	229559	229811	91.41	+
72	JCVI_40762	AT4G39540.1		C01	316704	317104	91.83	+	C_scaffold000068	229559	229959	91.83	+
73	JCVI_18036	AT4G39590.1		C01	324545	325313	89.94	-	C_scaffold000068	237400	238168	89.94	-
74	EX055842	AT4G39600.1		C01	325382	325748	90.24	-	C_scaffold000068	238237	238603	90.24	-
75	JCVI_24203	AT4G39600.1		C01	327285	328583	89.89	-	C_scaffold000068	240140	241438	89.89	-
76	JCVI_23442	AT1G19930.1		C01	328110	328612	83.83	-	C_scaffold000068	240965	241467	83.83	-
77	EE521944	AT2G21390.1		C01	341828	342063	93.25	+	C_scaffold000068	254683	254918	93.25	+
78	EV080484	AT1G62020.1		C01	343503	343800	98.32	+	C_scaffold000068	256358	256655	98.32	+
79	JCVI_13543	AT2G21390.1		C01	344421	346232	92.86	+	C_scaffold000068	257276	259087	92.86	+
80	CX192439	AT4G39640.1		C01	350789	351285	96.59	+	C_scaffold000068	263644	264140	96.59	+
81	ES984885	AT4G39640.1		C01	353391	353600	95.71	+	C_scaffold000068	266246	266455	95.71	+
82	JCVI_21058	AT4G39640.1		C01	357745	358106	87.43	+	C_scaffold000068	270600	270961	87.43	+
			Bn-scaff_19244_1-p260990	C01	360161
83	JCVI_856	AT4G39660.1		C01	360247	360605	81.84	+	C_scaffold000068	273102	273460	81.84	+
84	JCVI_17353	AT4G39680.1		C01	371445	371725	92.53	-	C_scaffold000068	284300	284580	92.53	-
			Bn-scaff_19244_1-p270599	C01	372810
85	EV186236	AT4G39710.1		C01	381701	382133	85.45	-	C_scaffold000068	294556	294988	85.45	-
86	JCVI_10691	AT4G39710.1		C01	381742	382114	82.57	-	C_scaffold000068	294597	294969	82.57	-
			Bn-scaff_19244_1-p283272	C01	392094
			Bn-scaff_19244_1-p304991	C01	416267
87	JCVI_26502	AT4G39770.1		C01	421692	421938	93.52	-	C_scaffold000068	334547	334793	93.52	-
88	JCVI_40259	AT4G39770.1		C01	423583	423889	84.35	-	C_scaffold000068	336438	336744	84.35	-
			Bn-scaff_19244_1-p313887	C01	424635
			Bn-scaff_19244_1-p328817	C01	434814
89	JCVI_29732	AT4G39780.1		C01	441787	442639	98.36	-	C_scaffold000068	354642	355494	98.36	-
90	JCVI_35496	AT4G39780.1		C01	441831	442602	84.8	-	C_scaffold000068	354686	355457	84.8	-
91	JCVI_35927	AT4G39790.1		C01	446468	447013	97.25	-	C_scaffold000068	359323	359868	97.25	-
92	CV650808	AT4G39790.1		C01	448665	449086	82.78	-	C_scaffold000068	361520	361941	82.78	-
93	JCVI_12874	AT4G39795.1		C01	453064	453385	86.73	+	C_scaffold000068	365919	366240	86.73	+
94	EV204752	AT4G39800.1		C01	455552	456030	88.94	-	C_scaffold000068	368407	368885	88.94	-
95	JCVI_6880	AT4G39800.1		C01	455610	456030	82.09	-	C_scaffold000068	368465	368885	82.09	-
96	JCVI_32459	AT4G39800.1		C01	456889	457280	93.65	-	C_scaffold000068	369744	370135	93.65	-
97	EX083379	AT4G39810.1		C01	462122	462574	97.13	-	C_scaffold000068	374977	375429	97.13	-
98	EE564718	AT4G39820.1		C01	462779	463316	97.03	-	C_scaffold000068	375634	376171	97.03	-
99	JCVI_33291	AT4G39840.1		C01	467386	467872	94.26	+	C_scaffold000068	380241	380727	94.26	+
100	JCVI_21714	AT4G39840.1		C01	468501	468725	97.78	+	C_scaffold000068	381356	381580	97.78	+
101	JCVI_3843	AT4G39860.1		C01	470652	471038	74.74	+	C_scaffold000068	383507	383893	74.74	+
102	JCVI_21866	AT4G39860.1		C01	471110	471576	90.23	+	C_scaffold000068	383965	384431	90.23	+
103	EV007439	.		C01	471307	471579	99.27	+	C_scaffold000068	384162	384434	99.27	+
104	JCVI_14025	AT4G39870.1		C01	473845	474135	81.36	+	C_scaffold000068	386700	386990	81.36	+
105	JCVI_3287	AT4G39880.1		C01	474600	475300	93.19	+	C_scaffold000068	387455	388155	93.19	+
106	JCVI_39572	.		C01	476194	476883	85.4	-	C_scaffold000068	389049	389738	85.4	-
107	JCVI_37779	AT2G29830.1		C01	476707	477068	83.24	-	C_scaffold000068	389562	389923	83.24	-
108	EV003535	AT2G21950.1		C01	476863	477405	99.63	-	C_scaffold000068	389718	390260	99.63	-
109	JCVI_3876	AT4G39900.1		C01	478240	478509	98.52	-	C_scaffold000068	391095	391364	98.52	-
110	JCVI_6036	AT4G39900.1		C01	478252	478509	93.02	-	C_scaffold000068	391107	391364	93.02	-
111	ES966991	.		C01	482897	483286	95.38	-	C_scaffold000068	395752	396141	95.38	-
			Bn-scaff_19244_1-p388798	C01	490775
112	JCVI_16379	AT4G39950.1		C01	495015	495977	97.82	+	C_scaffold000068	407870	408832	97.82	+
113	EV217091	AT4G39950.1		C01	496500	497021	79.47	+	C_scaffold000068	409355	409876	79.47	+
114	EE421604	.		C01	497132	497437	100	-	C_scaffold000068	409987	410292	100	-
115	EV060125	AT4G39952.1		C01	500449	501057	91.82	+	C_scaffold000068	413304	413912	91.82	+
116	JCVI_23614	AT4G39960.1		C01	503454	504308	90.42	+	C_scaffold000068	416309	417163	90.42	+
			Bn-scaff_19244_1-p405487	C01	508785
117	JCVI_14169	AT4G39980.1		C01	509068	509634	97.71	+	C_scaffold000068	421923	422489	97.71	+
118	JCVI_8614	AT4G39980.1		C01	510761	511181	95.73	+	C_scaffold000068	423616	424036	95.73	+
			Bn-scaff_19244_1-p408047	C01	511278
119	JCVI_4552	AT4G39990.1		C01	513161	513673	90.54	+	C_scaffold000068	426016	426528	90.54	+
120	EE563914	.		C01	515872	516287	99.28	-	C_scaffold000068	428727	429142	99.28	-
			Bn-scaff_19244_1-p421204	C01	520106
121	JCVI_8446	AT4G40000.1		C01	529391	529840	79.22	-	C_scaffold000068	442246	442695	79.22	-
122	ES908723	AT4G40000.1		C01	532021	532268	88.35	-	C_scaffold000068	444876	445123	88.35	-
123	JCVI_27852	AT4G40010.1		C01	534191	534745	70.44	-	C_scaffold000068	447046	447600	70.44	-
124	JCVI_4490	AT4G40010.1		C01	536684	536952	95.19	-	C_scaffold000068	449539	449807	95.19	-
			Bn-scaff_19244_1-p438043	C01	538015
125	JCVI_37535	AT4G40020.1		C01	538664	539413	86.28	-	C_scaffold000068	451519	452268	86.28	-
126	ES981121	AT4G40020.1		C01	539942	540440	96.2	-	C_scaffold000068	452797	453295	96.2	-
127	EV093427	AT4G40042.1		C01	542979	543359	88.19	+	C_scaffold000068	455834	456214	88.19	+
128	EV111121	AT4G40042.1		C01	542991	543356	95.36	+	C_scaffold000068	455846	456211	95.36	+
129	JCVI_15965	AT4G40045.1		C01	543403	543956	71.99	-	C_scaffold000068	456258	456811	71.99	-
130	EV041280	AT4G40045.1		C01	543425	543864	99.77	-	C_scaffold000068	456280	456719	99.77	-
			Bn-scaff_19244_1-p444332	C01	544347
131	JCVI_16475	AT4G40050.1		C01	546778	547337	94.88	-	C_scaffold000068	459633	460192	94.88	-
132	JCVI_20212	.		C01	547972	548629	91.59	+	C_scaffold000068	460827	461484	91.59	+
133	JCVI_12981	AT4G39580.1		C01	550238	550721	82.57	+	C_scaffold000068	463093	463576	82.57	+
			Bn-scaff_19244_1-p451742	C01	551750
134	JCVI_20907	.		C01	551957	552324	92.66	-	C_scaffold000068	464812	465179	92.66	-
135	JCVI_4880	AT4G40060.1		C01	559603	560261	87.99	-	C_scaffold000068	472458	473116	87.99	-
136	ES939202	AT4G40080.1		C01	564105	564376	99.63	+	C_scaffold000068	476960	477231	99.63	+
137	JCVI_12477	AT4G40090.1		C01	565870	566528	99.24	-	C_scaffold000068	478725	479383	99.24	-
			Bn-scaff_19244_1-p479987	C01	570103
138	JCVI_19966	AT4G38060.2		C01	570906	571363	97.82	+	C_scaffold000068	483761	484218	97.82	+
139	JCVI_34563	.		C01	571815	572277	94.83	-	C_scaffold000068	484670	485132	94.83	-
140	DY030672	AT4G38050.1		C01	574558	575178	99.04	+	C_scaffold000068	487413	488033	99.04	+
141	EE438686	AT4G38050.1		C01	575816	576536	69.08	+	C_scaffold000068	488671	489391	69.08	+
142	JCVI_36534	AT4G38050.1		C01	577398	577816	82.49	+	C_scaffold000068	490253	490671	82.49	+
143	JCVI_6992	AT4G38040.1		C01	577829	578095	86.67	-	C_scaffold000068	490684	490950	86.67	-
144	JCVI_21263	AT4G38040.1		C01	578161	578335	92.05	-	C_scaffold000068	491016	491190	92.05	-
145	JCVI_1828	AT4G38040.1		C01	579039	579577	94.65	-	C_scaffold000068	491894	492432	94.65	-
146	EE556515	AT4G38020.1		C01	591492	591891	98.75	-	C_scaffold000068	504347	504746	98.75	-
147	EX063757	AT4G38020.1		C01	591812	592114	94.74	-	C_scaffold000068	504667	504969	94.74	-
148	JCVI_13181	AT4G38020.1		C01	592330	592636	98.7	-	C_scaffold000068	505185	505491	98.7	-
149	JCVI_31138	AT4G38000.1		C01	594896	595573	94.7	-	C_scaffold000068	507751	508428	94.7	-
150	JCVI_12814	AT4G37980.1		C01	602340	602672	97	-	C_scaffold000068	515195	515527	97	-
151	EX074178	AT4G37970.1		C01	606276	606965	76.54	-	C_scaffold000068	519131	519820	76.54	-
152	EV201739	.		C01	608911	609183	96.7	-	C_scaffold000068	521766	522038	96.7	-
153	EV151573	.		C01	609659	609997	99.41	+	C_scaffold000068	522514	522852	99.41	+
154	JCVI_25446	AT1G64190.1		C01	609659	610377	92.91	-	C_scaffold000068	522514	523232	92.91	-
155	EV099565	AT1G64190.1		C01	610283	610749	89.05	-	C_scaffold000068	523138	523604	89.05	-
156	JCVI_14620	AT1G64190.1		C01	610283	610902	80.47	-	C_scaffold000068	523138	523757	80.47	-
			Bn-scaff_19244_1-p517124	C01	611250
			Bn-scaff_19244_1-p551168	C01	641215
157	EV087479	AT4G37930.1		C01	644699	645144	91.52	+	C_scaffold000068	557554	557999	91.52	+
158	JCVI_35045	AT4G37920.1		C01	648763	649311	76.15	+	C_scaffold000068	561618	562166	76.15	+
159	JCVI_17022	AT4G37910.1		C01	650021	651212	95.05	+	C_scaffold000068	562876	564067	95.05	+
160	JCVI_7967	AT4G37910.1		C01	651315	652111	95.98	+	C_scaffold000068	564170	564966	95.98	+
161	JCVI_9820	AT4G37880.1		C01	652291	653155	77.87	-	C_scaffold000068	565146	566010	77.87	-
162	EV185340	AT4G37880.1		C01	652395	652957	81.37	-	C_scaffold000068	565250	565812	81.37	-
163	JCVI_4417	AT4G37880.1		C01	653023	653697	97.48	-	C_scaffold000068	565878	566552	97.48	-
164	JCVI_1785	AT4G37870.1		C01	661692	662048	95.8	+	C_scaffold000068	574547	574903	95.8	+
165	JCVI_1078	AT4G37870.1		C01	663406	663956	90.81	+	C_scaffold000068	576261	576811	90.81	+
166	JCVI_2624	AT4G37870.1		C01	663493	664027	92.36	+	C_scaffold000068	576348	576882	92.36	+
167	EV168416	AT4G37870.1		C01	663535	664028	90.14	+	C_scaffold000068	576390	576883	90.14	+
168	EV219332	AT4G37870.1		C01	663538	664051	77.26	+	C_scaffold000068	576393	576906	77.26	+
			Bn-scaff_19244_1-p577643	C01	666468
			Bn-scaff_19244_1-p581170	C01	668762
			Bn-scaff_19244_1-p590137	C01	677627
169	EV159252	AT4G37840.1		C01	680081	680426	91.43	+	C_scaffold000068	592936	593281	91.43	+
170	JCVI_41651	AT4G37840.1		C01	680094	680426	93.15	+	C_scaffold000068	592949	593281	93.15	+
171	JCVI_4537	.		C01	680733	681519	84.12	-	C_scaffold000068	593588	594374	84.12	-
172	EE562142	.		C01	686681	687101	86.73	-	C_scaffold000068	599536	599956	86.73	-
			Bn-scaff_19244_1-p603262	C01	689977
			Bn-scaff_19244_1-p604296	C01	691108
			Bn-scaff_19244_1-p620088	C01	710411
173	ES988225	AT4G37790.1		C01	715490	715961	97.46	-	C_scaffold000068	628345	628816	97.46	-
174	JCVI_14478	AT4G37790.1		C01	716401	716873	97.25	-	C_scaffold000068	629256	629728	97.25	-
			Bn-scaff_19244_1-p629563	C01	719863
			Bn-scaff_19244_1-p644336	C01	736542
175	JCVI_25745	AT4G37770.1		C01	752212	753107	77	-	C_scaffold000068	665067	665962	77	-
			Bn-scaff_19244_1-p657915	C01	757460
176	JCVI_21407	AT4G37760.1		C01	762677	763654	97.46	-	C_scaffold000068	675532	676509	97.46	-
177	EX038707	AT2G22830.1		C01	763284	763655	76.53	-	C_scaffold000068	676139	676510	76.53	-
178	JCVI_21920	AT4G37750.1		C01	766569	766986	97.37	-	C_scaffold000068	679424	679841	97.37	-
			Bn-scaff_19244_1-p679934	C01	780435
			Bn-scaff_19244_1-p680435	C01	780936
			Bn-scaff_19244_1-p683537	C01	783779
179	DY028347	AT4G37740.1		C01	786192	786673	99.59	+	C_scaffold000068	699047	699528	99.59	+
180	JCVI_34174	AT4G37730.1		C01	789252	789986	97.15	-	C_scaffold000068	702107	702841	97.15	-
			Bn-scaff_19244_1-p692995	C01	793219
			Bn-scaff_19244_1-p693772	C01	793999
181	JCVI_18288	AT4G37680.1		C01	794485	795162	94.29	-	C_scaffold000068	707340	708017	94.29	-
182	JCVI_40441	AT4G37670.2		C01	797746	798224	84.8	+	C_scaffold000068	710601	711079	84.8	+
183	EV098185	AT4G37670.2		C01	798729	799273	74.11	+	C_scaffold000068	711584	712128	74.11	+
			Bn-scaff_19244_1-p698816	C01	798990
			Bn-scaff_19244_1-p699318	C01	799492
184	JCVI_36823	AT4G37670.2		C01	800048	800275	96.51	+	C_scaffold000068	712903	713130	96.51	+
185	JCVI_9542	AT4G37660.1		C01	800289	800931	96.44	-	C_scaffold000068	713144	713786	96.44	-
186	ES996127	AT4G37660.1		C01	800294	800916	95.71	-	C_scaffold000068	713149	713771	95.71	-
187	JCVI_17690	AT4G37650.1		C01	804530	805243	99.72	-	C_scaffold000068	717385	718098	99.72	-
188	CD840477	AT4G37610.1		C01	811333	811864	77.86	+	C_scaffold000068	724188	724719	77.86	+
189	JCVI_13314	AT4G37610.1		C01	812529	812885	93.87	+	C_scaffold000068	725384	725740	93.87	+
190	EX049892	AT4G37580.1		C01	817182	817882	95.58	-	C_scaffold000068	730037	730737	95.58	-
			Bn-scaff_19244_1-p734241	C01	828726
191	JCVI_36969	AT4G37560.1		C01	830010	830305	94.93	-	C_scaffold000068	742865	743160	94.93	-
192	JCVI_33348	AT4G37560.1		C01	832259	832589	83.28	-	C_scaffold000068	745114	745444	83.28	-
			Bn-scaff_19244_1-p738519	C01	832966
193	JCVI_2158	AT4G37550.1		C01	833264	833614	83.79	-	C_scaffold000068	746119	746469	83.79	-
194	EE415192	AT4G37550.1		C01	834381	834951	98.95	-	C_scaffold000068	747236	747806	98.95	-
			Bn-scaff_19244_1-p741538	C01	835987
195	CK991367	AT4G37540.1		C01	839071	839343	89.49	+	C_scaffold000068	751926	752198	89.49	+
196	EX137436	.		C01	843346	843788	68.33	+	C_scaffold000461	36594	37329	78.06	+
			Bn-scaff_19244_1-p755070	C01	845667
			Bn-scaff_19244_1-p756430	C01	846944
197	JCVI_27410	AT4G37520.1		C01	847820	848422	99.67	-	C_scaffold000068	760675	761277	99.67	-
198	EV206863	AT4G37520.1		C01	847977	848345	95.96	-	C_scaffold000068	760832	761200	95.96	-
199	JCVI_590	AT4G37520.1		C01	848101	848422	91.3	-	C_scaffold000068	760956	761277	91.3	-
200	JCVI_28329	AT4G37510.1		C01	853335	853750	98.8	+	C_scaffold000068	766190	766605	98.8	+
201	JCVI_6700	AT4G37510.1		C01	853407	854118	92.44	+	C_scaffold000068	766262	766973	92.44	+
202	JCVI_9778	AT4G37510.1		C01	855144	855678	65.26	+	C_scaffold000068	767999	768533	65.26	+
203	EV198655	AT4G37490.1		C01	856965	857415	65.22	+	C_scaffold000068	769820	770270	65.22	+
204	EV072877	AT4G37460.1		C01	861367	861562	92.46	+	C_scaffold000068	774222	774417	92.46	+
205	AM388606	AT4G37460.1		C01	864834	865048	90.23	+	C_scaffold000068	777689	777903	90.23	+
206	JCVI_18987	.		C01	866684	867078	80.45	+	C_scaffold000068	779539	779933	80.45	+
207	EV130072	.		C01	866850	867142	95.56	+	C_scaffold000068	779705	779997	95.56	+
208	JCVI_3592	AT4G37450.1		C01	869355	869613	94.23	+	C_scaffold000068	782210	782468	94.23	+
209	JCVI_39865	AT4G37445.1		C01	872036	872583	76.26	+	C_scaffold000068	784891	785438	76.26	+
210	ES942231	AT4G37440.2		C01	873950	874336	80.1	-	C_scaffold000068	786805	787191	80.1	-
			Bn-scaff_19244_1-p816342	C01	879219
211	JCVI_41808	AT4G37430.1		C01	886919	887524	96.53	-	C_scaffold000068	799774	800379	96.53	-
212	JCVI_12930	AT4G37430.1		C01	888439	889183	96.25	-	C_scaffold000068	801294	802038	96.25	-
213	EX045408	AT4G37420.1		C01	892322	892924	96.68	-	C_scaffold000068	805177	805779	96.68	-
214	EE427065	.		C01	896112	896773	96.68	+	C_scaffold000068	808967	809628	96.68	+
215	JCVI_14975	AT4G37410.1		C01	909676	910319	90.57	-	C_scaffold000068	822531	823174	90.57	-
216	EV175932	AT4G37410.1		C01	910101	910316	92.86	-	C_scaffold000068	822956	823171	92.86	-
217	EV125432	AT4G37410.1		C01	910591	911316	80.97	-	C_scaffold000068	823446	824171	80.97	-
218	JCVI_7218	AT4G37410.1		C01	910763	911418	96.05	-	C_scaffold000068	823618	824273	96.05	-
219	JCVI_26096	.		C01	921991	922635	98.29	-	C_scaffold000068	834846	835490	98.29	-
220	JCVI_9008	.		C01	921991	922584	89.28	-	C_scaffold000068	834846	835439	89.28	-
221	EE561466	.		C01	924521	925110	97.97	+	C_scaffold000068	837376	837965	97.97	+
222	JCVI_41257	AT4G37400.1		C01	926798	927160	98.08	-	C_scaffold000068	839653	840015	98.08	-
223	JCVI_40877	AT4G37400.1		C01	928610	929400	82.81	-	C_scaffold000068	841465	842255	82.81	-
224	EE514629	.		C01	931142	931634	99.8	+	C_scaffold000068	843997	844489	99.8	+
225	EE559098	.		C01	938313	938694	89.9	+	C_scaffold000068	851168	851549	89.9	+
226	JCVI_37576	AT2G23170.1		C01	942050	943286	93.97	-	C_scaffold000068	854905	856141	93.97	-
227	EV021070	AT4G37390.1		C01	943815	944546	97.27	-	C_scaffold000068	856670	857401	97.27	-
228	JCVI_15101	AT4G37390.1		C01	944120	944546	93.98	-	C_scaffold000068	856975	857401	93.98	-
229	ES966824	.		C01	946232	946882	88.5	-	C_scaffold000068	859087	859737	88.5	-
230	EV211246	AT4G37340.1		C01	957146	957530	93.09	+	C_scaffold000068	870001	870385	93.09	+
231	JCVI_12612	AT4G37340.1		C01	957654	958385	94.03	+	C_scaffold000068	870509	871240	94.03	+
232	EV110073	AT1G66540.1		C01	958044	958407	94.55	+	C_scaffold000068	870899	871262	94.55	+
233	JCVI_103	.		C01	963376	964229	89.94	+	C_scaffold000068	876231	877084	89.94	+
234	JCVI_32341	AT4G37310.1		C01	964993	965586	90.2	+	C_scaffold000068	877848	878441	90.2	+
235	JCVI_19692	AT4G37310.1		C01	968566	969009	97.3	+	C_scaffold000068	881421	881864	97.3	+
236	JCVI_2637	AT4G37300.1		C01	980209	980546	96.15	-	C_scaffold000068	893064	893401	96.15	-
237	DV643338	AT4G37290.1		C01	986151	986685	76.76	+	C_scaffold000068	899006	899540	76.76	+
238	JCVI_36277	AT4G37290.1		C01	986170	986457	98.96	+	C_scaffold000068	899025	899312	98.96	+
239	JCVI_20005	AT4G37280.1		C01	986905	987121	96.77	+	C_scaffold000068	899760	899976	96.77	+
240	JCVI_9831	AT4G37270.1		C01	991684	992071	81.31	+	C_scaffold000068	904539	904926	81.31	+
241	JCVI_11955	AT4G37270.1		C01	993572	993962	86.18	+	C_scaffold000068	906427	906817	86.18	+
242	JCVI_25594	AT4G37270.1		C01	993592	993957	86.06	+	C_scaffold000068	906447	906812	86.06	+
243	JCVI_1841	AT4G37260.1		C01	994387	995068	84.45	-	C_scaffold000068	907242	907923	84.45	-
244	CV432092	AT4G37260.1		C01	994433	994813	87.98	-	C_scaffold000068	907288	907668	87.98	-
245	CD826703	AT4G37250.1		C01	1021524	1022145	91	+	C_scaffold000068	934379	935000	91	+
246	CV544657	AT4G37250.1		C01	1023647	1024011	94.82	+	C_scaffold000068	936502	936866	94.82	+
247	JCVI_8229	AT4G36880.1		C01	1024573	1025051	82.58	-	C_scaffold000068	937428	937906	82.58	-
248	JCVI_6964	AT4G36880.1		C01	1024767	1025051	80.77	-	C_scaffold000068	937622	937906	80.77	-
249	EX120322	.		C01	1029305	1029704	86.45	-	C_scaffold000068	942160	942559	86.45	-
250	JCVI_17829	AT4G36890.1		C01	1030125	1030755	95.12	-	C_scaffold000068	942980	943610	95.12	-
251	EV160125	AT4G36890.1		C01	1031158	1031699	88.79	-	C_scaffold000068	944013	944554	88.79	-
252	JCVI_4446	AT4G36900.1		C01	1041325	1042113	88.1	+	C_scaffold000068	954180	954968	88.1	+
253	JCVI_5626	AT4G36920.1		C01	1054684	1055263	95.52	+	C_scaffold000068	967539	968118	95.52	+
254	EE475364	AT4G36920.1		C01	1056188	1056750	85.87	+	C_scaffold000068	969043	969605	85.87	+
255	JCVI_20639	AT4G36920.1		C01	1056718	1056988	89.09	+	C_scaffold000068	969573	969843	89.09	+
256	JCVI_2780	.		C01	1060919	1061490	76.62	+	C_scaffold000068	973774	974345	76.62	+
257	JCVI_41626	.		C01	1067583	1067860	97.48	+	C_scaffold000068	980438	980715	97.48	+
258	JCVI_28865	AT4G36930.1		C01	1070605	1071093	94.55	+	C_scaffold000068	983460	983948	94.55	+
259	DY020422	AT4G36930.1		C01	1072231	1072479	94.8	+	C_scaffold000068	985086	985334	94.8	+
260	EV000925	AT4G36960.1		C01	1079463	1079724	95.06	+	C_scaffold000068	992318	992579	95.06	+
261	EV026197	AT4G36970.1		C01	1087585	1088109	83.9	-	C_scaffold000068	1000440	1000964	83.9	-
262	EE415886	AT4G36970.1		C01	1087617	1088183	77.87	-	C_scaffold000068	1000472	1001038	77.87	-
263	JCVI_9014	AT4G36970.1		C01	1088330	1089012	93.94	-	C_scaffold000068	1001185	1001867	93.94	-
264	EE440776	AT4G36970.1		C01	1088532	1088902	97.07	-	C_scaffold000068	1001387	1001757	97.07	-
265	JCVI_37175	AT4G36980.1		C01	1090989	1091269	82.69	-	C_scaffold000068	1003844	1004124	82.69	-
266	JCVI_27841	AT4G36980.1		C01	1093014	1093194	98.34	-	C_scaffold000068	1005869	1006049	98.34	-
267	JCVI_17047	AT4G36980.1		C01	1093909	1094204	93.38	-	C_scaffold000068	1006764	1007059	93.38	-
268	EV085526	.		C01	1095143	1095537	91.14	+	C_scaffold000068	1007998	1008392	91.14	+
269	JCVI_24890	AT4G36990.1		C01	1102168	1103032	93.11	+	C_scaffold000068	1015023	1015887	93.11	+
270	AM059823	AT4G36990.1		C01	1102700	1103032	89.32	+	C_scaffold000068	1015555	1015887	89.32	+
271	JCVI_22673	AT4G37000.1		C01	1104633	1105302	92.7	+	C_scaffold000068	1017488	1018157	92.7	+
272	JCVI_40751	AT4G37000.1		C01	1104814	1105369	83.21	+	C_scaffold000068	1017669	1018224	83.21	+
273	JCVI_3351	AT4G37010.2		C01	1106657	1106975	87.88	+	C_scaffold000068	1019512	1019830	87.88	+
274	EV206813	.		C01	1107176	1107500	96.92	-	C_scaffold000068	1020031	1020355	96.92	-
			Bn-scaff_15838_1-p431266	C01	1118729
275	JCVI_28586	AT4G37040.1		C01	1118736	1119105	82.89	+	C_scaffold000068	1031591	1031960	82.89	+
			Bn-scaff_15838_1-p431092	C01	1118805
276	AM395965	AT4G37050.1		C01	1119142	1119527	99.48	-	C_scaffold000068	1031997	1032382	99.48	-
277	JCVI_13411	AT4G37070.2		C01	1127013	1127577	95.58	-	C_scaffold000068	1039868	1040432	95.58	-
278	EE392263	AT4G37070.2		C01	1129337	1129544	98.56	-	C_scaffold000068	1042192	1042399	98.56	-
279	EE450062	AT4G37080.1		C01	1140043	1140190	93.24	+	C_scaffold000068	1052898	1053045	93.24	+
280	EV196589	AT4G37080.1		C01	1140931	1141413	97.11	+	C_scaffold000068	1053786	1054268	97.11	+
281	JCVI_38852	AT4G37080.2		C01	1141079	1141297	80.18	+	C_scaffold000068	1053934	1054152	80.18	+
282	EV196502	AT4G37080.2		C01	1142205	1142858	85.58	+	C_scaffold000068	1055060	1055713	85.58	+
283	CX194832	AT4G37090.1		C01	1143818	1144187	91.76	+	C_scaffold000068	1056673	1057042	91.76	+
284	JCVI_6121	AT4G37090.1		C01	1144244	1144569	86.24	+	C_scaffold000068	1057099	1057424	86.24	+
285	EX053499	AT4G37110.1		C01	1151039	1151285	92.71	-	C_scaffold000068	1063894	1064140	92.71	-
286	CD814040	AT4G37130.1		C01	1158693	1159180	81.51	+	C_scaffold000068	1071548	1072035	81.51	+
287	JCVI_31994	AT4G37130.1		C01	1159229	1160375	91.3	+	C_scaffold000068	1072084	1073230	91.3	+
			Bn-scaff_15838_1-p517875	C01	1159707
288	JCVI_18106	AT4G37150.1		C01	1161770	1162161	90.08	-	C_scaffold000068	1074625	1075016	90.08	-
			Bn-scaff_15838_1-p520916	C01	1162705
289	EV008363	AT4G37170.1		C01	1167628	1168347	99.03	-	C_scaffold000068	1080483	1081202	99.03	-
290	JCVI_2487	AT4G37180.1		C01	1177046	1177298	89.33	+	C_scaffold000068	1089901	1090153	89.33	+
291	EE568594	AT4G37180.2		C01	1177070	1177532	95.46	+	C_scaffold000068	1089925	1090387	95.46	+
			Bn-scaff_15838_1-p533029	C01	1177413
292	JCVI_18818	AT4G37180.1		C01	1178056	1178526	91.53	+	C_scaffold000068	1090911	1091381	91.53	+
			Bn-scaff_15838_1-p536524	C01	1180661
293	JCVI_4602	AT4G37200.1		C01	1182394	1182678	93.81	-	C_scaffold000068	1095249	1095533	93.81	-
294	JCVI_39944	AT4G37210.1		C01	1182812	1183078	98.51	+	C_scaffold000068	1095667	1095933	98.51	+
295	ES942645	AT4G37210.1		C01	1183161	1183355	93.03	+	C_scaffold000068	1096016	1096210	93.03	+
296	EE408450	AT4G37210.1		C01	1183528	1183740	85.98	+	C_scaffold000047	70939	71123	100	-
297	JCVI_32203	AT4G37210.1		C01	1183977	1184190	95.33	+	C_scaffold000068	1096832	1097045	95.33	+
298	JCVI_19052	AT4G37210.1		C01	1184255	1184678	93.19	+	C_scaffold000068	1097110	1097533	93.19	+
299	JCVI_2822	AT4G37240.1		C01	1192225	1192946	96.95	+	C_scaffold000068	1105080	1105801	96.95	+
300	JCVI_22363	AT4G35910.1		C01	1195444	1195765	80.43	+	C_scaffold000068	1108299	1108620	80.43	+
301	JCVI_18215	AT4G35910.1		C01	1196168	1196532	94.79	+	C_scaffold000068	1109023	1109387	94.79	+
			Bn-scaff_15838_1-p554584	C01	1196358
302	EE454202	AT4G35910.1		C01	1196774	1197175	96.31	+	C_scaffold000068	1109629	1110030	96.31	+
303	AM386441	AT4G35910.1		C01	1197143	1197528	99.74	+	C_scaffold000068	1109998	1110383	99.74	+
304	EE419503	AT4G35910.1		C01	1197235	1197599	96.22	+	C_scaffold000068	1110090	1110454	96.22	+
305	JCVI_24724	AT4G35910.1		C01	1197606	1197814	91.98	+	C_scaffold000068	1110461	1110669	91.98	+
306	EV194720	AT4G36870.1		C01	1197761	1198303	98.17	-	C_scaffold000068	1110616	1111158	98.17	-
307	JCVI_25441	AT4G36870.1		C01	1201267	1201949	96.34	-	C_scaffold000068	1114122	1114804	96.34	-
			Bn-scaff_15838_1-p576680	C01	1208403
308	JCVI_28033	AT4G36860.2		C01	1211749	1212056	95.79	+	C_scaffold000068	1124604	1124911	95.79	+
309	JCVI_12652	AT4G36860.2		C01	1214950	1215440	79.43	+	C_scaffold000068	1127805	1128295	79.43	+
310	JCVI_16593	AT4G36850.1		C01	1222551	1222836	90.69	+	C_scaffold000068	1135406	1135691	90.69	+
			Bn-scaff_15838_1-p586436	C01	1223154
311	EV177668	AT4G36850.1		C01	1226589	1226763	93.14	+	C_scaffold000068	1139444	1139618	93.14	+
312	JCVI_35201	AT4G36820.1		C01	1228388	1228812	92.29	-	C_scaffold000068	1141243	1141667	92.29	-
313	ES939591	.		C01	1229803	1230213	95.86	+	C_scaffold000068	1142658	1143068	95.86	+
314	JCVI_4351	AT4G36810.1		C01	1231319	1232325	88.92	-	C_scaffold000068	1144174	1145180	88.92	-
315	JCVI_19402	AT2G18600.1		C01	1235144	1235511	81.08	+	C_scaffold000068	1147999	1148366	81.08	+
316	EV115622	AT4G36790.1		C01	1235444	1236194	93.91	-	C_scaffold000068	1148299	1149049	93.91	-
317	JCVI_15969	AT4G36790.1		C01	1237119	1237421	99.34	-	C_scaffold000068	1149974	1150276	99.34	-
318	AM388206	AT4G36780.1		C01	1240186	1240782	86.93	+	C_scaffold000068	1153041	1153637	86.93	+
319	JCVI_5493	AT3G50750.1		C01	1240923	1241769	87.27	+	C_scaffold000068	1153778	1154624	87.27	+
320	JCVI_32073	.		C01	1241107	1241932	85.02	+	C_scaffold000068	1153962	1154787	85.02	+
321	DY029792	.		C01	1245696	1246244	96.36	+	C_scaffold000068	1158551	1159099	96.36	+
322	JCVI_21512	AT4G36770.1		C01	1246207	1246435	93.89	+	C_scaffold000068	1159062	1159290	93.89	+
323	JCVI_25558	AT5G08335.1		C01	1246213	1247052	92.87	+	C_scaffold000068	1159068	1159907	92.87	+
324	JCVI_19934	AT4G36770.1		C01	1246941	1247233	84.51	+	C_scaffold000068	1159796	1160088	84.51	+
325	JCVI_39675	AT4G36760.1		C01	1247149	1247631	90.06	-	C_scaffold000068	1160004	1160486	90.06	-
326	EX037169	AT4G36760.1		C01	1249591	1249907	94.01	-	C_scaffold000068	1162446	1162762	94.01	-
			Bn-scaff_15838_1-p614550	C01	1251166
			Bn-scaff_15838_1-p625766	C01	1256981
			Bn-scaff_15838_1-p628547	C01	1259320
			Bn-scaff_15838_1-p628578	C01	1259351
327	JCVI_23174	.		C01	1267309	1267701	94.95	+	C_scaffold000068	1180164	1180556	94.95	+
328	JCVI_32969	AT4G36740.1		C01	1268913	1269307	95.2	+	C_scaffold000068	1181768	1182162	95.2	+
			Bn-scaff_15838_1-p641229	C01	1271905
329	EE446602	AT4G36730.1		C01	1271959	1272086	90.91	+	C_scaffold000068	1184814	1184941	90.91	+
330	EL591333	AT4G36720.1		C01	1274502	1274777	92.53	-	C_scaffold000068	1187357	1187632	92.53	-
331	EX135764	AT4G36710.1		C01	1276916	1277838	96.1	-	C_scaffold000068	1189771	1190693	96.1	-
332	JCVI_31456	AT4G36670.1		C01	1288854	1290142	97.21	+	C_scaffold000068	1201709	1202997	97.21	+
333	JCVI_33703	AT4G36660.1		C01	1290299	1290592	99.66	+	C_scaffold000068	1203154	1203447	99.66	+
334	JCVI_16413	AT4G36660.1		C01	1290675	1290927	91.76	+	C_scaffold000068	1203530	1203782	91.76	+
335	EV142458	AT4G36660.1		C01	1290676	1290926	78.74	+	C_scaffold000068	1203531	1203781	78.74	+
336	JCVI_42630	AT4G36650.1		C01	1292507	1292921	98.55	+	C_scaffold000068	1205362	1205776	98.55	+
337	JCVI_17949	AT3G50690.1		C01	1294419	1295059	87.58	+	C_scaffold000068	1207274	1207914	87.58	+
338	EE442303	AT5G63740.1		C01	1295020	1295402	84.11	+	C_scaffold000068	1207875	1208257	84.11	+
339	JCVI_6906	AT1G62760.1		C01	1295168	1296228	81.55	-	C_scaffold000068	1208023	1209083	81.55	-
340	JCVI_17194	.		C01	1298850	1299304	92.01	+	C_scaffold000068	1211705	1212159	92.01	+
341	JCVI_9434	.		C01	1298893	1299428	91.93	-	C_scaffold000068	1211748	1212283	91.93	-
342	JCVI_12044	.		C01	1299130	1299421	89.56	-	C_scaffold000068	1211985	1212276	89.56	-
343	EV148706	.		C01	1299565	1300178	73.09	+	C_scaffold000068	1212420	1213033	73.09	+
344	JCVI_12859	AT4G36640.1		C01	1317454	1317761	81.99	+	C_scaffold000068	1230309	1230616	81.99	+
			Bn-scaff_15838_1-p680079	C01	1319713
345	ES912473	AT4G36620.1		C01	1327648	1328121	94.3	+	C_scaffold000068	1240503	1240976	94.3	+
346	EX057003	AT4G36610.1		C01	1332747	1333135	96.92	+	C_scaffold000068	1245602	1245990	96.92	+
			Bn-scaff_15838_1-p693814	C01	1332841
			Bn-scaff_15838_1-p694016	C01	1333042
347	JCVI_12932	AT4G36610.1		C01	1336363	1337008	95.83	+	C_scaffold000068	1249218	1249863	95.83	+
348	JCVI_38991	AT4G36610.1		C01	1336534	1337162	79.37	+	C_scaffold000068	1249389	1250017	79.37	+
349	AM387068	.		C01	1336852	1337363	86.35	+	C_scaffold000068	1249707	1250218	86.35	+
350	JCVI_21958	AT4G36580.1		C01	1340010	1340655	85.37	-	C_scaffold000068	1252865	1253510	85.37	-
351	JCVI_31446	AT2G18328.1		C01	1344151	1344812	87.63	-	C_scaffold000068	1257006	1257667	87.63	-
			Bn-scaff_15838_1-p711440	C01	1350263
352	CD834957	.		C01	1351873	1352623	86.84	-	C_scaffold000068	1264728	1265478	86.84	-
353	JCVI_22932	.		C01	1352051	1352529	87.68	+	C_scaffold000068	1264906	1265384	87.68	+
			Bn-scaff_15838_1-p714484	C01	1353309
354	JCVI_21271	AT4G36550.1		C01	1354430	1355147	95.54	+	C_scaffold000068	1267285	1268002	95.54	+
355	CX270530	.		C01	1356756	1357016	81.11	+	C_scaffold000068	1269611	1269871	81.11	+
356	JCVI_21702	AT4G36530.2		C01	1358060	1358658	91.99	+	C_scaffold000068	1270915	1271513	91.99	+
357	EX123269	AT4G36530.2		C01	1358538	1358888	90.62	+	C_scaffold000068	1271393	1271743	90.62	+
			Bn-scaff_15838_1-p723900	C01	1362678
			Bn-scaff_15838_1-p724409	C01	1363410
358	JCVI_38196	AT4G36520.1		C01	1364128	1364673	79.24	+	C_scaffold000068	1276983	1277528	79.24	+
359	JCVI_37750	AT4G36520.1		C01	1364367	1364718	95.81	+	C_scaffold000068	1277222	1277573	95.81	+
360	EV057054	AT4G36520.1		C01	1365014	1365247	91.98	+	C_scaffold000068	1277869	1278102	91.98	+
361	JCVI_20425	AT4G36520.1		C01	1365873	1366320	98.21	+	C_scaffold000068	1278728	1279175	98.21	+
362	JCVI_10485	AT4G36520.1		C01	1366996	1367704	91.11	+	C_scaffold000068	1279851	1280559	91.11	+
363	JCVI_34442	AT4G36500.1		C01	1370374	1370987	92.03	+	C_scaffold000068	1283229	1283842	92.03	+
			Bn-scaff_15838_1-p736528	C01	1375486
364	EV174253	AT4G36480.1		C01	1377445	1377686	86.85	+	C_scaffold000068	1290300	1290541	86.85	+
365	EV174220	AT4G36480.1		C01	1377445	1377689	93.09	+	C_scaffold000068	1290300	1290544	93.09	+
			Bn-scaff_15838_1-p740881	C01	1379626
			Bn-scaff_15838_1-p741071	C01	1379817
			Bn-scaff_15838_1-p743380	C01	1382200
366	EX088236	AT4G36440.1		C01	1384335	1384566	92.27	+	C_scaffold000068	1297190	1297421	92.27	+
367	JCVI_11863	AT4G36440.1		C01	1385919	1386225	81.15	+	C_scaffold000068	1298774	1299080	81.15	+
			Bn-scaff_15838_1-p747634	C01	1386640
368	JCVI_11646	AT4G36430.1		C01	1388326	1388606	91.9	+	C_scaffold000068	1301181	1301461	91.9	+
369	JCVI_36068	AT4G36430.1		C01	1389478	1389789	90.42	+	C_scaffold000068	1302333	1302644	90.42	+
370	JCVI_38983	AT4G36410.1		C01	1393300	1393507	93.84	-	C_scaffold000068	1306155	1306362	93.84	-
371	JCVI_7760	AT4G36390.1		C01	1397957	1398854	87.93	+	C_scaffold000068	1310812	1311709	87.93	+
372	ES945445	AT4G36380.1		C01	1406899	1407175	97.47	+	C_scaffold000068	1319754	1320030	97.47	+
			Bn-scaff_15838_1-p767750	C01	1408731
373	JCVI_28545	AT4G36360.1		C01	1418108	1418383	85.41	+	C_scaffold000068	1330963	1331238	85.41	+
374	JCVI_27288	AT4G36360.1		C01	1418108	1418383	92.39	+	C_scaffold000068	1330963	1331238	92.39	+
			Bn-scaff_15838_1-p775566	C01	1418358
375	JCVI_313	AT4G36290.1		C01	1426372	1426529	95.57	+	C_scaffold000068	1339227	1339384	95.57	+
376	AM396163	.		C01	1430383	1430747	98.9	+	C_scaffold000068	1343238	1343602	98.9	+
377	JCVI_935	AT4G36270.1		C01	1431090	1431820	74.67	+	C_scaffold000068	1343945	1344675	74.67	+
378	EV184592	AT4G36270.1		C01	1431812	1432032	89.43	+	C_scaffold000068	1344667	1344887	89.43	+
			Bn-scaff_15838_1-p787184	C01	1433746
379	JCVI_18519	AT4G36280.1		C01	1435300	1435711	82.9	+	C_scaffold000068	1348155	1348566	82.9	+
			Bn-scaff_15838_1-p790905	C01	1437681
			Bn-scaff_15838_1-p792117	C01	1438893
			Bn-scaff_15838_1-p793428	C01	1439994
			Bn-scaff_15838_1-p793528	C01	1440094
			Bn-scaff_15838_1-p793596	C01	1440372
			Bn-scaff_15838_1-p794477	C01	1441253
			Bn-scaff_15838_1-p794987	C01	1441553
			Bn-scaff_15838_1-p795693	C01	1442469
			Bn-scaff_15838_1-p798897	C01	1445463
380	EV099397	AT4G36250.1		C01	1450835	1451527	80.06	-	C_scaffold000068	1363690	1364382	80.06	-
381	EV099464	AT4G36250.1		C01	1451611	1452407	96.28	-	C_scaffold000068	1364466	1365262	96.28	-
382	EV099355	AT4G36250.1		C01	1451653	1452407	95.42	-	C_scaffold000068	1364508	1365262	95.42	-
			Bn-scaff_15838_1-p805646	C01	1452535
383	JCVI_6182	AT4G36250.1		C01	1453394	1453766	90.69	-	C_scaffold000068	1366249	1366621	90.69	-
			Bn-scaff_15838_1-p810951	C01	1457624
384	EV147568	.		C01	1459531	1459925	84.13	+	C_scaffold000068	1372386	1372780	84.13	+
			Bn-scaff_15838_1-p813158	C01	1459831
			Bn-scaff_15838_1-p822841	C01	1469697
385	JCVI_326	AT4G36220.1		C01	1476473	1476937	92.51	+	C_scaffold000068	1389328	1389792	92.51	+
386	EV199049	AT4G36220.1		C01	1477081	1477773	90.62	+	C_scaffold000068	1389936	1390628	90.62	+
			Bn-scaff_15838_1-p830622	C01	1477485
387	JCVI_8948	AT4G36220.1		C01	1477856	1478553	96.29	+	C_scaffold000068	1390711	1391408	96.29	+
388	JCVI_21825	AT4G36210.1		C01	1483868	1484262	79.01	-	C_scaffold000068	1396723	1397117	79.01	-
389	JCVI_35372	AT4G36210.1		C01	1486101	1486566	67.58	-	C_scaffold000068	1398956	1399421	67.58	-
390	ES911218	AT4G36210.1		C01	1486763	1487264	94.82	-	C_scaffold000068	1399618	1400119	94.82	-
			Bn-scaff_15838_1-p841115	C01	1488318
391	JCVI_15519	AT4G36195.1		C01	1488461	1488793	86.98	-	C_scaffold000068	1401316	1401648	86.98	-
			Bn-scaff_15838_1-p842481	C01	1489710
392	CD836959	AT4G36195.1		C01	1490794	1490972	96.09	-	C_scaffold000068	1403649	1403827	96.09	-
393	CD833617	AT4G36195.1		C01	1490794	1490972	92.22	-	C_scaffold000068	1403649	1403827	92.22	-
394	JCVI_28250	AT4G36180.1		C01	1491314	1491916	73.88	+	C_scaffold000068	1404169	1404771	73.88	+
395	BG543242	AT4G36180.1		C01	1491315	1491734	93.59	+	C_scaffold000068	1404170	1404589	93.59	+
396	EX021033	AT4G36180.1		C01	1492478	1492831	94.07	+	C_scaffold000068	1405333	1405686	94.07	+
397	JCVI_30721	AT4G36180.1		C01	1494772	1495250	97.7	+	C_scaffold000068	1407627	1408105	97.7	+
			Bn-scaff_15838_1-p849341	C01	1496544
			Bn-scaff_15838_1-p849408	C01	1496611
			Bn-scaff_15838_1-p861498	C01	1508701
398	EE568446	.		C01	1512434	1512834	74.82	-	C_scaffold000068	1425289	1425689	74.82	-
			Bn-scaff_15838_1-p867997	C01	1515218
			Bn-scaff_15838_1-p868199	C01	1515402
			Bn-scaff_15838_1-p868461	C01	1515664
			Bn-scaff_15838_1-p868592	C01	1515795
			Bn-scaff_15838_1-p869811	C01	1517172
399	JCVI_19282	AT4G37490.1		C01	1565237	1565458	87.44	-	C_scaffold000068	1478092	1478313	87.44	-
400	JCVI_24185	.		C01	1569723	1570133	81.27	+	C_scaffold000068	1482578	1482988	81.27	+
401	JCVI_39866	AT2G16030.1		C01	1572084	1572422	91.81	-	C_scaffold000068	1484939	1485277	91.81	-
402	JCVI_38546	AT1G01350.1		C01	1601050	1601593	96.88	+	C_scaffold000068	1513905	1514448	96.88	+
403	JCVI_1820	AT2G18020.1		C01	1612485	1612969	97.53	-	C_scaffold000068	1525340	1525824	97.53	-
			Bn-scaff_15838_1-p925510	C01	1613669
404	ES944600	AT4G36120.1		C01	1614615	1614804	100	+	C_scaffold000068	1527470	1527659	100	+
405	JCVI_20091	AT4G36120.1		C01	1616325	1616838	94.95	+	C_scaffold000068	1529180	1529693	94.95	+
406	EV014738	AT4G36120.1		C01	1617580	1618097	99.81	+	C_scaffold000068	1530435	1530952	99.81	+
407	JCVI_37053	.		C01	1623455	1624417	94.44	-	C_scaffold000068	1536310	1537272	94.44	-
408	JCVI_39762	AT2G17990.1		C01	1627718	1628437	99.17	-	C_scaffold000068	1540573	1541292	99.17	-
409	DY005666	AT4G36105.1		C01	1627921	1628260	92.38	-	C_scaffold000068	1540776	1541115	92.38	-
410	CD836997	.		C01	1628557	1629042	99.38	-	C_scaffold000068	1541412	1541897	99.38	-
411	JCVI_24688	AT4G36090.3		C01	1629678	1630238	91.7	+	C_scaffold000068	1542533	1543093	91.7	+
			Bn-scaff_15838_1-p943061	C01	1629820
412	EX052326	AT4G36090.3		C01	1629942	1630238	88.55	+	C_scaffold000068	1542797	1543093	88.55	+
413	EX040871	AT4G36090.3		C01	1631235	1631676	93.69	+	C_scaffold000068	1544090	1544531	93.69	+
			Bn-scaff_15838_1-p949372	C01	1635649
414	EE459336	AT2G17930.1		C01	1644565	1644806	88.89	+	C_scaffold000260	386383	386608	99.56	+
415	JCVI_10704	AT4G36080.1		C01	1651725	1652405	90.99	+	C_scaffold000068	1564580	1565260	90.99	+
416	EX060106	AT4G36050.2		C01	1655004	1655411	74.58	+	C_scaffold000068	1567859	1568266	74.58	+
417	EE418367	AT4G36050.1		C01	1656405	1656886	89.78	+	C_scaffold000068	1569260	1569741	89.78	+
418	EX131456	AT4G36040.1		C01	1661768	1662343	84.75	+	C_scaffold000068	1574623	1575198	84.75	+
419	EV165259	AT4G36040.1		C01	1661786	1662343	77.84	+	C_scaffold000068	1574641	1575198	77.84	+
420	JCVI_898	AT4G36040.1		C01	1661901	1662547	70.61	+	C_scaffold000068	1574756	1575402	70.61	+
421	EE421544	.		C01	1662275	1662649	98.13	-	C_scaffold000068	1575130	1575504	98.13	-
			Bn-scaff_15838_1-p977754	C01	1663947
			Bn-scaff_15838_1-p977807	C01	1664000
			Bn-scaff_15838_1-p977826	C01	1664019
			Bn-scaff_15838_1-p977944	C01	1664137
422	JCVI_11508	AT4G36020.1		C01	1664615	1665431	81.51	+	C_scaffold000068	1577470	1578286	81.51	+
423	JCVI_15771	AT4G36020.1		C01	1664679	1665402	87.79	+	C_scaffold000068	1577534	1578257	87.79	+
			Bn-scaff_15838_1-p979888	C01	1666079
424	JCVI_8502	AT4G36010.1		C01	1669478	1670404	90.53	+	C_scaffold000068	1582333	1583259	90.53	+
425	EV221239	.		C01	1670404	1670861	92.04	+	C_scaffold000068	1583259	1583716	92.04	+
426	JCVI_37478	AT4G36010.1		C01	1670813	1671305	90.22	+	C_scaffold000068	1583668	1584160	90.22	+
427	JCVI_25035	AT4G35990.1		C01	1671863	1672179	94.36	-	C_scaffold000068	1584718	1585034	94.36	-
428	EE458488	AT4G35987.1		C01	1672958	1673298	75.91	-	C_scaffold000068	1585813	1586153	75.91	-
429	JCVI_10324	AT4G35980.1		C01	1677072	1677479	99.02	+	C_scaffold000068	1589927	1590334	99.02	+
430	JCVI_19955	AT4G35980.1		C01	1677072	1677457	82.87	+	C_scaffold000068	1589927	1590312	82.87	+
431	EX040735	AT4G35950.1		C01	1682237	1682359	93.55	+	C_scaffold000068	1595092	1595214	93.55	+
432	CX192784	AT4G35940.1		C01	1684313	1684520	89.9	-	C_scaffold000068	1597168	1597375	89.9	-
433	JCVI_37082	.		C01	1684711	1685258	97.99	+	C_scaffold000068	1597566	1598113	97.99	+
434	JCVI_7467	AT4G35920.1		C01	1691464	1691934	78.62	+	C_scaffold000068	1604319	1604789	78.62	+
435	CX272416	AT4G35920.1		C01	1691499	1691624	95.24	+	C_scaffold000068	1604354	1604479	95.24	+
436	JCVI_38840	AT4G35920.1		C01	1692535	1692986	93.17	+	C_scaffold000068	1605390	1605841	93.17	+
437	EV112669	AT4G35920.1		C01	1693990	1694234	99.18	+	C_scaffold000068	1606845	1607089	99.18	+
			Bn-scaff_15838_1-p1018825	C01	1697736
			Bn-scaff_15838_1-p1035548	C01	1719941
			Bn-scaff_15838_1-p1037138	C01	1721534
			Bn-scaff_15838_1-p1037719	C01	1722115
			Bn-scaff_15838_1-p1039778	C01	1724189
			Bn-scaff_15838_1-p1040564	C01	1724975
			Bn-scaff_15838_1-p1045102	C01	1729490
			Bn-scaff_15838_1-p1045392	C01	1729801
			Bn-scaff_15838_1-p1045794	C01	1730204
			Bn-scaff_15838_1-p1048938	C01	1737490
438	ES966462	.		C01	1738083	1738584	93.82	+	C_scaffold000068	1650938	1651439	93.82	+
			Bn-scaff_15838_1-p1051977	C01	1740184
439	ES946241	AT4G35900.1		C01	1748114	1748649	89.93	-	C_scaffold000068	1660969	1661504	89.93	-
			Bn-scaff_15838_1-p1062061	C01	1750331
440	EE566669	.		C01	1750447	1751150	99.86	-	C_scaffold000068	1663302	1664005	99.86	-
			Bn-scaff_15838_1-p1062964	C01	1751146
441	JCVI_9882	AT4G35890.1		C01	1752246	1752817	76.09	-	C_scaffold000068	1665101	1665672	76.09	-
			Bn-scaff_15838_1-p1065318	C01	1753489
442	JCVI_17018	AT4G35890.1		C01	1755038	1755535	98.8	-	C_scaffold000068	1667893	1668390	98.8	-
443	JCVI_40037	AT4G35880.1		C01	1758412	1758744	99.7	-	C_scaffold000068	1671267	1671599	99.7	-
444	EV096808	AT4G35880.1		C01	1758436	1758744	94.52	-	C_scaffold000068	1671291	1671599	94.52	-
445	EV096886	AT4G35880.1		C01	1758442	1758744	93.75	-	C_scaffold000068	1671297	1671599	93.75	-
446	ES906722	AT4G35880.1		C01	1760606	1761034	93.97	-	C_scaffold000068	1673461	1673889	93.97	-
447	JCVI_28252	AT4G35880.1		C01	1760606	1761051	78.9	-	C_scaffold000068	1673461	1673906	78.9	-
448	JCVI_4416	AT4G35860.1		C01	1771358	1771619	88.89	+	C_scaffold000068	1684213	1684474	88.89	+
449	JCVI_20749	AT4G35850.1		C01	1773249	1773486	91.63	-	C_scaffold000068	1686104	1686341	91.63	-
450	JCVI_4012	AT4G35840.1		C01	1776000	1776328	69.91	-	C_scaffold000068	1688855	1689183	69.91	-
451	JCVI_8253	AT4G35840.1		C01	1777140	1777360	96.83	-	C_scaffold000068	1689995	1690215	96.83	-
452	JCVI_2782	AT4G35830.1		C01	1790696	1790893	90.91	+	C_scaffold000068	1703551	1703748	90.91	+
453	JCVI_11406	AT4G35830.1		C01	1792241	1792506	79.93	+	C_scaffold000068	1705096	1705361	79.93	+
454	JCVI_17316	AT4G35830.1		C01	1793417	1793903	95.48	+	C_scaffold000068	1706272	1706758	95.48	+
455	EX137630	AT4G35830.1		C01	1793536	1793903	85.37	+	C_scaffold000068	1706391	1706758	85.37	+
456	EE505313	AT4G35800.1		C01	1809728	1810272	73.8	+	C_scaffold000068	1722583	1723127	73.8	+
457	EX017520	AT4G35790.1		C01	1817145	1817730	83.48	+	C_scaffold000068	1730000	1730585	83.48	+
458	JCVI_38941	AT4G35790.2		C01	1817503	1817906	96.79	+	C_scaffold000068	1730358	1730761	96.79	+
			Bn-scaff_15838_1-p1126349	C01	1818850
459	JCVI_26065	AT4G35790.1		C01	1820025	1820352	81.14	+	C_scaffold000068	1732880	1733207	81.14	+
460	DY016498	AT4G35790.2		C01	1820486	1820895	94.24	+	C_scaffold000068	1733341	1733750	94.24	+
461	JCVI_13348	AT4G35785.2		C01	1822832	1823288	96.5	+	C_scaffold000068	1735687	1736143	96.5	+
462	CD834887	AT4G35783.1		C01	1823297	1823810	88.52	-	C_scaffold000068	1736152	1736665	88.52	-
463	JCVI_34623	.		C01	1824349	1824925	91.19	-	C_scaffold000068	1737204	1737780	91.19	-
464	JCVI_20662	.		C01	1827983	1828530	95.99	-	C_scaffold000068	1740838	1741385	95.99	-
465	JCVI_31524	AT4G35770.1		C01	1828555	1829283	87.26	-	C_scaffold000068	1741410	1742138	87.26	-
466	JCVI_26337	AT4G35770.1		C01	1829060	1829283	90.22	-	C_scaffold000068	1741915	1742138	90.22	-
467	JCVI_25821	AT4G35770.1		C01	1829280	1829533	94.09	-	C_scaffold000068	1742135	1742388	94.09	-
468	JCVI_19715	AT4G35760.1		C01	1830512	1830770	93.85	+	C_scaffold000068	1743367	1743625	93.85	+
469	JCVI_26245	AT4G35760.1		C01	1831308	1831936	92.77	+	C_scaffold000068	1744163	1744791	92.77	+
470	JCVI_37986	AT4G35760.1		C01	1831513	1831766	92.19	+	C_scaffold000068	1744368	1744621	92.19	+
471	EV150431	.		C01	1831725	1832039	99.05	-	C_scaffold000068	1744580	1744894	99.05	-
472	CD818776	.		C01	1832067	1832579	95.55	-	C_scaffold000068	1744922	1745434	95.55	-
473	EV148404	AT4G35750.1		C01	1833055	1833414	88.01	+	C_scaffold000068	1745910	1746269	88.01	+
474	JCVI_3869	AT4G35750.1		C01	1833067	1833362	97.31	+	C_scaffold000068	1745922	1746217	97.31	+
475	CD821566	AT4G35730.1		C01	1834234	1834879	99.07	-	C_scaffold000068	1747089	1747734	99.07	-
476	JCVI_10070	AT4G35730.1		C01	1835337	1835565	85.53	-	C_scaffold000068	1748192	1748420	85.53	-
477	EX114910	AT4G35730.1		C01	1835340	1835766	88.84	-	C_scaffold000068	1748195	1748621	88.84	-
478	EV003998	AT4G35730.1		C01	1835784	1836027	98.77	-	C_scaffold000068	1748639	1748882	98.77	-
479	EV085016	AT4G35690.1		C01	1837650	1838305	89.29	-	C_scaffold000068	1750505	1751160	89.29	-
480	JCVI_6191	AT4G35700.1		C01	1841029	1841853	93.98	-	C_scaffold000068	1753884	1754708	93.98	-
481	EG021372	AT4G35690.1		C01	1843292	1843571	98.21	-	C_scaffold000068	1756147	1756426	98.21	-
482	JCVI_33211	AT4G35680.1		C01	1846673	1847366	87.68	-	C_scaffold000068	1759528	1760221	87.68	-
483	EE560352	AT4G35610.1		C01	1868130	1868638	97.65	+	C_scaffold000068	1780985	1781493	97.65	+
484	JCVI_41183	AT4G35600.1		C01	1870897	1871413	82.14	-	C_scaffold000068	1783752	1784268	82.14	-
			Bn-scaff_15838_1-p1190349	C01	1881502
485	EX099087	AT4G35550.1		C01	1886175	1886947	79.01	+	C_scaffold000068	1799030	1799802	79.01	+
486	JCVI_41620	AT4G35550.1		C01	1886225	1886617	87.72	+	C_scaffold000068	1799080	1799472	87.72	+
487	JCVI_23585	AT4G35540.1		C01	1887230	1888844	97.46	-	C_scaffold000068	1800085	1801699	97.46	-
			Bn-scaff_15838_1-p1199011	C01	1891899
			Bn-scaff_15838_1-p1199051	C01	1891939
			Bn-scaff_15838_1-p1199209	C01	1892097
488	EX112917	AT4G35510.1		C01	1895059	1895441	81.4	+	C_scaffold000068	1807914	1808296	81.4	+
489	JCVI_36692	AT4G35500.1		C01	1899155	1899917	80.6	-	C_scaffold000068	1812010	1812772	80.6	-
490	JCVI_13921	AT4G35480.1		C01	1905358	1906149	90.23	+	C_scaffold000068	1818213	1819004	90.23	+
491	JCVI_21656	AT4G35470.1		C01	1915523	1916276	90.49	-	C_scaffold000068	1828378	1829131	90.49	-
			Bn-scaff_15838_1-p1218165	C01	1916816
492	EV158098	AT4G35470.1		C01	1917138	1917844	86.24	-	C_scaffold000068	1829993	1830699	86.24	-
493	EX018727	AT2G17440.1		C01	1917272	1917690	90.59	-	C_scaffold000068	1830127	1830545	90.59	-
494	JCVI_3767	AT4G35450.3		C01	1920331	1920663	84.07	-	C_scaffold000068	1833186	1833518	84.07	-
495	JCVI_41039	AT4G35440.1		C01	1925452	1926517	98.22	+	C_scaffold000068	1838307	1839372	98.22	+
496	JCVI_23014	AT4G35440.1		C01	1926043	1926484	95.48	+	C_scaffold000068	1838898	1839339	95.48	+
497	JCVI_8547	AT4G35420.1		C01	1926658	1927033	92.33	+	C_scaffold000068	1839513	1839888	92.33	+
498	JCVI_35449	AT4G35420.1		C01	1927765	1927959	98.46	+	C_scaffold000068	1840620	1840814	98.46	+
499	EX070167	AT4G35420.1		C01	1927848	1928218	92.45	+	C_scaffold000068	1840703	1841073	92.45	+
500	EV137509	AT4G35420.1		C01	1928043	1928228	89.78	+	C_scaffold000068	1840898	1841083	89.78	+
501	JCVI_25102	AT4G35420.1		C01	1928043	1928301	97.3	+	C_scaffold000068	1840898	1841156	97.3	+
502	JCVI_6676	AT4G35410.2		C01	1931396	1931678	87.76	-	C_scaffold000068	1844251	1844533	87.76	-
503	EV126022	AT4G35390.1		C01	1935826	1936288	91.72	-	C_scaffold000068	1848681	1849143	91.72	-
504	JCVI_19333	AT4G35380.1		C01	1944116	1944655	90.61	-	C_scaffold000068	1856971	1857510	90.61	-
505	JCVI_32727	AT4G35380.1		C01	1944933	1945617	96.5	-	C_scaffold000068	1857788	1858472	96.5	-
506	JCVI_14345	.		C01	1952963	1953375	95.41	-	C_scaffold000068	1865818	1866230	95.41	-
507	JCVI_17163	AT4G35360.1		C01	1959174	1959309	97.79	+	C_scaffold000068	1872029	1872164	97.79	+
508	JCVI_30826	AT4G35350.1		C01	1961385	1961928	95.78	-	C_scaffold000068	1874240	1874783	95.78	-
509	JCVI_29290	AT4G35320.1		C01	1965696	1965991	88.85	+	C_scaffold000068	1878551	1878846	88.85	+
510	JCVI_6052	AT4G35320.1		C01	1965884	1966495	97.55	+	C_scaffold000068	1878739	1879350	97.55	+
511	JCVI_21411	.		C01	1967318	1967672	98.03	+	C_scaffold000068	1880173	1880527	98.03	+
512	JCVI_16368	AT4G35310.1		C01	1967764	1968247	91.82	-	C_scaffold000068	1880619	1881102	91.82	-
513	JCVI_10047	AT4G35310.1		C01	1969516	1970301	78.91	-	C_scaffold000068	1882371	1883156	78.91	-
514	JCVI_25508	AT4G35300.1		C01	1975249	1975965	87.81	+	C_scaffold000068	1888104	1888820	87.81	+
515	JCVI_29372	AT4G35300.1		C01	1977257	1977779	71.92	+	C_scaffold000068	1890112	1890634	71.92	+
516	JCVI_17443	AT4G35300.1		C01	1978356	1978914	92.74	+	C_scaffold000068	1891211	1891769	92.74	+
517	EV215069	AT4G35290.2		C01	1979229	1979871	93.84	-	C_scaffold000068	1892084	1892726	93.84	-
518	EX099001	AT4G35290.2		C01	1981465	1982033	95.25	-	C_scaffold000068	1894320	1894888	95.25	-
			Bn-scaff_15838_1-p1295927	C01	1996595
			Bn-scaff_15838_1-p1296473	C01	1997156
519	EX060257	AT2G17150.1		C01	2001285	2001946	97.28	+	C_scaffold000185	1078567	1079228	97.28	-
520	EV019470	AT4G35270.1		C01	2003427	2003780	94.96	+	C_scaffold000185	1076733	1077086	94.96	-
521	JCVI_13009	AT4G35260.1		C01	2005582	2006016	71.59	+	C_scaffold000185	1074497	1074950	71.74	-
522	JCVI_15154	AT4G35260.1		C01	2007673	2008174	77.58	+	C_scaffold000185	1072339	1072840	77.58	-
523	JCVI_15276	AT5G60620.1		C01	2008426	2008649	91.56	-	C_scaffold000185	1071864	1072087	91.56	+
524	JCVI_4174	AT5G60620.1		C01	2010918	2011103	85.48	-	C_scaffold000185	1069410	1069595	85.48	+
525	CX270157	AT4G35240.1		C01	2021044	2021433	81.79	+	C_scaffold000185	1059080	1059377	95.3	-
526	EV071220	AT4G35240.1		C01	2021136	2021344	99.52	+	C_scaffold000185	1059169	1059630	80.78	-
527	EV125972	AT4G35240.1		C01	2022187	2022561	94.67	+	C_scaffold000185	1057952	1058326	94.67	-
528	EV156401	AT4G35240.1		C01	2022287	2023065	93.33	+	C_scaffold000185	1057448	1058226	93.33	-
529	JCVI_29648	AT4G35240.1		C01	2023197	2024012	85.01	+	C_scaffold000185	1056501	1057316	85.01	-
530	JCVI_8287	AT4G35240.1		C01	2023688	2024454	96.61	+	C_scaffold000185	1056059	1056825	96.61	-
531	JCVI_16674	AT4G35230.1		C01	2029224	2029621	92.54	+	C_scaffold000185	1050892	1051289	92.54	-
532	EV042963	AT4G35220.1		C01	2040183	2040583	97.76	-	C_scaffold000185	1039930	1040330	97.76	+
533	JCVI_8454	AT4G35220.1		C01	2040986	2041317	97.3	-	C_scaffold000185	1039183	1039527	97.11	+
534	JCVI_4060	AT4G35180.1		C01	2050919	2051300	91.41	+	C_scaffold000185	1029213	1029594	91.41	-
535	JCVI_27491	AT4G35180.1		C01	2051626	2052391	97.92	+	C_scaffold000185	1028122	1028887	97.92	-
536	JCVI_1786	AT4G35140.1		C01	2053864	2054670	84.96	+	C_scaffold000185	1025843	1026649	84.96	-
537	EE413874	AT4G35130.1		C01	2057594	2058115	97.9	+	C_scaffold000185	1022398	1022919	97.9	-
538	ES992185	AT5G39560.1		C01	2058218	2058801	88.91	-	C_scaffold000185	1021712	1022295	88.91	+
539	JCVI_20287	AT4G35120.1		C01	2058794	2059436	86.33	-	C_scaffold000185	1021077	1021719	86.33	+
540	EE392378	AT4G35120.1		C01	2062002	2062367	85.37	-	C_scaffold000185	1018146	1018511	85.37	+
541	EX095674	AT4G35110.3		C01	2066265	2066726	83.09	+	C_scaffold000185	1013787	1014248	83.09	-
542	EX112758	AT4G35110.3		C01	2066265	2066676	85.99	+	C_scaffold000185	1013837	1014248	85.99	-
543	CN730175	AT4G35110.3		C01	2066310	2066986	99.85	+	C_scaffold000185	1013527	1014203	99.85	-
544	JCVI_24009	AT4G35110.3		C01	2067008	2067481	93.53	+	C_scaffold000185	1013032	1013505	93.53	-
545	EE568175	.		C01	2068737	2069059	98.45	+	C_scaffold000185	1011454	1011776	98.45	-
546	JCVI_31215	AT4G35100.1		C01	2069835	2070179	91.3	-	C_scaffold000185	1010334	1010678	91.3	+
			Bn-scaff_15838_1-p1364759	C01	2075530
			Bn-scaff_15838_1-p1364883	C01	2075654
			Bn-scaff_15838_1-p1366801	C01	2077524
			Bn-scaff_15838_1-p1366843	C01	2077566
			Bn-scaff_15838_1-p1367612	C01	2078329
547	JCVI_19789	AT4G35080.1		C01	2082658	2083291	83.8	-	C_scaffold000185	997222	997855	83.49	+
548	JCVI_2348	AT4G35080.1		C01	2083072	2083514	97.75	-	C_scaffold000185	996999	997441	97.75	+
			Bn-scaff_15838_1-p1372150	C01	2083375
549	ES957813	AT4G35070.1		C01	2088542	2089087	99.63	-	C_scaffold000185	991426	991971	99.63	+
550	JCVI_34560	AT4G35070.1		C01	2088543	2089265	78.43	-	C_scaffold000185	991248	991970	78.43	+
551	EE531023	AT4G35060.1		C01	2102230	2102651	99.53	+	C_scaffold000185	977862	978283	99.53	-
552	EX100651	AT4G35060.1		C01	2102372	2102924	79.1	+	C_scaffold000185	977589	978141	79.64	-
553	JCVI_39156	AT4G35060.1		C01	2102410	2102924	94.57	+	C_scaffold000185	977589	978103	84.88	-
554	JCVI_39876	.		C01	2105795	2106166	89.06	-	C_scaffold000185	974347	974718	84.38	+
555	EX086785	AT4G35040.1		C01	2106395	2106905	92.38	-	C_scaffold000185	973608	974118	92.38	+
556	EV217262	AT4G35040.1		C01	2106887	2107307	94.81	-	C_scaffold000185	973206	973626	94.81	+
557	JCVI_1835	AT4G35030.2		C01	2114757	2115059	88.6	-	C_scaffold000185	965454	965756	88.6	+
			Bn-scaff_15838_1-p1403775	C01	2115226
558	EV080295	AT4G35020.1		C01	2118637	2118807	98.25	-	C_scaffold000185	961706	961876	98.25	+
559	JCVI_472	AT4G35020.1		C01	2118692	2118807	96.55	-	C_scaffold000185	961706	961821	96.55	+
560	ES984447	AT4G35010.1		C01	2124273	2124589	95.62	+	C_scaffold000185	955924	956240	95.62	-
561	JCVI_5174	AT4G35010.1		C01	2127723	2128136	97.58	+	C_scaffold000185	952377	952790	97.58	-
562	EE560572	.		C01	2129058	2129506	87.75	+	C_scaffold000185	951007	951455	87.75	-
563	EE460070	AT4G34990.1		C01	2131718	2132070	96.6	+	C_scaffold000185	948443	948795	96.6	-
564	JCVI_4931	AT4G34990.1		C01	2132031	2132826	96.87	+	C_scaffold000185	947687	948482	96.87	-
565	JCVI_6430	AT4G34990.1		C01	2132183	2132666	95.88	+	C_scaffold000185	947847	948330	95.88	-
566	JCVI_4595	AT4G34970.1		C01	2136041	2136420	99.74	-	C_scaffold000185	944093	944472	99.74	+
567	JCVI_37247	AT4G34960.1		C01	2146075	2146456	93.23	-	C_scaffold000185	934057	934438	93.23	+
			Bn-scaff_15838_1-p1430057	C01	2147428
568	JCVI_277	AT4G34960.1		C01	2147725	2148020	97.3	-	C_scaffold000185	932493	932788	97.3	+
569	JCVI_15684	AT2G16660.1		C01	2155304	2156056	95.76	+	C_scaffold000185	924457	925209	95.76	-
570	JCVI_4155	AT4G34950.1		C01	2156644	2157325	96.35	+	C_scaffold000185	923188	923869	96.35	-
			Bn-scaff_15838_1-p1440326	C01	2157016
571	EE505365	AT4G34940.1		C01	2158148	2158500	95.75	-	C_scaffold000185	922013	922365	95.75	+
572	JCVI_39678	AT4G34910.1		C01	2161584	2161803	94.55	-	C_scaffold000185	918710	918929	94.55	+
573	ES930153	AT4G34890.1		C01	2166577	2166855	92.91	+	C_scaffold000185	913658	913936	92.91	-
574	EE443311	AT4G34890.1		C01	2167166	2167569	99.01	+	C_scaffold000185	912944	913347	99.01	-
575	JCVI_14823	AT4G34890.1		C01	2171291	2171603	94.59	+	C_scaffold000185	908910	909222	94.59	-
576	JCVI_12248	.		C01	2174475	2174850	93.14	-	C_scaffold000185	905663	906038	93.14	+
577	JCVI_32943	AT4G38740.1		C01	2175517	2176220	81.81	-	C_scaffold000185	904293	904996	81.81	+
578	JCVI_2427	AT4G38740.1		C01	2175607	2176220	93.32	-	C_scaffold000185	904293	905014	85.6	+
579	JCVI_1832	AT2G07760.1		C01	2176659	2177636	95.52	-	C_scaffold000185	902877	903854	95.52	+
580	JCVI_12242	AT4G34860.1		C01	2181900	2182580	89.71	+	C_scaffold000185	897933	898613	89.71	-
			Bn-scaff_15838_1-p1466722	C01	2185034
581	JCVI_42370	AT4G34830.1		C01	2186892	2187159	87.45	+	C_scaffold000185	893354	893621	87.45	-
582	JCVI_23675	AT4G34830.1		C01	2189993	2190345	81.62	+	C_scaffold000185	890168	890520	81.62	-
583	JCVI_18678	AT4G34810.1		C01	2191567	2192140	87.59	-	C_scaffold000185	888373	888946	87.59	+
584	EE434926	AT4G34800.1		C01	2195506	2195850	89.88	-	C_scaffold000185	884663	885007	83.53	+
			Bn-scaff_15838_1-p1476644	C01	2196581
585	JCVI_10679	AT4G34790.1		C01	2197616	2198176	92.77	-	C_scaffold000185	882337	882897	92.77	+
586	AM061024	AT4G34770.1		C01	2208407	2208983	96.21	-	C_scaffold000185	871530	872106	96.21	+
			Bn-scaff_15838_1-p1497251	C01	2213322
			Bn-scaff_15838_1-p1526984	C01	2227601
587	JCVI_7023	AT4G34760.1		C01	2232208	2232856	95.24	+	C_scaffold000185	847657	848305	95.24	-
			Bn-scaff_15838_1-p1532160	C01	2236110
588	EX067233	AT4G34750.1		C01	2242591	2243024	92.01	-	C_scaffold000185	837489	837922	92.01	+
589	JCVI_23492	AT4G34740.1		C01	2244746	2246054	92.07	+	C_scaffold000185	834459	835814	91.24	-
590	EX086841	AT4G34740.1		C01	2245444	2246330	93.36	+	C_scaffold000185	834183	835069	93.36	-
591	JCVI_8126	AT4G34730.1		C01	2246589	2247106	83.08	+	C_scaffold000185	833407	833924	83.08	-
592	JCVI_22696	.		C01	2249317	2249595	96.07	-	C_scaffold000185	830918	831196	96.07	+
			Bn-scaff_15838_1-p1547912	C01	2255325
593	JCVI_26401	.		C01	2256692	2257223	79.48	-	C_scaffold000341	182505	183073	78.1	+
594	JCVI_41366	.		C01	2256899	2257256	76.92	-	C_scaffold000185	823257	823614	76.92	+
595	EX114853	.		C01	2258195	2258662	90.66	-	C_scaffold000185	821851	822318	90.66	+
			Bn-scaff_15838_1-p1551711	C01	2259288
			Bn-scaff_15838_1-p1554155	C01	2261620
			Bn-scaff_15838_1-p1556517	C01	2264080
			Bn-scaff_15838_1-p1556826	C01	2264389
			Bn-scaff_15838_1-p1556845	C01	2264408
596	JCVI_23868	AT4G34710.1		C01	2278887	2279176	94.48	+	C_scaffold000185	801337	801626	94.48	-
597	JCVI_28031	AT4G34710.1		C01	2278934	2279716	95.15	+	C_scaffold000185	800797	801579	95.15	-
			Bn-scaff_15838_1-p1572850	C01	2280078
598	JCVI_27072	AT4G34710.1		C01	2280922	2281742	93.49	+	C_scaffold000185	798771	799591	93.49	-
			Bn-scaff_15838_1-p1573954	C01	2281182
599	JCVI_24541	AT4G34700.1		C01	2282882	2283040	89.31	-	C_scaffold000185	797473	797631	89.31	+
600	JCVI_5797	AT4G34680.1		C01	2284012	2284827	95.1	-	C_scaffold000185	795686	796501	95.1	+
601	JCVI_4779	AT4G34670.1		C01	2291092	2291302	93.4	-	C_scaffold000185	789211	789421	93.4	+
602	EE559389	.		C01	2292138	2292523	98.96	+	C_scaffold000185	787990	788375	98.96	-
603	JCVI_26743	AT4G34660.1		C01	2292302	2292476	99.43	+	C_scaffold000185	788037	788211	99.43	-
			Bn-scaff_15838_1-p1585380	C01	2293209
604	JCVI_9038	AT4G34660.1		C01	2294860	2295178	94.04	+	C_scaffold000185	785294	785653	93.06	-
605	EE566801	AT4G34650.1		C01	2297431	2297767	89.05	-	C_scaffold000185	782746	783082	89.05	+
606	JCVI_36935	AT4G34640.1		C01	2302353	2302780	93.98	-	C_scaffold000185	777733	778160	93.98	+
607	JCVI_6714	AT4G34630.1		C01	2303520	2304218	97.16	+	C_scaffold000185	776295	776993	97.16	-
608	JCVI_10491	AT4G34630.1		C01	2303942	2304609	79.59	+	C_scaffold000185	775904	776571	79.59	-
609	JCVI_8244	AT4G34620.1		C01	2305925	2306267	97.98	+	C_scaffold000185	774246	774588	97.98	-
			Bn-scaff_15838_1-p1614431	C01	2315903
610	JCVI_35319	AT4G34590.1		C01	2316067	2316888	71.72	-	C_scaffold000185	763625	764446	72.44	+
611	JCVI_23508	AT4G34590.1		C01	2316135	2316631	82.87	-	C_scaffold000185	763882	764378	82.87	+
612	EV111926	AT4G34590.1		C01	2316141	2316838	88.87	-	C_scaffold000185	763675	764372	88.87	+
			Bn-scaff_15838_1-p1616709	C01	2317446
613	JCVI_13556	AT4G34580.1		C01	2324838	2325269	93.36	-	C_scaffold000185	755244	755675	93.36	+
614	JCVI_16406	AT4G34570.1		C01	2333114	2333884	91.23	+	C_scaffold000185	746629	747399	91.23	-
615	JCVI_34008	AT4G34570.1		C01	2333148	2333873	93.42	+	C_scaffold000185	746640	747365	93.42	-
616	JCVI_10760	AT4G34570.1		C01	2333331	2333620	90.38	+	C_scaffold000185	746893	747215	85.85	-
617	CX268767	AT4G34570.1		C01	2333336	2333877	85.64	+	C_scaffold000185	746636	747177	85.64	-
618	EX128504	AT4G34560.1		C01	2338745	2339253	80.35	-	C_scaffold000185	741260	741768	80.35	+
619	JCVI_3980	AT4G34540.1		C01	2344022	2344267	94.72	-	C_scaffold000185	736246	736491	94.72	+
620	CN737122	AT4G34530.1		C01	2350052	2350478	90.05	-	C_scaffold000185	730035	730461	90.05	+
621	BG543071	AT4G34500.1		C01	2354991	2355372	88.83	+	C_scaffold000185	725141	725522	88.83	-
622	JCVI_16856	AT4G34500.1		C01	2354995	2355614	92.8	+	C_scaffold000185	724899	725518	92.8	-
			Bn-scaff_16182_1-p629084	C01	2357115
623	JCVI_10341	AT4G34490.1		C01	2358312	2358697	94.04	+	C_scaffold000185	721816	722201	94.04	-
624	AM058451	AT4G34480.1		C01	2365590	2365894	100	+	C_scaffold000185	714619	714923	100	-
625	JCVI_1075	AT4G34460.1		C01	2372061	2372487	92.74	+	C_scaffold000185	708026	708452	92.74	-
626	JCVI_1313	AT4G34450.1		C01	2374389	2374822	76.36	-	C_scaffold000185	705691	706124	76.36	+
627	JCVI_1975	AT4G34450.1		C01	2375217	2375416	97	-	C_scaffold000185	705097	705296	97	+
			Bn-scaff_15838_1-p1680792	C01	2376416
628	BG543324	AT4G34450.1		C01	2376538	2376813	95.31	-	C_scaffold000185	703700	703975	95.31	+
629	JCVI_27562	AT4G34450.1		C01	2376945	2377227	91.87	-	C_scaffold000185	703286	703568	91.87	+
630	JCVI_5167	AT4G34450.1		C01	2377768	2378016	88.58	-	C_scaffold000185	702497	702745	88.58	+
			Bn-scaff_15838_1-p1684617	C01	2380232
631	ES267338	AT4G34440.1		C01	2381738	2382408	81.49	-	C_scaffold000185	698105	698775	81.49	+
632	JCVI_37626	AT4G34430.3		C01	2382664	2383182	75.72	-	C_scaffold000185	697342	697849	87.6	+
633	JCVI_11430	AT4G34430.3		C01	2382826	2383209	97.14	-	C_scaffold000185	697304	697687	97.14	+
634	JCVI_4304	AT4G34430.3		C01	2384488	2384778	93.81	-	C_scaffold000185	695735	696025	93.81	+
635	JCVI_41137	AT4G34412.1		C01	2393068	2393201	93.28	+	C_scaffold000185	687312	687445	93.28	-
636	EE421187	AT4G34412.1		C01	2393718	2393960	87.25	+	C_scaffold000185	686553	686795	87.25	-
637	EE558305	AT4G19630.1		C01	2411616	2412154	99.81	+	C_scaffold000185	668359	668897	99.81	-
638	EE521178	AT4G19630.1		C01	2411745	2411944	98	+	C_scaffold000185	668569	668768	98	-
639	JCVI_33861	AT4G19630.1		C01	2412017	2412359	99.42	+	C_scaffold000185	668154	668496	99.42	-
640	JCVI_21273	AT4G34410.1		C01	2413076	2413846	96.89	-	C_scaffold000185	666667	667437	96.89	+
641	EV188564	AT4G34390.1		C01	2430971	2431682	96.35	-	C_scaffold000185	648831	649542	96.35	+
642	EE440298	AT4G34390.1		C01	2433295	2433853	94.13	-	C_scaffold000185	646660	647218	94.13	+
643	EV190415	AT4G34390.1		C01	2433735	2434437	96.16	-	C_scaffold000185	646076	646778	96.16	+
644	EE478644	AT4G34380.1		C01	2435904	2436552	98.62	-	C_scaffold000185	643961	644609	98.62	+
645	JCVI_21440	AT2G16090.1		C01	2440552	2440983	86.11	-	C_scaffold000185	639530	639961	86.11	+
646	JCVI_30837	AT4G34360.1		C01	2445768	2446376	80.83	-	C_scaffold000185	634137	634745	80.83	+
647	DY009108	AT4G34350.1		C01	2448052	2448328	88.45	+	C_scaffold000185	632185	632460	88.41	-
648	JCVI_9534	AT4G34350.1		C01	2448951	2449271	90.06	+	C_scaffold000185	631242	631562	90.06	-
649	JCVI_18605	AT4G34350.1		C01	2448955	2449265	99.36	+	C_scaffold000185	631248	631558	99.36	-
650	CN731527	AT4G34340.1		C01	2455123	2455767	97.07	+	C_scaffold000185	624746	625390	97.07	-
651	JCVI_23797	AT4G34340.1		C01	2455221	2455934	94.12	+	C_scaffold000185	624579	625292	94.12	-
652	EV001258	AT4G34310.1		C01	2456593	2456921	96.42	-	C_scaffold000185	623592	623920	96.42	+
653	ES951237	AT4G34310.1		C01	2458233	2458463	98.27	-	C_scaffold000185	622050	622280	98.27	+
654	JCVI_6072	AT4G34290.1		C01	2462711	2463102	93.11	-	C_scaffold000185	617411	617802	93.11	+
655	JCVI_22585	AT4G34280.1		C01	2464015	2464241	93.45	-	C_scaffold000185	616272	616498	93.45	+
656	JCVI_32032	AT4G34280.1		C01	2465994	2466458	95.91	-	C_scaffold000185	614055	614519	95.91	+
657	JCVI_1085	AT2G18990.1		C01	2468032	2468324	96.26	+	C_scaffold000185	612189	612481	96.26	-
658	JCVI_14176	AT4G34270.1		C01	2471767	2472089	89.16	+	C_scaffold000185	608424	608746	89.16	-
659	JCVI_19987	AT4G34265.2		C01	2472163	2472411	85.66	-	C_scaffold000185	608102	608350	85.66	+
660	JCVI_28472	AT2G15000.4		C01	2472823	2473210	83.29	-	C_scaffold000185	607303	607690	83.29	+
661	JCVI_29035	AT4G34265.1		C01	2473458	2473658	89.66	-	C_scaffold000185	606855	607055	89.66	+
662	CD841705	.		C01	2474737	2475146	89.45	-	C_scaffold000185	605367	605776	89.45	+
663	JCVI_14788	AT4G34260.1		C01	2476363	2476822	95.24	-	C_scaffold000185	603691	604150	95.24	+
664	JCVI_26863	AT4G34260.1		C01	2478570	2479429	97.09	-	C_scaffold000185	601084	601943	97.09	+
665	EE480821	AT4G34250.1		C01	2484069	2484734	92.35	-	C_scaffold000185	595779	596444	92.35	+
666	EV161956	AT4G34250.1		C01	2484278	2484710	85.27	-	C_scaffold000185	595803	596235	85.27	+
667	JCVI_31831	AT4G34250.1		C01	2484816	2485653	66.51	-	C_scaffold000185	594860	595697	71.85	+
668	EV193017	AT4G34240.1		C01	2497994	2498281	93.4	-	C_scaffold000185	590094	590381	93.4	+
669	JCVI_35075	AT4G34240.1		C01	2498339	2498770	97.22	-	C_scaffold000185	589605	590036	97.22	+
670	EE474481	AT4G34240.1		C01	2500172	2500450	94.29	-	C_scaffold000185	580063	580341	94.29	+
			Bn-scaff_15838_1-p1804226	C01	2501442
			Bn-scaff_15838_1-p1804241	C01	2501457
			Bn-scaff_15838_1-p1806419	C01	2502177
			Bn-scaff_15838_1-p1810027	C01	2504535
671	ES903284	AT3G57230.1		C01	2506990	2507713	86.91	+	C_scaffold000185	572800	573523	86.91	-
672	JCVI_19145	AT3G57230.1		C01	2509606	2509885	76.41	+	C_scaffold000185	570628	570907	76.41	-
673	JCVI_28670	AT4G34220.1		C01	2519125	2519730	89.18	+	C_scaffold000185	560580	561388	77.01	-
674	JCVI_25133	AT4G34220.1		C01	2520303	2520997	95.97	+	C_scaffold000185	559516	560210	95.97	-
675	DW999563	AT4G34220.1		C01	2521323	2521865	95.62	+	C_scaffold000185	558648	559190	95.62	-
676	JCVI_11302	AT4G34215.1		C01	2523560	2524114	97.12	+	C_scaffold000185	556399	556953	97.12	-
677	EE456606	.		C01	2530744	2531053	91.35	-	C_scaffold000185	549460	549769	91.35	+
678	EV095390	AT4G34190.1		C01	2538982	2539199	87.16	+	C_scaffold000185	541314	541531	87.16	-
679	JCVI_5827	AT4G34190.1		C01	2539320	2539535	96.77	+	C_scaffold000185	540978	541193	96.77	-
680	EV120581	AT3G42050.1		C01	2539643	2540224	87.8	-	C_scaffold000185	540289	540870	87.8	+
681	JCVI_12836	AT4G34160.1		C01	2568122	2568590	88.73	-	C_scaffold000185	511923	512391	88.73	+
682	JCVI_16321	AT4G34150.1		C01	2570709	2571068	79.17	-	C_scaffold000185	509445	509804	79.44	+
683	JCVI_16420	AT4G34140.1		C01	2573921	2574271	87.5	-	C_scaffold000185	506242	506592	87.5	+
684	EX103219	AT4G34140.1		C01	2574419	2574721	81.37	-	C_scaffold000185	505792	506094	81.37	+
685	JCVI_16019	AT4G34140.1		C01	2574835	2575121	82.77	-	C_scaffold000185	505392	505678	82.77	+
686	EV104003	AT4G34140.1		C01	2575265	2575486	75.76	-	C_scaffold000185	505027	505248	75.76	+
687	JCVI_4632	AT4G34138.1		C01	2576152	2577038	94.7	+	C_scaffold000185	503475	504361	94.7	-
688	EV113345	AT4G34135.1		C01	2576546	2576999	96.1	+	C_scaffold000185	503514	503967	96.1	-
689	JCVI_11338	AT4G34138.1		C01	2577380	2578058	98.82	+	C_scaffold000185	502455	503133	98.82	-
690	JCVI_8651	AT4G34131.1		C01	2579259	2580782	91.5	+	C_scaffold000185	499731	501254	91.5	-
691	JCVI_35049	AT4G34135.1		C01	2580398	2581127	98.63	+	C_scaffold000185	499386	500115	98.63	-
692	EE566590	AT4G34120.1		C01	2585246	2585471	85.84	-	C_scaffold000185	495042	495267	85.84	+
			Bn-scaff_15838_1-p1881763	C01	2587207
693	JCVI_30697	AT4G34110.1		C01	2587635	2587924	94.85	-	C_scaffold000185	492589	492878	94.85	+
694	JCVI_1931	AT4G34110.1		C01	2589637	2589894	96.12	-	C_scaffold000185	490619	490876	96.12	+
695	JCVI_1695	.		C01	2591032	2591782	99.73	-	C_scaffold000185	488731	489481	99.73	+
696	JCVI_6728	AT1G49760.1		C01	2595072	2595779	87.99	-	C_scaffold000185	484734	485441	87.29	+
697	JCVI_1638	AT1G49760.1		C01	2595275	2595743	74.74	-	C_scaffold000185	484770	485238	74.32	+
698	JCVI_17496	AT4G34100.1		C01	2596830	2597624	96.49	-	C_scaffold000185	482889	483683	96.49	+
699	DN964373	AT4G34100.1		C01	2597027	2597495	87.45	-	C_scaffold000185	483018	483486	87.45	+
700	JCVI_20808	AT4G34100.1		C01	2597130	2597624	96.18	-	C_scaffold000185	482889	483383	96.18	+
701	ES980906	AT4G34100.1		C01	2599177	2599667	95.93	-	C_scaffold000185	480846	481336	95.93	+
702	EL589984	AT4G34100.1		C01	2600839	2601266	99.77	-	C_scaffold000185	479247	479674	99.77	+
703	JCVI_22133	AT4G34060.1		C01	2603007	2603740	78.02	-	C_scaffold000185	476850	477506	77.58	+
704	JCVI_9422	AT4G34060.1		C01	2607831	2608089	93.82	-	C_scaffold000185	472424	472682	93.82	+
705	EV124672	AT4G34020.1		C01	2609766	2610296	81.82	+	C_scaffold000185	470217	470747	81.82	-
706	JCVI_22095	AT4G34020.1		C01	2609896	2610107	94.81	+	C_scaffold000185	470406	470617	94.81	-
707	JCVI_25382	.		C01	2615145	2616038	97.32	+	C_scaffold000031	1460545	1461605	89.27	+
708	EV111413	.		C01	2617056	2617456	98.75	-	C_scaffold000185	463057	463457	98.75	+
709	EV111117	.		C01	2617064	2617456	97.71	-	C_scaffold000185	463057	463449	97.71	+
710	JCVI_21504	AT4G34000.1		C01	2618487	2619300	86.15	-	C_scaffold000185	461213	462026	87.75	+
			Bn-scaff_15838_1-p1917196	C01	2623533
711	JCVI_19577	AT4G33980.1		C01	2623888	2624062	96.02	+	C_scaffold000185	456451	456625	96.02	-
712	JCVI_8387	AT4G33980.1		C01	2624134	2624337	100	+	C_scaffold000185	456176	456379	100	-
713	JCVI_23769	AT4G33980.1		C01	2624836	2625189	87.19	+	C_scaffold000185	455324	455677	87.19	-
714	JCVI_5828	AT4G33970.1		C01	2625816	2626586	96.37	+	C_scaffold000185	453927	454697	96.37	-
715	ES265513	AT4G33970.1		C01	2626699	2627324	82.83	+	C_scaffold000185	453189	453814	82.83	-
716	JCVI_24961	AT4G33970.1		C01	2627614	2628180	100	+	C_scaffold000185	452333	452899	100	-
717	JCVI_19011	AT4G33970.1		C01	2627681	2628147	84.53	+	C_scaffold000185	452366	452832	84.53	-
718	EG019285	AT4G33960.1		C01	2633183	2633615	99.08	-	C_scaffold000185	446898	447330	99.08	+
719	JCVI_9991	AT4G33950.1		C01	2641210	2641585	80.94	-	C_scaffold000185	438928	439303	80.94	+
720	JCVI_24807	AT4G33945.1		C01	2644508	2644962	78.49	-	C_scaffold000185	435551	436005	78.49	+
721	ES982341	AT4G33940.1		C01	2646713	2647014	83.39	-	C_scaffold000185	433499	433800	83.39	+
722	JCVI_33446	AT4G33940.1		C01	2646713	2646976	86.25	-	C_scaffold000185	433537	433800	86.25	+
723	JCVI_40416	AT4G33925.1		C01	2647657	2648162	74.86	-	C_scaffold000185	432351	432856	74.86	+
724	EX073544	AT4G33925.1		C01	2647821	2648174	89.66	-	C_scaffold000185	432339	432692	89.66	+
			Bn-scaff_15838_1-p1942196	C01	2648594
725	JCVI_20536	AT4G33865.1		C01	2649862	2650002	97.16	-	C_scaffold000185	430511	430651	97.16	+
726	JCVI_22463	.		C01	2674314	2674535	88.74	-	C_scaffold000185	405978	406199	88.74	+
727	EV140441	AT4G33870.1		C01	2677463	2677937	94.55	+	C_scaffold000185	402576	403050	94.55	-
728	EX092668	AT4G33870.1		C01	2678064	2678255	78.35	+	C_scaffold000185	402258	402449	78.35	-
729	JCVI_33983	AT4G33870.1		C01	2678486	2679248	87.6	+	C_scaffold000185	401265	402027	87.6	-
730	AM395293	.		C01	2697830	2698169	100	-	C_scaffold000185	382344	382683	100	+
731	JCVI_4264	AT4G33790.1		C01	2701741	2702055	92.06	+	C_scaffold000185	378458	378772	92.06	-
732	JCVI_26879	AT4G33790.1		C01	2701943	2702629	88.52	+	C_scaffold000185	377884	378570	88.52	-
733	EV204054	AT4G33790.1		C01	2702308	2702624	94.03	+	C_scaffold000185	377889	378205	94.03	-
734	JCVI_8233	AT4G33780.1		C01	2704105	2704332	92.21	+	C_scaffold000185	376181	376408	92.21	-
735	EX095506	AT4G33780.1		C01	2704140	2704789	93.9	+	C_scaffold000185	375724	376373	85.06	-
736	JCVI_32571	AT4G33780.1		C01	2704188	2704690	88.56	+	C_scaffold000185	375823	376325	88.56	-
737	EE558108	AT4G36750.1		C01	2706103	2706667	97.35	+	C_scaffold000185	373846	374410	97.35	-
738	ES931039	AT4G33770.1		C01	2716475	2716895	91.38	+	C_scaffold000185	363618	364038	91.38	-
739	JCVI_21022	AT4G33770.1		C01	2719013	2719379	84.95	+	C_scaffold000185	361134	361500	84.95	-
740	JCVI_41060	AT4G33760.1		C01	2719783	2720167	94.32	+	C_scaffold000185	360346	360730	94.32	-
741	EX047862	AT4G33760.1		C01	2719917	2720492	91.19	+	C_scaffold000185	360021	360596	91.19	-
742	JCVI_30055	AT4G33760.1		C01	2722181	2722400	92.76	+	C_scaffold000185	358113	358332	92.76	-
743	JCVI_36616	AT4G33750.1		C01	2723715	2724906	83.73	-	C_scaffold000185	355594	356798	83.35	+
744	JCVI_8192	AT4G33740.1		C01	2725055	2725401	93.37	-	C_scaffold000185	355112	355439	93.29	+
745	JCVI_41274	AT4G33740.1		C01	2725056	2725330	93.82	-	C_scaffold000185	355183	355456	93.8	+
746	EX103459	AT4G33730.1		C01	2727312	2727922	96.73	-	C_scaffold000185	352591	353201	96.73	+
747	JCVI_40769	.		C01	2735114	2735611	77.18	-	C_scaffold000185	344902	345399	77.18	+
748	JCVI_1624	AT4G33720.1		C01	2735122	2735849	99.59	-	C_scaffold000185	344664	345391	99.59	+
			Bn-scaff_15838_1-p2029088	C01	2736382
749	JCVI_26311	AT4G33700.1		C01	2739833	2740375	85.71	+	C_scaffold000185	340138	340680	85.71	-
			Bn-scaff_15838_1-p2033116	C01	2740410
			Bn-scaff_15838_1-p2035980	C01	2743224
750	JCVI_18497	AT4G33690.1		C01	2743443	2743746	89.32	-	C_scaffold000185	336767	337070	89.32	+
751	JCVI_17124	AT4G33690.1		C01	2743443	2743746	97.07	-	C_scaffold000185	336767	337070	97.07	+
			Bn-scaff_15838_1-p2039607	C01	2746667
752	JCVI_39721	AT4G33680.1		C01	2747632	2747942	76.36	+	C_scaffold000185	332571	332881	76.36	-
753	EV226743	.		C01	2748230	2748628	90.91	-	C_scaffold000185	331885	332283	90.91	+
754	EV226400	AT4G33666.1		C01	2748236	2748629	89.7	-	C_scaffold000185	331884	332277	89.7	+
755	BQ791436	AT4G33660.1		C01	2749716	2750085	88.24	+	C_scaffold000185	330428	330797	88.24	-
756	JCVI_28174	AT4G33650.1		C01	2751048	2751513	91.56	-	C_scaffold000185	329000	329465	91.56	+
757	JCVI_11904	AT4G33640.1		C01	2757116	2757417	89.9	+	C_scaffold000185	323096	323397	89.9	-
758	JCVI_35700	AT4G33625.1		C01	2757857	2758178	99.69	+	C_scaffold000185	322335	322656	99.69	-
759	JCVI_4072	AT4G33620.1		C01	2759471	2760042	81.03	-	C_scaffold000185	320471	321042	81.03	+
760	JCVI_2801	AT4G33620.1		C01	2761730	2762033	82.24	-	C_scaffold000185	318480	318783	82.24	+
761	EE557892	AT4G33620.1		C01	2763513	2763792	83.28	-	C_scaffold000185	316721	317000	83.28	+
762	EV117660	AT5G51470.1		C01	2769706	2770146	95.25	+	C_scaffold000185	310367	310807	95.25	-
763	JCVI_12693	AT1G48670.1		C01	2770755	2771512	91.95	+	C_scaffold000185	309001	309758	91.95	-
764	ES988900	AT4G33580.1		C01	2776787	2776978	97.92	-	C_scaffold000185	303535	303726	97.92	+
765	JCVI_16522	AT4G33540.1		C01	2777030	2777529	81.25	-	C_scaffold000185	302984	303483	81.25	+
766	EV121276	AT4G33530.1		C01	2780550	2780945	64.29	+	C_scaffold000185	299568	299963	64.29	-
767	EV124222	AT4G33530.1		C01	2781767	2782083	91.54	+	C_scaffold000185	298430	298746	91.54	-
768	JCVI_14172	AT4G33530.1		C01	2783557	2784003	96.64	+	C_scaffold000185	296510	296956	96.64	-
769	JCVI_19224	AT4G33530.1		C01	2783634	2784170	94.23	+	C_scaffold000185	296343	296879	94.23	-
770	JCVI_14665	AT4G33520.2		C01	2785641	2785895	94.53	-	C_scaffold000185	294618	294872	94.53	+
771	JCVI_21642	AT4G33520.2		C01	2787520	2787740	100	-	C_scaffold000185	292773	292993	100	+
772	JCVI_40555	AT4G33520.1		C01	2789322	2789798	97.9	-	C_scaffold000185	290715	291191	97.9	+
773	JCVI_37946	AT4G33510.1		C01	2790330	2790803	79.96	-	C_scaffold000185	289710	290183	79.96	+
774	JCVI_9955	AT4G33510.1		C01	2792755	2793220	98.93	-	C_scaffold000185	287293	287758	98.93	+
775	DN961514	AT4G33500.1		C01	2799094	2799357	92.51	+	C_scaffold000185	281156	281419	92.51	-
776	EV040312	AT4G33500.1		C01	2799094	2799331	93.36	+	C_scaffold000185	281182	281419	93.36	-
777	JCVI_38410	AT4G33500.1		C01	2799094	2799400	100	+	C_scaffold000185	281113	281419	100	-
778	JCVI_13945	AT4G33495.1		C01	2800057	2801612	89.14	+	C_scaffold000185	278901	280456	89.33	-
779	JCVI_23323	AT4G33490.1		C01	2802473	2802726	93.33	+	C_scaffold000185	277787	278040	93.33	-
780	JCVI_24041	AT4G33480.1		C01	2805010	2805443	92.18	+	C_scaffold000185	275070	275503	92.18	-
781	AM390522	AT4G33480.1		C01	2805054	2805633	99.31	+	C_scaffold000185	274880	275459	99.31	-
782	JCVI_12699	AT4G33480.1		C01	2807300	2807437	88.28	+	C_scaffold000185	273076	273213	88.28	-
783	EV091339	AT4G33480.1		C01	2807300	2807487	84.04	+	C_scaffold000185	273026	273213	84.04	-
			Bn-scaff_15838_1-p2103661	C01	2808876
			Bn-scaff_15838_1-p2104239	C01	2809425
784	JCVI_18601	AT4G33470.1		C01	2809880	2810355	83.86	+	C_scaffold000185	270158	270633	83.86	-
785	JCVI_1663	AT4G33460.1		C01	2811883	2812204	92.28	+	C_scaffold000185	268309	268630	92.28	-
786	EX087859	AT4G33450.1		C01	2816472	2816995	94.89	+	C_scaffold000185	263518	264041	94.89	-
787	JCVI_20365	AT4G33440.1		C01	2818736	2819240	86.79	-	C_scaffold000185	261273	261777	86.79	+
788	EV043661	AT4G33430.1		C01	2823000	2823205	89.45	+	C_scaffold000185	257308	257513	89.45	-
789	JCVI_34390	AT4G33430.1		C01	2826048	2826475	99.77	+	C_scaffold000185	254038	254465	99.77	-
790	JCVI_18628	AT4G33420.1		C01	2828365	2828644	98.21	-	C_scaffold000185	251869	252148	98.21	+
791	JCVI_33038	AT4G33410.1		C01	2830028	2830352	74.1	-	C_scaffold000185	250161	250485	74.1	+
792	CN729210	AT4G33410.1		C01	2830796	2831255	90.09	-	C_scaffold000185	249258	249717	90.09	+
793	EE421696	AT4G33410.1		C01	2830972	2831559	100	-	C_scaffold000185	248954	249541	100	+
794	JCVI_27951	AT4G33400.1		C01	2833663	2834245	92.02	+	C_scaffold000185	246268	246850	92.02	-
795	JCVI_36645	AT4G33400.1		C01	2833671	2834580	93.41	+	C_scaffold000185	245933	246842	99.78	-
796	JCVI_26427	AT4G33400.1		C01	2834541	2835324	99.74	+	C_scaffold000185	245189	245972	99.74	-
797	EE549542	AT4G33380.1		C01	2839628	2839915	82.71	-	C_scaffold000185	240598	240885	82.71	+
798	EE435095	AT4G33380.1		C01	2841515	2841711	92.39	-	C_scaffold000185	238802	238998	92.39	+
799	JCVI_39029	AT4G33380.1		C01	2841517	2841852	97.32	-	C_scaffold000185	238661	238996	97.32	+
800	EX027153	AT4G33350.1		C01	2844497	2844671	88.33	+	C_scaffold000185	235842	236016	88.33	-
801	JCVI_27559	AT4G33330.1		C01	2846830	2847496	96.56	+	C_scaffold000185	233017	233683	96.56	-
			Bn-scaff_15838_1-p2144986	C01	2847035
802	JCVI_32076	AT4G33300.1		C01	2855218	2855995	99.49	+	C_scaffold000185	224518	225295	99.49	-
803	JCVI_3182	AT4G33300.1		C01	2858827	2859613	86.42	+	C_scaffold000185	220900	221279	98.16	-
804	JCVI_34371	AT4G33270.1		C01	2871329	2871914	94.38	+	C_scaffold000185	208599	209184	94.38	-
805	JCVI_18374	AT4G33270.1		C01	2871329	2871917	94.57	+	C_scaffold000185	208596	209184	94.57	-
806	JCVI_10610	AT4G33250.1		C01	2874357	2874660	100	+	C_scaffold000185	205853	206156	100	-
807	JCVI_36049	AT4G33240.2		C01	2880785	2881520	82.57	+	C_scaffold000185	198993	199728	82.57	-
808	JCVI_2524	AT4G33240.1		C01	2882577	2883042	94.65	+	C_scaffold000185	197471	197936	94.65	-
809	JCVI_41530	AT4G33220.1		C01	2883270	2883738	99.36	-	C_scaffold000185	196775	197243	99.36	+
810	EV164953	AT4G33220.1		C01	2884380	2884794	97.59	-	C_scaffold000185	195719	196133	97.59	+
811	EE464285	.		C01	2886384	2887125	99.46	-	C_scaffold000185	193388	194129	99.46	+
812	JCVI_16601	AT4G33220.1		C01	2886816	2887141	97.85	-	C_scaffold000185	193372	193697	97.85	+
813	EE565962	.		C01	2889179	2889664	81.63	-	C_scaffold000185	190849	191334	90.82	+
814	ES909790	AT4G33240.2		C01	2890559	2891074	95.98	+	C_scaffold000185	189439	189954	95.98	-
815	EV158632	AT4G33210.1		C01	2891175	2891413	97.92	+	C_scaffold000185	189100	189338	97.92	-
816	JCVI_436	AT4G33210.1		C01	2894277	2895253	73.51	+	C_scaffold000185	185260	186236	73.51	-
817	JCVI_20153	AT4G33200.1		C01	2901329	2901537	100	+	C_scaffold000185	178976	179184	100	-
818	JCVI_25452	AT4G33200.1		C01	2904156	2904446	86.33	+	C_scaffold000185	176067	176357	86.33	-
819	JCVI_34438	AT4G33200.1		C01	2909408	2909589	98.9	+	C_scaffold000185	170924	171105	98.9	-
820	EV058171	AT4G33180.1		C01	2915608	2916040	84.49	-	C_scaffold000185	164473	164905	84.49	+
821	JCVI_29873	AT4G33180.1		C01	2917325	2917749	96	-	C_scaffold000185	162764	163188	96	+
822	EX028954	AT4G33170.1		C01	2919170	2920032	92.26	+	C_scaffold000185	160481	161343	92.26	-
823	ES938100	AT4G33170.1		C01	2919565	2920181	99.35	+	C_scaffold000185	160332	160948	99.35	-
			Bn-scaff_15838_1-p2212925	C01	2919742
824	DY018275	AT4G33160.1		C01	2921152	2921836	94.9	-	C_scaffold000185	158677	159361	94.9	+
825	JCVI_10588	AT4G33160.1		C01	2921874	2922647	88.9	-	C_scaffold000185	157913	158639	92.87	+
826	JCVI_30767	AT4G33150.1		C01	2930464	2930638	100	+	C_scaffold000185	149875	150049	100	-
827	JCVI_4808	AT4G33150.1		C01	2931834	2932143	95.81	+	C_scaffold000185	148370	148679	95.81	-
828	JCVI_11702	AT4G33150.1		C01	2933473	2933696	99.11	+	C_scaffold000185	146817	147040	99.11	-
			Bn-scaff_15838_1-p2235831	C01	2945046
829	JCVI_21257	.		C01	2945440	2945879	97.05	+	C_scaffold000185	134634	135073	97.05	-
830	EE548723	.		C01	2945446	2945820	80	+	C_scaffold000185	134693	135067	79.73	-
831	JCVI_21277	.		C01	2946772	2947181	99.02	+	C_scaffold000185	133332	133741	99.02	-
832	EE561205	.		C01	2946772	2947139	83.42	+	.	.	.	.	.
833	JCVI_38256	AT4G33140.1		C01	2947669	2947899	79.31	-	C_scaffold000185	132614	132844	79.31	+
834	ES956958	AT4G33140.1		C01	2947760	2948049	97.93	-	C_scaffold000185	132464	132753	97.93	+
835	EE427599	AT4G33130.1		C01	2951636	2951869	87.92	+	C_scaffold000185	128644	128877	87.92	-
836	JCVI_11572	AT4G33130.1		C01	2951988	2952382	98.99	+	C_scaffold000185	128131	128525	98.99	-
837	JCVI_20746	AT4G33110.1		C01	2961560	2962123	90.28	+	C_scaffold000185	118390	118953	90.28	-
838	EX062659	AT4G33100.1		C01	2961888	2962123	89.08	-	C_scaffold000185	118390	118625	89.08	+
839	EE560668	.		C01	2962838	2963205	93.75	+	C_scaffold000185	117308	117675	93.75	-
840	JCVI_37868	AT4G33090.1		C01	2963226	2963483	93.41	+	C_scaffold000185	117030	117287	93.41	-
			Bn-scaff_15838_1-p2253503	C01	2963511
841	JCVI_18156	AT4G33090.1		C01	2964119	2964296	87.15	+	C_scaffold000185	116217	116394	87.15	-
842	JCVI_18812	AT4G33090.1		C01	2968007	2968392	92.76	+	C_scaffold000185	112121	112506	92.76	-
843	JCVI_19220	AT4G33080.1		C01	2968620	2969055	94.5	-	C_scaffold000185	111458	111893	94.5	+
844	EX127485	AT4G33080.1		C01	2971801	2972046	93.5	-	C_scaffold000185	108467	108712	93.5	+
845	JCVI_9034	AT4G33080.1		C01	2973219	2973437	88.58	-	C_scaffold000185	107076	107294	88.58	+
846	JCVI_6655	AT4G33060.1		C01	2975244	2975938	74.23	-	C_scaffold000185	104575	105269	74.23	+
847	JCVI_28357	AT4G33060.1		C01	2977914	2978524	71.41	-	C_scaffold000185	101989	102599	71.41	+
			Bn-scaff_15838_1-p2268600	C01	2979550
848	AM390013	AT4G33050.2		C01	2981020	2981657	100	+	C_scaffold000185	98856	99493	100	-
849	JCVI_18505	AT4G33050.3		C01	2981341	2981865	91.51	+	C_scaffold000185	98648	99172	79.62	-
850	JCVI_16279	AT4G33040.1		C01	2985130	2985760	100	+	C_scaffold000185	94753	95383	100	-
851	JCVI_23521	AT4G33030.1		C01	2988810	2989343	90.13	-	C_scaffold000185	91170	91703	90.13	+
852	JCVI_29092	AT4G33030.1		C01	2989719	2990221	81.89	-	C_scaffold000185	90292	90803	81.82	+
853	JCVI_6405	AT4G33030.1		C01	2989997	2990564	85.64	-	C_scaffold000185	89949	90516	85.64	+
854	JCVI_39227	.		C01	3002855	3003103	95.98	+	C_scaffold000030	448026	448280	94.53	+
855	JCVI_2928	AT4G33010.1		C01	3004554	3004963	71.94	+	C_scaffold000185	75550	76021	71.4	-
856	JCVI_7882	AT4G33010.1		C01	3005055	3005598	94.51	+	C_scaffold000185	74915	75458	94.51	-
857	EV192750	AT4G33010.1		C01	3005704	3006022	78.79	+	C_scaffold000185	74491	74809	78.79	-
858	JCVI_7134	AT4G33010.1		C01	3006828	3007138	97.11	+	C_scaffold000185	73375	73685	97.11	-
859	JCVI_4203	AT4G33010.1		C01	3007469	3007722	86.1	+	C_scaffold000185	72791	73044	86.1	-
860	JCVI_22994	AT4G33000.2		C01	3011785	3011958	95.4	-	C_scaffold000185	68555	68728	95.4	+
861	JCVI_39467	AT4G32980.1		C01	3020589	3021059	86.67	+	C_scaffold000185	59454	59924	86.67	-
862	JCVI_1794	AT4G32940.1		C01	3054686	3054889	96.57	+	C_scaffold000185	25624	25827	96.57	-
863	EV206950	AT4G32940.1		C01	3054978	3055190	92.02	+	C_scaffold000185	25323	25535	92.02	-
864	JCVI_6860	AT4G32930.1		C01	3056230	3056487	82.63	-	C_scaffold000185	24026	24283	82.63	+
865	JCVI_22554	AT4G32920.1		C01	3066430	3066856	82.22	+	C_scaffold000185	13657	14083	82.22	-
			Bn-scaff_15838_1-p2363391	C01	3068002
866	JCVI_8114	AT4G32910.1		C01	3068632	3068879	83.47	-	C_scaffold000185	11634	11881	83.47	+
867	EV225495	AT4G32910.1		C01	3070677	3070887	96.21	-	C_scaffold000185	9626	9836	96.21	+
868	EV118446	AT4G32910.1		C01	3071952	3072441	81.95	-	C_scaffold000185	8072	8561	81.95	+
869	JCVI_33125	AT4G32900.2		C01	3074045	3074127	98.8	+	C_scaffold000185	6902	7120	94.57	-
870	JCVI_27998	.		C01	3081068	3081564	99	+	C_scaffold000857	5217	5713	99	+
871	JCVI_16820	.		C01	3084126	3084454	88.15	+	C_scaffold000142	3614	3942	88.15	+
872	EX093239	AT4G32890.1		C01	3088734	3089306	94.97	-	C_scaffold000142	8222	8794	94.97	-
873	JCVI_24984	AT4G32880.1		C01	3104827	3105025	98.49	+	C_scaffold000142	24315	24513	98.49	+
874	JCVI_10675	AT4G32850.2		C01	3123068	3123207	90.71	-	C_scaffold000142	42556	42695	90.71	-
875	JCVI_39032	AT4G32850.8		C01	3123918	3124208	96.92	-	C_scaffold000142	43406	43696	96.92	-
876	JCVI_19188	AT4G32850.1		C01	3123960	3124807	90.88	-	C_scaffold000142	43448	44295	90.88	-
877	EV193218	AT4G32850.8		C01	3126080	3126280	90.64	-	C_scaffold000142	45568	45768	90.64	-
878	JCVI_6379	AT4G32840.1		C01	3133624	3133944	89.72	+	C_scaffold000142	53112	53432	89.72	+
879	JCVI_9158	AT1G27320.1		C01	3138944	3139546	97.36	-	C_scaffold000142	58432	59034	97.36	-
880	EE462718	AT4G32820.1		C01	3146345	3146619	96.76	+	C_scaffold000142	65833	66107	96.76	+
881	JCVI_16026	AT4G32820.1		C01	3149314	3149516	98.05	+	C_scaffold000142	68802	69004	98.05	+
882	JCVI_4913	AT4G32820.1		C01	3150854	3151520	96.73	+	C_scaffold000142	70342	71008	96.73	+
883	EX074328	AT4G32810.1		C01	3152523	3152857	88.95	-	C_scaffold000142	72011	72345	88.95	-
884	AM394870	.		C01	3167913	3168347	98.16	+	C_scaffold000142	87401	87835	98.16	+
			Bn-scaff_15838_5-p98040	C01	3180598
			Bn-scaff_15838_5-p109727	C01	3181646
885	DY008207	.		C01	3187005	3187267	93.56	-	C_scaffold000142	106493	106755	93.56	-
			Bn-scaff_15838_5-p123944	C01	3196889
886	JCVI_6654	AT4G32800.1		C01	3200757	3201852	73.43	-	C_scaffold000142	120245	121340	73.43	-
887	JCVI_37933	AT4G32800.1		C01	3200900	3201641	79.81	-	C_scaffold000142	120388	121129	79.81	-
			Bn-scaff_15838_5-p128924	C01	3201564
			Bn-scaff_15838_5-p145161	C01	3217283
			Bn-scaff_15838_5-p145211	C01	3217333
			Bn-scaff_15838_5-p145564	C01	3217686
			Bn-scaff_15838_5-p145359	C01	3217691
			Bn-scaff_15838_5-p145790	C01	3217912
			Bn-scaff_15838_5-p146329	C01	3218451
			Bn-scaff_15838_5-p147931	C01	3220054
			Bn-scaff_15838_5-p147969	C01	3220092
888	JCVI_4073	AT4G32760.1		C01	3221156	3221607	96.24	-	C_scaffold000142	140644	141095	96.24	-
889	EV079532	AT4G32760.1		C01	3223653	3224316	92.95	-	C_scaffold000142	143141	143804	92.95	-
			Bn-scaff_15838_5-p151738	C01	3224055
			Bn-scaff_15838_5-p152076	C01	3224437
890	JCVI_8436	AT4G32760.1		C01	3224517	3224758	91.84	-	C_scaffold000142	144005	144246	91.84	-
			Bn-scaff_15838_5-p160091	C01	3228354
891	DY005359	AT4G32730.2		C01	3229562	3229788	96.48	-	C_scaffold000142	149050	149276	96.48	-
892	CD826650	AT4G32730.1		C01	3231022	3231834	99.63	-	C_scaffold000142	150510	151322	99.63	-
			Bn-scaff_15838_5-p164551	C01	3232783
893	JCVI_15202	AT4G32720.1		C01	3234849	3235070	95.54	-	C_scaffold000142	154337	154558	95.54	-
			Bn-scaff_15838_5-p170327	C01	3238526
			Bn-scaff_15838_5-p170397	C01	3238805
			Bn-scaff_15838_5-p171444	C01	3239643
			Bn-scaff_15838_5-p171926	C01	3240285
894	ES268144	.		C01	3240842	3241298	98.91	-	C_scaffold000142	160330	160786	98.91	-
895	JCVI_14631	.		C01	3244891	3245399	71.59	-	C_scaffold000142	164379	164887	71.59	-
896	JCVI_7281	AT4G32710.1		C01	3256693	3257113	96.91	-	C_scaffold000142	176181	176601	96.91	-
897	CD837098	AT4G32710.1		C01	3256799	3257125	95.72	-	C_scaffold000142	176287	176613	95.72	-
898	EV165187	AT4G32710.1		C01	3257440	3257656	83.56	-	C_scaffold000142	176928	177144	83.56	-
			Bn-scaff_15838_5-p202432	C01	3266398
899	JCVI_6652	AT4G32690.1		C01	3273931	3274191	82.82	-	C_scaffold000142	193419	193679	82.82	-
900	EE442102	AT4G32690.1		C01	3275161	3275615	85.12	-	C_scaffold000142	194649	195103	85.12	-
901	JCVI_14018	AT4G32680.1		C01	3277394	3277856	93.52	+	C_scaffold000142	196882	197344	93.52	+
			Bn-scaff_15838_5-p217291	C01	3282852
			Bn-scaff_15838_5-p224495	C01	3292298
			Bn-scaff_15838_5-p225051	C01	3292644
			Bn-scaff_15838_5-p225114	C01	3292707
902	JCVI_6382	AT4G32660.1		C01	3292968	3293319	94.92	-	C_scaffold000142	212456	212807	94.92	-
			Bn-scaff_15838_5-p227630	C01	3295212
903	JCVI_38974	AT4G32660.1		C01	3295624	3295810	95.72	-	C_scaffold000142	215112	215298	95.72	-
			Bn-scaff_15838_5-p230118	C01	3297350
904	ES900535	AT4G32650.1		C01	3299238	3299769	97.93	+	C_scaffold000142	218726	219257	97.93	+
905	EX119059	AT4G32650.3		C01	3300656	3300966	78.5	+	C_scaffold000142	220144	220454	78.5	+
906	JCVI_20375	.		C01	3302369	3302842	91.14	+	C_scaffold000142	221857	222330	91.14	+
			Bn-scaff_15838_5-p236972	C01	3303438
907	ES966835	AT4G32640.1		C01	3303598	3303779	100	-	C_scaffold000142	223086	223267	100	-
908	JCVI_39406	AT3G44340.1		C01	3304101	3304297	91.92	-	C_scaffold000142	223589	223785	91.92	-
			Bn-scaff_15838_5-p241183	C01	3307593
909	JCVI_36076	AT4G32640.1		C01	3308872	3309203	82.99	-	C_scaffold000142	228360	228691	82.99	-
910	EX060695	AT4G32640.1		C01	3309832	3310273	91.93	-	C_scaffold000142	229320	229761	91.93	-
911	ES271455	AT4G32630.1		C01	3312535	3312805	94.46	-	C_scaffold000142	232023	232293	94.46	-
912	EE468892	AT4G32620.1		C01	3317399	3317812	99.28	-	C_scaffold000142	236887	237300	99.28	-
913	EV086410	AT4G32620.1		C01	3319090	3319847	98.15	-	C_scaffold000142	238578	239335	98.15	-
914	EV026244	AT4G32620.1		C01	3319849	3320558	98.6	-	C_scaffold000142	239337	240046	98.6	-
915	EX091520	.		C01	3325773	3326449	72.55	+	C_scaffold000142	245261	245937	72.55	+
916	JCVI_31827	.		C01	3329129	3329447	94.06	-	C_scaffold000142	248617	248935	94.06	-
917	JCVI_13742	AT4G32610.1		C01	3335457	3336064	91.54	+	C_scaffold000142	254945	255552	91.54	+
918	JCVI_25641	AT4G32610.1		C01	3336819	3337208	98.46	+	C_scaffold000142	256307	256696	98.46	+
919	CX266573	AT4G32605.1		C01	3338477	3338636	88.75	+	C_scaffold000142	257965	258124	88.75	+
920	JCVI_4515	AT4G32605.1		C01	3338794	3339131	90.83	+	C_scaffold000142	258282	258619	90.83	+
921	JCVI_2099	AT4G32605.1		C01	3339705	3340108	87.93	+	C_scaffold000142	259193	259596	87.93	+
922	EE506568	AT4G32600.1		C01	3340240	3340624	98.18	-	C_scaffold000142	259728	260112	98.18	-
923	JCVI_16801	AT4G32600.1		C01	3340431	3340864	84.81	-	C_scaffold000142	259919	260352	84.81	-
924	EE463934	AT4G32600.1		C01	3340839	3341114	93.12	-	C_scaffold000142	260327	260602	93.12	-
925	EV151402	AT4G32600.1		C01	3341404	3342003	96.51	-	C_scaffold000142	260892	261491	96.51	-
926	JCVI_15038	AT4G32600.1		C01	3341493	3341993	82.3	-	C_scaffold000142	260981	261481	82.3	-
927	JCVI_1042	AT4G32590.1		C01	3343043	3343205	84.52	-	C_scaffold000142	263528	263674	88.51	-
928	JCVI_14403	AT4G32590.1		C01	3343857	3344241	97.66	-	C_scaffold000142	263345	263729	97.66	-
929	JCVI_4166	AT4G32590.1		C01	3344046	3344245	100	-	C_scaffold000142	263534	263733	100	-
930	JCVI_16603	AT4G32570.1		C01	3346855	3347178	95.69	+	C_scaffold000142	266343	266666	95.69	+
931	EE568822	AT4G32570.1		C01	3346861	3347378	84.28	+	C_scaffold000142	266349	266866	84.28	+
932	JCVI_28696	AT4G32560.1		C01	3352194	3352358	97.58	-	C_scaffold000142	271682	271846	97.58	-
933	JCVI_22262	AT4G32551.1		C01	3355999	3356363	85.83	-	C_scaffold000142	275487	275851	85.83	-
934	EV194343	AT4G32551.1		C01	3357811	3357943	93.98	-	C_scaffold000142	277299	277431	93.98	-
			Bn-scaff_15838_5-p304302	C01	3360676
			Bn-scaff_15838_5-p313494	C01	3381613
			Bn-scaff_15838_5-p317719	C01	3386048
935	EV178312	AT3G26480.1		C01	3396797	3396967	100	+	C_scaffold000142	316285	316455	100	+
			Bn-scaff_15838_5-p329539	C01	3396809
			Bn-scaff_15838_5-p330543	C01	3397615
936	EV178233	AT3G26480.1		C01	3397954	3398331	98.94	+	C_scaffold000142	317442	317819	98.94	+
			Bn-scaff_15838_5-p331638	C01	3399570
937	JCVI_29395	AT4G29250.1		C01	3401119	3402199	95.05	-	C_scaffold000142	320607	321687	95.05	-
938	JCVI_2967	AT4G29250.1		C01	3403320	3403780	94.58	-	C_scaffold000142	322808	323268	94.58	-
			Bn-scaff_15838_5-p335984	C01	3405152
939	JCVI_2233	AT4G32530.1		C01	3405879	3406283	86.51	+	C_scaffold000142	325367	325771	86.51	+
940	EV197936	AT4G32520.1		C01	3409151	3409549	90.75	+	C_scaffold000142	328639	329037	90.75	+
941	JCVI_19653	AT4G32520.1		C01	3409153	3409574	94.6	+	C_scaffold000142	328641	329062	94.6	+
942	JCVI_25910	AT4G32520.1		C01	3409235	3409600	82.56	+	C_scaffold000142	328723	329088	82.56	+
943	JCVI_35720	AT4G32510.1		C01	3412548	3412890	89.24	+	C_scaffold000142	332036	332378	89.24	+
944	EV036886	AT4G32500.1		C01	3414073	3414498	97.65	-	C_scaffold000142	333561	333986	97.65	-
945	JCVI_4764	AT4G32470.1		C01	3419683	3420039	75.14	+	C_scaffold000142	339171	339527	75.14	+
946	JCVI_40771	AT4G32460.1		C01	3429893	3430634	94.74	+	C_scaffold000142	349381	350122	94.74	+
947	EE560780	AT4G32440.1		C01	3434321	3434792	98.52	-	C_scaffold000142	353809	354280	98.52	-
948	JCVI_40957	AT4G32440.2		C01	3434617	3435226	95.27	-	C_scaffold000142	354105	354714	95.27	-
949	CD834621	AT4G32440.2		C01	3435640	3436089	95.34	-	C_scaffold000142	355128	355577	95.34	-
			Bn-scaff_15838_5-p371231	C01	3437279
950	EV087195	AT3G17200.1		C01	3442375	3442850	97.27	+	C_scaffold000142	361863	362338	97.27	+
			Bn-scaff_15838_5-p375370	C01	3444030
951	JCVI_34620	AT4G32420.1		C01	3449043	3449239	96.95	+	C_scaffold000142	368531	368727	96.95	+
952	BQ791732	AT4G32420.1		C01	3450461	3450975	80.31	+	C_scaffold000142	369949	370463	80.31	+
953	JCVI_23100	AT4G32420.1		C01	3451271	3451734	80.62	+	C_scaffold000142	370759	371222	80.62	+
			Bn-scaff_15838_5-p382969	C01	3451706
954	JCVI_3901	AT4G32410.1		C01	3454023	3454345	89.51	+	C_scaffold000142	373511	373833	89.51	+
			Bn-scaff_15838_5-p390540	C01	3459350
955	JCVI_39265	.		C01	3461073	3461453	97.11	-	C_scaffold000427	156179	156708	89.61	-
			Bn-C13944312-p158	C01	3462623
			Bn-C13944312-p139	C01	3462849
956	JCVI_18399	AT4G32400.1		C01	3467458	3468108	81.36	-	C_scaffold000142	386946	387596	81.36	-
957	ES903618	AT4G32400.1		C01	3467478	3468092	99.19	-	C_scaffold000142	386966	387580	99.19	-
958	JCVI_11767	AT4G32400.1		C01	3468575	3469278	70.07	-	C_scaffold000142	388063	388766	70.07	-
959	JCVI_33711	AT4G32400.1		C01	3468906	3469296	88.47	-	C_scaffold000142	388394	388784	88.47	-
960	JCVI_15657	AT4G32390.1		C01	3470468	3471235	84	-	C_scaffold000142	389956	390723	84	-
961	JCVI_14074	AT4G32390.1		C01	3471196	3471940	85.71	-	C_scaffold000142	390684	391428	85.71	-
962	EV175778	AT4G32350.1		C01	3476753	3477399	82.67	-	C_scaffold000142	396241	396887	82.67	-
963	JCVI_18126	AT4G32350.1		C01	3477029	3477838	98.77	-	C_scaffold000142	396517	397326	98.77	-
964	EV044355	AT4G32350.1		C01	3479077	3479444	91.89	-	C_scaffold000142	398565	398932	91.89	-
965	JCVI_481	AT4G32340.1		C01	3483098	3483480	88.31	+	C_scaffold000142	402586	402968	88.31	+
966	JCVI_32498	AT4G32340.1		C01	3483187	3483471	91.67	+	C_scaffold000142	402675	402959	91.67	+
			Bn-scaff_15838_5-p420555	C01	3489627
967	JCVI_15129	AT4G32300.1		C01	3494270	3494929	93.97	-	C_scaffold000142	413758	414417	93.97	-
968	ES905591	AT4G32300.1		C01	3495606	3496442	96.79	-	C_scaffold000142	415094	415930	96.79	-
969	JCVI_35140	AT4G32300.1		C01	3496641	3496990	89.3	-	C_scaffold000142	416129	416478	89.3	-
970	EE519759	.		C01	3503574	3503924	92.48	-	C_scaffold000142	423062	423412	92.48	-
971	JCVI_1052	AT4G32295.1		C01	3503860	3504267	88.67	-	C_scaffold000142	423348	423755	88.67	-
972	JCVI_20937	AT4G32295.1		C01	3503902	3504267	94.01	-	C_scaffold000142	423390	423755	94.01	-
			Bn-scaff_15838_5-p434505	C01	3503914
973	EE522418	AT4G32295.1		C01	3504436	3504833	89.38	-	C_scaffold000142	423924	424321	89.38	-
974	EV039292	AT4G32290.1		C01	3507288	3507934	93.35	+	C_scaffold000142	426776	427422	93.35	+
975	ES946394	AT4G32290.1		C01	3507912	3508582	99.4	+	C_scaffold000142	427400	428070	99.4	+
976	JCVI_21946	AT4G32285.1		C01	3510003	3511660	94	-	C_scaffold000142	429491	431148	94	-
977	EV153238	AT4G32285.1		C01	3511108	3511768	93.14	-	C_scaffold000142	430596	431256	93.14	-
			Bn-scaff_15838_5-p441651	C01	3511633
978	JCVI_31647	AT4G32285.1		C01	3511759	3512385	85.35	-	C_scaffold000142	431247	431873	85.35	-
979	EE505393	.		C01	3515225	3515619	96.2	+	C_scaffold000760	4690	5084	96.2	-
980	EV091918	.		C01	3520400	3520710	95.21	-	C_scaffold000142	439888	440198	95.21	-
			Bn-scaff_15838_5-p444851	C01	3520531
			Bn-scaff_15838_5-p444873	C01	3520570
981	EV092285	AT4G32280.1		C01	3521198	3521559	82.69	-	C_scaffold000142	440686	441047	82.69	-
982	JCVI_9118	AT4G32280.1		C01	3521223	3521560	90.14	-	C_scaffold000142	440711	441048	90.14	-
			Bn-scaff_15838_5-p446059	C01	3521735
983	BG543399	AT4G32270.1		C01	3540050	3540354	93.93	+	C_scaffold000142	459538	459842	93.93	+
984	JCVI_38561	AT4G32270.1		C01	3540982	3541392	94.4	+	C_scaffold000142	460470	460880	94.4	+
985	JCVI_16791	AT4G32250.1		C01	3541390	3542475	94.57	-	C_scaffold000142	460878	461963	94.57	-
986	EE505677	AT4G32250.1		C01	3542630	3542944	95.56	-	C_scaffold000142	462118	462432	95.56	-
987	EX126471	AT4G32260.1		C01	3545872	3546373	86.72	-	C_scaffold000142	465360	465861	86.72	-
988	JCVI_76	AT4G32260.1		C01	3545898	3546179	82.27	-	C_scaffold000142	465386	465667	82.27	-
989	CN725982	AT4G32190.1		C01	3547407	3548089	93.7	-	C_scaffold000142	466895	467577	93.7	-
990	JCVI_21346	AT4G32190.1		C01	3547735	3548614	93.81	-	C_scaffold000142	467223	468102	93.81	-
991	JCVI_16926	AT4G32190.1		C01	3548883	3549461	92.83	-	C_scaffold000142	468371	468949	92.83	-
992	EX069064	AT4G32190.1		C01	3548981	3549461	93.15	-	C_scaffold000142	468469	468949	93.15	-
993	JCVI_35940	AT4G32180.1		C01	3554148	3554436	83.16	+	C_scaffold000142	473636	473924	83.16	+
994	JCVI_27132	AT4G32180.1		C01	3555725	3555979	86.92	+	C_scaffold000142	475213	475467	86.92	+
995	JCVI_605	AT4G32160.1		C01	3556457	3556925	78.56	-	C_scaffold000142	475945	476413	78.56	-
996	JCVI_27755	AT4G32160.1		C01	3556481	3556896	99.28	-	C_scaffold000142	475969	476384	99.28	-
997	EE439781	AT4G32160.1		C01	3558153	3558735	96.05	-	C_scaffold000142	477641	478223	96.05	-
998	JCVI_32653	AT4G32160.1		C01	3560209	3560553	85.22	-	C_scaffold000142	479697	480041	85.22	-
999	JCVI_10954	.		C01	3560910	3561473	88.65	+	C_scaffold000142	480398	480961	88.65	+
1000	JCVI_10635	AT4G32150.1		C01	3561872	3562256	97.92	+	C_scaffold000142	481360	481744	97.92	+
			Bn-scaff_15838_5-p478688	C01	3562980
			Bn-scaff_15838_5-p479433	C01	3563763
1001	CX187889	AT4G32130.1		C01	3564536	3564796	73.7	+	C_scaffold000142	484024	484284	73.7	+
			Bn-scaff_15838_5-p480567	C01	3564854
			Bn-scaff_15838_5-p480491	C01	3565028
			Bn-scaff_15838_5-p480957	C01	3565233
1002	JCVI_13433	AT4G32130.1		C01	3566305	3566505	97.03	+	C_scaffold000142	485793	485993	97.03	+
1003	CX281482	AT4G32130.1		C01	3566326	3566528	93.17	+	C_scaffold000142	485814	486016	93.17	+
			Bn-scaff_15838_5-p483184	C01	3567804
			Bn-scaff_15838_5-p484014	C01	3568634
1004	JCVI_30354	AT4G32120.1		C01	3569775	3569971	91.67	+	C_scaffold000142	489263	489459	91.67	+
1005	JCVI_37544	AT4G32105.1		C01	3570592	3571241	97.24	+	C_scaffold000142	490080	490729	97.24	+
1006	JCVI_8407	AT4G32110.1		C01	3576534	3577110	88.62	+	C_scaffold000142	496022	496598	88.62	+
1007	JCVI_32060	.		C01	3576758	3577112	96.34	-	C_scaffold000142	496246	496600	96.34	-
			Bn-scaff_15838_5-p489307	C01	3578131
1008	JCVI_34671	AT4G32110.1		C01	3579871	3580341	90.66	+	C_scaffold000142	499359	499829	90.66	+
1009	JCVI_12043	AT4G32090.1		C01	3581770	3582135	97	+	C_scaffold000142	501258	501623	97	+
1010	EE532196	AT4G32090.1		C01	3581845	3582243	93.37	+	C_scaffold000142	501333	501731	93.37	+
1011	JCVI_8076	AT4G32060.1		C01	3587147	3587645	78.74	-	C_scaffold000142	506635	507133	78.74	-
1012	JCVI_4317	AT4G32060.1		C01	3587846	3588399	93.15	-	C_scaffold000142	507334	507887	93.15	-
1013	DY021707	AT4G32050.1		C01	3589527	3590004	77.6	-	C_scaffold000142	509015	509492	77.6	-
1014	EE520084	AT4G32050.1		C01	3593819	3594026	97.6	-	C_scaffold000142	513307	513514	97.6	-
1015	JCVI_35926	AT4G32040.1		C01	3594709	3595046	94.17	-	C_scaffold000142	514197	514534	94.17	-
1016	EV126100	AT4G32040.1		C01	3594710	3594959	90.08	-	C_scaffold000142	514198	514447	90.08	-
1017	EX034062	AT4G32040.1		C01	3594840	3595046	83.26	-	C_scaffold000142	514328	514534	83.26	-
1018	CX189343	AT4G32040.1		C01	3595104	3595249	97.95	-	C_scaffold000142	514592	514737	97.95	-
1019	EE453894	AT4G32040.1		C01	3595552	3595753	97.52	-	C_scaffold000142	515040	515241	97.52	-
1020	JCVI_14660	AT4G32040.1		C01	3596336	3597032	79.78	-	C_scaffold000142	515824	516520	79.78	-
1021	JCVI_35085	AT4G32030.1		C01	3597655	3598116	78.98	-	C_scaffold000142	517143	517604	78.98	-
			Bn-scaff_15838_5-p519431	C01	3601039
1022	JCVI_14962	AT4G32020.1		C01	3601490	3602331	90.42	-	C_scaffold000142	520978	521819	90.42	-
1023	CX194052	AT4G32020.1		C01	3601641	3602361	75.03	-	C_scaffold000142	521129	521849	75.03	-
1024	EV079180	AT4G32000.1		C01	3620494	3620791	95.42	+	C_scaffold000142	539982	540279	95.42	+
1025	JCVI_13167	AT4G31990.1		C01	3622542	3622902	84.53	+	C_scaffold000142	542030	542390	84.53	+
1026	JCVI_1010	AT4G31990.3		C01	3622572	3622718	93.88	+	C_scaffold000142	542060	542206	93.88	+
1027	JCVI_20989	AT4G31990.3		C01	3622958	3623235	95.68	+	C_scaffold000142	542446	542723	95.68	+
1028	JCVI_17884	AT4G31990.1		C01	3623318	3623684	93.75	+	C_scaffold000142	542806	543172	93.75	+
1029	EE412752	.		C01	3626218	3626720	84.44	-	C_scaffold000142	545706	546208	84.44	-
1030	ES265341	AT4G31980.1		C01	3628710	3629031	98.45	-	C_scaffold000142	548198	548519	98.45	-
			Bn-scaff_15838_5-p568283	C01	3653587
1031	JCVI_13450	AT4G31890.1		C01	3674392	3674780	93.59	+	C_scaffold000142	593880	594268	93.59	+
1032	JCVI_13753	AT4G31890.1		C01	3675444	3676197	98.81	+	C_scaffold000142	594932	595685	98.81	+
1033	JCVI_16486	AT4G31880.1		C01	3681766	3682594	96.26	+	C_scaffold000142	601254	602082	96.26	+
			Bn-scaff_15838_5-p603655	C01	3683697
1034	JCVI_12455	AT4G31880.1		C01	3684425	3684968	98.9	+	C_scaffold000142	603913	604456	98.9	+
1035	EV103834	.		C01	3684697	3685042	97.69	+	C_scaffold000142	604185	604530	97.69	+
1036	CX193610	.		C01	3689697	3690337	92.21	-	C_scaffold000142	609185	609825	92.21	-
1037	ES912607	AT4G31875.1		C01	3691816	3692364	99.64	+	C_scaffold000142	611304	611852	99.64	+
1038	CX279538	.		C01	3692393	3692709	99.37	-	C_scaffold000142	611881	612197	99.37	-
1039	ES952320	AT4G31850.1		C01	3694403	3694980	99.13	-	C_scaffold000142	613891	614468	99.13	-
1040	JCVI_2347	AT4G31840.1		C01	3698538	3698885	98.56	-	C_scaffold000142	618026	618373	98.56	-
			Bn-scaff_15838_5-p625786	C01	3698849
			Bn-scaff_15838_5-p626078	C01	3699141
			Bn-scaff_15838_5-p635583	C01	3708857
			Bn-scaff_15838_5-p645385	C01	3723804
1041	JCVI_18387	.		C01	3725883	3726368	84.08	-	C_scaffold000142	645371	645856	84.08	-
1042	JCVI_29184	AT4G31820.1		C01	3727074	3727728	82.91	+	C_scaffold000142	646562	647216	82.91	+
1043	JCVI_22199	AT4G31820.1		C01	3728940	3729516	90.66	+	C_scaffold000142	648428	649004	90.66	+
1044	JCVI_31106	AT4G31820.1		C01	3729198	3729601	99.5	+	C_scaffold000142	648686	649089	99.5	+
1045	EV063229	.		C01	3730422	3730717	94.02	-	C_scaffold000142	649910	650205	94.02	-
			Bn-scaff_15838_5-p657347	C01	3735614
			Bn-scaff_15838_5-p657514	C01	3735779
			Bn-scaff_15838_5-p657570	C01	3736049
			Bn-scaff_15838_5-p658666	C01	3736935
			Bn-scaff_15838_5-p659580	C01	3737852
1046	JCVI_14408	AT4G31800.1		C01	3738758	3739439	81.9	-	C_scaffold000142	658246	658927	81.9	-
1047	JCVI_26776	AT4G31800.1		C01	3738824	3739208	93.52	-	C_scaffold000142	658312	658696	93.52	-
1048	JCVI_33253	AT4G31800.1		C01	3739501	3739953	83.15	-	C_scaffold000142	658989	659441	83.15	-
1049	ES942546	AT4G31800.1		C01	3739520	3739953	89.16	-	C_scaffold000142	659008	659441	89.16	-
			Bn-scaff_15838_5-p664183	C01	3742507
1050	JCVI_147	AT4G31790.1		C01	3750343	3751103	84.33	-	C_scaffold000142	669831	670591	84.33	-
			Bn-scaff_15838_5-p672882	C01	3751693
			Bn-scaff_15838_5-p672971	C01	3751992
1051	JCVI_40436	AT4G31780.2		C01	3753490	3753917	90.44	-	C_scaffold000142	672978	673405	90.44	-
1052	JCVI_20215	AT4G31780.2		C01	3754308	3754539	97.41	-	C_scaffold000142	673796	674027	97.41	-
1053	JCVI_20710	AT4G31780.2		C01	3755412	3755767	94.41	-	C_scaffold000142	674900	675255	94.41	-
			Bn-scaff_21214_1-p323	C01	3759232
1054	EE474095	.		C01	3761332	3761785	97.58	+	C_scaffold003029	536	989	97.58	+
1055	AM391962	AT4G31750.1		C01	3766183	3766665	81.31	+	C_scaffold000142	685671	686153	81.31	+
1056	JCVI_10949	AT4G31750.1		C01	3767970	3768417	92.2	+	C_scaffold000142	687458	687905	92.2	+
1057	AM387835	AT4G31750.1		C01	3767970	3768402	95.38	+	C_scaffold000142	687458	687890	95.38	+
1058	JCVI_7288	AT2G24765.1		C01	3768451	3768686	94.49	-	C_scaffold000142	687939	688174	94.49	-
1059	EE546370	AT2G24765.1		C01	3768765	3768938	82.18	-	C_scaffold000142	688253	688426	82.18	-
			Bn-scaff_15838_5-p693736	C01	3776667
			Bn-scaff_15838_5-p706717	C01	3785142
1060	JCVI_2117	AT4G31720.2		C01	3786023	3786308	76.01	+	C_scaffold000142	705511	705796	76.01	+
1061	JCVI_4028	AT4G31720.2		C01	3786031	3786300	77.11	+	C_scaffold000142	705519	705788	77.11	+
1062	JCVI_29327	AT5G37170.1		C01	3786454	3787424	96.82	-	C_scaffold000142	705942	706912	96.82	-
1063	EX036084	AT1G63140.1		C01	3786785	3787486	77.04	-	C_scaffold000142	706273	706974	77.04	-
1064	JCVI_40092	AT5G37170.1		C01	3787083	3787415	96.42	-	C_scaffold000142	706571	706903	96.42	-
1065	EV143910	.		C01	3790415	3790705	85.71	+	C_scaffold000142	709903	710193	85.71	+
1066	JCVI_32167	AT4G31700.1		C01	3796161	3796436	93.48	+	C_scaffold000142	715649	715924	93.48	+
1067	JCVI_23282	AT4G31700.1		C01	3796304	3796577	95.62	+	C_scaffold000142	715792	716065	95.62	+
1068	JCVI_28741	AT4G31670.1		C01	3798439	3798644	63.11	+	C_scaffold000142	717927	718132	63.11	+
1069	JCVI_35541	AT4G31670.1		C01	3800628	3801243	82.56	+	C_scaffold000142	720116	720731	82.56	+
1070	ES938056	AT4G31640.1		C01	3802903	3803120	97.25	-	C_scaffold000142	722391	722608	97.25	-
1071	JCVI_27730	.		C01	3849383	3849771	73.13	-	C_scaffold000142	768871	769259	73.13	-
1072	EV050411	.		C01	3849580	3849769	100	-	C_scaffold000142	769068	769257	100	-
			Bn-scaff_15838_5-p759592	C01	3861299
1073	JCVI_35475	AT4G31590.1		C01	3867641	3868368	94.37	+	C_scaffold000142	787129	787856	94.37	+
1074	JCVI_17140	AT4G31590.1		C01	3869774	3870543	92.87	+	C_scaffold000142	789262	790031	92.87	+
1075	EE534119	AT4G31570.1		C01	3871641	3871864	99.11	-	C_scaffold000142	791129	791352	99.11	-
1076	JCVI_36203	AT4G31570.1		C01	3872556	3873146	82.4	-	C_scaffold000142	792044	792634	82.4	-
			Bn-scaff_15838_5-p779070	C01	3876933
1077	JCVI_35329	AT4G31570.1		C01	3879974	3880596	85.46	-	C_scaffold000142	799462	800084	85.46	-
1078	EX092291	AT4G31570.1		C01	3880373	3880596	95.09	-	C_scaffold000142	799861	800084	95.09	-
1079	JCVI_37718	AT4G31560.1		C01	3881682	3881944	87.69	-	C_scaffold000142	801170	801432	87.69	-
1080	EV035083	AT4G31560.1		C01	3882055	3882428	89.66	-	C_scaffold000142	801543	801916	89.66	-
1081	JCVI_17671	AT4G31560.1		C01	3882137	3882422	89.97	-	C_scaffold000142	801625	801910	89.97	-
1082	DY016881	.		C01	3893662	3894322	99.7	+	C_scaffold000142	813150	813810	99.7	+
			Bn-scaff_15838_5-p800293	C01	3898231
1083	JCVI_7732	AT4G31540.1		C01	3900927	3901813	99.44	+	C_scaffold000142	820415	821301	99.44	+
1084	JCVI_23144	AT1G13080.1		C01	3905033	3905533	96.81	-	C_scaffold000142	824521	825021	96.81	-
1085	EE563242	.		C01	3905526	3906153	99.84	+	C_scaffold000142	825014	825641	99.84	+
1086	JCVI_31417	AT4G32090.1		C01	3906727	3907136	94.65	-	C_scaffold000142	826215	826624	94.65	-
1087	EE530928	.		C01	3907177	3907762	80.13	-	C_scaffold000142	826665	827250	80.13	-
1088	JCVI_23127	AT4G32100.1		C01	3909206	3909939	97.55	-	C_scaffold000142	828694	829427	97.55	-
1089	JCVI_35138	AT4G32100.1		C01	3909240	3909702	88.6	-	C_scaffold000142	828728	829190	88.6	-
1090	JCVI_21570	AT1G13080.1		C01	3912788	3913490	99.72	-	C_scaffold000142	832276	832978	99.72	-
1091	JCVI_10446	AT4G31490.1		C01	3915658	3916258	92.21	-	C_scaffold000142	835146	835746	92.21	-
1092	ES943293	AT4G31480.1		C01	3917329	3917900	99.83	-	C_scaffold000142	836817	837388	99.83	-
1093	JCVI_30638	AT4G31480.1		C01	3917716	3919304	95.47	-	C_scaffold000142	837204	838792	95.47	-
1094	JCVI_14698	AT4G31460.1		C01	3924295	3924806	80.62	+	C_scaffold000142	843783	844294	80.62	+
1095	JCVI_41707	.		C01	3930405	3930686	98.94	+	C_scaffold000142	849893	850174	98.94	+
1096	JCVI_41540	AT2G20620.1		C01	3938554	3938939	88.11	-	C_scaffold000142	858042	858427	88.11	-
1097	JCVI_16874	.		C01	3939504	3939624	95.87	-	C_scaffold000142	858992	859112	95.87	-
1098	EX076799	.		C01	3941467	3941748	95.41	-	C_scaffold000142	860955	861236	95.41	-
1099	JCVI_34037	AT4G31440.1		C01	3941489	3942094	96.86	-	C_scaffold000142	860977	861582	96.86	-
1100	JCVI_41603	AT4G31430.2		C01	3944498	3944907	89.08	-	C_scaffold000142	863986	864395	89.08	-
1101	ES940246	AT4G31430.1		C01	3947475	3947856	91.75	-	C_scaffold000142	866963	867344	91.75	-
1102	JCVI_31375	AT2G24500.1		C01	3950208	3950623	94.02	+	C_scaffold000142	869696	870111	94.02	+
1103	EV160420	AT4G31420.2		C01	3950859	3951039	94.48	+	C_scaffold000142	870347	870527	94.48	+
			Bn-scaff_15838_5-p850445	C01	3951014
			Bn-scaff_15838_5-p850964	C01	3951533
1104	EV226521	AT4G31410.1		C01	3952844	3953073	84.81	-	C_scaffold000142	872939	873230	92.59	-
1105	EE454270	AT4G31410.1		C01	3953561	3954218	99.54	-	C_scaffold000142	873049	873706	99.54	-
1106	EV226763	AT4G31410.1		C01	3953723	3954245	89.87	-	C_scaffold000142	873211	873733	89.87	-
1107	EV127026	AT4G31410.1		C01	3953848	3954089	90.36	-	C_scaffold000142	873336	873577	90.36	-
1108	JCVI_17301	AT4G31390.1		C01	3955452	3955813	89.24	-	C_scaffold000142	874940	875301	89.24	-
1109	JCVI_36229	AT4G31390.1		C01	3956907	3957117	97.63	-	C_scaffold000142	876395	876605	97.63	-
1110	JCVI_29481	AT4G31390.1		C01	3958279	3958602	95.37	-	C_scaffold000142	877767	878090	95.37	-
1111	JCVI_41537	AT4G31380.1		C01	3968823	3969283	99.35	-	C_scaffold000142	888311	888771	99.35	-
1112	EX115461	AT4G31360.1		C01	3980835	3981217	69.23	-	C_scaffold000142	900323	900705	69.23	-
1113	JCVI_7291	AT4G31360.1		C01	3982209	3982566	99.16	-	C_scaffold000142	901697	902054	99.16	-
1114	JCVI_11403	AT4G31350.1		C01	3984871	3985273	91.07	-	C_scaffold000142	904359	904761	91.07	-
1115	JCVI_30879	.		C01	3986538	3987624	83.99	+	C_scaffold000142	906026	907112	83.99	+
1116	JCVI_15474	AT4G31350.1		C01	3986567	3987689	93.27	+	C_scaffold000142	906055	907177	93.27	+
			Bn-scaff_15838_5-p884827	C01	3986957
1117	JCVI_24206	.		C01	3987412	3987879	94.26	-	C_scaffold000142	906900	907367	94.26	-
			Bn-scaff_15838_5-p885166	C01	3987494
			Bn-scaff_15838_5-p885459	C01	3991834
			Bn-scaff_15838_5-p885651	C01	3993416
1118	EV125710	.		C01	3993634	3993913	92.23	-	C_scaffold000142	913122	913401	92.23	-
			Bn-scaff_15838_5-p886564	C01	3994332
1119	JCVI_5392	AT4G31340.1		C01	3994813	3995010	90	-	C_scaffold000142	914301	914498	90	-
			Bn-scaff_15838_5-p893983	C01	4004143
1120	CX190874	.		C01	4006379	4006783	93.66	-	C_scaffold000142	925867	926271	93.66	-
1121	CD841004	AT4G31330.1		C01	4006760	4007254	92.14	-	C_scaffold000142	926248	926742	92.14	-
1122	JCVI_9870	AT4G31300.1		C01	4019254	4019438	85.56	-	C_scaffold000558	31428	31653	94.69	-
1123	JCVI_1367	AT4G31290.1		C01	4021025	4021485	93.72	-	C_scaffold000142	940513	940973	93.72	-
1124	JCVI_9240	AT4G31290.1		C01	4021126	4021485	96.94	-	C_scaffold000142	940614	940973	96.94	-
1125	JCVI_11849	AT4G31290.1		C01	4021151	4021485	77.97	-	C_scaffold000558	35805	36161	97.48	-
1126	JCVI_40917	.		C01	4023477	4023891	85.31	+	C_scaffold000142	942965	943379	85.31	+
1127	JCVI_37525	AT4G31250.1		C01	4038640	4039098	92.16	+	C_scaffold000142	958128	958586	92.16	+
1128	EE483332	AT4G31250.1		C01	4039116	4039556	99.32	+	C_scaffold000142	958604	959044	99.32	+
			Bn-scaff_15838_5-p929569	C01	4039144
1129	EE480808	AT4G31240.1		C01	4040659	4040977	97.81	+	C_scaffold000142	960147	960465	97.81	+
1130	JCVI_17414	AT4G31240.1		C01	4040659	4041029	95.69	+	C_scaffold000142	960147	960517	95.69	+
1131	JCVI_32290	AT4G31210.1		C01	4041940	4042399	98.06	-	C_scaffold000142	961428	961887	98.06	-
1132	EV089317	AT4G31210.1		C01	4043526	4043798	84.59	-	C_scaffold000142	963014	963286	84.59	-
1133	JCVI_38647	AT4G31200.2		C01	4049064	4049871	88.86	+	C_scaffold000142	968552	969359	88.86	+
1134	JCVI_25725	AT4G31200.2		C01	4049065	4049931	95.87	+	C_scaffold000142	968553	969419	95.87	+
1135	JCVI_23995	AT4G31200.2		C01	4050514	4051199	76.38	+	C_scaffold000142	970002	970687	76.38	+
1136	JCVI_1354	AT4G26870.1		C01	4052527	4053172	73.34	-	C_scaffold000142	972015	972660	73.34	-
1137	JCVI_3393	AT4G31180.1		C01	4053741	4054335	93.11	-	C_scaffold000142	973229	973823	93.11	-
			Bn-scaff_15838_5-p944359	C01	4054069
1138	JCVI_7698	AT4G31170.1		C01	4055230	4055813	86.29	+	C_scaffold000142	974718	975301	86.29	+
1139	JCVI_17751	AT4G31170.1		C01	4055265	4055876	86.08	+	C_scaffold000142	974753	975364	86.08	+
1140	JCVI_42591	.		C01	4056619	4056977	96.38	-	C_scaffold000142	976107	976465	96.38	-
			Bn-scaff_15838_5-p947879	C01	4057273
1141	JCVI_31863	AT4G31140.1		C01	4058349	4058932	98.29	-	C_scaffold000142	977837	978420	98.29	-
1142	JCVI_29394	AT4G31140.1		C01	4058408	4059129	91.14	-	C_scaffold000142	977896	978617	91.14	-
1143	JCVI_17880	AT4G31140.1		C01	4059940	4060395	93.23	-	C_scaffold000142	979428	979883	93.23	-
			Bn-scaff_15838_5-p952838	C01	4067198
			Bn-scaff_15838_5-p954588	C01	4068745
1144	JCVI_8793	AT4G31130.1		C01	4069390	4069755	95.68	+	C_scaffold000142	988878	989243	95.68	+
1145	JCVI_8001	AT4G31130.1		C01	4069390	4069800	86.87	+	C_scaffold000191	51136	51574	88.86	+
1146	EV193294	AT4G31110.1		C01	4087642	4088198	82.86	-	C_scaffold000142	1007130	1007686	82.86	-
1147	ES946114	AT4G31050.1		C01	4108335	4108631	94.95	-	C_scaffold000142	1027823	1028119	94.95	-
			Bn-scaff_15838_5-p1004507	C01	4108696
1148	EX096886	.		C01	4108976	4109291	94.94	+	C_scaffold000142	1028464	1028779	94.94	+
1149	JCVI_28189	AT4G31040.1		C01	4109111	4109876	95.21	+	C_scaffold000142	1028599	1029364	95.21	+
1150	EV165464	AT4G31040.1		C01	4109651	4109876	97.8	+	C_scaffold000142	1029139	1029364	97.8	+
1151	JCVI_33521	AT4G31020.2		C01	4114432	4114936	74.86	+	C_scaffold000142	1033920	1034424	74.86	+
1152	JCVI_35386	AT4G31000.1		C01	4115250	4115760	89.51	-	C_scaffold000142	1034738	1035248	89.51	-
1153	JCVI_5249	AT4G30996.1		C01	4119146	4119416	86.4	-	C_scaffold000142	1038634	1038904	86.4	-
1154	JCVI_20992	AT2G24280.1		C01	4119742	4120007	89.51	-	C_scaffold000142	1039230	1039495	89.51	-
1155	EE558643	AT2G24280.1		C01	4119745	4120124	89.76	-	C_scaffold000142	1039233	1039612	89.76	-
1156	EE484264	AT2G24280.1		C01	4120814	4121130	84.47	-	C_scaffold000142	1040302	1040618	84.47	-
1157	JCVI_4872	AT2G24280.1		C01	4121687	4121967	99.64	-	C_scaffold000142	1041175	1041455	99.64	-
1158	CD817180	.		C01	4123390	4123667	84.45	+	C_scaffold000142	1042878	1043155	84.45	+
1159	JCVI_3560	AT4G30993.2		C01	4125462	4125760	87.46	-	C_scaffold000142	1044950	1045248	87.46	-
1160	JCVI_22005	AT4G30993.2		C01	4125507	4125816	97.74	-	C_scaffold000142	1044995	1045304	97.74	-
1161	JCVI_27507	AT4G30980.1		C01	4129916	4130505	96.61	+	C_scaffold000142	1049404	1049993	96.61	+
			Bn-scaff_15838_5-p1043118	C01	4139315
1162	JCVI_7756	AT4G30960.1		C01	4152425	4154220	85.9	-	C_scaffold000142	1071913	1073708	85.9	-
1163	JCVI_22098	AT1G01140.3		C01	4152951	4153808	63.15	-	C_scaffold000142	1072439	1073296	63.15	-
1164	JCVI_6667	AT4G30950.1		C01	4214072	4214287	88.99	+	C_scaffold000142	1133560	1133775	88.99	+
1165	EV116574	AT4G30930.1		C01	4231651	4231911	77.44	+	C_scaffold000142	1151139	1151399	77.44	+
1166	JCVI_23991	AT4G30930.1		C01	4232791	4233101	86.52	+	C_scaffold000142	1152279	1152589	86.52	+
1167	JCVI_24499	AT2G24200.1		C01	4233843	4234354	88.76	+	C_scaffold000142	1153331	1153842	88.76	+
			Bn-scaff_15838_5-p1092811	C01	4234773
			Bn-scaff_15838_5-p1093365	C01	4235327
1168	JCVI_2006	AT4G30920.1		C01	4235940	4236191	94.86	+	C_scaffold000142	1155428	1155679	94.86	+
1169	JCVI_5684	AT4G30900.1		C01	4237002	4237217	99.07	-	C_scaffold000142	1156490	1156705	99.07	-
1170	JCVI_12987	AT4G30890.1		C01	4240464	4240824	93.65	+	C_scaffold000142	1159952	1160312	93.65	+
1171	JCVI_29490	AT4G30890.1		C01	4241487	4241854	85.19	+	C_scaffold000142	1160975	1161342	85.19	+
1172	JCVI_10396	AT4G30880.1		C01	4243131	4243452	96.58	-	C_scaffold000142	1162619	1162940	96.58	-
1173	EE560769	.		C01	4247013	4247650	94.87	-	C_scaffold000142	1166501	1167138	94.87	-
1174	JCVI_541	AT4G30850.1		C01	4247638	4248002	92.1	+	C_scaffold000142	1167126	1167490	92.1	+
1175	EX134698	AT4G30830.1		C01	4251760	4252230	90.72	+	C_scaffold000142	1171248	1171718	90.72	+
1176	EX036618	AT4G30830.1		C01	4251825	4252192	92.93	+	C_scaffold000142	1171313	1171680	92.93	+
			Bn-scaff_15838_5-p1112065	C01	4252960
1177	CV432422	AT4G30825.1		C01	4254214	4254711	85.54	-	C_scaffold000142	1173702	1174199	85.54	-
1178	CD837686	AT4G30810.1		C01	4258706	4258986	97.86	-	C_scaffold000142	1178194	1178474	97.86	-
1179	JCVI_1406	AT4G30810.1		C01	4261378	4261751	94.74	-	C_scaffold000142	1180866	1181239	94.74	-
1180	EX117922	AT4G30810.1		C01	4261692	4262102	98.06	-	C_scaffold000142	1181180	1181590	98.06	-
1181	JCVI_36981	AT4G30810.1		C01	4262506	4262855	84.4	-	C_scaffold000142	1181994	1182343	84.4	-
1182	JCVI_2145	AT4G30810.1		C01	4263902	4264146	93.9	-	C_scaffold000142	1183390	1183634	93.9	-
1183	AM395518	.		C01	4274429	4274836	86.27	+	C_scaffold000142	1193917	1194324	86.27	+
1184	EV075301	.		C01	4283380	4283978	90.33	-	C_scaffold000142	1202868	1203466	90.33	-
1185	DY010343	.		C01	4283533	4284051	66.35	-	C_scaffold000142	1203021	1203539	66.35	-
1186	JCVI_19164	AT4G30790.1		C01	4285533	4285987	93.41	+	C_scaffold000142	1205021	1205475	93.41	+
1187	JCVI_7897	AT4G30790.1		C01	4285807	4286449	99.07	+	C_scaffold000142	1205295	1205937	99.07	+
1188	EV182493	AT4G30780.1		C01	4288283	4289041	91.35	-	C_scaffold000142	1207771	1208529	91.35	-
1189	JCVI_2863	AT4G30780.1		C01	4288367	4289160	94.86	-	C_scaffold000142	1207855	1208648	94.86	-
1190	EV182566	AT4G30780.1		C01	4290067	4290360	99.66	-	C_scaffold000142	1209555	1209848	99.66	-
1191	JCVI_21891	AT4G30780.1		C01	4290463	4290788	89.94	-	C_scaffold000142	1209951	1210276	89.94	-
1192	JCVI_19470	AT4G30770.1		C01	4292499	4292943	89.01	+	C_scaffold000142	1211987	1212431	89.01	+
1193	JCVI_40352	AT4G30710.1		C01	4297795	4298106	79.87	+	C_scaffold000142	1217283	1217594	79.87	+
			Bn-scaff_15838_5-p1158185	C01	4299059
1194	EV201526	AT4G30710.1		C01	4299622	4300044	82.59	+	C_scaffold000142	1219110	1219532	82.59	+
1195	EX043981	AT4G30710.1		C01	4299680	4300067	84.56	+	C_scaffold000142	1219168	1219555	84.56	+
1196	JCVI_15954	AT4G30700.1		C01	4302066	4302827	89.52	+	C_scaffold000142	1221554	1222315	89.52	+
			Bn-scaff_15838_5-p1162338	C01	4303205
1197	JCVI_7473	AT2G24050.1		C01	4305116	4305261	93.15	+	C_scaffold000142	1224604	1224749	93.15	+
1198	EE530686	AT2G24050.1		C01	4306193	4306399	98.07	+	C_scaffold000142	1225681	1225887	98.07	+
1199	JCVI_20730	AT2G24050.1		C01	4306473	4307216	94.41	+	C_scaffold000142	1225961	1226704	94.41	+
1200	JCVI_3195	AT4G30680.1		C01	4306939	4307725	99.36	+	C_scaffold000142	1226427	1227213	99.36	+
			Bn-scaff_15838_5-p1167562	C01	4308340
1201	JCVI_6807	AT4G29760.1		C01	4308384	4308882	99.8	-	C_scaffold000142	1227872	1228370	99.8	-
1202	JCVI_33336	AT4G29760.1		C01	4308384	4308882	92	-	C_scaffold000142	1227872	1228370	92	-
1203	JCVI_11171	AT4G29760.1		C01	4308396	4308882	93.03	-	C_scaffold000142	1227884	1228370	93.03	-
1204	ES983547	AT4G30662.1		C01	4310990	4311502	91.23	+	C_scaffold000142	1230478	1230990	91.23	+
			Bn-scaff_15838_5-p1170066	C01	4311193
			Bn-scaff_15838_5-p1173656	C01	4314659
1205	JCVI_9459	AT4G30660.1		C01	4314986	4315422	92.27	-	C_scaffold000142	1234474	1234910	92.27	-
1206	JCVI_13070	AT4G30650.1		C01	4316220	4316569	98.29	-	C_scaffold000142	1235708	1236057	98.29	-
			Bn-scaff_15838_5-p1181259	C01	4318882
			Bn-scaff_15838_5-p1181287	C01	4318910
			Bn-scaff_15838_5-p1181598	C01	4319221
			Bn-scaff_15838_5-p1181758	C01	4319381
			Bn-scaff_15838_5-p1182961	C01	4320778
			Bn-scaff_15838_5-p1188394	C01	4327483
			Bn-scaff_15838_5-p1188688	C01	4327777
			Bn-scaff_15838_5-p1190175	C01	4329263
1207	EE533413	AT5G65560.1		C01	4348286	4348951	98.95	+	C_scaffold000142	1267774	1268439	98.95	+
			Bn-scaff_15838_5-p1208686	C01	4349551
			Bn-scaff_15838_5-p1208759	C01	4349624
			Bn-scaff_15838_5-p1208892	C01	4349757
1208	EX109845	AT4G30640.1		C01	4359547	4360005	97.6	-	C_scaffold000142	1279035	1279493	97.6	-
1209	EX134950	AT4G30640.1		C01	4359562	4360462	96.67	-	C_scaffold000142	1279050	1279950	96.67	-
1210	JCVI_8567	AT4G30630.1		C01	4362396	4362690	84.41	-	C_scaffold000142	1281884	1282178	84.41	-
1211	EE521368	.		C01	4363297	4363747	90.59	-	C_scaffold000142	1282785	1283235	90.59	-
1212	JCVI_1757	AT4G30600.1		C01	4365145	4365745	82.1	+	C_scaffold000142	1284633	1285233	82.1	+
			Bn-scaff_15838_5-p1215697	C01	4365293
1213	JCVI_34397	AT4G30600.1		C01	4367500	4367758	88.85	+	C_scaffold000142	1286988	1287246	88.85	+
1214	JCVI_7898	AT4G30600.1		C01	4367500	4367832	90.99	+	C_scaffold000142	1286988	1287320	90.99	+
1215	JCVI_25179	AT4G30530.1		C01	4370114	4370503	98.46	-	C_scaffold000142	1289602	1289991	98.46	-
1216	JCVI_650	AT4G30530.1		C01	4370114	4370481	96.47	-	C_scaffold000142	1289602	1289969	96.47	-
			Bn-scaff_15838_5-p1221294	C01	4370769
1217	JCVI_41070	.		C01	4383234	4383535	99.01	+	C_scaffold000444	8113	8414	99.01	+
1218	EX113837	AT4G30520.1		C01	4405387	4405652	80.15	+	C_scaffold000444	30266	30531	80.15	+
1219	EE559798	.		C01	4412661	4413053	94.4	+	C_scaffold000444	37540	37932	94.4	+
			Bn-C13838053-p225	C01	4412955
			Bn-C13838053-p305	C01	4413035
1220	EV087938	.		C01	4426392	4426707	95.6	+	C_scaffold000444	51271	51586	95.6	+
1221	JCVI_10865	AT4G30450.1		C01	4461045	4461637	96.14	+	C_scaffold000444	85924	86516	96.14	+
1222	JCVI_15938	AT4G30440.1		C01	4470045	4470791	94.79	+	C_scaffold000444	94924	95670	94.79	+
1223	EV117352	AT4G30440.1		C01	4470505	4470855	90	+	C_scaffold000444	95384	95734	90	+
			Bn-scaff_25149_1-p15397	C01	4478633
			Bn-scaff_25149_1-p15735	C01	4478974
1224	JCVI_17587	.		C01	4479496	4480385	100	+	C_scaffold000444	104375	105264	100	+
			Bn-scaff_25149_1-p17569	C01	4480765
			Bn-scaff_25149_1-p17561	C01	4480797
1225	JCVI_14400	AT4G30430.1		C01	4485343	4485886	95.96	+	C_scaffold000444	110222	110765	95.96	+
1226	JCVI_10234	AT4G30410.2		C01	4498456	4499251	87.97	+	C_scaffold000444	123335	124130	87.97	+
1227	JCVI_28137	AT4G30400.1		C01	4501114	4501862	90.13	-	C_scaffold000444	125993	126741	90.13	-
			Bn-scaff_25149_1-p45585	C01	4502816
			Bn-scaff_25149_1-p45708	C01	4502939
			Bn-scaff_25149_1-p55218	C01	4506731
1228	JCVI_8048	AT4G30380.1		C01	4507584	4507957	87.27	-	C_scaffold000444	132463	132836	87.27	-
1229	JCVI_12723	AT4G30370.1		C01	4509974	4510249	99.28	+	C_scaffold000444	134853	135128	99.28	+
			Bn-scaff_25149_1-p76377	C01	4511904
1230	JCVI_723	AT4G30360.1		C01	4514738	4515665	88.47	+	C_scaffold000444	139617	140544	88.47	+
1231	CN730073	AT4G30360.1		C01	4514749	4515034	98.61	+	C_scaffold000444	139628	139913	98.61	+
1232	EV107619	AT4G30360.1		C01	4515034	4515672	81.46	+	C_scaffold000444	139913	140551	81.46	+
			Bn-scaff_25149_1-p79962	C01	4515463
			Bn-scaff_25149_1-p90545	C01	4523459
1233	JCVI_35715	AT4G30350.1		C01	4524904	4526259	96.24	-	C_scaffold000444	149783	151138	96.24	-
1234	ES903505	AT4G30350.1		C01	4526670	4527363	98.99	-	C_scaffold000444	151549	152242	98.99	-
1235	EX022591	AT4G30350.1		C01	4527196	4527422	95.59	-	C_scaffold000444	152075	152301	95.59	-
1236	CD829515	.		C01	4536955	4537153	99.5	+	C_scaffold000444	161834	162032	99.5	+
1237	JCVI_23358	AT4G30340.1		C01	4540771	4541164	97.97	+	C_scaffold000118	646603	646996	97.97	-
1238	JCVI_22342	AT2G18730.1		C01	4542895	4543202	91.59	+	C_scaffold000118	644565	644872	91.59	-
			Bn-scaff_17978_1-p14070	C01	4547520
1239	JCVI_25533	AT1G65310.1		C01	4555402	4555924	94.27	+	C_scaffold000118	631843	632365	94.27	-
			Bn-scaff_17978_1-p22148	C01	4555555
			Bn-scaff_17978_1-p22899	C01	4556305
			Bn-scaff_17978_1-p23142	C01	4556588
			Bn-scaff_17978_1-p23608	C01	4557014
1240	CV432195	AT1G65310.1		C01	4557141	4557400	94.7	+	C_scaffold000118	630367	630626	94.7	-
			Bn-scaff_17978_1-p23955	C01	4557401
1241	JCVI_34	AT4G30280.1		C01	4557868	4558390	95.22	+	C_scaffold000118	629377	629899	94.26	-
1242	JCVI_26938	AT4G30270.1		C01	4572770	4573155	90.54	+	C_scaffold000118	614612	614997	90.54	-
1243	JCVI_7443	AT4G30270.1		C01	4573483	4574110	94.77	+	C_scaffold000118	613657	614284	94.77	-
1244	JCVI_39794	AT4G30260.1		C01	4574490	4575266	83.86	+	C_scaffold000118	612501	613277	83.86	-
1245	JCVI_16173	AT4G30260.1		C01	4575850	4576289	86.32	+	C_scaffold000118	611478	611917	86.32	-
1246	JCVI_35361	AT4G30260.1		C01	4575857	4576346	97.15	+	C_scaffold000118	611421	611910	97.15	-
			Bn-scaff_17978_1-p47592	C01	4581508
			Bn-scaff_17978_1-p52413	C01	4586419
			Bn-scaff_17978_1-p52856	C01	4586862
1247	JCVI_18650	AT4G30240.1		C01	4591228	4591788	88.48	+	C_scaffold000118	595979	596539	88.83	-
1248	JCVI_5146	AT4G30240.1		C01	4591228	4591523	91.64	+	C_scaffold000118	596244	596539	91.64	-
1249	JCVI_31105	AT4G30210.2		C01	4598978	4599324	94.81	-	C_scaffold000118	588443	588789	94.81	+
1250	EV193498	AT4G30210.1		C01	4598983	4599324	89.18	-	C_scaffold000118	588443	588784	89.18	+
1251	EV135158	AT4G30210.2		C01	4598999	4599324	90.49	-	C_scaffold000118	588443	588768	90.49	+
1252	CD833602	.		C01	4614968	4615612	86.22	-	C_scaffold000118	572155	572799	86.98	+
1253	EV089967	.		C01	4619026	4619609	93.49	+	C_scaffold000118	568158	568741	93.49	-
1254	EV042650	AT4G30200.3		C01	4624544	4625063	90.36	+	C_scaffold000118	562704	563223	90.36	-
1255	JCVI_36792	AT4G30200.2		C01	4625906	4626421	94.96	+	C_scaffold000118	561346	561861	94.96	-
1256	DY014478	AT5G62670.1		C01	4657653	4657894	84.36	+	C_scaffold000118	529873	530114	84.36	-
1257	JCVI_33658	AT4G30190.1		C01	4657973	4658678	96.6	+	C_scaffold000118	529089	529794	96.6	-
1258	JCVI_1487	AT4G30190.1		C01	4660349	4660749	83.87	+	C_scaffold000118	527018	527418	83.87	-
1259	EV216425	AT4G30190.1		C01	4660834	4661133	85.48	+	C_scaffold000118	526634	526933	85.48	-
1260	JCVI_15772	AT4G30180.1		C01	4663173	4663809	97.82	-	C_scaffold000118	523958	524594	97.82	+
1261	JCVI_29336	AT4G30170.1		C01	4683726	4684268	92.08	-	C_scaffold000118	503499	504041	92.08	+
1262	JCVI_7783	AT4G30160.1		C01	4706590	4706925	98.51	-	C_scaffold000118	480842	481177	98.51	+
1263	JCVI_20283	AT4G30150.1		C01	4726684	4727113	91.2	-	C_scaffold000118	460654	461083	91.2	+
1264	JCVI_13066	AT4G30130.1		C01	4757897	4758340	83.56	-	C_scaffold000118	429427	429870	83.56	+
			Bn-scaff_17978_1-p225133	C01	4764183
1265	ES959847	AT4G30110.1		C01	4765505	4765992	97.34	+	C_scaffold000118	421775	422262	97.34	-
1266	JCVI_79	.		C01	4782392	4782631	87.35	+	C_scaffold000118	405136	405375	87.35	-
1267	EE464634	AT4G11920.1		C01	4787180	4787631	97.35	-	C_scaffold000118	400136	400587	97.35	+
1268	JCVI_17393	AT4G30090.1		C01	4790439	4790673	90.87	+	C_scaffold000118	397094	397328	90.87	-
1269	ES990375	AT4G30090.1		C01	4792299	4792536	84.84	+	C_scaffold000118	395231	395468	84.84	-
1270	ES903000	AT4G30080.1		C01	4797324	4798105	97.19	+	C_scaffold000118	389662	390443	97.19	-
1271	JCVI_9771	AT4G30080.1		C01	4799519	4799957	85.29	+	C_scaffold000118	387810	388248	85.29	-
1272	JCVI_28849	AT4G30064.1		C01	4812377	4812596	90.18	-	C_scaffold000118	375171	375390	90.18	+
1273	EV207511	AT4G30020.1		C01	4824886	4825534	95.24	-	C_scaffold000118	362233	362881	95.24	+
1274	EV207953	AT4G30020.1		C01	4826863	4827276	84.73	-	C_scaffold000118	360491	360904	84.73	+
1275	JCVI_28133	AT2G25680.1		C01	4833947	4834650	85.88	-	C_scaffold000002	4702794	4703453	84.14	+
1276	CD825284	AT2G25680.1		C01	4834128	4834744	96.76	-	C_scaffold000118	353023	353637	96.75	+
1277	EV003429	AT4G30010.1		C01	4840802	4841234	94.94	-	C_scaffold000118	346533	346965	94.94	+
1278	EX094965	AT4G30000.1		C01	4842548	4842851	79.35	+	C_scaffold000118	344916	345219	79.35	-
1279	CD826105	AT4G30000.1		C01	4842911	4843266	95.86	+	C_scaffold000118	344501	344856	95.86	-
1280	EV119532	AT4G30000.1		C01	4842911	4843401	91.7	+	C_scaffold000118	344366	344856	91.7	-
1281	EV158124	AT4G30000.1		C01	4842911	4843239	85.59	+	C_scaffold000118	344528	344856	85.59	-
1282	EV158271	AT4G30000.1		C01	4842913	4843246	94.61	+	C_scaffold000118	344521	344854	94.61	-
1283	EV158204	AT4G30000.1		C01	4843840	4844491	92.75	+	C_scaffold000118	343276	343927	92.75	-
1284	JCVI_32798	AT4G29990.1		C01	4848989	4849329	96.79	+	C_scaffold000118	338438	338778	96.79	-
1285	EX133171	AT4G29960.1		C01	4852587	4852978	89.53	+	C_scaffold000118	334789	335180	89.53	-
1286	JCVI_17129	AT4G29960.1		C01	4852712	4852978	90.94	+	C_scaffold000118	334789	335055	90.94	-
1287	JCVI_36933	AT4G29960.1		C01	4853312	4853598	89.86	+	C_scaffold000118	334169	334455	89.86	-
1288	JCVI_35187	AT4G29950.1		C01	4861260	4862010	84.3	-	C_scaffold000118	325757	326507	84.3	+
			Bn-scaff_17978_1-p329567	C01	4861269
1289	JCVI_27063	AT4G29950.1		C01	4862680	4863241	87.02	-	C_scaffold000118	324526	325087	87.02	+
1290	ES900445	AT4G29920.1		C01	4904582	4905214	99.84	+	C_scaffold000118	282553	283185	99.84	-
1291	EV042658	.		C01	4908061	4908223	95.09	-	C_scaffold000118	279544	279706	95.09	+
1292	ES934693	.		C01	4911237	4911909	97.18	+	C_scaffold000118	275858	276530	97.18	-
1293	JCVI_27633	.		C01	4917547	4917895	91.14	+	C_scaffold000118	269872	270220	91.14	-
1294	JCVI_23721	.		C01	4917579	4918070	99.39	+	C_scaffold000118	269697	270188	99.39	-
1295	JCVI_11942	.		C01	4918456	4919158	87.09	+	C_scaffold000118	268609	269311	87.09	-
1296	JCVI_18200	AT5G63820.1		C01	4923613	4924126	86.43	-	C_scaffold000118	263641	264154	87.02	+
1297	JCVI_16447	.		C01	4926932	4927467	97.01	+	C_scaffold000118	260300	260835	97.01	-
1298	EV061090	.		C01	4927651	4928206	87.3	-	C_scaffold000118	259561	260116	87.3	+
1299	DY019109	.		C01	4927707	4928223	97.1	+	C_scaffold000118	259544	260060	97.1	-
1300	EV059900	.		C01	4928825	4929152	92.4	+	C_scaffold000118	258615	258942	92.4	-
1301	EV177375	.		C01	4929348	4929756	96.35	+	C_scaffold000118	258011	258419	96.35	-
1302	JCVI_3781	.		C01	4937704	4938125	91.25	-	C_scaffold000118	249642	250063	91.25	+
1303	JCVI_13564	.		C01	4937705	4938125	93.59	-	C_scaffold000118	249642	250062	93.59	+
1304	EE530127	.		C01	4939345	4939727	82.73	+	C_scaffold000118	248040	248422	82.73	-
1305	JCVI_18476	AT5G63820.1		C01	4942167	4942607	79.51	+	C_scaffold000118	245160	245600	79.51	-
1306	CD828030	.		C01	4947959	4948659	99.57	-	C_scaffold000118	239108	239808	99.57	+
1307	JCVI_7345	AT5G63820.1		C01	4950632	4951044	91.89	+	C_scaffold000118	236723	237135	91.89	-
1308	JCVI_39565	AT4G29905.1		C01	4960684	4961232	89.62	+	C_scaffold000118	226535	227083	99.82	-
1309	JCVI_6435	AT4G29905.1		C01	4960684	4961301	90.95	+	C_scaffold000118	226466	227083	90.95	-
1310	EX069163	AT4G29905.1		C01	4960715	4961313	89.39	+	C_scaffold000118	226454	227052	89.39	-
1311	EE531330	.		C01	4969697	4969998	95.71	+	C_scaffold000118	217769	218070	95.71	-
			Bn-scaff_17978_1-p442543	C01	4976240
1312	EV118501	AT4G29900.1		C01	4976642	4976874	92.05	+	C_scaffold000118	210893	211125	92.05	-
1313	EE567976	AT4G29900.1		C01	4980836	4981526	93.7	+	C_scaffold000118	206241	206931	93.7	-
1314	EV118267	AT4G29900.1		C01	4984662	4984918	86.04	+	C_scaffold000118	202849	203105	86.04	-
1315	JCVI_14878	AT4G29870.1		C01	4985497	4986213	100	-	C_scaffold000118	201554	202270	100	+
1316	JCVI_17958	AT4G29860.1		C01	4987107	4987475	76.82	+	C_scaffold000118	200292	200660	76.82	-
1317	EV029867	AT4G29860.1		C01	4987115	4987313	91.96	+	C_scaffold000118	200454	200652	91.96	-
1318	JCVI_22740	AT4G29860.1		C01	4988739	4989051	84.05	+	C_scaffold000118	198716	199028	84.05	-
1319	JCVI_8210	AT4G29850.1		C01	4989228	4989511	90.62	+	C_scaffold000118	198256	198539	90.62	-
1320	JCVI_15303	AT4G29840.1		C01	4991918	4993287	96.93	+	C_scaffold000118	194480	195849	96.93	-
1321	EE418144	AT4G29840.1		C01	4993251	4993706	100	+	C_scaffold000118	194061	194516	100	-
1322	JCVI_10235	AT4G29830.1		C01	4993680	4994412	92.81	-	C_scaffold000118	193355	194033	94.7	+
1323	EE480886	AT4G29820.1		C01	4995213	4995577	87.19	+	C_scaffold000118	192190	192554	87.19	-
1324	JCVI_8715	AT4G29820.1		C01	4995314	4995604	85.47	+	C_scaffold000118	192163	192453	85.47	-
1325	JCVI_5364	AT4G29810.1		C01	4997858	4998249	92.39	+	C_scaffold000118	189518	189909	92.39	-
1326	EX138783	AT4G29810.2		C01	4999185	4999414	90.13	+	C_scaffold000118	188353	188582	90.13	-
1327	ES908025	AT4G29800.1		C01	5000711	5001405	96.12	+	C_scaffold000118	186362	187056	96.12	-
1328	JCVI_29223	AT2G19390.1		C01	5002536	5003868	80.52	-	C_scaffold000118	183899	185231	80.59	+
1329	JCVI_23644	AT4G29780.1		C01	5011140	5011619	93.78	-	C_scaffold000118	176148	176627	93.78	+
1330	EV129476	AT4G29780.1		C01	5011155	5011578	92	-	C_scaffold000118	176189	176612	92	+
1331	EV124673	AT4G29780.1		C01	5011232	5012005	91.25	-	C_scaffold000118	175762	176535	91.25	+
1332	JCVI_40884	AT4G29780.1		C01	5011808	5012060	94.88	-	C_scaffold000118	175707	175959	94.88	+
1333	JCVI_32602	AT4G29780.1		C01	5012505	5013040	90	-	C_scaffold000118	174727	175262	90	+
1334	EE484870	.		C01	5038486	5038644	94.97	-	C_scaffold000118	149123	149281	94.97	+
1335	EE534462	.		C01	5038882	5039094	90.65	-	C_scaffold000118	148673	148885	90.65	+
			Bn-scaff_19193_1-p1347576	C01	5039735
1336	JCVI_11961	AT4G29735.1		C01	5040269	5040528	84.29	+	C_scaffold000118	147239	147498	84.29	-
1337	CX195551	AT4G29730.1		C01	5042638	5042733	94.85	+	C_scaffold000118	145034	145129	94.85	-
1338	ES981622	AT4G29730.1		C01	5042814	5043011	97.49	+	C_scaffold000118	144756	144953	97.49	-
1339	DY009846	AT4G29730.1		C01	5043611	5044020	91.3	+	C_scaffold000118	143747	144156	91.3	-
1340	JCVI_13217	AT4G29720.1		C01	5049970	5051711	80.42	+	C_scaffold000118	136056	137797	80.59	-
1341	EE460178	.		C01	5059024	5059651	96.35	+	C_scaffold000118	128116	128743	96.35	-
			Bn-scaff_19193_1-p1319500	C01	5061114
1342	ES967241	.		C01	5072824	5073208	97.4	-	C_scaffold000118	114559	114943	97.4	+
1343	JCVI_17232	AT1G35460.1		C01	5072863	5073590	94.78	-	C_scaffold000118	114177	114904	94.78	+
1344	ES946535	AT2G21385.1		C01	5079958	5080206	94.4	+	C_scaffold000145	226855	227103	95.2	+
1345	ES968664	.		C01	5084948	5085531	97.44	-	C_scaffold000118	102236	102819	97.44	+
1346	JCVI_6677	AT4G29700.1		C01	5087299	5088162	98.96	+	C_scaffold000118	99605	100468	98.96	-
1347	JCVI_11240	AT4G29690.1		C01	5088073	5088818	97.86	+	C_scaffold000118	98949	99694	97.86	-
			Bn-scaff_19193_1-p1290482	C01	5088820
1348	EE427805	AT4G29690.1		C01	5092018	5092680	97.89	+	C_scaffold000118	95087	95749	97.89	-
1349	EE443253	AT4G29690.1		C01	5092463	5093006	95.96	+	C_scaffold000118	94761	95304	95.96	-
1350	JCVI_1458	AT4G29680.1		C01	5095500	5096343	86.03	+	C_scaffold000118	91424	92267	86.03	-
1351	JCVI_8979	AT4G29680.1		C01	5096486	5097090	88.76	+	C_scaffold000118	90677	91281	88.76	-
1352	EL592664	AT4G29680.1		C01	5096538	5097063	97.34	+	C_scaffold000118	90704	91229	97.34	-
1353	EE569732	AT4G29680.1		C01	5097069	5097281	97.65	+	C_scaffold000118	90486	90698	97.65	-
			Bn-scaff_19193_1-p1250152	C01	5097196
1354	JCVI_3129	AT4G29670.1		C01	5098144	5098338	94.36	+	C_scaffold000118	89429	89623	94.36	-
1355	JCVI_9658	AT4G29660.1		C01	5099718	5100053	87.68	+	C_scaffold000118	87714	88049	87.68	-
1356	ES986048	AT4G29658.1		C01	5100900	5101365	97.21	+	C_scaffold000118	86402	86867	97.21	-
1357	EV045927	AT3G03180.1		C01	5120518	5120668	98.68	+	C_scaffold000518	45199	45348	100	-
1358	CX194146	AT3G03180.1		C01	5121445	5121848	88.73	+	C_scaffold000118	65919	66322	88.73	-
1359	JCVI_27737	.		C01	5148973	5149431	76.62	-	C_scaffold000118	38336	38794	76.84	+
1360	JCVI_32357	AT4G29440.2		C01	5198675	5199412	98.92	-	C_scaffold000129	10909	11646	98.92	-
1361	JCVI_3197	AT4G29550.1		C01	5216260	5216732	86.25	-	C_scaffold000129	28494	28966	86.25	-
			Bn-scaff_19193_1-p1267568	C01	5218046
			Bn-scaff_19193_1-p1269103	C01	5219685
1362	EE558979	AT4G29550.1		C01	5226309	5226734	84.6	+	C_scaffold000129	38543	38968	84.6	+
1363	EV082585	AT4G29530.1		C01	5239382	5239786	90.17	-	C_scaffold000129	51616	52020	90.17	-
1364	JCVI_17455	AT4G29520.1		C01	5241007	5241376	93.01	+	C_scaffold000129	53241	53610	93.01	+
1365	JCVI_5989	AT4G29510.1		C01	5244706	5244988	96.52	-	C_scaffold000129	56940	57222	96.52	-
1366	JCVI_10534	AT4G29490.1		C01	5245296	5245496	94.53	-	C_scaffold000129	57530	57730	94.53	-
			Bn-scaff_19193_1-p1191929	C01	5247890
1367	JCVI_11542	AT4G29490.1		C01	5248974	5249157	91.01	-	C_scaffold000129	61208	61391	91.01	-
1368	EE537039	AT4G29480.1		C01	5249378	5249631	85.21	+	C_scaffold000129	61612	61865	85.21	+
			Bn-scaff_19193_1-p1189479	C01	5250267
1369	JCVI_6599	AT4G29480.1		C01	5250410	5250648	97.92	+	C_scaffold000129	62644	62882	97.92	+
1370	JCVI_37075	AT4G29440.1		C01	5264060	5264379	75.61	+	C_scaffold000129	76294	76613	75.61	+
1371	ES908061	AT4G29440.2		C01	5264997	5265528	93.27	+	C_scaffold000129	77231	77762	93.27	+
1372	JCVI_15018	AT4G29440.2		C01	5266573	5267305	93.89	+	C_scaffold000129	78807	79539	93.89	+
1373	EV216872	AT4G29440.2		C01	5266672	5267306	90.88	+	C_scaffold000129	78906	79540	90.88	+
1374	EV107005	AT4G29440.2		C01	5266948	5267237	94.85	+	C_scaffold000129	79182	79471	94.85	+
1375	EV107380	AT4G29440.2		C01	5266948	5267271	94.77	+	C_scaffold000129	79182	79505	94.77	+
1376	JCVI_5969	AT4G29430.1		C01	5267398	5267798	86.35	-	C_scaffold000129	79632	80032	86.35	-
1377	EX019682	AT4G29420.1		C01	5268808	5269438	82.37	+	C_scaffold000129	81042	81672	82.37	+
1378	EE534102	AT4G29420.1		C01	5270184	5270627	99.55	+	C_scaffold000129	82418	82861	99.55	+
1379	JCVI_3066	AT4G29410.1		C01	5272742	5273044	86.69	+	C_scaffold000129	84976	85278	86.69	+
1380	CX189247	AT4G29410.1		C01	5272742	5273033	81.85	+	C_scaffold000129	84976	85267	81.85	+
1381	JCVI_14570	AT4G29400.1		C01	5273069	5273321	98.03	-	C_scaffold000129	85303	85555	98.03	-
1382	EX088794	AT4G29400.1		C01	5274326	5274745	81.65	-	C_scaffold000129	86560	86979	81.65	-
1383	JCVI_27129	AT4G29400.1		C01	5274326	5274745	77.41	-	C_scaffold000129	86560	86979	77.41	-
1384	JCVI_14316	AT2G19750.1		C01	5275204	5275638	70.25	+	C_scaffold000129	87438	87872	70.25	+
1385	JCVI_21977	AT2G19750.1		C01	5275807	5275981	88.57	+	C_scaffold000129	88041	88215	88.57	+
1386	JCVI_14776	AT4G29380.1		C01	5277262	5277604	97.08	-	C_scaffold000129	89496	89838	97.08	-
1387	EE468629	AT4G29380.1		C01	5279290	5279864	95.65	-	C_scaffold000129	91524	92098	95.65	-
1388	EX042376	AT5G38680.1		C01	5320699	5321093	97.72	-	C_scaffold000129	132933	133327	97.72	-
1389	JCVI_31128	AT4G29360.1		C01	5330896	5332270	75.56	+	C_scaffold000129	143130	144504	75.56	+
1390	JCVI_19976	AT4G29360.1		C01	5330900	5331445	95.06	+	C_scaffold000129	143134	143679	95.06	+
1391	JCVI_18953	AT4G29360.1		C01	5331119	5331741	94.54	+	C_scaffold000129	143353	143975	94.54	+
1392	AM395240	AT4G29360.2		C01	5331809	5332196	98.71	+	C_scaffold000129	144043	144430	98.71	+
1393	EE542484	AT4G29360.1		C01	5332454	5332761	95.13	+	C_scaffold000129	144688	144995	95.13	+
1394	JCVI_22418	AT4G29350.1		C01	5332856	5333019	89.76	-	C_scaffold000129	145090	145253	89.76	-
1395	JCVI_15308	AT4G29340.1		C01	5341253	5341578	85.54	-	C_scaffold000129	153487	153812	85.54	-
1396	EV134734	AT4G29340.1		C01	5341316	5341578	88.3	-	C_scaffold000129	153550	153812	88.3	-
1397	CX194907	AT4G29340.1		C01	5342230	5342547	83.07	-	C_scaffold000129	154464	154781	83.07	-
1398	JCVI_10821	AT4G29330.1		C01	5342802	5343166	81.92	-	C_scaffold000129	155036	155400	81.92	-
1399	JCVI_41502	AT4G29310.1		C01	5354499	5354807	96.76	+	C_scaffold000129	166733	167041	96.76	+
1400	JCVI_9597	AT4G29310.1		C01	5355887	5356395	93.01	+	C_scaffold000129	168121	168629	93.01	+
1401	EV049425	.		C01	5399877	5400456	92.14	-	C_scaffold000129	212111	212690	92.14	-
1402	CX268323	.		C01	5399884	5400278	89.53	-	C_scaffold000129	212118	212512	89.53	-
1403	AM395804	AT4G29220.1		C01	5401317	5401622	87.62	+	C_scaffold000129	213551	213856	87.62	+
1404	EE441548	AT4G29220.1		C01	5401327	5401622	92.91	+	C_scaffold000129	213561	213856	92.91	+
1405	JCVI_17372	AT4G29220.1		C01	5408701	5408998	96.98	+	C_scaffold000129	220935	221232	96.98	+
1406	JCVI_24893	AT4G29210.1		C01	5409019	5409469	92.97	-	C_scaffold000129	221253	221703	92.97	-
1407	JCVI_23177	AT4G29210.2		C01	5409870	5411104	95.39	-	C_scaffold000129	222104	223338	95.39	-
1408	JCVI_30052	AT4G29210.1		C01	5411408	5411745	99.7	-	C_scaffold000129	223642	223979	99.7	-
1409	JCVI_36254	AT4G29210.2		C01	5411408	5411633	88.65	-	C_scaffold000129	223642	223867	88.65	-
1410	JCVI_26095	.		C01	5415199	5415575	71.21	+	C_scaffold000129	227433	227809	71.21	+
			Bn-scaff_19193_1-p1006117	C01	5427686
1411	JCVI_3136	AT4G29190.1		C01	5428161	5429604	73.33	+	C_scaffold000129	240395	241838	73.33	+
1412	JCVI_25097	AT4G29190.1		C01	5428208	5428686	86.72	+	C_scaffold000129	240442	240920	86.72	+
1413	ES921202	AT4G34400.1		C01	5447780	5448109	93.11	-	C_scaffold000129	260014	260343	93.11	-
1414	JCVI_1679	AT4G29160.1		C01	5451219	5451601	79.9	-	C_scaffold000129	263453	263835	79.9	-
1415	EE558302	.		C01	5475351	5475822	87.76	+	C_scaffold000129	287585	288056	87.76	+
			Bn-scaff_19193_1-p927967	C01	5517580
1416	JCVI_30726	AT4G29100.1		C01	5519607	5520154	94.01	-	C_scaffold000129	331841	332388	94.01	-
1417	EV211594	.		C01	5520352	5521026	94.76	-	C_scaffold000129	332586	333260	94.76	-
1418	JCVI_26297	AT4G29100.1		C01	5523843	5524269	98.83	-	C_scaffold000129	336077	336503	98.83	-
			Bn-scaff_19193_1-p916718	C01	5528828
1419	JCVI_2245	.		C01	5552480	5553182	93.31	-	C_scaffold000129	364714	365416	93.31	-
1420	JCVI_27472	AT3G23490.1		C01	5573659	5573981	98.76	-	C_scaffold000129	385893	386215	98.76	-
1421	EX109207	AT3G23490.1		C01	5573659	5573928	81.72	-	C_scaffold000129	385893	386162	81.72	-
			Bn-scaff_19193_1-p875889	C01	5585504
1422	EV124048	AT4G35160.1		C01	5600583	5600922	97.94	-	C_scaffold000129	412817	413156	97.94	-
			Bn-scaff_19193_1-p854607	C01	5606008
1423	JCVI_1082	AT4G29080.1		C01	5608003	5608450	89.73	+	C_scaffold000129	420237	420684	89.73	+
1424	JCVI_16829	AT4G29070.1		C01	5610203	5610821	95.5	-	C_scaffold000129	422437	423055	95.5	-
1425	JCVI_41901	.		C01	5620485	5620919	99.31	+	C_scaffold000129	432719	433153	99.31	+
			Bn-scaff_19193_1-p832198	C01	5628403
1426	EE434133	AT1G32660.1		C01	5629493	5630023	98.68	-	C_scaffold000129	441727	442257	98.68	-
1427	EV025762	AT4G37200.1		C01	5630256	5630557	97.69	+	C_scaffold000129	442490	442791	97.69	+
1428	JCVI_36647	AT4G29060.1		C01	5633642	5634125	94.27	-	C_scaffold000129	445876	446359	94.27	-
1429	JCVI_30976	AT4G29060.1		C01	5635420	5635786	96.19	-	C_scaffold000129	447654	448020	96.19	-
1430	JCVI_33165	AT4G29060.2		C01	5635593	5636427	86.47	-	C_scaffold000129	447827	448661	86.47	-
1431	EV205818	AT4G29060.1		C01	5635913	5636426	82.92	-	C_scaffold000129	448147	448660	82.92	-
1432	JCVI_33356	AT4G29060.1		C01	5636560	5637209	94.15	-	C_scaffold000129	448794	449443	94.15	-
1433	JCVI_25981	AT4G29060.1		C01	5636634	5637224	99.32	-	C_scaffold000129	448868	449458	99.32	-
1434	EE444003	AT4G29060.2		C01	5636762	5637208	82.89	-	C_scaffold000129	448996	449442	82.89	-
1435	EV142512	AT4G26870.1		C01	5637866	5638204	91.45	-	C_scaffold000129	450100	450438	91.45	-
1436	JCVI_8406	AT4G26870.1		C01	5637946	5638204	90.35	-	C_scaffold000129	450180	450438	90.35	-
1437	EV142725	AT4G26870.1		C01	5639045	5639521	89.86	-	C_scaffold000129	451279	451755	89.86	-
1438	JCVI_35253	AT4G26870.1		C01	5639045	5639386	90.67	-	C_scaffold000129	451279	451620	90.67	-
1439	JCVI_721	AT4G29040.1		C01	5647107	5647809	74.2	-	C_scaffold000129	459341	460043	74.2	-
1440	ES939569	AT4G10895.1		C01	5648020	5648441	88.63	-	C_scaffold000129	460254	460675	88.63	-
1441	JCVI_12635	AT4G10895.1		C01	5651637	5651958	97.2	-	C_scaffold000129	463871	464192	97.2	-
1442	JCVI_4507	AT4G29030.1		C01	5657510	5657975	90.15	-	C_scaffold000129	469744	470209	90.15	-
1443	JCVI_40808	AT4G29020.1		C01	5664178	5664535	84.93	-	C_scaffold000129	476412	476769	84.93	-
1444	EV084521	AT1G58290.1		C01	5668150	5668459	88.54	+	C_scaffold000129	480384	480693	88.54	+
1445	EV104190	AT4G29010.1		C01	5679699	5679999	71.38	+	C_scaffold000129	491933	492233	71.38	+
1446	JCVI_7660	AT4G29010.1		C01	5679699	5680102	86.21	+	C_scaffold000129	491933	492336	86.21	+
1447	JCVI_12154	AT4G29010.1		C01	5681221	5681500	96.8	+	C_scaffold000129	493455	493734	96.8	+
1448	JCVI_8240	AT4G29010.1		C01	5682833	5683138	71.84	+	C_scaffold000129	495067	495372	71.84	+
1449	EE412447	AT4G29000.1		C01	5684605	5684913	98.38	-	C_scaffold000129	496839	497147	98.38	-
1450	EV062171	AT4G29000.1		C01	5685837	5686408	80.1	-	C_scaffold000129	498071	498642	80.1	-
1451	CD813579	AT4G29000.1		C01	5685854	5686408	75.17	-	C_scaffold000129	498088	498642	75.17	-
1452	AM386917	AT4G28990.1		C01	5686772	5687240	92.55	-	C_scaffold000129	499006	499474	92.55	-
1453	JCVI_8059	AT4G28990.1		C01	5687049	5687425	82.03	-	C_scaffold000129	499283	499659	82.03	-
1454	ES921725	AT4G28990.1		C01	5687302	5687846	86.43	-	C_scaffold000129	499536	500080	86.43	-
1455	JCVI_21775	AT4G28990.1		C01	5687520	5687846	96.34	-	C_scaffold000129	499754	500080	96.34	-
1456	EV077701	AT4G28990.1		C01	5687770	5688401	86.36	-	C_scaffold000129	500004	500635	86.36	-
1457	EV018870	AT4G28980.2		C01	5689016	5689406	84.5	-	C_scaffold000129	501250	501640	84.5	-
1458	JCVI_27572	AT4G28980.2		C01	5689099	5689646	96.54	-	C_scaffold000129	501333	501880	96.54	-
1459	JCVI_39852	AT4G28980.2		C01	5689120	5689514	95.95	-	C_scaffold000129	501354	501748	95.95	-
1460	JCVI_15518	AT4G28980.2		C01	5690317	5690864	94.72	-	C_scaffold000129	502551	503098	94.72	-
1461	JCVI_10043	AT4G28950.1		C01	5692931	5693113	80.33	-	C_scaffold000129	505165	505347	80.33	-
1462	JCVI_4876	AT3G23890.1		C01	5694010	5694574	93.82	-	C_scaffold000129	506244	506808	93.82	-
1463	JCVI_23484	AT3G23890.1		C01	5696730	5697103	94.93	-	C_scaffold000129	508279	508677	93.58	-
			Bn-scaff_19193_1-p725739	C01	5698210
			Bn-scaff_19193_1-p725427	C01	5698523
1464	EE443597	AT4G28910.2		C01	5711626	5711987	97.25	+	C_scaffold000129	523860	524221	97.25	+
1465	JCVI_744	AT4G28910.2		C01	5711627	5712374	78.68	+	C_scaffold000129	523861	524608	78.68	+
			Bn-scaff_19193_1-p711927	C01	5712264
1466	JCVI_33372	AT4G28910.2		C01	5712640	5713272	97.8	+	C_scaffold000129	524874	525506	97.8	+
1467	EV019887	AT4G28890.1		C01	5715395	5716022	97.13	+	C_scaffold000129	527629	528256	97.13	+
			Bn-scaff_19193_1-p708697	C01	5715535
1468	EV017504	AT4G28880.1		C01	5718973	5719219	96.36	-	C_scaffold000129	531207	531453	96.36	-
			Bn-scaff_19193_1-p704672	C01	5719564
			Bn-scaff_19193_1-p704018	C01	5720218
1469	EE441909	AT4G28880.1		C01	5721418	5721625	93.81	-	C_scaffold000129	533652	533859	93.81	-
1470	JCVI_26476	AT4G28850.1		C01	5722196	5722697	87.89	-	C_scaffold000129	534430	534931	87.89	-
1471	JCVI_8168	AT4G28830.1		C01	5758546	5758728	88.59	-	C_scaffold000129	570780	570962	88.59	-
1472	EV194609	AT4G28820.2		C01	5759712	5759860	95.3	+	C_scaffold000129	571946	572094	95.3	+
1473	EV068105	AT4G28820.1		C01	5760118	5760412	70.2	+	C_scaffold000129	572352	572646	70.2	+
1474	JCVI_41486	AT4G28820.2		C01	5761075	5761278	81.73	+	C_scaffold000129	573309	573512	81.73	+
1475	DY003596	AT4G28811.1		C01	5761677	5761979	74.11	-	C_scaffold000129	573911	574213	74.11	-
1476	EE419746	AT4G28790.1		C01	5762783	5763324	83.82	-	C_scaffold000129	575017	575558	83.82	-
			Bn-scaff_19193_1-p658050	C01	5774690
			Bn-scaff_19193_1-p657997	C01	5774743
			Bn-scaff_19193_1-p657373	C01	5775366
1477	JCVI_40174	AT2G07760.1		C01	5781976	5782440	100	-	C_scaffold000129	594210	594674	100	-
1478	AM390689	.		C01	5782359	5782840	93.98	-	C_scaffold000129	594593	595074	93.98	-
1479	JCVI_7149	AT4G28780.1		C01	5795807	5796191	95.88	-	C_scaffold000129	608041	608425	95.88	-
1480	JCVI_25590	AT4G28770.1		C01	5804437	5805147	93.32	+	C_scaffold000129	616671	617381	93.32	+
1481	DY027143	AT4G28760.1		C01	5804508	5805033	98.1	-	C_scaffold000129	616742	617267	98.1	-
1482	JCVI_9603	AT4G28760.1		C01	5805718	5806516	92.62	-	C_scaffold000129	617952	618750	92.62	-
1483	CX271811	AT4G28760.1		C01	5806925	5807128	93.72	-	C_scaffold000129	619159	619362	93.72	-
1484	EV089812	.		C01	5807505	5808105	93.7	-	C_scaffold000129	619739	620339	93.7	-
1485	JCVI_6466	AT4G28750.1		C01	5815453	5815816	96.43	+	C_scaffold000129	627687	628050	96.43	+
1486	JCVI_24533	.		C01	5815740	5816394	85.98	+	C_scaffold000129	627974	628628	85.98	+
1487	JCVI_4379	AT4G28730.1		C01	5817770	5818077	88.35	-	C_scaffold000129	630004	630311	88.35	-
			Bn-scaff_19193_1-p603133	C01	5830748
1488	EE392389	.		C01	5877209	5877513	96.44	+	C_scaffold000129	689443	689747	96.44	+
			Bn-scaff_19193_1-p567239	C01	5877698
			Bn-scaff_19193_1-p565446	C01	5882820
1489	JCVI_19801	AT4G28715.1		C01	5883758	5883970	96.26	-	C_scaffold000129	695992	696204	96.26	-
			Bn-scaff_19193_1-p561943	C01	5886071
1490	EV073062	AT4G28710.1		C01	5887491	5887612	98.36	-	C_scaffold000129	699725	699846	98.36	-
1491	EV063077	.		C01	5891241	5891750	81.94	-	C_scaffold000129	703475	703984	81.94	-
1492	JCVI_20435	AT4G28706.3		C01	5892722	5892979	98.45	-	C_scaffold000129	704956	705213	98.45	-
1493	JCVI_27392	AT4G28706.2		C01	5894438	5894626	89.42	-	C_scaffold000129	706672	706860	89.42	-
1494	ES955034	AT4G28703.1		C01	5900417	5900761	94.78	-	C_scaffold000129	712651	712995	94.78	-
1495	EE533895	AT2G20310.1		C01	5918533	5918768	94.49	-	C_scaffold000129	730767	731002	94.49	-
			Bn-scaff_28371_1-p431	C01	5918862
			Bn-scaff_21313_1-p1951	C01	5921022
			Bn-scaff_21313_1-p2300	C01	5921331
			Bn-scaff_27215_1-p1538	C01	5921863
			Bn-scaff_27215_1-p1398	C01	5922003
			Bn-scaff_27215_1-p909	C01	5922492
1496	EV135273	AT4G28680.2		C01	5924275	5924505	90.04	-	C_scaffold000129	736509	736739	90.04	-
1497	EV135073	AT4G28680.2		C01	5924329	5924505	89.27	-	C_scaffold000129	736563	736739	89.27	-
			Bn-scaff_19193_1-p527597	C01	5924858
1498	JCVI_13508	AT4G28680.1		C01	5925429	5925847	78.9	-	C_scaffold000129	737663	738081	78.9	-
1499	JCVI_38915	AT4G28680.2		C01	5926603	5926924	87.69	-	C_scaffold000129	738837	739158	87.69	-
1500	EE428937	AT4G28680.2		C01	5927836	5928170	94.94	-	C_scaffold000129	740070	740404	94.94	-
1501	JCVI_14922	AT4G28660.1		C01	5942864	5943410	94.71	-	C_scaffold000129	755098	755644	94.71	-
1502	JCVI_28834	AT4G28650.1		C01	5945944	5947878	98.61	+	C_scaffold000129	758178	760112	98.61	+
1503	JCVI_11984	AT4G28650.1		C01	5948732	5949480	97.33	+	C_scaffold000129	760966	761714	97.33	+
1504	EX040942	AT4G28630.1		C01	5954042	5954413	95.43	+	C_scaffold000129	766276	766647	95.43	+
1505	JCVI_32301	AT5G58270.1		C01	5954082	5954663	77.99	+	C_scaffold000129	766316	766897	77.99	+
1506	JCVI_40543	AT5G58270.1		C01	5955263	5955702	78.91	-	C_scaffold000129	767497	767936	78.91	-
1507	JCVI_23342	AT4G28610.1		C01	5956641	5957342	97.16	+	C_scaffold000129	768875	769576	97.16	+
1508	EE521865	AT4G28610.1		C01	5956914	5957088	98.86	+	C_scaffold000129	769148	769322	98.86	+
1509	EV183612	AT4G28610.1		C01	5958342	5958772	92.58	+	C_scaffold000129	770576	771006	92.58	+
1510	JCVI_32265	AT4G28610.1		C01	5958342	5958779	79.64	+	C_scaffold000129	770576	771013	79.64	+
1511	EX033730	AT4G28610.1		C01	5958375	5958627	93.28	+	C_scaffold000129	770609	770861	93.28	+
			Bn-scaff_19193_1-p491853	C01	5958989
			Bn-scaff_19193_1-p491056	C01	5959718
1512	JCVI_24403	AT4G28600.1		C01	5960845	5961083	94.98	-	C_scaffold000129	773079	773317	94.98	-
			Bn-scaff_19193_1-p488132	C01	5962802
1513	JCVI_24128	AT4G28540.1		C01	5975265	5975809	79.56	-	C_scaffold000129	787499	788043	79.56	-
1514	JCVI_32386	AT4G28540.1		C01	5975266	5975809	79.45	-	C_scaffold000129	787500	788043	79.45	-
1515	JCVI_15574	AT4G28540.1		C01	5978376	5978745	86.93	-	C_scaffold000129	790610	790979	86.93	-
1516	EE567939	.		C01	5979671	5980022	92.9	-	C_scaffold000129	791905	792256	92.9	-
			Bn-scaff_19193_1-p470629	C01	5984559
1517	JCVI_38081	.		C01	6016555	6016868	95.54	+	C_scaffold000129	828789	829102	95.54	+
1518	JCVI_24579	AT4G28520.1		C01	6025780	6026378	87.54	-	C_scaffold000129	838014	838612	87.54	-
1519	JCVI_5769	AT4G28520.1		C01	6026618	6027068	89.06	-	C_scaffold000129	838852	839302	89.06	-
1520	JCVI_12735	AT4G28520.4		C01	6026628	6027071	99.32	-	C_scaffold000129	838862	839305	99.32	-
1521	JCVI_41027	AT4G28510.1		C01	6030801	6031231	92.64	+	C_scaffold000129	843035	843465	92.64	+
1522	EV138722	AT4G28510.1		C01	6030812	6031240	85.85	+	C_scaffold000129	843046	843474	85.85	+
1523	CX189985	AT4G28500.1		C01	6031315	6031954	85.23	-	C_scaffold000129	843549	844188	85.23	-
1524	DY030586	AT4G28500.1		C01	6032936	6033313	88.19	-	C_scaffold000129	845170	845547	88.19	-
1525	JCVI_17588	AT4G28490.1		C01	6036005	6037164	96.32	-	C_scaffold000129	848239	849398	96.32	-
1526	JCVI_37836	AT4G28490.1		C01	6037199	6038157	98.54	-	C_scaffold000129	849433	850391	98.54	-
1527	EX101623	AT4G28480.1		C01	6043858	6044492	88.46	-	C_scaffold000129	856092	856726	88.46	-
1528	JCVI_32257	AT4G28480.1		C01	6044446	6044952	90.59	-	C_scaffold000129	856680	857186	90.59	-
1529	CV432679	AT2G20580.1		C01	6051282	6051532	78.16	+	C_scaffold000129	863516	863766	78.16	+
1530	JCVI_24091	AT2G20580.1		C01	6051283	6051516	92.77	+	C_scaffold000129	863517	863750	92.77	+
1531	JCVI_20824	AT4G28460.1		C01	6051811	6052375	87.43	-	C_scaffold000129	864045	864609	87.43	-
1532	EE481297	AT4G28460.1		C01	6051813	6052405	90.4	-	C_scaffold000129	864047	864639	90.4	-
			Bn-scaff_19193_1-p408105	C01	6053798
1533	JCVI_7625	AT4G28440.1		C01	6060732	6061108	92.86	-	C_scaffold000129	872966	873342	92.86	-
			Bn-scaff_19193_1-p399528	C01	6062558
1534	JCVI_38111	AT4G28430.1		C01	6062836	6062990	97.42	-	C_scaffold000129	875070	875224	97.42	-
			Bn-scaff_19193_1-p399060	C01	6062867
1535	EE528857	AT4G28430.1		C01	6063691	6064120	78.16	-	C_scaffold000129	875925	876354	78.16	-
1536	JCVI_28027	AT4G28420.2		C01	6064326	6064635	80.44	-	C_scaffold000129	876560	876869	80.44	-
1537	EV003515	AT1G52415.1		C01	6067293	6067588	99.32	+	C_scaffold000129	879527	879822	99.32	+
1538	JCVI_7100	AT1G52415.1		C01	6076652	6077128	99.58	+	C_scaffold000129	888886	889362	99.58	+
1539	JCVI_30790	AT1G52415.1		C01	6076657	6077265	84.4	+	C_scaffold000129	888891	889499	84.4	+
1540	JCVI_9638	AT1G52415.1		C01	6076657	6077159	85.15	+	C_scaffold000129	888891	889393	85.15	+
1541	JCVI_29001	AT4G28400.1		C01	6077777	6078195	81.32	-	C_scaffold000129	890011	890429	81.32	-
1542	EV122340	AT4G17490.1		C01	6100745	6101467	87.82	-	C_scaffold000129	912979	913701	87.82	-
1543	JCVI_669	AT4G17490.1		C01	6100862	6101521	89.87	-	C_scaffold000129	913096	913755	89.87	-
1544	CD830269	AT4G17490.1		C01	6100940	6101662	99.86	-	C_scaffold000129	913174	913896	99.86	-
1545	EV086171	.		C01	6106516	6106928	98.55	+	C_scaffold000129	918750	919162	98.55	+
1546	ES927658	.		C01	6107899	6108259	95.84	-	C_scaffold000129	920133	920493	95.84	-
1547	JCVI_4346	AT5G47220.1		C01	6108255	6109011	87.29	+	C_scaffold000129	920489	921245	87.29	+
1548	JCVI_1516	AT4G17510.1		C01	6119173	6119483	81.54	-	C_scaffold000129	931407	931717	81.54	-
			Bn-scaff_19193_1-p356523	C01	6119753
1549	JCVI_3917	AT4G17520.1		C01	6121461	6121724	94.8	+	C_scaffold000129	933695	933958	94.8	+
1550	EV107082	AT4G17530.1		C01	6121786	6122077	93.15	-	C_scaffold000129	934020	934311	93.15	-
1551	JCVI_3436	AT4G17530.1		C01	6121833	6122077	93.47	-	C_scaffold000129	934067	934311	93.47	-
1552	EV098567	AT4G17530.1		C01	6122309	6122491	87.7	-	C_scaffold000129	934543	934725	87.7	-
1553	EV098644	AT4G17530.1		C01	6122338	6122491	91.98	-	C_scaffold000129	934572	934725	91.98	-
1554	AM394060	.		C01	6123157	6123464	95.89	+	C_scaffold000129	935391	935698	95.89	+
1555	JCVI_41429	AT4G17540.1		C01	6125873	6126171	97.99	+	C_scaffold000129	938107	938405	97.99	+
			Bn-scaff_19193_1-p345684	C01	6127361
1556	EE528733	AT5G58230.1		C01	6135652	6135894	95.12	-	C_scaffold000129	947886	948128	95.12	-
1557	JCVI_39619	AT4G17570.1		C01	6141565	6142083	97.88	-	C_scaffold000129	953799	954317	97.88	-
1558	EV157036	AT4G17570.1		C01	6141648	6142083	86.94	-	C_scaffold000129	953882	954317	86.94	-
1559	JCVI_30034	AT4G17570.1		C01	6143247	6143399	98.69	-	C_scaffold000129	955481	955633	98.69	-
1560	JCVI_17746	AT2G07170.1		C01	6151445	6152286	88.88	-	C_scaffold000129	963679	964520	88.88	-
			Bn-scaff_19193_1-p313981	C01	6152541
1561	EE527976	AT2G07170.1		C01	6153455	6153765	97.75	-	C_scaffold000129	965689	965999	97.75	-
1562	EV057697	AT4G17610.1		C01	6155016	6155344	95.74	-	C_scaffold000129	967250	967578	95.74	-
1563	EV047330	.		C01	6186932	6187504	93.23	-	C_scaffold000129	999166	999738	93.23	-
1564	JCVI_15634	AT4G17615.1		C01	6187160	6187320	87.73	+	C_scaffold000129	999394	999554	87.73	+
1565	EX125037	AT4G17615.2		C01	6188163	6188603	94.14	+	C_scaffold000129	1000397	1000837	94.14	+
1566	EV159713	AT4G17620.1		C01	6190817	6191262	76.56	+	C_scaffold000129	1003051	1003496	76.56	+
1567	EV159642	AT4G17620.1		C01	6192888	6193077	94.85	+	C_scaffold000129	1005122	1005311	94.85	+
1568	JCVI_21521	AT4G17650.1		C01	6196484	6196799	96.87	+	C_scaffold000129	1008718	1009033	96.87	+
1569	EX040089	AT4G17650.1		C01	6196907	6197363	69.7	+	C_scaffold000129	1009141	1009597	69.7	+
1570	JCVI_12065	AT4G17670.1		C01	6200431	6200726	95.95	-	C_scaffold000129	1012665	1012960	95.95	-
1571	JCVI_2811	AT4G17670.1		C01	6200446	6200726	87.5	-	C_scaffold000129	1012680	1012960	87.5	-
1572	ES919008	AT4G17670.1		C01	6200508	6201255	92.78	-	C_scaffold000129	1012742	1013489	92.78	-
1573	JCVI_7518	.		C01	6212927	6213211	94.04	+	C_scaffold000129	1025161	1025445	94.04	+
1574	EV109672	.		C01	6212941	6213211	92.28	+	C_scaffold000129	1025175	1025445	92.28	+
1575	JCVI_14354	.		C01	6213774	6214209	93.82	+	C_scaffold000129	1026008	1026443	93.82	+
1576	CN727733	AT4G17690.1		C01	6223227	6223895	98.8	+	C_scaffold000129	1035461	1036129	98.8	+
1577	EV165333	AT4G17690.1		C01	6223577	6224302	90.67	+	C_scaffold000129	1035811	1036536	90.67	+
1578	JCVI_37762	AT4G17695.1		C01	6228209	6228472	80.75	-	C_scaffold000129	1040443	1040706	80.75	-
1579	EX086417	AT4G18596.1		C01	6236645	6236975	87.87	+	C_scaffold000176	590942	591275	87.35	-
1580	JCVI_6619	AT4G17720.1		C01	6247846	6248370	86.86	-	C_scaffold000129	1060080	1060604	86.86	-
1581	JCVI_10875	AT4G17720.1		C01	6248310	6248682	89.33	-	C_scaffold000129	1060544	1060916	89.33	-
1582	JCVI_4289	AT4G17730.2		C01	6250294	6250810	79.2	+	C_scaffold000129	1062528	1063044	79.2	+
1583	EV013459	AT5G46860.1		C01	6251705	6251997	97.62	+	C_scaffold000129	1063939	1064231	97.62	+
1584	JCVI_21728	AT4G17750.1		C01	6252214	6252612	97.99	-	C_scaffold000129	1064448	1064846	97.99	-
1585	EE434787	AT4G17750.1		C01	6252980	6253326	94.87	-	C_scaffold000129	1065214	1065560	94.87	-
			Bn-scaff_19193_1-p198467	C01	6255902
1586	JCVI_39230	.		C01	6298470	6299029	96.61	+	C_scaffold000129	1110704	1111263	96.61	+
1587	JCVI_39247	.		C01	6300685	6301092	95.43	-	C_scaffold000129	1112919	1113326	95.43	-
1588	EV103168	.		C01	6309285	6309766	91.17	+	C_scaffold000129	1121519	1122000	91.17	+
1589	EV122190	AT4G17790.1		C01	6312671	6313214	79.35	+	C_scaffold000129	1124905	1125448	79.35	+
1590	JCVI_14085	AT4G17790.1		C01	6312694	6313060	83.02	+	C_scaffold000129	1124928	1125294	83.02	+
1591	JCVI_11412	AT4G17790.1		C01	6312714	6313236	86.91	+	C_scaffold000129	1124948	1125470	86.91	+
1592	EV106311	AT4G17790.1		C01	6313261	6313431	96.53	+	C_scaffold000129	1125495	1125665	96.53	+
1593	EV113522	AT4G17800.1		C01	6316665	6317370	89.93	-	C_scaffold000129	1128899	1129604	89.93	-
1594	EV113607	AT4G17800.1		C01	6317130	6317996	94.06	-	C_scaffold000129	1129364	1130230	94.06	-
1595	JCVI_41291	.		C01	6369491	6369714	99.55	-	C_scaffold000129	1181725	1181948	99.55	-
1596	JCVI_17748	.		C01	6378281	6378478	94	-	C_scaffold000129	1190515	1190712	94	-
1597	ES941183	AT4G17830.1		C01	6379937	6380668	100	+	C_scaffold000129	1192171	1192902	100	+
1598	ES930449	AT4G17830.1		C01	6379946	6380320	90.86	+	C_scaffold000129	1192180	1192554	90.86	+
1599	JCVI_14048	AT4G17830.1		C01	6380617	6380867	97.61	+	C_scaffold000129	1192851	1193101	97.61	+
1600	JCVI_12957	AT4G17840.1		C01	6382569	6382833	97.36	-	C_scaffold000129	1194803	1195067	97.36	-
1601	JCVI_12186	AT4G17840.1		C01	6383456	6384032	90.92	-	C_scaffold000129	1195690	1196266	90.92	-
1602	AM395970	.		C01	6391286	6391742	91.09	+	C_scaffold000129	1203520	1203976	91.09	+
			Bn-scaff_19193_1-p86427	C01	6401599
1603	CV651085	AT4G17870.1		C01	6425372	6425897	94.7	+	C_scaffold000129	1237606	1238131	94.7	+
1604	JCVI_42151	AT4G17880.1		C01	6433302	6434005	90.91	-	C_scaffold000129	1245536	1246239	90.91	-
1605	JCVI_2028	AT4G17880.1		C01	6434944	6435503	83.39	-	C_scaffold000129	1247178	1247737	83.39	-
1606	JCVI_13215	AT4G17890.1		C01	6442800	6443413	83.44	+	C_scaffold000129	1255034	1255647	83.44	+
1607	JCVI_29046	AT4G17890.1		C01	6444213	6444539	97.86	+	C_scaffold000129	1256447	1256773	97.86	+
1608	CV433458	AT4G17900.1		C01	6458796	6459002	97.58	+	C_scaffold000129	1271030	1271236	97.58	+
1609	JCVI_30552	AT4G17900.1		C01	6459581	6459920	98.53	+	C_scaffold000129	1271815	1272154	98.53	+
1610	ES956512	AT4G17900.1		C01	6459674	6460043	93.03	+	C_scaffold000129	1271908	1272277	93.03	+
1611	CD814199	AT4G17920.1		C01	6471715	6472456	97.17	-	C_scaffold000129	1283949	1284690	97.17	-
			Bn-scaff_19193_1-p14149	C01	6473528
			Bn-scaff_19193_1-p13361	C01	6474316
1612	JCVI_13840	AT4G17940.1		C01	6474637	6475124	95.15	+	C_scaffold000129	1286871	1287358	95.15	+
1613	BQ790852	AT4G17940.1		C01	6474654	6475025	86.09	+	C_scaffold000129	1286888	1287259	86.09	+
1614	JCVI_21461	.		C01	6475750	6476199	95.78	+	C_scaffold000129	1287984	1288433	95.78	+
1615	EV007966	AT4G17950.1		C01	6476248	6476432	94.68	-	C_scaffold000129	1288482	1288666	94.68	-
1616	JCVI_11124	AT5G46640.1		C01	6477114	6477710	88.72	-	C_scaffold000129	1289348	1289944	88.72	-
			Bn-scaff_19193_1-p6789	C01	6480888
1617	JCVI_21016	AT4G17960.1		C01	6480952	6481414	97.84	+	C_scaffold000129	1293186	1293648	97.84	+
1618	JCVI_11666	AT1G13560.1		C01	6532295	6532454	95.62	-	C_scaffold000055	1354670	1354829	96.25	-
1619	EE392459	AT5G17340.1		C01	6545608	6545905	94.04	-	C_scaffold000129	1357842	1358139	94.04	-
1620	JCVI_13584	AT1G31175.1		C01	6589244	6589726	79.23	-	C_scaffold000334	17238	17720	79.23	-
1621	JCVI_16648	AT1G31190.1		C01	6591713	6592039	92.66	+	C_scaffold000209	436236	436732	80.36	+
1622	EV166977	AT1G31190.1		C01	6591763	6592194	73.01	+	C_scaffold000209	436314	436745	73.57	+
1623	EH418918	AT1G63460.1		C01	6593484	6593729	98.37	+	C_scaffold000334	21478	21723	98.37	+
1624	JCVI_37993	AT1G63460.1		C01	6593606	6594083	85.45	-	C_scaffold000334	21600	22077	85.45	-
1625	JCVI_18202	AT5G46570.1		C01	6629675	6630138	95.69	-	C_scaffold000334	57669	58132	95.69	-
1626	JCVI_10478	AT4G18010.1		C01	6636237	6636565	89.36	-	C_scaffold000334	64231	64559	89.36	-
1627	EX065858	AT4G18010.1		C01	6638084	6638226	92.31	-	C_scaffold000334	66078	66220	92.31	-
1628	EE473351	.		C01	6679122	6679634	75.86	-	C_scaffold000334	107116	107628	75.86	-
[truncated: 85,427 more rows]
