# Supplementary material for: Collinearity analysis of Brassica A and C genomes based on an updated inferred unigene order
Source: Data Brief. 2015 Feb 10;3:51–5. doi: 10.1016/j.dib.2015.01.004 (PMC4510050; doi:10.1016/j.dib.2015.01.004)
Supplement: Supplementary file 8 — Supplementary Material [file mmc8.xlsx]

## Sheet: BLAST checks non-collinear
A1 regions giving hits to C3/C7/C5 paralogues rather than the C1 homoeologue
unigene	AGI	%id	Annotation	A Chr	Start	Stop	C Chr	Start	Stop		Reason for not returning BLAST hit to homoeologue in C genome	Classification 2-class	Classification 3-class
(1) Unigenes with Arabidopsis hits
JCVI_7716	AT4G38250.1	73.1	Putative uncharacterized protein	A1	7142	8144	C7	50811670	50812093		Incomplete gene in C genome	Homoeologue missing/incomplete	Homoeologue missing/incomplete
EE514951	AT4G29030.1	80.07	Putative glycine-rich protein	A1	4067616	4068084	C3	66892168	66892676		Unigene is C3 copy; homoeologue (A8) missing	Homoeologue missing/incomplete	Homoeologue missing/incomplete
JCVI_18524	AT4G18960.1	91.44	Floral homeotic protein AGAMOUS	A1	5212211	5212456	C3	60025734	60025978		Should have returned C1 - error identifying best BLAST hit?	Repetitive sequence	Problem with ranking of BLAST hits
ES958004	AT4G21750.1	85.14	Meristem L1 layer homeobox protein	A1	6332708	6332910	C3	61770075	61770455		C1 copy missing	Homoeologue missing/incomplete	Homoeologue missing/incomplete
JCVI_25642	AT4G23570.1	83.73	SGT1a	A1	7315147	7315371	C7	45118777	45118924		Should have returned A3 and C7 - error identifying BLAST hit?	Repetitive sequence	Problem with ranking of BLAST hits
JCVI_22186	AT1G58200.1	90.92	Putative uncharacterized protein F16M22.2	A1	17380904	17381260	C7	52910548	52911171		Unigene is C7 copy; homoeologue in A genome (A3) largely deleted	Homoeologue missing/incomplete	Homoeologue missing/incomplete
JCVI_2996	AT1G60980.1	78.89	Putative gibberellin 20-oxidase; 47658-49225	A1	18558029	18558615	C7	51237943	51238590		Unigene is C7 copy; this region appears to be missing from the A genome sequence.	Homoeologue missing/incomplete	Homoeologue missing/incomplete
AM060929	AT3G20570.1	77.11	Putative uncharacterized protein	A1	21876329	21876778	C3	30169119	30169570		Looks like C3-A3, but returns C3-A1 by BLAST - error identifying best BLAST hit?	Repetitive sequence	Problem with ranking of BLAST hits
JCVI_25604	AT3G19170.1	90.24	Presequence protease 1, chloroplast/mitochondrial precursor	A1	22368869	22369412	C3	29375304	29375855		Looks like C3-A3, but returns C3-A1 by BLAST - error identifying best BLAST hit?	Repetitive sequence	Problem with ranking of BLAST hits
CD843735	AT3G16640.1	76.62	Translationally-controlled tumor protein homolog	A1	24124049	24124336	C3	28128991	28129278		Should have returned C1 - error identifying best BLAST hit?	Repetitive sequence	Problem with ranking of BLAST hits
ES906075	AT3G14260.1	87.18	Gb|AAF02862.1	A1	25305204	25305666	C3	26798466	26798912		C1 copy missing	Homoeologue missing/incomplete	Homoeologue missing/incomplete
JCVI_16762	AT3G13080.1	89.88	Multidrug resistance-associated protein 3	A1	25789453	25790009	C3	26286378	26286684		Best hit C1, but mapped as A1-C3 - error identifying best BLAST hits?	Repetitive sequence	Problem with ranking of BLAST hits
JCVI_37295	AT3G12580.1	75.13	Hsc70	A1	26024027	26024980	C3	26028746	26029719		Looks like A1-C1 - error identifying best BLAST hits?	Repetitive sequence	Problem with ranking of BLAST hits
JCVI_17760	AT3G11830.1	88.33	Putative T-complex protein 1, ETA subunit	A1	26267347	26267760	C3	25751308	25751814		Incomplete gene in C genome	Homoeologue missing/incomplete	Homoeologue missing/incomplete
JCVI_8260	AT3G09260.1	87.32	Beta-glucosidase	A1	26942470	26942846	C3	24854407	24854911		Looks like C3-A3, but returns C3-A1 by BLAST - error identifying best BLAST hit?	Repetitive sequence	Problem with ranking of BLAST hits
EV153145	AT3G07080.1	76.4	Putative integral membrane protein	A1	27301039	27301555	C5	42311152	42311834		Unigene is C5 copy; homoeologue (A5) missing	Homoeologue missing/incomplete	Homoeologue missing/incomplete
JCVI_11146	AT3G06670.1	83.28	At3g06670/T8E24.10	A1	27379219	27379511	C5	42508734	42508982		Looks like C5-A5, but returns C5-A1 by BLAST - error identifying best BLAST hit?	Repetitive sequence	Problem with ranking of BLAST hits
JCVI_16153	AT3G06540.1	73.05	Rab escort protein	A1	27425347	27426025	C5	42594246	42594819		C1 copy has large section in middle substituted by only slightly similar sequences	Homoeologue missing/incomplete	Homoeologue missing/incomplete
JCVI_39088	AT3G04100.1	68.6	Putative SRF-type transcription factor	A1	27864937	27865658	C5	43889658	43890393		Unigene is C5 copy; this region (A5) appears to be missing from the A genome sequence	Homoeologue missing/incomplete	Homoeologue missing/incomplete
EV126370	AT3G01190.1	80.97	Peroxidase 27 precursor	A1	28344399	28344931	C5	44551299	44551821		Looks like C5-A5, but returns C5-A1 by BLAST - error identifying best BLAST hit?	Repetitive sequence	Problem with ranking of BLAST hits
(2) Unigenes without Arabidopsis hits: non-centromere region
JCVI_35198	.	.	none	A1	61022	61630	C3	59243236	59243855		Unigene is C3 copy; homoeologue (A8) missing	Homoeologue missing/incomplete	Homoeologue missing/incomplete
EV104013	.	.	none	A1	311203	311539	C5	28410020	28410547		Unigene is C5 copy; homoeologue (A5) missing	Homoeologue missing/incomplete	Homoeologue missing/incomplete
EE462033	.	.	Putative uncharacterized protein	A1	337670	337805	C9	28493082	28493237		A1 hit not real - artefact of long SSR	Repetitive sequence	Repetitive sequence
ES967567	.	.	none	A1	393089	393582	C9	63085146	63085592		Unigene looks like C9 paralogue; no corresponding sequence in the A genome	Homoeologue missing/incomplete	Homoeologue missing/incomplete
EV076037	.	.	Putative uncharacterized protein	A1	653568	653994	C5	32566000	32566507		Several very similar copies in each genome - difficult to match up	Repetitive sequence	Repetitive sequence
DN237933	.	.	Putative uncharacterized protein F2J7.11	A1	782463	782734	C7	41428779	41429050		Unigene is C7 copy; the corresponding copy appears to be missing from the A genome sequence	Homoeologue missing/incomplete	Homoeologue missing/incomplete
JCVI_17367	.	.	none	A1	1332995	1333859	C9	980832	981493		Should have returned A10 and C9 - error identifying BLAST hit?	Repetitive sequence	Problem with ranking of BLAST hits
JCVI_4664	.	.	Putative uncharacterized protein	A1	1505384	1505792	C9	53020393	53020773		A1 hit looks OK; probably C1 copy missing	Homoeologue missing/incomplete	Homoeologue missing/incomplete
EE471750	.	.	none	A1	1571965	1572631	C9	24531966	24532632		Several very similar copies in each genome	Repetitive sequence	Repetitive sequence
JCVI_42388	.	.	none	A1	1919314	1919609	C5	3615669	3615935		Unigene looks like C5; no corresponding gene in A genome (but are several similar)	Homoeologue missing/incomplete	Homoeologue missing/incomplete
JCVI_38237	.	.	none	A1	2022381	2023144	C7	8689834	8690600		Several very similar copies in each genome	Repetitive sequence	Repetitive sequence
ES996199	.	.	none	A1	3351884	3352087	C8	5834510	5834638		Incomplete gene in C genome	Homoeologue missing/incomplete	Homoeologue missing/incomplete
JCVI_2649	.	.	none	A1	3353443	3353901	C7	4561224	4561589		Looks like A1-C1 - error identifying best BLAST hits?	Repetitive sequence	Problem with ranking of BLAST hits
EE568388	.	.	none	A1	3653114	3653619	C3	24272534	24273037		Several very similar copies in each genome	Repetitive sequence	Repetitive sequence
EE474947	.	.	none	A1	3910121	3910718	C7	52653097	52653695		C1 and C7 scores identical, happened to report the wrong one	Repetitive sequence	Problem with ranking of BLAST hits
JCVI_27813	.	.	none	A1	3952016	3952690	C5	2907172	2907836		Several very similar copies in each genome	Repetitive sequence	Repetitive sequence
EE438922	.	.	none	A1	4031581	4032004	C3	57370454	57370881		A1 hit looks OK; probably C1 copy missing	Homoeologue missing/incomplete	Homoeologue missing/incomplete
JCVI_21974	.	.	none	A1	4283766	4284805	C7	1409991	1411075		Looks like C7; A7 copy missing	Homoeologue missing/incomplete	Homoeologue missing/incomplete
EX090829	.	.	none	A1	4407529	4407913	C5	31624441	31624806		Several very similar copies in each genome, especially in A	Repetitive sequence	Repetitive sequence
JCVI_36458	.	.	none	A1	4495309	4496193	C7	42501818	42502701		Several very similar copies in each genome	Repetitive sequence	Repetitive sequence
(3) Unigenes without Arabidopsis hits: putative centromere region
ES967962	.	.	none	A1	13449315	13449628	C6	9035029	9035344		Several very similar copies in each genome, especially in C	Repetitive sequence	Repetitive sequence
ES962049	.	.	none	A1	13504150	13504463	C3	70310066	70310753		Unigene is C3 copy; homoeologue in A genome missing	Homoeologue missing/incomplete	Homoeologue missing/incomplete
JCVI_19870	.	.	Retrotransposon like protein	A1	13558469	13559560	C9	4257137	4258221		Several very similar copies in each genome, especially in C	Repetitive sequence	Repetitive sequence
ES921549	.	.	none	A1	13649577	13650157	C4	19658481	19658835		Family of very similar copies in each genome	Repetitive sequence	Repetitive sequence
ES948103	.	.	none	A1	13785685	13785930	C8	20911883	20912155		Unigene is C8 copy; homoeologue in A genome missing	Homoeologue missing/incomplete	Homoeologue missing/incomplete
EE468849	.	.	01P13-1	A1	14236684	14237272	C4	45276236	45276833		Several very similar copies in each genome	Repetitive sequence	Repetitive sequence
EE560893	.	.	none	A1	14439460	14439992	C6	18311937	18312737		Several very similar copies in each genome	Repetitive sequence	Repetitive sequence
JCVI_16366	.	.	none	A1	14784536	14784917	C2	14298233	14298538		Family of very similar copies in each genome	Repetitive sequence	Repetitive sequence
JCVI_18405	.	.	ENSANGP0000003008	A1	14818901	14819365	C9	52071639	52072236		Several very similar copies in each genome, especially in C	Repetitive sequence	Repetitive sequence
EE535398	.	.	none	A1	16063696	16064144	C7	25228389	25228869		Several very similar copies in each genome, especially in C	Repetitive sequence	Repetitive sequence
EE418406	.	.	none	A1	16325918	16326451	C8	8081447	8082078		Several very similar copies in each genome, especially in C	Repetitive sequence	Repetitive sequence
EV091297	.	.	HAT-element transposase, putative	A1	17473733	17474123	C7	10790934	10791324		Several very similar copies in each genome	Repetitive sequence	Repetitive sequence
ES985404	.	.	Transposon-like ORF protein	A1	17522184	17522598	C9	44021367	44021782		Several very similar copies in each genome	Repetitive sequence	Repetitive sequence
EV205296	.	.	none	A1	17608837	17609264	C5	2715198	2715942		Unigene is C5 copy; homoeologue in A genome missing	Homoeologue missing/incomplete	Homoeologue missing/incomplete
JCVI_34002	.	.	none	A1	17703524	17704083	C3	15501536	15502087		Several very similar copies in each genome, especially in C	Repetitive sequence	Repetitive sequence
EE557225	.	.	none	A1	17724686	17725304	C7	50852325	50852939		Several very similar copies in each genome, especially in A	Repetitive sequence	Repetitive sequence
ES966677	.	.	none	A1	18502429	18503083	C9	49906900	49907498		Several very similar copies in each genome, especially in C	Repetitive sequence	Repetitive sequence
EH430572	.	.	none	A1	18567303	18567908	C6	36234029	36234634		Several very similar copies in each genome	Repetitive sequence	Repetitive sequence
JCVI_22386	.	.	none	A1	18946346	18946553	C7	45097687	45098483		Several very similar copies in each genome, especially in C	Repetitive sequence	Repetitive sequence
EE561490	.	.	none	A1	19174888	19175396	C2	44751492	44751999		Several very similar copies in each genome	Repetitive sequence	Repetitive sequence
